# Supplementary material for: Graph-based pan-genome reveals structural and sequence variations related to agronomic traits and domestication in cucumber
Source: Nat Commun. 2022 Feb 3;13:682. doi: 10.1038/s41467-022-28362-0 (PMC8813957; doi:10.1038/s41467-022-28362-0)
Supplement: Supplementary file 4 — Supplementary Data 1 [file 41467_2022_28362_MOESM4_ESM.xlsx]

## Sheet: Supp.Data1
Supplementary Data 1. Number of members of the 435 LTR-RT family in the 12 cucumber accessions.
LTR-RT family	9930	XTMC	Cu2	Cuc37	Gy14	9110gt	Cuc80	Cuc64	W4	W8	Hx14	Hx117
GR_1:	23	24	13	24	20	30	32	19	17	9	25	25
GR_2:	14	21	25	28	22	26	20	29	3	21	2	22
GR_3:	13	30	37	20	27	20	18	13	16	15	4	9
GR_4:	12	28	24	18	11	24	21	17	22	15	14	24
GR_5:	10	16	9	15	17	16	19	12	16	12	16	14
GR_6:	8	11	9	13	12	14	22	14	14	14	12	28
GR_7:	3	8	12	13	9	20	15	18	25	15	12	12
GR_8:	4	14	13	10	12	14	14	13	12	13	14	13
GR_9:	6	18	7	30	9	15	7	5	11	6	11	12
GR_10:	5	10	5	16	13	11	6	11	15	13	11	11
GR_11:	7	9	13	7	14	16	7	5	12	9	8	8
GR_12:	7	7	9	5	7	9	6	13	11	12	5	8
GR_13:	4	7	7	9	5	6	6	8	6	10	9	5
GR_14:	1	9	5	13	3	8	17	0	8	0	5	9
GR_15:	3	6	6	6	7	7	6	9	5	8	5	7
GR_16:	1	4	3	6	6	4	3	8	4	11	8	6
GR_17:	3	4	6	3	4	4	5	7	7	10	4	6
GR_18:	5	5	5	5	4	5	4	6	3	5	1	7
GR_19:	2	2	5	12	8	7	5	1	5	1	3	3
GR_20:	1	3	3	4	4	4	4	6	5	3	5	5
GR_21:	1	3	11	4	1	4	1	1	3	4	5	4
GR_22:	3	9	8	8	6	6	4	3	6	5	6	8
GR_23:	3	7	3	6	5	6	4	0	3	0	1	3
GR_24:	4	2	7	6	4	5	4	3	2	3	0	2
GR_25:	1	1	1	5	4	4	4	3	1	6	0	5
GR_26:	1	1	2	4	3	3	5	3	6	3	2	2
GR_27:	1	4	3	1	2	5	4	0	4	0	2	3
GR_28:	1	2	4	4	4	4	3	1	0	2	0	3
GR_29:	6	2	2	2	2	2	0	3	3	3	2	3
GR_30:	0	2	1	1	3	1	4	1	3	1	2	4
GR_31:	1	5	2	2	3	2	1	1	2	1	1	1
GR_32:	2	2	1	3	3	3	2	3	0	2	0	1
GR_33:	2	2	2	2	2	2	2	1	1	2	1	2
GR_34:	0	4	2	3	1	2	3	1	1	0	3	1
GR_35:	3	1	1	2	2	4	1	0	3	0	2	2
GR_36:	3	3	2	2	2	2	4	0	1	2	0	0
GR_37:	0	1	3	1	3	3	1	0	2	0	3	3
GR_38:	0	1	3	2	2	3	0	0	4	0	1	4
GR_39:	0	0	0	0	0	0	0	16	0	4	0	0
GR_40:	6	4	3	1	3	2	0	0	0	2	4	2
GR_41:	0	2	0	3	2	3	1	6	1	1	0	0
GR_42:	2	0	6	0	1	0	1	0	5	1	2	0
GR_43:	0	1	3	4	1	2	2	1	0	0	3	1
GR_44:	1	1	2	3	1	1	1	1	3	1	1	1
GR_45:	1	1	1	2	1	3	1	0	3	0	3	1
GR_46:	4	1	2	1	1	1	2	0	2	0	1	1
GR_47:	0	2	3	2	1	2	1	0	1	0	1	2
GR_48:	0	0	1	3	2	0	1	2	0	3	1	2
GR_49:	2	2	2	1	3	1	2	1	0	2	0	1
GR_50:	2	2	3	2	1	1	3	1	0	0	0	2
GR_51:	1	3	3	1	1	1	1	1	0	2	0	1
GR_52:	2	1	2	1	1	1	1	2	1	1	1	0
GR_53:	0	1	0	1	3	0	5	1	1	0	1	1
GR_54:	1	1	1	1	1	1	1	1	3	1	1	2
GR_55:	0	1	1	1	1	1	1	4	1	2	1	1
GR_56:	2	1	1	1	0	2	1	1	0	3	0	1
GR_57:	2	1	1	2	3	3	1	0	0	0	0	0
GR_58:	1	0	2	1	1	0	1	2	1	2	2	1
GR_59:	0	2	0	2	1	3	2	0	1	0	1	1
GR_60:	1	1	3	2	1	3	0	0	2	0	0	0
GR_61:	1	3	1	1	1	1	1	0	2	0	1	1
GR_62:	1	1	1	1	1	1	1	2	0	2	1	1
GR_63:	4	1	1	1	1	1	0	1	0	1	0	1
GR_64:	1	1	1	1	1	1	1	1	1	1	1	1
GR_65:	1	1	1	1	1	1	1	1	1	1	1	1
GR_66:	1	1	1	2	2	2	1	0	1	0	0	1
GR_67:	1	1	1	1	1	1	1	1	1	1	1	1
GR_68:	1	1	1	1	1	1	1	1	1	1	1	1
GR_69:	0	2	3	0	1	0	0	0	0	0	2	4
GR_70:	1	1	1	1	1	1	1	1	1	1	1	1
GR_71:	1	1	1	1	1	1	1	1	1	1	1	1
GR_72:	1	1	1	1	1	1	1	1	1	1	1	1
GR_73:	0	0	1	1	2	4	1	3	2	2	2	1
GR_74:	1	2	1	1	0	2	3	1	0	0	0	1
GR_75:	1	1	1	1	1	1	1	1	1	1	1	1
GR_76:	1	1	1	1	1	1	1	1	1	1	1	1
GR_77:	1	1	1	1	1	1	1	1	0	1	1	1
GR_78:	1	1	1	1	1	1	1	1	0	1	1	1
GR_79:	2	2	2	1	1	1	0	0	0	1	0	1
GR_80:	1	1	1	1	1	1	1	0	1	0	1	2
GR_81:	0	1	1	1	1	1	1	1	1	1	1	1
GR_82:	1	1	2	1	1	1	1	1	1	1	0	2
GR_83:	1	1	1	1	1	1	1	0	1	1	1	1
GR_84:	1	1	0	1	1	1	1	2	1	3	1	1
GR_85:	1	1	1	1	2	1	1	1	1	0	1	0
GR_86:	1	1	2	1	0	1	0	1	2	0	1	1
GR_87:	0	1	1	0	0	1	2	1	1	1	2	3
GR_88:	0	1	0	1	1	1	1	1	1	1	1	1
GR_89:	0	0	1	1	0	0	1	1	0	2	3	1
GR_90:	1	1	1	1	1	1	1	0	2	0	0	1
GR_91:	1	1	1	0	1	2	2	0	1	0	1	0
GR_92:	0	1	0	1	0	0	0	2	2	4	0	0
GR_93:	2	1	4	2	0	2	0	0	0	1	1	1
GR_94:	1	1	0	1	1	1	1	1	1	0	1	1
GR_95:	0	1	1	1	1	1	1	1	1	0	1	1
GR_96:	1	1	0	1	1	1	1	0	1	1	1	1
GR_97:	1	1	1	0	1	2	1	0	1	0	1	0
GR_98:	0	0	0	1	1	1	1	0	1	1	2	1
GR_99:	0	1	0	1	1	2	1	0	0	1	2	0
GR_100:	1	1	1	0	0	1	1	2	1	0	1	1
GR_101:	0	0	0	2	0	3	0	1	0	3	0	0
GR_102:	0	0	0	5	2	0	0	1	0	1	0	0
GR_103:	1	1	1	1	1	0	1	0	1	0	1	1
GR_104:	1	1	1	1	1	1	1	0	0	0	1	1
GR_105:	1	1	0	1	1	1	2	0	1	0	1	0
GR_106:	1	2	1	0	1	0	1	1	1	1	1	1
GR_107:	1	1	1	1	1	1	1	1	1	0	0	1
GR_108:	2	2	1	2	0	2	0	0	0	0	0	1
GR_109:	1	1	1	1	1	1	1	1	0	0	0	1
GR_110:	2	0	1	1	2	0	1	1	0	1	0	0
GR_111:	1	1	1	1	1	1	1	0	1	0	0	1
GR_112:	1	1	1	1	1	1	1	0	1	1	0	0
GR_113:	1	0	1	0	0	2	2	0	2	0	1	0
GR_114:	1	1	2	0	2	1	1	2	1	1	1	0
GR_115:	0	0	0	1	0	2	2	0	0	3	1	0
GR_116:	1	1	1	1	1	2	0	0	1	0	0	0
GR_117:	1	1	1	1	1	1	1	1	0	0	0	1
GR_118:	0	1	2	0	2	0	1	1	0	0	1	0
GR_119:	1	1	1	1	0	0	1	1	0	1	0	1
GR_120:	1	1	0	1	1	1	1	1	0	0	0	1
GR_121:	0	1	1	0	1	1	1	0	1	2	0	0
GR_122:	0	0	1	2	1	1	1	0	1	0	0	1
GR_123:	1	1	1	1	1	1	1	0	0	0	1	0
GR_124:	0	1	0	1	1	1	1	1	1	1	0	0
GR_125:	0	1	2	0	0	1	0	0	2	1	1	0
GR_126:	0	1	2	1	1	1	0	0	0	0	0	2
GR_127:	0	0	1	0	0	0	1	2	1	1	2	0
GR_128:	1	1	1	0	1	1	1	0	1	0	1	0
GR_129:	0	1	1	1	1	1	1	0	0	0	0	2
GR_130:	1	0	1	2	0	0	1	0	1	0	2	0
GR_131:	0	1	1	0	1	1	0	1	0	2	1	0
GR_132:	1	1	0	1	1	1	1	1	0	0	0	1
GR_133:	2	1	0	0	2	0	0	0	1	2	0	0
GR_134:	0	0	0	1	1	0	1	1	1	1	1	1
GR_135:	1	0	1	1	1	1	1	0	1	0	0	1
GR_136:	0	0	0	1	1	1	1	0	1	1	1	1
GR_137:	3	2	1	0	0	1	1	0	1	0	1	0
GR_138:	0	1	0	1	1	0	1	0	1	0	1	1
GR_139:	0	0	1	1	1	1	1	0	1	0	1	0
GR_140:	0	1	0	1	1	1	1	0	1	0	0	1
GR_141:	0	1	0	1	1	1	0	1	0	0	1	1
GR_142:	0	0	2	2	1	2	1	0	1	0	1	2
GR_143:	0	1	0	1	1	1	0	0	1	0	1	1
GR_144:	1	1	0	1	1	1	0	0	1	0	0	1
GR_145:	1	1	1	0	0	0	1	1	0	1	1	1
GR_146:	1	1	0	1	1	1	1	1	1	0	0	0
GR_147:	0	1	1	0	0	1	1	0	1	0	1	1
GR_148:	0	1	1	1	1	1	1	0	1	0	0	0
GR_149:	0	1	1	1	1	1	0	0	1	0	1	0
GR_150:	0	1	1	0	0	1	1	0	1	0	1	1
GR_151:	0	0	0	0	0	1	1	4	1	0	0	0
GR_152:	1	1	0	1	1	1	0	1	0	0	1	1
GR_153:	1	1	1	0	0	1	1	0	1	0	1	0
GR_154:	1	1	0	1	1	0	1	0	0	0	1	1
GR_155:	1	0	0	1	1	1	1	1	0	1	0	0
GR_156:	0	1	0	1	1	1	1	0	1	0	1	0
GR_157:	0	1	1	1	0	1	1	0	0	0	1	1
GR_158:	1	0	1	1	0	1	1	0	1	0	0	1
GR_159:	1	1	0	0	1	1	1	0	2	0	0	0
GR_160:	0	1	0	1	0	1	2	0	0	0	1	1
GR_161:	1	1	1	1	1	1	0	0	0	1	0	0
GR_162:	1	1	1	1	0	1	1	0	1	1	0	1
GR_163:	0	0	3	0	2	0	0	0	0	1	0	1
GR_164:	0	0	0	0	0	1	2	1	1	0	2	1
GR_165:	0	0	1	1	0	1	0	1	0	3	0	0
GR_166:	1	1	0	0	0	0	1	0	1	0	1	2
GR_167:	0	0	0	1	2	1	0	0	0	0	1	1
GR_168:	0	1	1	0	0	1	1	0	1	0	0	1
GR_169:	0	1	0	1	1	1	1	0	0	1	0	0
GR_170:	0	0	1	0	0	1	1	0	1	1	1	0
GR_171:	1	1	1	0	0	2	0	0	1	0	0	0
GR_172:	1	1	1	1	1	1	1	0	0	0	0	0
GR_173:	0	0	1	0	1	1	0	0	0	2	1	0
GR_174:	0	0	0	0	1	1	1	2	1	1	2	0
GR_175:	1	2	0	2	0	1	0	0	0	0	0	0
GR_176:	1	1	1	0	1	0	0	1	0	0	1	0
GR_177:	2	0	0	0	0	0	0	2	0	2	0	0
GR_178:	1	1	1	1	1	1	0	0	0	0	0	0
GR_179:	1	1	0	0	0	2	0	0	1	0	1	0
GR_180:	0	0	1	1	0	1	0	0	1	0	1	1
GR_181:	0	0	1	1	1	1	1	1	0	2	0	0
GR_182:	0	1	0	1	1	0	1	0	0	0	1	1
GR_183:	0	1	2	0	1	0	0	1	0	0	0	1
GR_184:	1	1	0	0	1	1	0	0	0	2	0	0
GR_185:	0	1	1	0	0	1	0	0	0	0	0	3
GR_186:	1	1	1	1	1	1	0	0	0	0	0	0
GR_187:	0	1	1	0	1	1	0	0	1	0	0	1
GR_188:	0	0	0	1	1	1	0	1	0	0	1	0
GR_189:	0	3	0	0	0	0	0	0	0	0	2	0
GR_190:	1	1	1	1	0	0	0	0	0	0	1	0
GR_191:	1	1	1	0	1	1	0	0	0	0	0	0
GR_192:	0	2	0	0	0	1	0	0	1	0	0	1
GR_193:	0	1	0	0	0	1	0	1	1	1	0	0
GR_194:	1	0	0	1	0	1	0	1	1	0	0	0
GR_195:	0	1	1	0	0	1	0	0	1	0	0	1
GR_196:	0	0	0	0	0	0	0	4	0	1	0	0
GR_197:	0	1	1	0	0	0	1	0	0	0	0	2
GR_198:	0	0	0	1	1	1	1	0	1	0	0	0
GR_199:	0	1	1	1	1	1	0	1	1	0	0	1
GR_200:	0	0	1	0	0	1	0	1	1	1	0	0
GR_201:	1	1	0	0	1	1	0	0	0	0	0	1
GR_202:	0	0	0	1	0	1	0	1	1	1	0	1
GR_203:	2	2	1	1	0	0	0	0	0	0	0	1
GR_204:	1	1	0	0	1	0	1	0	0	1	0	0
GR_205:	0	0	0	1	0	0	1	1	1	1	1	1
GR_206:	1	1	1	0	0	1	1	0	0	0	0	0
GR_207:	2	0	0	0	1	0	1	0	1	0	0	0
GR_208:	0	1	0	0	1	0	0	1	1	0	0	1
GR_209:	0	0	0	1	1	0	0	0	0	1	1	1
GR_210:	1	0	1	0	1	0	1	0	0	0	1	0
GR_211:	1	0	0	0	0	2	1	0	0	0	0	1
GR_212:	1	1	0	0	0	1	1	0	0	0	1	0
GR_213:	1	1	0	1	0	1	0	0	1	0	0	0
GR_214:	0	0	0	0	0	1	0	1	0	1	0	1
GR_215:	1	1	1	0	0	0	1	0	0	0	0	0
GR_216:	0	0	0	1	0	0	1	0	1	0	0	1
GR_217:	0	0	0	0	0	0	1	0	1	0	1	1
GR_218:	0	0	0	0	0	0	0	1	3	0	0	0
GR_219:	0	1	1	1	1	0	0	1	0	1	0	1
GR_220:	1	0	1	1	0	1	0	0	0	0	0	0
GR_221:	1	1	0	0	1	0	0	0	0	0	0	1
GR_222:	1	0	0	0	0	0	1	0	1	1	0	0
GR_223:	0	0	0	0	0	0	0	1	1	1	1	0
GR_224:	0	1	0	0	0	0	0	0	1	0	1	1
GR_225:	0	0	0	0	0	1	0	0	0	0	2	1
GR_226:	0	0	0	1	1	0	0	1	0	1	0	0
GR_227:	0	0	0	0	0	0	0	2	0	2	0	0
GR_228:	0	0	0	0	0	0	0	2	1	0	1	0
GR_229:	0	0	0	0	0	0	0	2	0	1	1	0
GR_230:	0	1	1	0	0	0	0	0	1	0	0	1
GR_231:	1	1	1	0	1	1	0	0	0	0	0	0
GR_232:	0	0	0	1	1	0	1	0	0	0	0	1
GR_233:	0	1	0	1	0	1	1	0	0	0	0	0
GR_234:	1	1	1	0	1	0	0	0	0	0	0	0
GR_235:	1	1	1	0	0	1	0	0	0	0	0	0
GR_236:	0	0	0	0	1	0	1	0	0	0	1	1
GR_237:	0	1	0	0	0	1	2	0	0	0	0	0
GR_238:	0	0	0	0	0	0	0	1	1	1	1	0
GR_239:	0	0	0	0	0	0	0	1	1	5	0	0
GR_240:	1	1	0	0	1	1	0	0	0	0	0	0
GR_241:	0	0	0	0	0	1	0	0	1	2	0	0
GR_242:	0	0	0	0	0	0	0	1	0	3	0	0
GR_243:	0	0	0	0	1	0	0	1	1	1	0	0
GR_244:	0	0	0	1	0	0	0	1	0	0	0	1
GR_245:	0	0	0	1	0	0	0	0	1	0	0	1
GR_246:	0	0	1	0	0	0	0	1	0	1	0	1
GR_247:	0	0	0	0	0	0	0	0	0	3	0	0
GR_248:	1	0	1	0	0	0	0	0	0	0	0	1
GR_249:	0	0	0	0	0	0	0	0	1	1	0	1
GR_250:	0	0	0	0	0	0	0	2	1	0	0	0
GR_251:	1	0	1	1	0	0	0	0	0	0	0	0
GR_252:	1	1	1	0	0	0	0	0	0	0	0	0
GR_253:	0	0	1	0	0	0	0	0	0	2	0	0
GR_254:	0	0	0	0	1	0	0	0	0	2	0	0
GR_255:	0	0	1	1	0	0	1	0	0	0	0	0
GR_256:	0	0	0	2	0	1	0	0	0	0	0	0
GR_257:	0	0	0	0	0	0	0	0	0	0	0	3
GR_258:	1	0	0	0	0	1	1	0	0	0	0	0
GR_259:	0	1	1	0	0	0	0	0	0	0	0	1
GR_260:	0	0	1	1	0	0	0	0	1	0	0	0
GR_261:	0	0	0	0	0	0	0	1	1	1	0	0
GR_262:	0	0	0	0	0	1	0	0	1	1	0	0
GR_263:	0	0	0	0	0	0	0	1	0	2	0	0
GR_264:	1	1	0	0	0	0	0	0	0	0	1	0
GR_265:	0	0	0	0	0	1	0	0	0	1	1	0
GR_266:	0	0	0	0	0	0	1	0	1	1	0	0
GR_267:	0	0	0	1	1	0	1	0	0	0	0	0
GR_268:	0	0	0	0	0	0	1	2	0	0	0	0
GR_269:	1	1	1	0	0	0	0	0	0	0	0	0
GR_270:	0	1	0	1	1	0	0	0	0	0	0	0
GR_271:	1	0	1	0	1	0	0	0	0	0	0	0
GR_272:	0	0	0	0	0	0	2	0	1	0	0	0
GR_273:	0	0	0	0	0	0	0	1	1	1	0	0
GR_274:	0	0	0	1	0	0	0	0	0	0	1	1
GR_275:	0	0	0	0	0	0	1	0	1	0	0	1
GR_276:	0	0	0	0	0	0	0	1	0	1	1	0
GR_277:	0	0	0	0	0	0	0	0	1	0	1	1
GR_278:	0	0	0	0	0	0	0	1	1	0	0	1
GR_279:	1	0	0	0	0	1	0	0	0	0	0	1
GR_280:	1	0	0	0	0	0	1	0	0	0	1	0
GR_281:	1	0	0	0	0	1	0	1	0	0	0	0
GR_282:	0	1	1	0	0	0	0	0	0	0	0	1
GR_283:	1	1	0	0	0	1	0	0	0	0	0	0
GR_284:	0	0	0	0	0	0	0	1	0	2	0	0
GR_285:	0	0	0	0	1	1	1	0	0	0	0	0
GR_286:	0	0	0	0	0	0	0	1	1	1	1	0
GR_287:	0	0	0	0	0	0	0	1	1	1	0	1
GR_288:	0	0	0	0	0	1	2	0	0	0	0	0
GR_289:	0	0	0	0	0	0	0	1	1	1	0	0
GR_290:	0	0	0	1	1	0	0	0	0	0	1	0
GR_291:	1	1	0	0	0	0	0	1	0	0	0	0
GR_292:	0	0	0	0	0	0	0	1	1	1	0	0
GR_293:	0	0	0	2	2	0	0	0	0	0	0	0
GR_294:	0	0	1	0	0	1	0	0	0	1	0	0
GR_295:	0	0	0	1	1	0	1	0	0	0	0	0
GR_296:	0	0	0	0	0	0	0	1	0	1	0	1
GR_297:	0	0	0	1	1	0	0	0	0	1	0	0
GR_298:	0	0	0	0	0	0	0	1	1	1	0	0
GR_299:	0	1	0	0	0	0	1	0	0	1	0	0
GR_300:	0	0	0	0	0	0	0	1	1	1	0	0
GR_301:	1	1	1	0	0	0	0	0	0	0	0	0
GR_302:	1	0	0	1	1	0	1	0	0	0	0	0
GR_303:	0	0	0	0	0	0	0	0	0	3	0	0
GR_304:	0	0	0	1	0	0	3	0	1	0	0	0
GR_305:	0	0	0	0	0	0	0	2	0	1	0	0
GR_306:	0	1	0	0	0	1	0	0	0	0	0	0
GR_307:	0	0	3	0	1	0	0	0	0	0	0	0
GR_308:	0	1	0	0	0	0	0	0	0	0	1	0
GR_309:	0	1	0	0	0	1	0	0	0	0	0	0
GR_310:	0	0	0	0	0	0	0	0	1	0	1	0
GR_311:	0	0	0	0	0	0	0	0	0	0	1	1
GR_312:	0	0	0	1	0	0	0	0	0	1	0	0
GR_313:	0	1	0	0	0	1	0	0	0	0	0	0
GR_314:	0	0	0	0	0	0	1	1	0	0	0	0
GR_315:	0	0	0	0	0	1	0	0	1	0	0	0
GR_316:	2	0	0	0	0	0	0	0	0	0	0	0
GR_317:	0	0	1	0	0	0	0	0	0	0	0	1
GR_318:	0	0	0	0	0	1	0	0	1	0	0	0
GR_319:	0	0	0	0	0	0	0	1	0	1	0	0
GR_320:	0	0	0	0	0	0	1	0	0	0	1	0
GR_321:	0	0	0	0	0	0	0	1	0	1	0	0
GR_322:	0	0	0	0	0	0	0	1	1	0	0	0
GR_323:	1	0	1	0	0	0	0	0	0	0	0	0
GR_324:	0	0	0	0	0	0	0	1	0	1	0	0
GR_325:	0	0	0	0	0	0	0	1	0	1	0	0
GR_326:	0	0	0	0	0	0	0	1	0	0	0	1
GR_327:	0	0	0	0	0	0	0	0	1	1	0	0
GR_328:	0	0	1	0	0	0	0	0	0	0	0	1
GR_329:	0	0	0	0	1	0	0	0	1	0	0	0
GR_330:	0	0	0	0	0	0	0	1	0	1	0	0
GR_331:	0	1	0	0	0	0	0	0	0	1	0	0
GR_332:	0	0	0	0	0	0	0	1	0	1	0	0
GR_333:	0	0	0	0	0	0	0	0	2	0	0	0
GR_334:	0	0	0	0	0	0	0	1	0	1	0	0
GR_335:	0	0	0	0	0	0	0	1	0	1	0	0
GR_336:	0	1	0	0	0	1	0	0	0	0	0	0
GR_337:	0	0	0	1	1	0	0	0	0	0	0	0
GR_338:	0	0	0	1	0	0	0	0	0	1	0	0
GR_339:	0	0	0	0	0	2	0	0	0	0	0	0
GR_340:	0	0	1	0	0	1	0	0	0	0	0	0
GR_341:	0	0	1	0	0	0	0	0	0	0	0	1
GR_342:	0	0	0	1	0	0	0	0	0	0	0	1
GR_343:	0	0	1	0	0	1	0	1	0	0	0	1
GR_344:	1	0	0	0	0	0	0	0	0	0	0	1
GR_345:	1	0	0	1	0	0	0	0	0	0	0	0
GR_346:	0	0	0	0	0	0	0	0	0	2	0	0
GR_347:	0	0	0	0	0	0	0	1	0	1	0	0
GR_348:	1	0	1	0	0	0	0	0	0	0	0	0
GR_349:	0	0	0	0	0	0	0	0	1	1	0	1
GR_350:	0	0	0	0	0	0	0	2	0	1	0	0
GR_351:	0	0	0	0	0	0	0	1	0	1	0	0
GR_352:	0	0	0	0	0	0	0	1	0	1	0	0
GR_353:	0	0	1	0	0	0	0	0	0	0	0	1
GR_354:	0	0	1	0	1	0	0	0	0	0	0	0
GR_355:	0	0	0	0	0	0	1	0	1	0	0	0
GR_356:	0	0	0	0	0	0	0	1	0	1	0	0
GR_357:	0	0	0	0	0	1	0	0	0	0	0	1
GR_358:	0	0	0	1	0	1	0	0	0	0	0	0
GR_359:	0	1	0	0	0	1	0	0	0	0	0	0
GR_360:	1	0	1	0	1	0	0	0	0	0	0	0
GR_361:	0	0	0	0	0	0	0	2	0	0	0	0
GR_362:	0	0	0	0	0	0	0	1	0	1	0	0
GR_363:	0	0	0	0	0	0	0	2	0	1	0	0
GR_364:	0	0	0	0	0	0	0	1	0	1	0	0
GR_365:	0	0	0	0	0	0	0	1	0	0	0	1
GR_366:	0	0	0	0	0	1	0	0	0	0	0	1
GR_367:	0	0	0	0	0	0	0	0	0	0	0	2
GR_368:	0	0	0	0	0	1	0	0	0	0	0	1
GR_369:	0	0	0	0	0	2	0	0	0	0	0	0
GR_370:	0	0	0	0	1	0	0	0	0	0	0	1
GR_371:	0	0	0	0	0	0	0	0	0	0	1	1
GR_372:	0	1	0	0	0	0	0	1	0	0	0	0
GR_373:	0	0	0	0	0	1	2	0	0	1	0	1
GR_374:	1	0	0	0	1	0	0	0	0	0	0	0
GR_375:	0	0	0	1	1	0	0	0	0	0	0	0
GR_376:	1	0	0	0	0	1	0	0	0	0	0	0
GR_377:	0	0	0	0	0	0	0	1	0	0	1	0
GR_378:	0	0	0	0	0	0	0	1	0	1	0	0
GR_379:	0	0	0	0	0	0	0	1	0	1	0	0
GR_380:	0	0	0	0	0	0	0	1	0	1	0	0
GR_381:	0	0	0	0	0	0	0	1	0	1	0	0
GR_382:	1	0	0	0	0	0	1	1	0	0	0	0
GR_383:	0	0	0	0	0	0	1	0	1	0	0	0
GR_384:	0	0	1	0	0	0	0	0	0	0	1	0
GR_385:	0	0	0	2	0	0	0	0	0	0	0	0
GR_386:	0	1	0	0	0	0	0	0	1	0	0	0
GR_387:	0	0	0	0	0	0	0	1	0	1	0	0
GR_388:	0	0	0	0	0	0	0	0	2	0	0	0
GR_389:	0	0	0	0	0	0	2	0	0	0	0	0
GR_390:	0	0	0	0	0	0	0	1	0	1	0	0
GR_391:	0	0	2	0	0	0	0	0	0	0	0	0
GR_392:	0	0	0	0	0	0	0	1	0	2	0	0
GR_393:	0	0	0	1	1	0	0	0	0	0	0	0
GR_394:	0	0	0	0	0	0	0	1	1	0	0	0
GR_395:	0	0	0	0	0	0	0	1	0	1	0	0
GR_396:	0	0	0	0	0	0	0	1	0	1	0	0
GR_397:	0	0	0	0	1	0	0	0	1	0	0	0
GR_398:	0	0	0	0	0	0	1	0	0	0	0	1
GR_399:	0	0	0	0	0	0	0	1	0	1	0	0
GR_400:	0	0	2	0	0	0	0	0	0	0	0	0
GR_401:	0	0	0	0	0	0	0	1	0	1	0	0
GR_402:	0	0	0	0	0	0	0	1	0	1	0	0
GR_403:	0	0	0	0	0	0	0	1	0	1	0	0
GR_404:	1	0	0	0	0	1	0	0	0	0	0	0
GR_405:	0	0	0	0	0	1	0	0	1	0	0	0
GR_406:	1	0	0	0	0	1	0	0	0	0	0	0
GR_407:	0	0	0	0	0	0	0	1	0	1	0	0
SGR_1:	0	0	0	0	0	0	0	0	0	1	0	0
SGR_2:	0	0	1	0	0	0	0	0	0	0	0	0
SGR_3:	0	0	0	0	0	0	0	0	0	1	0	0
SGR_4:	0	0	0	0	0	0	1	0	0	0	0	0
SGR_5:	0	0	0	0	0	0	1	0	0	0	0	0
SGR_6:	0	0	1	0	0	0	0	0	0	0	0	0
SGR_7:	0	0	0	0	1	0	0	0	0	0	0	0
SGR_8:	0	0	0	0	0	0	0	0	1	0	0	0
SGR_9:	0	0	0	0	0	0	0	0	1	0	0	0
SGR_10:	0	0	1	0	0	0	0	0	0	0	0	0
SGR_11:	0	0	0	0	0	0	0	0	0	1	0	0
SGR_12:	0	1	0	0	0	0	0	0	0	0	0	0
SGR_13:	0	0	0	1	0	0	0	0	0	0	0	0
SGR_14:	0	0	1	0	0	0	0	0	0	0	0	0
SGR_15:	0	0	0	0	0	0	0	0	0	1	0	0
SGR_16:	0	0	0	0	0	0	0	0	1	0	0	0
SGR_17:	0	0	0	0	0	0	0	0	0	0	1	0
SGR_18:	0	0	0	0	0	0	0	1	0	0	0	0
SGR_19:	0	0	0	0	0	0	0	0	0	1	0	0
SGR_20:	0	0	0	0	0	0	0	0	0	0	0	1
SGR_21:	0	0	0	0	0	0	0	0	0	1	0	0
SGR_22:	0	0	0	0	0	0	0	0	0	1	0	0
SGR_23:	0	0	0	0	0	0	0	0	1	0	0	0
SGR_24:	0	0	0	1	0	0	0	0	0	0	0	0
SGR_25:	0	0	0	0	0	0	0	0	0	1	0	0
SGR_26:	0	0	0	0	0	0	1	0	0	0	0	0
SGR_27:	0	0	0	0	0	0	0	1	0	0	0	0
SGR_28:	0	0	0	0	0	0	0	0	0	0	1	0
