# Supplementary material for: Graph-based pan-genome reveals structural and sequence variations related to agronomic traits and domestication in cucumber
Source: Nat Commun. 2022 Feb 3;13:682. doi: 10.1038/s41467-022-28362-0 (PMC8813957; doi:10.1038/s41467-022-28362-0)
Supplement: Supplementary file 5 — Supplementary Data 2 [file 41467_2022_28362_MOESM5_ESM.xlsx]

## Sheet: Supp.Data2
Supplementary Data 2. Matrix of 26,822 non-redundant pan-genes.
Representative gene cluster	9930	XTMC	Cu2	Cuc37	Gy14	9110gt	Cuc80	Cuc64	W4	W8	Hx14	Hx117
1_Csa9930_7G036270.1.fna	Csa9930_7G036270.1,	Csaxtmc_7G043240.1,	Csacu2_7G033550.1,	Csa37_7G046440.1,	Csagy14_7G041830.1,	Csa9110gt_7G034950.1,Csa9110gt_7G034960.1,	Csa80_7G045850.1,	Csa64_7G038210.1,	Csaw4_7G032320.1,	Csaw8_7G045500.1,	Csahx14_7G043910.1,	Csahx117_7G049900.1,
2_Csa9930_5G039920.1.fna	Csa9930_5G039920.1,	Csaxtmc_5G060900.1,	Csacu2_5G054780.1,	Csa37_5G056990.1,	Csagy14_5G062660.1,Csagy14_5G062670.1,	Csa9110gt_5G046910.1,Csa9110gt_5G046920.1,	Csa80_5G063230.1,	Csa64_5G044090.1,	Csaw4_5G041070.1,	Csaw8_5G049510.1,	Csahx14_5G063360.1,	Csahx117_5G067750.1,
3_Csa9930_7G032270.1.fna	Csa9930_7G032270.1,	Csaxtmc_7G039130.1,	Csacu2_7G029470.1,	Csa37_7G042370.1,	Csagy14_7G037790.1,	Csa9110gt_7G028880.1,Csa9110gt_7G028890.1,	Csa80_7G041850.1,	Csa64_7G031190.1,	Csaw4_7G027250.1,	Csaw8_7G041500.1,	Csahx14_7G039900.1,Csahx14_7G039880.1,Csahx14_7G039890.1,	Csahx117_7G044870.1,Csahx117_7G044860.1,Csahx117_7G044850.1,
4_Csa9930_3G052100.1.fna	Csa9930_3G052100.1,	Csaxtmc_3G072770.1,	Csacu2_3G060900.1,	Csa37_3G066030.1,	Csagy14_3G070980.1,	Csa9110gt_3G057960.1,	Csa80_3G062100.1,	Csa64_3G071620.1,	Csaw4_3G057060.1,	Csaw8_3G055620.1,Csaw8_3G055630.1,	Csahx14_3G078580.1,	Csahx117_3G076740.1,Csahx117_3G076730.1,
5_Csa9930_2G014710.1.fna	Csa9930_2G014710.1,Csa9930_2G014720.1,Csa9930_2G014730.1,	Csaxtmc_2G013970.1,Csaxtmc_2G013960.1,	Csacu2_2G014960.1,Csacu2_2G014950.1,Csacu2_2G014970.1,Csacu2_2G014980.1,	Csa37_2G013820.1,Csa37_2G013810.1,Csa37_2G013830.1,Csa37_2G013840.1,	Csagy14_2G020880.1,Csagy14_2G020870.1,Csagy14_2G020890.1,Csagy14_2G020900.1,	Csa9110gt_2G015920.1,Csa9110gt_2G015910.1,Csa9110gt_2G015930.1,Csa9110gt_2G015940.1,	Csa80_2G016660.1,Csa80_2G016650.1,Csa80_2G016670.1,Csa80_2G016680.1,	Csa64_2G012800.1,Csa64_2G012790.1,Csa64_2G012810.1,Csa64_2G012820.1,	Csaw4_2G016700.1,Csaw4_2G016690.1,Csaw4_2G016710.1,Csaw4_2G016720.1,	Csaw8_2G022860.1,Csaw8_2G022850.1,Csaw8_2G022870.1,Csaw8_2G022880.1,	Csahx14_2G022730.1,Csahx14_2G022720.1,Csahx14_2G022740.1,Csahx14_2G022750.1,	Csahx117_2G018710.1,Csahx117_2G018700.1,Csahx117_2G018720.1,Csahx117_UNG157790.1,Csahx117_2G018690.1,Csahx117_UNG157810.1,Csahx117_UNG157780.1,
6_Csa9930_3G015500.1.fna	Csa9930_3G015500.1,	Csaxtmc_3G022710.1,Csaxtmc_3G022700.1,	Csacu2_3G017860.1,	Csa37_3G015790.1,	Csagy14_3G020710.1,	Csa9110gt_3G017680.1,Csa9110gt_3G017710.1,	Csa80_3G015730.1,	Csa64_3G026140.1,Csa64_5G030730.1,	Csaw4_3G017930.1,Csaw4_3G017920.1,	Csaw8_3G016160.1,Csaw8_1G009830.1,	Csahx14_3G021600.1,Csahx14_3G021590.1,	Csahx117_3G028030.1,
7_Csa9930_6G047570.1.fna	Csa9930_6G047570.1,	Csaxtmc_6G058850.1,	Csacu2_6G043020.1,	Csa37_6G043560.1,	Csagy14_6G052400.1,	Csa9110gt_6G043760.1,	Csa80_6G097350.1,	Csa64_6G041710.1,	Csaw4_6G040520.1,	Csaw8_6G040790.1,Csaw8_6G040800.1,	Csahx14_6G059190.1,	Csahx117_6G052400.1,
8_Csa9930_5G013060.1.fna	Csa9930_5G013060.1,	Csaxtmc_5G016830.1,	Csacu2_5G014000.1,	Csa37_5G011030.1,	Csagy14_5G016780.1,	Csa9110gt_5G013090.1,	Csa80_5G010830.1,	Csa64_5G014980.1,Csa64_5G014970.1,	Csaw4_5G011120.1,	Csaw8_5G016820.1,	Csahx14_5G015760.1,	Csahx117_5G018100.1,Csahx117_5G018110.1,
9_Csa9930_3G004150.1.fna	Csa9930_3G004150.1,	Csaxtmc_3G006230.1,	Csacu2_3G004220.1,	Csa37_3G004220.1,	Csagy14_3G005280.1,	Csa9110gt_3G005220.1,Csa9110gt_3G005230.1,	Csa80_3G004310.1,	Csa64_3G004300.1,	Csaw4_3G004200.1,	Csaw8_3G004300.1,	Csahx14_3G005220.1,	Csahx117_3G008230.1,Csahx117_3G008220.1,Csahx117_3G009480.1,Csahx117_3G009490.1,Csahx117_3G009470.1,Csahx117_3G009500.1,Csahx117_3G009520.1,Csahx117_3G009460.1,Csahx117_3G009510.1,
10_Csa9930_2G030640.1.fna	Csa9930_2G030640.1,	Csaxtmc_2G031570.1,	Csacu2_2G030320.1,	Csa37_2G100130.1,	Csagy14_2G038400.1,	Csa9110gt_2G031830.1,	Csa80_2G103240.1,	Csa64_2G070500.1,	Csaw4_2G035490.1,	Csaw8_2G042670.1,	Csahx14_2G038580.1,	Csahx117_2G041550.1,Csahx117_2G041560.1,
11_Csa9930_7G029320.1.fna	Csa9930_7G029320.1,	Csaxtmc_7G036170.1,	Csacu2_7G026550.1,	Csa37_7G039510.1,	Csagy14_7G034770.1,	Csa9110gt_7G025830.1,	Csa80_7G037870.1,	Csa64_7G028200.1,	Csaw4_7G024320.1,	Csaw8_7G037520.1,	Csahx14_7G035960.1,Csahx14_7G035950.1,	Csahx117_7G039910.1,
12_Csa9930_3G014210.1.fna	Csa9930_3G014210.1,	Csaxtmc_3G020330.1,	Csacu2_3G016510.1,	Csa37_3G014470.1,	Csagy14_3G017360.1,	Csa9110gt_3G016340.1,	Csa80_3G014430.1,	Csa64_3G024790.1,	Csaw4_3G016590.1,Csaw4_3G016600.1,	Csaw8_3G014800.1,	Csahx14_3G020200.1,Csahx14_3G020210.1,	Csahx117_3G024650.1,
13_Csa9930_6G042690.1.fna	Csa9930_6G042690.1,	Csaxtmc_6G053940.1,	Csacu2_6G038180.1,	Csa37_6G038760.1,	Csagy14_6G047580.1,	-	Csa80_6G092550.1,	Csa64_6G036930.1,	Csaw4_6G034590.1,	Csaw8_6G034930.1,	Csahx14_6G054300.1,	Csahx117_6G047500.1,Csahx117_6G047510.1,
14_Csa9930_3G050470.1.fna	Csa9930_3G050470.1,	Csaxtmc_3G071050.1,	Csacu2_3G059210.1,	Csa37_3G064320.1,	Csagy14_3G069280.1,	Csa9110gt_3G056260.1,	Csa80_3G060490.1,	Csa64_3G069930.1,	Csaw4_3G055330.1,	Csaw8_3G053950.1,Csaw8_3G053960.1,	Csahx14_3G076920.1,	Csahx117_3G074960.1,Csahx117_3G074970.1,Csahx117_3G074980.1,
15_Csa9930_1G045350.1.fna	Csa9930_1G045350.1,	Csaxtmc_1G054710.1,Csaxtmc_1G054700.1,	Csacu2_1G041120.1,	Csa37_1G044700.1,	Csagy14_1G053090.1,	Csa9110gt_1G045300.1,	Csa80_1G052930.1,	Csa64_1G055850.1,	Csaw4_1G074730.1,Csaw4_UNG093740.1,	Csaw8_1G042620.1,	Csahx14_1G062210.1,	Csahx117_1G062090.1,
16_Csa9930_6G043190.1.fna	Csa9930_6G043190.1,	Csaxtmc_6G054470.1,	Csacu2_6G038690.1,	Csa37_6G039250.1,	Csagy14_6G048090.1,	Csa9110gt_6G038320.1,	Csa80_6G093050.1,	Csa64_6G037420.1,	Csaw4_6G035090.1,	Csaw8_6G035450.1,	Csahx14_6G054820.1,	Csahx117_6G048050.1,
17_Csa9930_1G001510.1.fna	Csa9930_1G001510.1,	Csaxtmc_1G001440.1,	Csacu2_1G001480.1,Csacu2_1G001470.1,	Csa37_1G001510.1,	Csagy14_UNG152020.1,Csagy14_1G004580.1,Csagy14_1G001450.1,Csagy14_1G003520.1,Csagy14_1G003490.1,Csagy14_1G004540.1,Csagy14_1G004560.1,	Csa9110gt_1G001570.1,	Csa80_1G001470.1,	Csa64_1G001480.1,	Csaw4_1G001470.1,	Csaw8_1G001480.1,	Csahx14_1G004610.1,Csahx14_1G005610.1,	Csahx117_1G001510.1,
18_Csa9930_3G009670.1.fna	Csa9930_3G009670.1,	Csaxtmc_3G014740.1,	Csacu2_3G011950.1,	Csa37_3G009910.1,	Csagy14_3G012830.1,	Csa9110gt_3G011830.1,	Csa80_3G009910.1,	Csa64_3G009730.1,	Csaw4_3G011960.1,	Csaw8_3G010010.1,	Csahx14_3G013640.1,	Csahx117_3G019060.1,
19_Csa9930_2G014650.1.fna	Csa9930_2G014650.1,	Csaxtmc_2G013900.1,	Csacu2_2G014890.1,	Csa37_2G013750.1,	Csagy14_2G020810.1,	Csa9110gt_2G015850.1,	Csa80_2G016590.1,	Csa64_2G012710.1,	Csaw4_2G016620.1,	Csaw8_2G022790.1,	Csahx14_2G022660.1,	Csahx117_2G018630.1,
20_Csa9930_7G001290.1.fna	Csa9930_7G001290.1,	Csaxtmc_7G001370.1,	Csacu2_7G002340.1,	Csa37_7G001380.1,	Csagy14_7G001300.1,	Csa9110gt_7G002500.1,	Csa80_7G001260.1,	Csa64_7G006930.1,	Csaw4_7G001260.1,Csaw4_7G001270.1,	Csaw8_7G006400.1,Csaw8_UNG074650.1,Csaw8_UNG074640.1,Csaw8_7G006390.1,Csaw8_UNG074630.1,	Csahx14_7G001330.1,Csahx14_7G001340.1,	Csahx117_7G002410.1,Csahx117_7G002420.1,
21_Csa9930_3G011090.1.fna	Csa9930_3G011090.1,	Csaxtmc_3G016190.1,	Csacu2_3G013400.1,	Csa37_3G011350.1,	Csagy14_3G014260.1,	Csa9110gt_3G013260.1,	Csa80_3G011350.1,	Csa64_3G011190.1,	Csaw4_3G013430.1,	Csaw8_3G011510.1,Csaw8_3G011500.1,	Csahx14_3G016110.1,	Csahx117_3G020490.1,Csahx117_3G020480.1,
22_Csa9930_2G012040.1.fna	Csa9930_2G012040.1,	Csaxtmc_2G011140.1,	Csacu2_2G012200.1,	Csa37_2G010110.1,	Csagy14_2G017160.1,	Csa9110gt_2G011160.1,	Csa80_2G013000.1,	Csa64_2G010070.1,	Csaw4_2G013000.1,	Csaw8_2G019030.1,	Csahx14_2G015090.1,	Csahx117_2G013020.1,Csahx117_2G014020.1,Csahx117_UNG380190.1,
23_Csa9930_1G014080.1.fna	Csa9930_1G014080.1,	Csaxtmc_1G015240.1,	Csacu2_1G014280.1,	Csa37_1G015040.1,	Csagy14_1G023580.1,	Csa9110gt_1G015400.1,	Csa80_1G014920.1,	Csa64_1G014020.1,	Csaw4_1G016150.1,	Csaw8_1G015190.1,	Csahx14_1G024230.1,	Csahx117_1G026410.1,
24_Csa9930_2G030670.1.fna	Csa9930_2G030670.1,	Csaxtmc_2G031600.1,	Csacu2_2G030350.1,Csacu2_2G030360.1,	Csa37_2G100160.1,	Csagy14_2G038440.1,Csagy14_2G038430.1,	Csa9110gt_2G031860.1,	Csa80_2G103270.1,	Csa64_2G070530.1,	Csaw4_2G035520.1,	Csaw8_2G042700.1,	Csahx14_2G038610.1,	Csahx117_2G041590.1,
25_Csa9930_3G049430.1.fna	Csa9930_3G049430.1,	Csaxtmc_3G069950.1,Csaxtmc_3G069960.1,	Csacu2_3G058160.1,	Csa37_3G063320.1,	Csagy14_3G068250.1,	Csa9110gt_3G055190.1,	Csa80_3G059440.1,	Csa64_3G068870.1,	Csaw4_3G054240.1,	Csaw8_3G052860.1,Csaw8_3G052870.1,	Csahx14_3G075890.1,	Csahx117_3G073900.1,
26_Csa9930_2G010180.1.fna	Csa9930_2G010180.1,	Csaxtmc_2G009130.1,	Csacu2_2G008200.1,	Csa37_2G008030.1,	Csagy14_2G015230.1,	Csa9110gt_2G009230.1,	Csa80_2G011050.1,	Csa64_2G008090.1,	Csaw4_2G009150.1,Csaw4_2G009130.1,	Csaw8_2G011080.1,	Csahx14_2G013170.1,Csahx14_2G013150.1,	Csahx117_2G010140.1,Csahx117_2G010130.1,
27_Csa9930_1G031440.1.fna	Csa9930_1G031440.1,	Csaxtmc_1G033580.1,	Csacu2_1G026920.1,	Csa37_1G031620.1,	Csagy14_1G036960.1,	Csa9110gt_1G029200.1,	Csa80_1G039930.1,	Csa64_1G040550.1,	Csaw4_1G027660.1,	Csaw8_1G026330.1,	Csahx14_1G042030.1,	Csahx117_1G041050.1,
28_Csa9930_3G049080.1.fna	Csa9930_3G049080.1,	Csaxtmc_3G069610.1,	Csacu2_3G057810.1,	Csa37_3G062970.1,	Csagy14_3G067910.1,	Csa9110gt_3G054840.1,	Csa80_3G059100.1,	Csa64_3G068520.1,	Csaw4_3G053890.1,	Csaw8_3G052520.1,	Csahx14_3G075540.1,	Csahx117_3G073520.1,Csahx117_3G073540.1,Csahx117_3G073530.1,
29_Csa9930_3G008080.1.fna	Csa9930_3G008080.1,	Csaxtmc_3G013090.1,	Csacu2_3G010250.1,	Csa37_3G008210.1,Csa37_3G008200.1,	Csagy14_3G011240.1,	Csa9110gt_3G010210.1,	Csa80_3G008270.1,	Csa64_3G008080.1,	Csaw4_3G010260.1,	Csaw8_3G008350.1,	Csahx14_3G012010.1,	Csahx117_3G017380.1,
30_Csa9930_7G030120.1.fna	Csa9930_7G030120.1,	Csaxtmc_7G036990.1,	Csacu2_7G027340.1,	Csa37_7G040340.1,	Csagy14_7G035610.1,	Csa9110gt_7G026710.1,Csa9110gt_7G026730.1,Csa9110gt_7G026720.1,	Csa80_7G039700.1,	Csa64_7G028990.1,	Csaw4_7G025120.1,	Csaw8_7G039330.1,	Csahx14_7G037740.1,	Csahx117_7G040720.1,
31_Csa9930_7G007620.1.fna	Csa9930_7G007620.1,	Csaxtmc_7G010920.1,	Csacu2_7G007580.1,Csacu2_7G007570.1,	Csa37_7G006510.1,	Csagy14_7G007590.1,	Csa9110gt_7G008700.1,	Csa80_7G006620.1,	Csa64_7G001520.1,	Csaw4_7G006460.1,	Csaw8_7G011770.1,	Csahx14_7G009670.1,	Csahx117_7G012610.1,
32_Csa9930_7G028200.1.fna	Csa9930_7G028200.1,	Csaxtmc_7G033940.1,	Csacu2_7G025400.1,	Csa37_7G038290.1,	Csagy14_7G033570.1,	Csa9110gt_7G024600.1,	Csa80_7G036720.1,	Csa64_7G027120.1,	Csaw4_7G023140.1,Csaw4_7G023160.1,	Csaw8_7G036360.1,	Csahx14_7G032810.1,	Csahx117_7G035730.1,Csahx117_7G035710.1,
33_Csa9930_1G005850.1.fna	Csa9930_1G005850.1,	Csaxtmc_1G005840.1,Csaxtmc_1G005830.1,	Csacu2_1G006050.1,Csacu2_1G006040.1,	Csa37_1G005930.1,Csa37_1G005920.1,	Csagy14_1G010150.1,Csagy14_1G010140.1,	Csa9110gt_1G006190.1,Csa9110gt_1G006180.1,Csa9110gt_1G006170.1,	Csa80_1G005880.1,Csa80_1G005870.1,	Csa64_1G005920.1,Csa64_1G005910.1,	Csaw4_1G005980.1,Csaw4_1G005970.1,	Csaw8_1G005940.1,Csaw8_1G005930.1,	Csahx14_1G012090.1,Csahx14_1G012080.1,	Csahx117_1G009130.1,Csahx117_1G009120.1,
34_Csa9930_1G046010.1.fna	Csa9930_1G046010.1,	Csaxtmc_1G056330.1,	Csacu2_1G041690.1,	Csa37_1G045410.1,	Csagy14_1G053780.1,	Csa9110gt_1G045940.1,	Csa80_1G053570.1,	Csa64_1G056530.1,	Csaw4_1G075360.1,Csaw4_1G076570.1,	Csaw8_1G044280.1,	Csahx14_1G062870.1,	Csahx117_1G062760.1,
35_Csa9930_6G043670.1.fna	Csa9930_6G043670.1,	Csaxtmc_6G054930.1,	Csacu2_6G039180.1,	Csa37_6G039690.1,	Csagy14_6G048550.1,	Csa9110gt_6G038790.1,	Csa80_6G093530.1,	Csa64_6G037880.1,	Csaw4_6G035590.1,	Csaw8_6G036890.1,	Csahx14_6G055290.1,	Csahx117_6G048510.1,Csahx117_6G048500.1,
36_Csa9930_3G007560.1.fna	Csa9930_3G007560.1,	Csaxtmc_3G012530.1,	Csacu2_3G009730.1,	Csa37_3G007640.1,	Csagy14_3G010700.1,	Csa9110gt_3G009670.1,	Csa80_3G007730.1,	Csa64_3G007570.1,	Csaw4_3G009750.1,	Csaw8_3G007780.1,	Csahx14_3G011480.1,	Csahx117_3G016860.1,
37_Csa9930_7G003850.1.fna	Csa9930_7G003850.1,	Csaxtmc_7G007050.1,Csaxtmc_7G007030.1,Csaxtmc_7G007040.1,	Csacu2_7G004870.1,	Csa37_7G003840.1,	Csagy14_7G004920.1,	Csa9110gt_7G005100.1,	Csa80_7G003880.1,	Csa64_7G004220.1,	Csaw4_7G003840.1,	Csaw8_7G009060.1,	Csahx14_7G006000.1,	Csahx117_7G005050.1,
38_Csa9930_5G012550.1.fna	Csa9930_5G012550.1,	Csaxtmc_5G015620.1,	Csacu2_5G013740.1,Csacu2_5G012460.1,Csacu2_5G013730.1,Csacu2_5G012470.1,	Csa37_5G010760.1,Csa37_5G010750.1,	Csagy14_5G015420.1,Csagy14_5G015410.1,	Csa9110gt_5G012830.1,Csa9110gt_5G012810.1,Csa9110gt_5G012820.1,	Csa80_5G010600.1,Csa80_5G010590.1,	Csa64_5G015280.1,Csa64_5G015290.1,	Csaw4_5G010810.1,Csaw4_5G010800.1,	Csaw8_5G017070.1,	Csahx14_5G015510.1,Csahx14_5G015500.1,	Csahx117_5G017840.1,Csahx117_5G017820.1,Csahx117_5G017830.1,
39_Csa9930_7G034020.1.fna	Csa9930_7G034020.1,	Csaxtmc_7G040890.1,	Csacu2_7G031280.1,	Csa37_7G044190.1,	Csagy14_7G039530.1,Csagy14_7G039520.1,	Csa9110gt_7G030670.1,	Csa80_7G043610.1,	Csa64_7G032970.1,	Csaw4_7G029030.1,	Csaw8_7G043250.1,	Csahx14_7G041660.1,	Csahx117_7G046650.1,
40_Csa9930_6G053260.1.fna	Csa9930_6G053260.1,	Csaxtmc_6G067680.1,	Csacu2_6G048800.1,	Csa37_6G049370.1,	Csagy14_6G059110.1,	Csa9110gt_6G051560.1,	Csa80_6G102960.1,	Csa64_6G047470.1,	Csaw4_6G046300.1,	Csaw8_6G046570.1,Csaw8_6G046590.1,Csaw8_6G046580.1,	Csahx14_6G066870.1,	Csahx117_6G058210.1,
41_Csa9930_3G014200.1.fna	Csa9930_3G014200.1,Csa9930_3G014190.1,	Csaxtmc_3G020310.1,Csaxtmc_3G020320.1,Csaxtmc_3G020300.1,	Csacu2_3G016480.1,Csacu2_3G016490.1,Csacu2_3G016500.1,Csacu2_3G016470.1,	Csa37_3G014460.1,Csa37_3G014450.1,	Csagy14_3G017340.1,Csagy14_3G017350.1,Csagy14_3G017330.1,	Csa9110gt_3G016330.1,Csa9110gt_3G016320.1,	Csa80_3G014420.1,	Csa64_3G024770.1,Csa64_3G024780.1,Csa64_3G024760.1,	Csaw4_3G016570.1,Csaw4_3G016580.1,Csaw4_3G016560.1,	Csaw8_3G014780.1,Csaw8_3G014790.1,Csaw8_3G014770.1,	Csahx14_3G020180.1,Csahx14_3G020190.1,Csahx14_3G020170.1,	Csahx117_3G024640.1,
42_Csa9930_7G035310.1.fna	Csa9930_7G035310.1,	Csaxtmc_7G042280.1,	Csacu2_7G032580.1,	Csa37_7G045470.1,	Csagy14_7G040850.1,	Csa9110gt_7G033970.1,	Csa80_7G044890.1,	Csa64_7G037260.1,	Csaw4_7G031370.1,	Csaw8_7G044550.1,	Csahx14_7G042940.1,	Csahx117_7G048930.1,
43_Csa9930_5G024400.1.fna	Csa9930_5G024400.1,	Csaxtmc_5G038270.1,	Csacu2_5G038180.1,	Csa37_5G040800.1,	Csagy14_5G036490.1,	Csa9110gt_5G030350.1,	Csa80_5G047910.1,	Csa64_5G027630.1,	Csaw4_5G025440.1,	Csaw8_5G029140.1,	Csahx14_5G034980.1,	Csahx117_5G051040.1,
44_Csa9930_3G009080.1.fna	Csa9930_3G009080.1,	Csaxtmc_3G014130.1,	Csacu2_3G011340.1,	Csa37_3G009290.1,	Csagy14_3G012260.1,	Csa9110gt_3G011240.1,	Csa80_3G009330.1,	Csa64_3G009140.1,	Csaw4_3G011330.1,	Csaw8_3G009400.1,	Csahx14_3G013040.1,	Csahx117_3G018450.1,
45_Csa9930_3G009010.1.fna	Csa9930_3G009010.1,	Csaxtmc_3G014050.1,	Csacu2_3G011250.1,	Csa37_3G009210.1,	Csagy14_3G012170.1,	Csa9110gt_3G011160.1,	Csa80_3G009250.1,	Csa64_3G009060.1,	Csaw4_3G011240.1,	Csaw8_3G009330.1,	Csahx14_3G012950.1,	Csahx117_3G018370.1,
46_Csa9930_6G000140.1.fna	Csa9930_6G000140.1,	Csaxtmc_6G000140.1,	Csacu2_6G000140.1,	Csa37_6G000140.1,	Csagy14_6G000140.1,	Csa9110gt_6G000160.1,	Csa80_6G002180.1,	Csa64_6G000190.1,	Csaw4_6G000140.1,	Csaw8_6G000150.1,	Csahx14_6G000140.1,Csahx14_6G000150.1,	Csahx117_6G000160.1,
47_Csa9930_3G029020.1.fna	Csa9930_3G029020.1,	Csaxtmc_3G043270.1,Csaxtmc_3G043260.1,	Csacu2_3G032710.1,Csacu2_3G032700.1,	Csa37_3G041500.1,	Csagy14_3G042420.1,	Csa9110gt_3G033030.1,	Csa80_3G037960.1,	Csa64_3G048040.1,	Csaw4_3G032530.1,	Csaw8_3G030050.1,	Csahx14_3G047970.1,	Csahx117_3G051760.1,
48_Csa9930_5G040350.1.fna	Csa9930_5G040350.1,	Csaxtmc_5G061360.1,	Csacu2_5G055240.1,	Csa37_5G057410.1,	Csagy14_5G063130.1,	Csa9110gt_5G047350.1,	Csa80_5G063670.1,	Csa64_5G044550.1,	Csaw4_5G041540.1,Csaw4_5G041530.1,	Csaw8_5G049960.1,Csaw8_UNG241250.1,Csaw8_UNG241260.1,	Csahx14_5G063810.1,	Csahx117_5G068200.1,Csahx117_5G068220.1,Csahx117_5G068230.1,Csahx117_5G068210.1,
49_Csa9930_2G036290.1.fna	Csa9930_2G036290.1,	Csaxtmc_2G038360.1,Csaxtmc_2G038340.1,Csaxtmc_2G038350.1,	Csacu2_2G037000.1,	Csa37_2G105980.1,	Csagy14_2G046280.1,	Csa9110gt_2G037680.1,	Csa80_2G108930.1,	Csa64_2G076410.1,	Csaw4_2G041310.1,	Csaw8_2G048580.1,	Csahx14_2G048300.1,	Csahx117_2G048280.1,Csahx117_2G048290.1,
50_Csa9930_3G044390.1.fna	Csa9930_3G044390.1,	Csaxtmc_3G063880.1,	Csacu2_3G050190.1,Csacu2_3G052880.1,	Csa37_3G058110.1,Csa37_3G058120.1,	Csagy14_3G063060.1,	Csa9110gt_3G049940.1,Csa9110gt_3G049950.1,	Csa80_3G054290.1,	Csa64_3G063730.1,	Csaw4_3G048980.1,	Csaw8_3G047460.1,	Csahx14_3G067700.1,	Csahx117_3G068550.1,
51_Csa9930_6G014860.1.fna	Csa9930_6G014860.1,	Csaxtmc_6G020110.1,Csaxtmc_6G020120.1,	Csacu2_6G015840.1,	Csa37_6G012930.1,	Csagy14_6G020050.1,	Csa9110gt_6G015120.1,	Csa80_6G020100.1,Csa80_6G021420.1,Csa80_6G021410.1,	Csa64_6G013150.1,	Csaw4_6G013020.1,	Csaw8_6G017150.1,	Csahx14_6G019970.1,	Csahx117_6G016030.1,
52_Csa9930_3G003880.1.fna	Csa9930_3G003880.1,	Csaxtmc_3G005950.1,Csaxtmc_3G005930.1,Csaxtmc_3G005940.1,	Csacu2_3G003920.1,Csacu2_3G003930.1,Csacu2_3G003940.1,	Csa37_3G003940.1,Csa37_3G003950.1,	Csagy14_3G003940.1,Csagy14_3G003960.1,Csagy14_3G003950.1,	Csa9110gt_3G004920.1,Csa9110gt_3G004940.1,Csa9110gt_3G004930.1,	Csa80_3G003930.1,Csa80_3G003940.1,Csa80_3G003950.1,	Csa64_3G003980.1,Csa64_3G004010.1,Csa64_3G004000.1,Csa64_3G003990.1,	Csaw4_3G003930.1,Csaw4_3G003920.1,	Csaw8_3G003990.1,Csaw8_3G004020.1,Csaw8_3G004010.1,Csaw8_3G004000.1,	Csahx14_3G004930.1,Csahx14_3G004940.1,	Csahx117_3G007920.1,Csahx117_3G007940.1,Csahx117_3G007930.1,
53_Csa9930_3G040220.1.fna	Csa9930_3G040220.1,	Csaxtmc_3G058600.1,	Csacu2_3G045050.1,	Csa37_3G053820.1,	Csagy14_3G058780.1,	Csa9110gt_3G045550.1,	Csa80_3G050150.1,	Csa64_3G059430.1,	Csaw4_3G044760.1,	Csaw8_3G043180.1,	Csahx14_3G062400.1,	Csahx117_3G064120.1,Csahx117_3G064110.1,
54_Csa9930_6G032440.1.fna	Csa9930_6G032440.1,	Csaxtmc_6G041450.1,	Csacu2_6G029090.1,	Csa37_6G029270.1,	-	Csa9110gt_6G029310.1,	-	Csa64_6G028530.1,	Csaw4_6G024300.1,	Csaw8_6G026520.1,Csaw8_6G026530.1,	Csahx14_6G039040.1,	Csahx117_6G035980.1,Csahx117_6G038340.1,
55_Csa9930_3G048920.1.fna	Csa9930_3G048920.1,	Csaxtmc_3G069450.1,	Csacu2_3G057640.1,	Csa37_3G062820.1,	Csagy14_3G067750.1,	Csa9110gt_3G054670.1,	Csa80_3G058960.1,	Csa64_3G068360.1,	Csaw4_3G053720.1,	Csaw8_3G052340.1,	Csahx14_3G075380.1,	Csahx117_3G073360.1,
56_Csa9930_3G015450.1.fna	Csa9930_3G015450.1,	Csaxtmc_3G022650.1,	Csacu2_3G017810.1,	Csa37_3G015740.1,	Csagy14_3G020650.1,	Csa9110gt_3G017630.1,	Csa80_3G015680.1,	Csa64_3G026090.1,	Csaw4_3G017870.1,	Csaw8_3G016100.1,Csaw8_3G016110.1,	Csahx14_3G021540.1,	Csahx117_3G027980.1,
57_Csa9930_3G002540.1.fna	Csa9930_3G002540.1,	Csaxtmc_3G003550.1,	Csacu2_3G002560.1,	Csa37_3G002560.1,	Csagy14_3G002550.1,	Csa9110gt_3G002520.1,	Csa80_3G002510.1,	Csa64_3G002600.1,	Csaw4_3G002550.1,	Csaw8_3G002570.1,	Csahx14_3G003540.1,	Csahx117_3G003510.1,
58_Csa9930_1G042470.1.fna	Csa9930_1G042470.1,	Csaxtmc_1G046750.1,	Csacu2_1G038030.1,	Csa37_1G041710.1,Csa37_1G041700.1,	Csagy14_1G049980.1,	Csa9110gt_1G042260.1,	Csa80_1G049890.1,	Csa64_1G052880.1,	Csaw4_1G067300.1,Csaw4_1G062530.1,Csaw4_1G062520.1,	Csaw8_1G039530.1,	Csahx14_1G057220.1,	Csahx117_1G059110.1,Csahx117_1G059120.1,
59_Csa9930_5G040000.1.fna	Csa9930_5G040000.1,	Csaxtmc_5G060980.1,	Csacu2_5G054860.1,	Csa37_5G057070.1,	Csagy14_5G062760.1,Csagy14_5G062750.1,	Csa9110gt_5G047000.1,	Csa80_5G063310.1,	Csa64_5G044170.1,	Csaw4_5G041150.1,	Csaw8_5G049590.1,	Csahx14_5G063440.1,	Csahx117_5G067830.1,
60_Csa9930_4G004070.1.fna	Csa9930_4G004070.1,	Csaxtmc_4G005070.1,	Csacu2_4G007070.1,	Csa37_4G004120.1,	Csagy14_4G005050.1,	Csa9110gt_4G005080.1,	Csa80_4G004060.1,	Csa64_4G016400.1,	Csaw4_4G004130.1,	Csaw8_4G004080.1,	Csahx14_4G004050.1,	Csahx117_4G004100.1,
61_Csa9930_3G010110.1.fna	Csa9930_3G010110.1,	Csaxtmc_3G015200.1,	Csacu2_3G012400.1,	Csa37_3G010360.1,Csa37_3G010350.1,	Csagy14_3G013270.1,	Csa9110gt_3G012270.1,	Csa80_3G010350.1,	Csa64_3G010200.1,	Csaw4_3G012420.1,	Csaw8_3G010440.1,	Csahx14_3G014090.1,	Csahx117_3G019480.1,
62_Csa9930_2G031550.1.fna	Csa9930_2G031550.1,	Csaxtmc_2G033520.1,	Csacu2_2G031240.1,	Csa37_2G101030.1,	Csagy14_2G039340.1,	Csa9110gt_2G032770.1,	Csa80_2G104160.1,	Csa64_2G071410.1,	Csaw4_2G036420.1,	Csaw8_2G043630.1,	Csahx14_2G040480.1,	Csahx117_2G043490.1,Csahx117_2G043480.1,
63_Csa9930_4G028690.1.fna	Csa9930_4G028690.1,	Csaxtmc_4G034660.1,	Csacu2_4G028470.1,	Csa37_4G088440.1,	Csagy14_4G032660.1,	Csa9110gt_4G029620.1,Csa9110gt_4G029600.1,Csa9110gt_4G029610.1,	Csa80_4G086330.1,	Csa64_4G031270.1,	Csaw4_4G022430.1,	Csaw8_4G025400.1,	Csahx14_4G032430.1,	Csahx117_4G033650.1,
64_Csa9930_4G024110.1.fna	Csa9930_4G024110.1,	Csaxtmc_4G029220.1,Csaxtmc_4G029230.1,	Csacu2_4G023130.1,Csacu2_4G023140.1,	Csa37_4G083760.1,Csa37_4G083770.1,	Csagy14_4G025180.1,Csagy14_4G025190.1,	Csa9110gt_4G025110.1,Csa9110gt_4G025120.1,	Csa80_4G077770.1,Csa80_4G077780.1,	Csa64_4G026940.1,	Csaw4_4G017990.1,Csaw4_4G018000.1,	Csaw8_4G021050.1,	Csahx14_4G025050.1,	Csahx117_4G029150.1,
65_Csa9930_6G046220.1.fna	Csa9930_6G046220.1,	Csaxtmc_6G057530.1,Csaxtmc_6G057520.1,	Csacu2_6G041690.1,	Csa37_6G042240.1,	Csagy14_6G051100.1,	Csa9110gt_6G042400.1,	Csa80_6G096030.1,	Csa64_6G040360.1,	Csaw4_6G039160.1,	Csaw8_6G039450.1,Csaw8_6G039440.1,	Csahx14_6G057850.1,	Csahx117_6G051060.1,
66_Csa9930_3G041060.1.fna	Csa9930_3G041060.1,	Csaxtmc_3G059510.1,	Csacu2_3G045910.1,	Csa37_3G054720.1,	Csagy14_3G059680.1,Csagy14_3G059660.1,Csagy14_3G059670.1,	Csa9110gt_3G046460.1,	Csa80_3G051050.1,	Csa64_3G060390.1,	Csaw4_3G045660.1,	Csaw8_3G044080.1,	Csahx14_3G063310.1,	Csahx117_3G064990.1,
67_Csa9930_7G023350.1.fna	Csa9930_7G023350.1,	Csaxtmc_7G022890.1,	Csacu2_7G020520.1,	Csa37_7G033190.1,	Csagy14_UNG177520.1,Csagy14_7G019590.1,	Csa9110gt_7G019630.1,	Csa80_7G031800.1,	Csa64_7G022230.1,	Csaw4_7G014730.1,	Csaw8_7G026000.1,	Csahx14_7G025980.1,Csahx14_7G025970.1,	Csahx117_7G022650.1,Csahx117_7G022660.1,
68_Csa9930_1G005900.1.fna	Csa9930_1G005900.1,	Csaxtmc_1G005890.1,	Csacu2_1G006100.1,	Csa37_1G005970.1,	Csagy14_1G010200.1,	Csa9110gt_1G006240.1,	Csa80_1G005940.1,	Csa64_1G005970.1,	Csaw4_1G006030.1,Csaw4_UNG054100.1,	Csaw8_1G005990.1,	Csahx14_1G012140.1,	Csahx117_1G009180.1,
69_Csa9930_6G034310.1.fna	Csa9930_6G034310.1,	Csaxtmc_6G042250.1,	Csacu2_6G029860.1,	Csa37_6G030040.1,	Csagy14_6G037090.1,	Csa9110gt_6G030140.1,Csa9110gt_6G030130.1,	Csa80_6G065690.1,	Csa64_6G029340.1,	Csaw4_6G025080.1,	Csaw8_6G027360.1,	Csahx14_6G041780.1,	Csahx117_6G036730.1,Csahx117_6G036720.1,
70_Csa9930_7G029450.1.fna	Csa9930_7G029450.1,	Csaxtmc_7G036320.1,	Csacu2_7G026690.1,	Csa37_7G039660.1,	Csagy14_7G034910.1,	Csa9110gt_7G026010.1,Csa9110gt_7G026000.1,Csa9110gt_7G025990.1,	Csa80_7G038000.1,	Csa64_7G028330.1,	Csaw4_7G024460.1,	Csaw8_7G037660.1,	Csahx14_7G036100.1,	Csahx117_7G040030.1,
71_Csa9930_7G024370.1.fna	Csa9930_7G024370.1,	Csaxtmc_7G024950.1,	Csacu2_7G021510.1,	Csa37_7G034220.1,	Csagy14_7G027710.1,Csagy14_UNG039870.1,	Csa9110gt_7G020660.1,	Csa80_7G032750.1,	Csa64_7G023320.1,	Csaw4_7G019180.1,	Csaw8_7G032230.1,	Csahx14_7G028020.1,	Csahx117_7G024650.1,
72_Csa9930_3G037110.1.fna	Csa9930_3G037110.1,	Csaxtmc_3G053390.1,	Csacu2_3G040880.1,	Csa37_3G050690.1,	Csagy14_3G054530.1,	Csa9110gt_3G042350.1,	Csa80_3G047010.1,	Csa64_3G056300.1,	Csaw4_3G040570.1,	Csaw8_3G039960.1,	Csahx14_3G058200.1,	Csahx117_3G060990.1,
73_Csa9930_2G016090.1.fna	Csa9930_2G016090.1,	Csaxtmc_2G016330.1,	Csacu2_2G016270.1,	Csa37_2G015090.1,	Csagy14_2G022170.1,	Csa9110gt_2G017300.1,Csa9110gt_2G017290.1,	Csa80_2G017860.1,	Csa64_2G014080.1,	Csaw4_2G018020.1,	Csaw8_2G026190.1,Csaw8_2G026200.1,	Csahx14_2G025090.1,	Csahx117_2G019930.1,Csahx117_2G019920.1,
74_Csa9930_7G033940.1.fna	Csa9930_7G033940.1,	Csaxtmc_7G040790.1,	Csacu2_7G031180.1,	Csa37_7G044090.1,Csa37_7G044080.1,Csa37_7G044100.1,	Csagy14_7G039420.1,	Csa9110gt_7G030560.1,Csa9110gt_7G030570.1,	Csa80_7G043510.1,Csa80_7G043520.1,	Csa64_7G032860.1,Csa64_7G032870.1,	Csaw4_7G028930.1,Csaw4_7G028940.1,	Csaw8_7G043160.1,	Csahx14_7G041570.1,	Csahx117_7G046530.1,
75_Csa9930_7G024750.1.fna	Csa9930_7G024750.1,	Csaxtmc_7G025350.1,	Csacu2_7G021920.1,	Csa37_7G034610.1,	Csagy14_7G028030.1,	Csa9110gt_7G021060.1,	Csa80_7G033150.1,	Csa64_7G023680.1,	Csaw4_7G019580.1,	Csaw8_7G032590.1,	Csahx14_7G028410.1,	Csahx117_7G025040.1,
76_Csa9930_6G053110.1.fna	Csa9930_6G053110.1,	Csaxtmc_6G067530.1,	Csacu2_6G048650.1,	Csa37_6G049220.1,	Csagy14_6G058960.1,	Csa9110gt_6G051400.1,	Csa80_6G102800.1,	Csa64_6G047310.1,	Csaw4_6G046140.1,	Csaw8_6G046410.1,	Csahx14_6G066710.1,	Csahx117_6G058050.1,
77_Csa9930_3G007280.1.fna	Csa9930_3G007280.1,	Csaxtmc_3G012260.1,	Csacu2_3G009440.1,	Csa37_3G007360.1,Csa37_3G007350.1,	Csagy14_3G010410.1,	Csa9110gt_3G009380.1,	Csa80_3G007440.1,	Csa64_3G007300.1,	Csaw4_3G009460.1,	Csaw8_3G007480.1,	Csahx14_3G010230.1,	Csahx117_3G016580.1,
78_Csa9930_3G050820.1.fna	Csa9930_3G050820.1,	Csaxtmc_3G071400.1,	Csacu2_3G059570.1,	Csa37_3G064680.1,	Csagy14_3G069630.1,	Csa9110gt_3G056600.1,Csa9110gt_3G056610.1,	Csa80_3G060810.1,	Csa64_3G070300.1,	Csaw4_3G055700.1,	Csaw8_3G054310.1,	Csahx14_3G077250.1,	Csahx117_3G075320.1,
79_Csa9930_2G006450.1.fna	Csa9930_2G006450.1,	Csaxtmc_2G004330.1,Csaxtmc_2G004340.1,Csaxtmc_2G004320.1,	Csacu2_2G004310.1,	Csa37_2G004240.1,	Csagy14_2G005370.1,	Csa9110gt_2G005370.1,	Csa80_2G005240.1,	Csa64_2G004310.1,Csa64_2G004300.1,	Csaw4_2G004310.1,	Csaw8_2G004270.1,Csaw8_2G004260.1,Csaw8_UNG087950.1,	Csahx14_2G005230.1,	Csahx117_2G005300.1,
80_Csa9930_5G030810.1.fna	Csa9930_5G030810.1,	Csaxtmc_5G049930.1,Csaxtmc_5G049950.1,Csaxtmc_5G049940.1,	Csacu2_5G045750.1,Csacu2_5G045760.1,	Csa37_5G047140.1,Csa37_5G047150.1,	Csagy14_5G052570.1,Csagy14_5G052580.1,	Csa9110gt_5G037900.1,Csa9110gt_5G037910.1,	Csa80_5G054210.1,Csa80_5G054220.1,	Csa64_5G035000.1,Csa64_5G035010.1,	Csaw4_5G031970.1,	Csaw8_5G036340.1,Csaw8_5G036350.1,	Csahx14_5G048390.1,Csahx14_5G048400.1,	Csahx117_5G058690.1,
81_Csa9930_3G049110.1.fna	Csa9930_3G049110.1,	Csaxtmc_3G069640.1,	Csacu2_3G057840.1,	Csa37_3G063000.1,	Csagy14_3G067940.1,	Csa9110gt_3G054870.1,	Csa80_3G059130.1,	Csa64_3G068550.1,	Csaw4_3G053920.1,	Csaw8_3G052560.1,Csaw8_3G052550.1,	Csahx14_3G075570.1,	Csahx117_3G073570.1,
82_Csa9930_5G025340.1.fna	Csa9930_5G025340.1,	Csaxtmc_5G039250.1,Csaxtmc_5G039240.1,	Csacu2_5G039170.1,	Csa37_5G041770.1,	Csagy14_5G038430.1,	Csa9110gt_5G031290.1,	Csa80_5G048830.1,	Csa64_5G026510.1,	Csaw4_5G026390.1,	Csaw8_5G027060.1,	Csahx14_5G037010.1,Csahx14_5G037000.1,	Csahx117_5G053020.1,Csahx117_5G053030.1,
83_Csa9930_3G044890.1.fna	Csa9930_3G044890.1,	Csaxtmc_3G064350.1,	Csacu2_3G053330.1,Csacu2_3G050680.1,Csacu2_3G050670.1,	Csa37_3G058610.1,	Csagy14_3G063540.1,	Csa9110gt_3G050460.1,	Csa80_3G054760.1,	Csa64_3G064240.1,	Csaw4_3G049440.1,	Csaw8_3G047950.1,	Csahx14_3G068200.1,	Csahx117_3G069040.1,
84_Csa9930_3G007490.1.fna	Csa9930_3G007490.1,	Csaxtmc_3G012460.1,	Csacu2_3G009660.1,	Csa37_3G007570.1,	Csagy14_3G010630.1,	Csa9110gt_3G009600.1,	Csa80_3G007660.1,	Csa64_3G007500.1,	Csaw4_3G009680.1,Csaw4_3G009670.1,	Csaw8_3G007700.1,	Csahx14_3G011410.1,	Csahx117_3G016790.1,
85_Csa9930_4G033570.1.fna	Csa9930_4G033570.1,	Csaxtmc_4G043790.1,	Csacu2_4G035420.1,	Csa37_4G096470.1,	Csagy14_4G041510.1,	-	Csa80_4G091350.1,	-	Csaw4_4G028350.1,	Csaw8_4G034430.1,	Csahx14_4G041330.1,	Csahx117_4G040660.1,Csahx117_4G040650.1,
86_Csa9930_2G016180.1.fna	Csa9930_2G016180.1,	Csaxtmc_2G016400.1,	Csacu2_2G016360.1,	Csa37_2G015170.1,	Csagy14_2G022260.1,	Csa9110gt_2G017380.1,	Csa80_2G018040.1,	Csa64_2G014240.1,	Csaw4_2G018110.1,	Csaw8_2G026290.1,	Csahx14_2G025170.1,	Csahx117_2G020010.1,
87_Csa9930_1G043090.1.fna	Csa9930_1G043090.1,	-	Csacu2_1G038710.1,	Csa37_1G042370.1,Csa37_1G042390.1,Csa37_1G042380.1,	Csagy14_1G050690.1,Csagy14_1G050700.1,	Csa9110gt_1G042940.1,Csa9110gt_1G042960.1,Csa9110gt_1G042950.1,	Csa80_1G050560.1,Csa80_1G050580.1,Csa80_1G050570.1,	Csa64_1G053540.1,Csa64_1G053550.1,	Csaw4_1G070440.1,	Csaw8_1G040250.1,Csaw8_1G040260.1,	Csahx14_1G057880.1,Csahx14_1G057890.1,	Csahx117_1G059770.1,
88_Csa9930_1G042500.1.fna	Csa9930_1G042500.1,Csa9930_1G042510.1,	Csaxtmc_1G046780.1,Csaxtmc_1G046790.1,	Csacu2_1G038060.1,Csacu2_1G038070.1,	Csa37_1G041740.1,Csa37_1G041750.1,	Csagy14_1G050010.1,Csagy14_1G050020.1,	Csa9110gt_1G042290.1,Csa9110gt_1G042300.1,	Csa80_1G049920.1,Csa80_1G049930.1,	Csa64_1G052910.1,Csa64_1G052920.1,	Csaw4_1G062560.1,Csaw4_1G062570.1,	Csaw8_1G039560.1,Csaw8_1G039570.1,	Csahx14_1G057250.1,Csahx14_1G057260.1,	Csahx117_1G059150.1,Csahx117_1G059160.1,
89_Csa9930_3G019990.1.fna	Csa9930_3G019990.1,	Csaxtmc_3G027260.1,	Csacu2_3G023360.1,	Csa37_3G020190.1,	Csagy14_3G026210.1,	Csa9110gt_3G023090.1,	Csa80_3G020250.1,	Csa64_3G030620.1,	Csaw4_3G022360.1,	Csaw8_3G020740.1,	Csahx14_3G029010.1,	Csahx117_3G036490.1,
90_Csa9930_7G023900.1.fna	Csa9930_7G023900.1,	Csaxtmc_7G023490.1,	Csacu2_7G021070.1,	Csa37_7G033820.1,	Csagy14_7G021160.1,	Csa9110gt_7G020200.1,Csa9110gt_7G020210.1,	Csa80_7G032350.1,	Csa64_7G022870.1,Csa64_7G022850.1,	Csaw4_7G018710.1,	Csaw8_7G028640.1,	Csahx14_7G027540.1,	Csahx117_7G024200.1,
91_Csa9930_7G033180.1.fna	Csa9930_7G033180.1,	Csaxtmc_7G040010.1,Csaxtmc_7G040020.1,	Csacu2_7G030380.1,Csacu2_7G030390.1,	Csa37_7G043270.1,Csa37_7G043280.1,	Csagy14_7G038650.1,	Csa9110gt_7G029790.1,	Csa80_7G042720.1,Csa80_7G042730.1,	Csa64_7G032080.1,Csa64_7G032090.1,	Csaw4_7G028150.1,Csaw4_7G028160.1,	Csaw8_7G042370.1,Csaw8_7G042380.1,Csaw8_7G042360.1,	Csahx14_7G040780.1,Csahx14_7G040790.1,	Csahx117_7G045760.1,Csahx117_7G045770.1,
92_Csa9930_5G006300.1.fna	Csa9930_5G006300.1,	Csaxtmc_5G009300.1,	Csacu2_5G008320.1,	Csa37_5G006480.1,	Csagy14_5G009220.1,	Csa9110gt_5G007500.1,	Csa80_5G006340.1,	Csa64_5G019760.1,	Csaw4_5G007320.1,	Csaw8_5G021450.1,	Csahx14_5G010160.1,	Csahx117_5G010430.1,
93_Csa9930_3G018810.1.fna	Csa9930_3G018810.1,	Csaxtmc_3G026030.1,	Csacu2_3G022120.1,	Csa37_3G019000.1,	Csagy14_3G025030.1,	Csa9110gt_3G021880.1,	Csa80_3G019040.1,	Csa64_3G029390.1,	Csaw4_3G021210.1,	Csaw8_3G019510.1,	Csahx14_3G026800.1,	Csahx117_3G033260.1,
94_Csa9930_4G032010.1.fna	Csa9930_4G032010.1,	Csaxtmc_4G042140.1,	Csacu2_4G033820.1,	Csa37_4G094800.1,	Csagy14_4G038900.1,	Csa9110gt_4G033740.1,	Csa80_4G089820.1,	Csa64_4G044800.1,	Csaw4_4G026740.1,	Csaw8_4G032840.1,	Csahx14_4G039700.1,	Csahx117_4G038960.1,
95_Csa9930_2G029810.1.fna	Csa9930_2G029810.1,	Csaxtmc_2G030740.1,	Csacu2_2G029490.1,	Csa37_2G099310.1,	Csagy14_2G037600.1,	Csa9110gt_2G031010.1,	Csa80_2G102420.1,	Csa64_2G069650.1,	Csaw4_2G034640.1,	Csaw8_2G041820.1,	Csahx14_2G037750.1,	Csahx117_2G040720.1,
96_Csa9930_1G043070.1.fna	Csa9930_1G043070.1,	Csaxtmc_1G047410.1,Csaxtmc_1G048640.1,Csaxtmc_1G048650.1,	Csacu2_1G038670.1,Csacu2_1G038690.1,	Csa37_1G042350.1,	Csagy14_1G050660.1,Csagy14_1G050670.1,	Csa9110gt_1G042900.1,Csa9110gt_1G042920.1,	Csa80_1G050540.1,	Csa64_1G053520.1,	Csaw4_1G070420.1,	Csaw8_1G040200.1,Csaw8_1G040230.1,	Csahx14_1G057860.1,	Csahx117_1G059750.1,
97_Csa9930_1G000800.1.fna	Csa9930_1G000800.1,	Csaxtmc_1G000750.1,	Csacu2_1G000760.1,	Csa37_1G000790.1,	Csagy14_1G000750.1,	Csa9110gt_1G000830.1,	Csa80_1G000760.1,	Csa64_1G000790.1,	Csaw4_1G000770.1,	Csaw8_1G000770.1,	Csahx14_1G002910.1,	Csahx117_1G000780.1,
98_Csa9930_1G037550.1.fna	Csa9930_1G037550.1,	Csaxtmc_1G038800.1,	Csacu2_1G032160.1,	Csa37_1G036810.1,	Csagy14_1G043170.1,	Csa9110gt_1G035270.1,	Csa80_1G044970.1,	Csa64_1G045680.1,	Csaw4_1G039930.1,	Csaw8_1G031490.1,	Csahx14_1G050260.1,	Csahx117_1G053180.1,
99_Csa9930_7G028020.1.fna	Csa9930_7G028020.1,	Csaxtmc_7G033730.1,	Csacu2_7G025210.1,	Csa37_7G038070.1,	Csagy14_7G033340.1,	Csa9110gt_7G024390.1,	Csa80_7G036510.1,	Csa64_7G026930.1,	Csaw4_7G022940.1,	Csaw8_7G036160.1,	Csahx14_7G032590.1,	Csahx117_7G035500.1,
100_Csa9930_4G011970.1.fna	Csa9930_4G011970.1,	Csaxtmc_4G018240.1,Csaxtmc_4G017230.1,Csaxtmc_4G017240.1,	Csacu2_4G014090.1,	Csa37_4G012270.1,	Csagy14_4G016200.1,	Csa9110gt_4G014120.1,	Csa80_4G012070.1,	Csa64_4G004400.1,Csa64_4G006420.1,	Csaw4_4G012220.1,	Csaw8_4G014170.1,	Csahx14_4G015060.1,	Csahx117_4G016250.1,Csahx117_4G015250.1,
101_Csa9930_2G004750.1.fna	Csa9930_2G004750.1,	Csaxtmc_2G003600.1,	Csacu2_2G003590.1,	Csa37_2G003550.1,	Csagy14_2G003650.1,	Csa9110gt_2G004650.1,	Csa80_2G004570.1,	Csa64_2G003570.1,	Csaw4_2G003610.1,	Csaw8_2G003560.1,	Csahx14_2G004580.1,	Csahx117_2G004600.1,Csahx117_2G004590.1,Csahx117_UNG403540.1,Csahx117_UNG403550.1,Csahx117_UNG403560.1,Csahx117_UNG403570.1,
102_Csa9930_2G016470.1.fna	Csa9930_2G016470.1,	Csaxtmc_2G016670.1,	Csacu2_2G016620.1,	Csa37_2G015460.1,	Csagy14_2G022550.1,	Csa9110gt_2G017660.1,	Csa80_2G018320.1,	Csa64_2G014610.1,	Csaw4_2G020900.1,	Csaw8_2G028820.1,	Csahx14_2G025450.1,	Csahx117_2G021320.1,
103_Csa9930_2G018710.1.fna	Csa9930_2G018710.1,	Csaxtmc_2G019980.1,Csaxtmc_2G019990.1,	Csacu2_2G020000.1,Csacu2_2G020010.1,	Csa37_2G017790.1,Csa37_2G017800.1,Csa37_7G002720.1,	Csagy14_2G026920.1,Csagy14_2G026930.1,	Csa9110gt_2G020910.1,	Csa80_2G021660.1,	Csa64_2G017930.1,Csa64_2G017940.1,	Csaw4_2G023680.1,	Csaw8_2G034080.1,Csaw8_2G034090.1,	Csahx14_2G028780.1,	Csahx117_2G028630.1,
104_Csa9930_5G028980.1.fna	Csa9930_5G028980.1,	Csaxtmc_5G047150.1,	Csacu2_5G042870.1,	Csa37_5G045370.1,	Csagy14_5G050730.1,	Csa9110gt_5G036030.1,	Csa80_5G052400.1,	Csa64_5G033210.1,	Csaw4_5G030100.1,	Csaw8_5G034380.1,	Csahx14_5G044650.1,	Csahx117_5G056820.1,
105_Csa9930_2G011200.1.fna	Csa9930_2G011200.1,	Csaxtmc_2G010270.1,	Csacu2_2G011350.1,	Csa37_2G009320.1,	Csagy14_2G016320.1,	Csa9110gt_2G010340.1,	Csa80_2G012210.1,	Csa64_2G009220.1,	Csaw4_2G012210.1,	Csaw8_2G016200.1,	Csahx14_2G014250.1,	Csahx117_2G011230.1,
106_Csa9930_2G002800.1.fna	Csa9930_2G002800.1,	Csaxtmc_2G001760.1,	Csacu2_2G001740.1,	Csa37_2G001740.1,	Csagy14_2G001810.1,	Csa9110gt_2G002810.1,	Csa80_2G002770.1,Csa80_2G000020.1,	Csa64_2G001770.1,	Csaw4_2G001770.1,	Csaw8_2G001740.1,	Csahx14_2G002760.1,	Csahx117_2G002760.1,
107_Csa9930_7G027600.1.fna	Csa9930_7G027600.1,	Csaxtmc_7G033250.1,	Csacu2_7G024830.1,	Csa37_7G037620.1,	Csagy14_7G032850.1,	Csa9110gt_7G024010.1,	Csa80_7G036090.1,	Csa64_7G026550.1,	Csaw4_7G022550.1,Csaw4_7G022560.1,	Csaw8_7G035700.1,	Csahx14_7G032220.1,	Csahx117_7G032100.1,
108_Csa9930_6G007190.1.fna	Csa9930_6G007190.1,	Csaxtmc_6G007380.1,	Csacu2_6G008240.1,	Csa37_6G007270.1,	Csagy14_6G011430.1,	Csa9110gt_6G007300.1,	Csa80_6G011420.1,	Csa64_6G007370.1,	Csaw4_6G007320.1,	Csaw8_6G009350.1,	Csahx14_6G011240.1,	Csahx117_6G007360.1,
109_Csa9930_3G044810.1.fna	Csa9930_3G044810.1,	Csaxtmc_3G064270.1,	Csacu2_3G053240.1,Csacu2_3G050590.1,	Csa37_3G058530.1,	Csagy14_3G063460.1,	Csa9110gt_3G050380.1,	Csa80_3G054680.1,	Csa64_3G064160.1,	Csaw4_3G049370.1,	Csaw8_3G047870.1,	Csahx14_3G068120.1,	Csahx117_3G068960.1,
110_Csa9930_3G000520.1.fna	Csa9930_3G000520.1,	Csaxtmc_3G000410.1,	Csacu2_3G000450.1,	Csa37_3G000480.1,	Csagy14_3G000490.1,	Csa9110gt_3G000470.1,	Csa80_3G000440.1,	Csa64_3G000480.1,	Csaw4_3G000480.1,	Csaw8_3G000460.1,	Csahx14_3G000490.1,	-
111_Csa9930_3G038980.1.fna	Csa9930_3G038980.1,	Csaxtmc_3G056350.1,	Csacu2_3G043800.1,	Csa37_3G052610.1,	Csagy14_3G057510.1,	Csa9110gt_3G044330.1,	Csa80_3G048920.1,	Csa64_3G058260.1,	Csaw4_3G042580.1,	Csaw8_3G041930.1,	Csahx14_3G060190.1,	Csahx117_3G062930.1,
112_Csa9930_2G029120.1.fna	Csa9930_2G029120.1,	Csaxtmc_2G030080.1,	Csacu2_2G028820.1,	Csa37_2G098660.1,	Csagy14_2G036930.1,	Csa9110gt_2G030330.1,	Csa80_2G101790.1,	Csa64_2G068960.1,	Csaw4_2G033980.1,	Csaw8_2G041100.1,	Csahx14_2G037080.1,	Csahx117_2G040050.1,
113_Csa9930_3G016080.1.fna	Csa9930_3G016080.1,	Csaxtmc_3G023270.1,	Csacu2_3G018420.1,	Csa37_3G016370.1,	Csagy14_3G021270.1,	Csa9110gt_3G018260.1,	Csa80_3G016310.1,	Csa64_3G026680.1,	Csaw4_3G018470.1,	Csaw8_3G016720.1,	Csahx14_3G022140.1,	Csahx117_3G028590.1,
114_Csa9930_5G002710.1.fna	Csa9930_5G002710.1,	Csaxtmc_5G003730.1,	Csacu2_5G003740.1,	Csa37_5G002770.1,	Csagy14_5G003710.1,	Csa9110gt_5G003880.1,	Csa80_5G002720.1,	Csa64_5G003430.1,	Csaw4_5G002700.1,	Csaw8_5G005380.1,	Csahx14_5G006640.1,	Csahx117_5G003680.1,
115_Csa9930_5G036820.1.fna	Csa9930_5G036820.1,	Csaxtmc_5G055780.1,	Csacu2_5G051680.1,	Csa37_5G053970.1,	Csagy14_5G058540.1,Csagy14_5G058530.1,	Csa9110gt_5G043810.1,Csa9110gt_5G043830.1,Csa9110gt_5G043820.1,	Csa80_5G060170.1,	Csa64_5G041020.1,	Csaw4_5G037880.1,	Csaw8_5G043310.1,	Csahx14_5G056300.1,	Csahx117_5G064660.1,Csahx117_5G064670.1,
116_Csa9930_3G002190.1.fna	Csa9930_3G002190.1,	Csaxtmc_3G003190.1,	Csacu2_3G002210.1,	Csa37_3G002200.1,	Csagy14_3G002180.1,	Csa9110gt_3G002160.1,Csa9110gt_3G002150.1,	Csa80_3G002150.1,	Csa64_3G002230.1,	Csaw4_3G002190.1,	Csaw8_3G002210.1,	Csahx14_3G002210.1,	Csahx117_3G003150.1,
117_Csa9930_7G024130.1.fna	Csa9930_7G024130.1,	Csaxtmc_7G024700.1,	Csacu2_7G021290.1,	Csa37_7G034010.1,	Csagy14_UNG129350.1,Csagy14_7G024390.1,	Csa9110gt_7G020420.1,	Csa80_7G032560.1,	Csa64_7G023100.1,	Csaw4_7G018940.1,	Csaw8_7G028850.1,	Csahx14_7G027780.1,	Csahx117_7G024430.1,
118_Csa9930_5G031740.1.fna	Csa9930_5G031740.1,Csa9930_5G031750.1,	Csaxtmc_5G050820.1,Csaxtmc_5G050830.1,	Csacu2_5G046690.1,Csacu2_5G046700.1,	-	Csagy14_5G053460.1,	Csa9110gt_5G038790.1,	Csa80_5G055240.1,	Csa64_5G035930.1,	Csaw4_5G032850.1,	Csaw8_5G037290.1,	Csahx14_5G049300.1,	Csahx117_5G059600.1,
119_Csa9930_1G029590.1.fna	Csa9930_1G029590.1,	Csaxtmc_1G028800.1,	Csacu2_1G025020.1,	Csa37_1G029880.1,	Csagy14_1G033210.1,	Csa9110gt_1G026390.1,	Csa80_1G038080.1,	Csa64_1G038650.1,	Csaw4_1G024990.1,	Csaw8_1G024410.1,Csaw8_1G024400.1,	Csahx14_1G038150.1,	Csahx117_1G039240.1,
120_Csa9930_3G013200.1.fna	Csa9930_3G013200.1,	Csaxtmc_3G019330.1,	Csacu2_3G015480.1,	Csa37_3G013470.1,	Csagy14_3G016360.1,	Csa9110gt_3G015370.1,	Csa80_3G013470.1,	Csa64_3G015480.1,	Csaw4_3G015580.1,	Csaw8_3G013750.1,Csaw8_3G013760.1,	Csahx14_3G019160.1,	Csahx117_3G023630.1,
121_Csa9930_7G035640.1.fna	Csa9930_7G035640.1,	Csaxtmc_7G042610.1,	Csacu2_7G032920.1,	Csa37_7G045810.1,	Csagy14_7G041200.1,	Csa9110gt_7G034310.1,	Csa80_7G045230.1,	Csa64_7G037600.1,	Csaw4_7G031710.1,	Csaw8_7G044890.1,	Csahx14_7G043280.1,	Csahx117_7G049280.1,
122_Csa9930_5G010200.1.fna	Csa9930_5G010200.1,	Csaxtmc_5G012200.1,Csaxtmc_5G012190.1,	Csacu2_5G010210.1,	Csa37_5G008320.1,	Csagy14_5G012090.1,	Csa9110gt_5G009410.1,Csa9110gt_5G009400.1,	Csa80_5G008230.1,	Csa64_5G017680.1,	Csaw4_5G009280.1,	Csaw8_5G019500.1,	Csahx14_5G013030.1,	Csahx117_5G014340.1,
123_Csa9930_2G004070.1.fna	Csa9930_2G004070.1,	Csaxtmc_2G003060.1,	Csacu2_2G003050.1,	Csa37_2G003030.1,	Csagy14_2G003120.1,	Csa9110gt_2G004140.1,	Csa80_2G004050.1,	Csa64_2G003060.1,	Csaw4_2G003090.1,	Csaw8_2G003060.1,	Csahx14_2G004060.1,	Csahx117_2G004080.1,
124_Csa9930_6G039200.1.fna	Csa9930_6G039200.1,	Csaxtmc_6G049280.1,	Csacu2_6G033760.1,	Csa37_6G034140.1,	Csagy14_6G042970.1,	Csa9110gt_6G034210.1,	Csa80_6G077800.1,	Csa64_6G033310.1,	Csaw4_6G030970.1,	Csaw8_6G031350.1,	Csahx14_6G050680.1,	Csahx117_6G043860.1,
125_Csa9930_7G000360.1.fna	Csa9930_7G000360.1,	Csaxtmc_7G000380.1,	Csacu2_7G001390.1,	Csa37_7G000360.1,	Csagy14_7G000380.1,	Csa9110gt_7G001540.1,Csa9110gt_7G001550.1,	Csa80_7G000360.1,	Csa64_7G007900.1,	Csaw4_7G000270.1,	Csaw8_7G001310.1,	Csahx14_7G000360.1,	Csahx117_7G001450.1,
126_Csa9930_3G003950.1.fna	Csa9930_3G003950.1,	Csaxtmc_3G006040.1,	Csacu2_3G004030.1,	Csa37_3G004030.1,	Csagy14_3G004050.1,	Csa9110gt_3G005030.1,	Csa80_3G004040.1,	Csa64_3G004100.1,	Csaw4_3G004020.1,	Csaw8_3G004110.1,	Csahx14_3G005020.1,	Csahx117_3G008030.1,
127_Csa9930_1G045950.1.fna	Csa9930_1G045950.1,	Csaxtmc_1G055280.1,	Csacu2_1G041640.1,	Csa37_1G045350.1,	Csagy14_1G053720.1,	Csa9110gt_1G045880.1,	Csa80_1G053510.1,	Csa64_1G056450.1,	Csaw4_UNG373800.1,Csaw4_1G075310.1,	Csaw8_1G044220.1,	Csahx14_1G062810.1,	Csahx117_1G062700.1,Csahx117_1G062690.1,
128_Csa9930_3G009790.1.fna	Csa9930_3G009790.1,	Csaxtmc_3G014870.1,	Csacu2_3G012070.1,	Csa37_3G010030.1,	Csagy14_3G012950.1,	Csa9110gt_3G011950.1,	Csa80_3G010020.1,	Csa64_3G009850.1,	Csaw4_3G012090.1,	Csaw8_3G010130.1,	Csahx14_3G013760.1,Csahx14_3G013770.1,	Csahx117_3G019180.1,
129_Csa9930_3G010190.1.fna	Csa9930_3G010190.1,	Csaxtmc_3G015290.1,	Csacu2_3G012490.1,	Csa37_3G010450.1,	Csagy14_3G013360.1,	Csa9110gt_3G012360.1,	Csa80_3G010450.1,	Csa64_3G010300.1,Csa64_3G010290.1,	Csaw4_3G012520.1,	Csaw8_3G010540.1,	Csahx14_3G015170.1,	Csahx117_3G019560.1,
130_Csa9930_6G040870.1.fna	Csa9930_6G040870.1,	Csaxtmc_6G052000.1,	Csacu2_6G035390.1,	Csa37_6G036770.1,	Csagy14_6G045570.1,Csagy14_6G045560.1,	Csa9110gt_6G035910.1,Csa9110gt_6G035920.1,	Csa80_6G079420.1,	Csa64_6G035050.1,	Csaw4_6G032650.1,Csaw4_6G032660.1,	Csaw8_6G033040.1,	Csahx14_6G052360.1,	Csahx117_6G045520.1,Csahx117_6G045530.1,
131_Csa9930_2G010000.1.fna	Csa9930_2G010000.1,	Csaxtmc_2G008950.1,	Csacu2_2G008000.1,Csacu2_2G007990.1,	Csa37_2G007900.1,	Csagy14_2G015040.1,Csagy14_2G015050.1,	Csa9110gt_2G009060.1,	Csa80_2G010850.1,Csa80_2G010860.1,	Csa64_2G007930.1,	Csaw4_2G008970.1,	Csaw8_2G010910.1,Csaw8_2G010920.1,	Csahx14_2G012970.1,Csahx14_2G012980.1,	Csahx117_2G009970.1,
132_Csa9930_6G012850.1.fna	Csa9930_6G012850.1,	Csaxtmc_6G017100.1,	Csacu2_6G012860.1,	Csa37_6G010910.1,	Csagy14_6G016100.1,	Csa9110gt_6G012030.1,	Csa80_6G015060.1,	Csa64_6G011100.1,	Csaw4_6G011020.1,	Csaw8_6G015090.1,	Csahx14_6G015930.1,	Csahx117_6G012040.1,Csahx117_6G012030.1,
133_Csa9930_6G039550.1.fna	Csa9930_6G039550.1,	Csaxtmc_6G049640.1,	Csacu2_6G034120.1,	Csa37_6G034490.1,	Csagy14_6G044300.1,	Csa9110gt_6G034570.1,	Csa80_6G078140.1,	Csa64_6G033660.1,	Csaw4_6G031320.1,	Csaw8_6G031710.1,	Csahx14_6G051030.1,	Csahx117_6G044220.1,
134_Csa9930_5G027460.1.fna	Csa9930_5G027460.1,	Csaxtmc_5G042420.1,	Csacu2_5G041450.1,	Csa37_5G043880.1,	Csagy14_5G044660.1,	Csa9110gt_5G034450.1,	Csa80_5G050920.1,	Csa64_5G021220.1,	Csaw4_5G028530.1,	Csaw8_5G023920.1,	Csahx14_5G043170.1,	Csahx117_5G055270.1,Csahx117_5G055260.1,
135_Csa9930_5G034760.1.fna	Csa9930_5G034760.1,	Csaxtmc_5G053800.1,	Csacu2_5G049740.1,Csacu2_5G049730.1,	Csa37_5G050980.1,Csa37_5G050970.1,	Csagy14_5G056500.1,	Csa9110gt_5G041830.1,Csa9110gt_5G041820.1,	Csa80_5G058200.1,Csa80_5G058190.1,	Csa64_5G038920.1,Csa64_5G038910.1,	Csaw4_5G035880.1,Csaw4_5G035870.1,	Csaw8_5G040300.1,	Csahx14_5G052280.1,	Csahx117_5G062620.1,
136_Csa9930_6G050740.1.fna	Csa9930_6G050740.1,	Csaxtmc_6G062080.1,	Csacu2_6G046260.1,	Csa37_6G046820.1,	Csagy14_6G056570.1,	Csa9110gt_6G046980.1,	Csa80_6G100430.1,	Csa64_6G044870.1,	Csaw4_6G043730.1,	Csaw8_6G043960.1,	Csahx14_6G063360.1,	Csahx117_6G055630.1,
137_Csa9930_5G024630.1.fna	Csa9930_5G024630.1,	Csaxtmc_5G038510.1,	Csacu2_5G038400.1,	Csa37_5G040980.1,	Csagy14_5G036670.1,	Csa9110gt_5G030530.1,	Csa80_5G048090.1,	Csa64_5G027370.1,	Csaw4_5G025630.1,	Csaw8_5G028890.1,	Csahx14_5G035240.1,	Csahx117_5G052240.1,Csahx117_5G052220.1,Csahx117_5G052230.1,
138_Csa9930_5G013850.1.fna	Csa9930_5G013850.1,	Csaxtmc_5G043730.1,	Csacu2_5G018660.1,	Csa37_5G015790.1,	Csagy14_5G019540.1,	Csa9110gt_5G016800.1,	Csa80_5G011570.1,	Csa64_5G011350.1,	Csaw4_5G012760.1,	Csaw8_5G015160.1,Csaw8_5G015150.1,	Csahx14_5G019430.1,	Csahx117_5G020820.1,
139_Csa9930_6G052670.1.fna	Csa9930_6G052670.1,	Csaxtmc_6G067090.1,	Csacu2_6G048200.1,	Csa37_6G048780.1,	Csagy14_6G058520.1,	Csa9110gt_6G049970.1,	Csa80_6G102350.1,	Csa64_6G046850.1,	Csaw4_6G045720.1,	Csaw8_6G045950.1,	Csahx14_6G066260.1,	Csahx117_6G057610.1,
140_Csa9930_3G041340.1.fna	Csa9930_3G041340.1,	Csaxtmc_3G059790.1,	Csacu2_3G046200.1,	Csa37_3G055010.1,Csa37_3G055000.1,	Csagy14_3G059960.1,Csagy14_3G059950.1,	Csa9110gt_3G046740.1,Csa9110gt_3G046730.1,	Csa80_3G051320.1,	Csa64_3G060680.1,Csa64_3G060670.1,	Csaw4_3G045940.1,	Csaw8_3G044380.1,Csaw8_3G044370.1,	Csahx14_3G064610.1,Csahx14_3G064590.1,	Csahx117_3G065310.1,Csahx117_3G065320.1,Csahx117_3G065290.1,
141_Csa9930_3G015230.1.fna	Csa9930_3G015230.1,	Csaxtmc_3G022430.1,	Csacu2_3G017590.1,	Csa37_3G015520.1,	Csagy14_3G019440.1,	Csa9110gt_3G017400.1,	Csa80_3G015470.1,	Csa64_3G025870.1,	Csaw4_3G017650.1,	Csaw8_3G015870.1,Csaw8_3G015880.1,	Csahx14_3G021320.1,	Csahx117_3G027770.1,
142_Csa9930_7G033930.1.fna	Csa9930_7G033930.1,	Csaxtmc_7G040780.1,Csaxtmc_7G040770.1,	Csacu2_7G031170.1,Csacu2_7G031160.1,	Csa37_7G044070.1,	Csagy14_7G039410.1,Csagy14_7G039400.1,	Csa9110gt_7G030540.1,Csa9110gt_7G030550.1,	Csa80_7G043500.1,Csa80_7G043490.1,	Csa64_7G032850.1,Csa64_7G032840.1,	Csaw4_7G028910.1,Csaw4_7G028920.1,	Csaw8_7G043150.1,Csaw8_7G043140.1,	Csahx14_7G041560.1,Csahx14_7G041550.1,	Csahx117_7G046510.1,Csahx117_7G046520.1,
143_Csa9930_6G014620.1.fna	Csa9930_6G014620.1,	Csaxtmc_6G019860.1,	Csacu2_6G015600.1,	Csa37_6G012690.1,	Csagy14_6G019810.1,	Csa9110gt_6G014890.1,	Csa80_6G019840.1,	Csa64_6G012910.1,	Csaw4_6G012770.1,	Csaw8_6G016910.1,	Csahx14_6G019730.1,	Csahx117_6G015780.1,
144_Csa9930_6G040620.1.fna	Csa9930_6G040620.1,	Csaxtmc_6G051720.1,	Csacu2_6G035130.1,	Csa37_6G036510.1,	Csagy14_6G045310.1,	Csa9110gt_6G035650.1,	Csa80_6G079180.1,	Csa64_6G034770.1,	Csaw4_6G032400.1,	Csaw8_6G032800.1,	Csahx14_6G052100.1,	Csahx117_6G045250.1,
145_Csa9930_7G002140.1.fna	Csa9930_7G002140.1,	Csaxtmc_7G002180.1,	Csacu2_7G003200.1,	Csa37_7G002150.1,	Csagy14_7G002220.1,	Csa9110gt_7G003400.1,	Csa80_7G002150.1,	Csa64_7G005940.1,	Csaw4_7G002170.1,	Csaw8_7G007350.1,	Csahx14_7G002260.1,	Csahx117_7G003330.1,
146_Csa9930_6G001880.1.fna	Csa9930_6G001880.1,	Csaxtmc_6G001870.1,	Csacu2_6G001840.1,	Csa37_6G001890.1,	Csagy14_6G004920.1,	Csa9110gt_6G001900.1,	Csa80_6G003870.1,	Csa64_6G001910.1,	Csaw4_6G001870.1,	Csaw8_6G001850.1,	Csahx14_6G002850.1,	Csahx117_6G001890.1,
147_Csa9930_1G000250.1.fna	Csa9930_1G000250.1,	Csaxtmc_1G000240.1,	Csacu2_1G000240.1,	Csa37_1G000260.1,	Csagy14_1G000260.1,	Csa9110gt_1G000310.1,Csa9110gt_1G000320.1,	Csa80_1G000250.1,	Csa64_1G000280.1,	Csaw4_1G000240.1,	Csaw8_1G000240.1,Csaw8_1G000250.1,	Csahx14_1G000510.1,	Csahx117_1G000260.1,
148_Csa9930_7G033960.1.fna	Csa9930_7G033960.1,	Csaxtmc_7G040820.1,	Csacu2_7G031200.1,	Csa37_7G044120.1,	Csagy14_7G039450.1,	Csa9110gt_7G030590.1,	Csa80_7G043540.1,	Csa64_7G032890.1,	Csaw4_7G028960.1,	Csaw8_7G043180.1,	Csahx14_7G041590.1,	Csahx117_7G046550.1,
149_Csa9930_1G002750.1.fna	Csa9930_1G002750.1,	Csaxtmc_1G002680.1,	Csacu2_1G002730.1,	Csa37_1G002760.1,	Csagy14_1G005870.1,	Csa9110gt_1G002840.1,	Csa80_1G002730.1,	Csa64_1G002720.1,	Csaw4_1G002730.1,	Csaw8_1G002760.1,	Csahx14_1G007860.1,	Csahx117_1G002780.1,
150_Csa9930_3G000050.1.fna	Csa9930_3G000050.1,	-	Csacu2_3G000030.1,	Csa37_3G000030.1,	Csagy14_3G000030.1,	Csa9110gt_3G000030.1,	Csa80_3G000020.1,	Csa64_3G000030.1,	Csaw4_3G000030.1,	Csaw8_3G000020.1,Csaw8_UNG004110.1,	Csahx14_3G000030.1,	Csahx117_3G000030.1,
151_Csa9930_6G002380.1.fna	Csa9930_6G002380.1,	Csaxtmc_6G002380.1,	Csacu2_6G002360.1,	Csa37_6G002420.1,	Csagy14_6G005450.1,	Csa9110gt_6G002400.1,	Csa80_6G004370.1,	Csa64_6G002420.1,	Csaw4_6G002410.1,Csaw4_6G002400.1,	Csaw8_6G002370.1,Csaw8_6G002360.1,	Csahx14_6G003370.1,	Csahx117_6G002420.1,
152_Csa9930_4G008630.1.fna	Csa9930_4G008630.1,	Csaxtmc_4G013750.1,	Csacu2_4G011760.1,	Csa37_4G008840.1,	Csagy14_4G011750.1,	Csa9110gt_4G010660.1,Csa9110gt_4G010670.1,	Csa80_4G008770.1,	Csa64_4G009770.1,	Csaw4_4G009770.1,	Csaw8_4G009700.1,	Csahx14_4G009720.1,	Csahx117_UNG160830.1,Csahx117_4G008800.1,Csahx117_4G008820.1,
153_Csa9930_1G015660.1.fna	Csa9930_1G015660.1,	Csaxtmc_1G017880.1,	Csacu2_1G015970.1,	Csa37_1G017860.1,	Csagy14_1G025200.1,	Csa9110gt_1G017060.1,	Csa80_1G016500.1,	Csa64_1G016770.1,	Csaw4_1G017700.1,	Csaw8_1G016890.1,	Csahx14_1G027840.1,	Csahx117_1G031120.1,
154_Csa9930_3G048510.1.fna	Csa9930_3G048510.1,	Csaxtmc_3G069050.1,	Csacu2_3G057210.1,	Csa37_3G062410.1,	Csagy14_3G067330.1,	Csa9110gt_3G054260.1,	Csa80_3G058540.1,	Csa64_3G067930.1,	Csaw4_3G053280.1,	Csaw8_3G051900.1,	Csahx14_3G074960.1,	Csahx117_3G072880.1,
155_Csa9930_2G027150.1.fna	Csa9930_2G027150.1,	Csaxtmc_2G028250.1,	Csacu2_2G028050.1,	Csa37_2G097680.1,	Csagy14_2G035140.1,	Csa9110gt_2G028490.1,	Csa80_2G101010.1,	Csa64_2G068080.1,	Csaw4_2G032180.1,	Csaw8_2G040330.1,	Csahx14_2G036300.1,	Csahx117_2G039240.1,Csahx117_2G039250.1,
156_Csa9930_5G040890.1.fna	Csa9930_5G040890.1,	Csaxtmc_5G061890.1,	Csacu2_5G055780.1,	Csa37_5G057960.1,	Csagy14_5G063640.1,	Csa9110gt_5G047890.1,	Csa80_5G064200.1,	Csa64_5G045130.1,	Csaw4_5G042180.1,	Csaw8_5G051730.1,Csaw8_5G050500.1,Csaw8_5G050510.1,	Csahx14_5G064340.1,	Csahx117_5G068800.1,
157_Csa9930_3G048950.1.fna	Csa9930_3G048950.1,	Csaxtmc_3G069480.1,	Csacu2_3G057670.1,	Csa37_3G062850.1,	Csagy14_3G067780.1,	Csa9110gt_3G054700.1,	Csa80_3G058990.1,	Csa64_3G068390.1,	Csaw4_3G053770.1,	Csaw8_3G052380.1,	Csahx14_3G075410.1,	Csahx117_3G073390.1,Csahx117_3G073400.1,
158_Csa9930_5G012590.1.fna	Csa9930_5G012590.1,Csa9930_5G012580.1,	Csaxtmc_5G015670.1,Csaxtmc_5G015660.1,	Csacu2_5G013780.1,	Csa37_5G010800.1,	Csagy14_5G016560.1,Csagy14_5G015460.1,	Csa9110gt_5G012870.1,	Csa80_5G010630.1,	Csa64_5G015240.1,	Csaw4_5G010860.1,	Csaw8_5G017030.1,	Csahx14_5G015540.1,	Csahx117_UNG256200.1,Csahx117_5G017880.1,Csahx117_5G017900.1,Csahx117_5G017890.1,Csahx117_UNG256210.1,Csahx117_5G017910.1,
159_Csa9930_6G014720.1.fna	Csa9930_6G014720.1,	Csaxtmc_6G019970.1,	Csacu2_6G015710.1,	Csa37_6G012790.1,	Csagy14_6G019910.1,	Csa9110gt_6G014990.1,	Csa80_6G019940.1,	Csa64_6G013000.1,	Csaw4_6G012880.1,	Csaw8_6G017000.1,	Csahx14_6G019830.1,	Csahx117_6G015890.1,
160_Csa9930_2G032390.1.fna	Csa9930_2G032390.1,	Csaxtmc_2G034400.1,Csaxtmc_2G034420.1,Csaxtmc_2G034440.1,Csaxtmc_2G034430.1,	Csacu2_2G033110.1,Csacu2_2G033130.1,Csacu2_2G033160.1,Csacu2_2G033120.1,Csacu2_2G033140.1,	Csa37_2G101880.1,Csa37_2G101910.1,Csa37_2G101930.1,Csa37_2G101900.1,Csa37_2G101920.1,	Csagy14_2G040210.1,Csagy14_2G040230.1,Csagy14_2G040260.1,Csagy14_2G040240.1,	Csa9110gt_2G033670.1,Csa9110gt_2G033700.1,Csa9110gt_2G033650.1,Csa9110gt_2G033660.1,Csa9110gt_2G033680.1,	Csa80_2G105020.1,Csa80_2G105050.1,Csa80_2G105030.1,	Csa64_2G072240.1,Csa64_2G072250.1,Csa64_2G072280.1,Csa64_2G072260.1,	Csaw4_2G037300.1,Csaw4_2G037330.1,Csaw4_2G037360.1,Csaw4_2G037320.1,Csaw4_2G037340.1,	Csaw8_2G044530.1,Csaw8_2G044560.1,Csaw8_2G044520.1,Csaw8_2G044540.1,	Csahx14_2G041340.1,Csahx14_2G041370.1,Csahx14_2G041400.1,Csahx14_2G041380.1,	Csahx117_2G044360.1,Csahx117_2G044380.1,Csahx117_2G044410.1,Csahx117_2G044370.1,Csahx117_2G044390.1,
161_Csa9930_1G044000.1.fna	Csa9930_1G044000.1,	Csaxtmc_1G051320.1,	Csacu2_1G039660.1,	Csa37_1G043280.1,	Csagy14_1G051620.1,	Csa9110gt_1G043940.1,Csa9110gt_1G043930.1,	Csa80_1G051500.1,	Csa64_1G054480.1,	Csaw4_1G071370.1,	Csaw8_1G041200.1,	Csahx14_1G059830.1,	Csahx117_1G060710.1,
162_Csa9930_5G030570.1.fna	Csa9930_5G030570.1,	Csaxtmc_5G049730.1,	Csacu2_5G044500.1,	Csa37_5G046930.1,	Csagy14_5G052360.1,Csagy14_5G052350.1,	Csa9110gt_5G037700.1,	Csa80_5G053960.1,	Csa64_5G034740.1,	Csaw4_5G031710.1,	Csaw8_5G036060.1,	Csahx14_5G048190.1,	Csahx117_5G058430.1,
163_Csa9930_7G030550.1.fna	Csa9930_7G030550.1,	Csaxtmc_7G037460.1,Csaxtmc_7G037450.1,	Csacu2_7G027760.1,	Csa37_7G040760.1,	Csagy14_7G036050.1,Csagy14_7G036040.1,	Csa9110gt_7G027170.1,	Csa80_7G040150.1,	Csa64_7G029420.1,	Csaw4_7G025560.1,	Csaw8_7G039760.1,	Csahx14_7G038190.1,	Csahx117_7G041160.1,
164_Csa9930_3G052340.1.fna	Csa9930_3G052340.1,	Csaxtmc_3G073030.1,	Csacu2_3G061150.1,	Csa37_3G066270.1,	Csagy14_3G071220.1,	Csa9110gt_3G058200.1,	Csa80_3G062340.1,	Csa64_3G071880.1,Csa64_3G071890.1,	Csaw4_3G057310.1,Csaw4_3G057320.1,	Csaw8_3G055880.1,Csaw8_3G055870.1,	Csahx14_3G078820.1,	Csahx117_3G077010.1,
165_Csa9930_6G000150.1.fna	Csa9930_6G000150.1,Csa9930_6G000170.1,Csa9930_6G000160.1,	Csaxtmc_6G000150.1,	Csacu2_6G000150.1,	Csa37_6G000150.1,	Csagy14_6G000150.1,	Csa9110gt_6G000170.1,	Csa80_6G002190.1,	Csa64_6G000200.1,	Csaw4_6G000150.1,	Csaw8_6G000160.1,	Csahx14_6G000160.1,	Csahx117_6G000170.1,
166_Csa9930_1G040530.1.fna	Csa9930_1G040530.1,	Csaxtmc_1G043790.1,	Csacu2_1G036110.1,	Csa37_1G039720.1,	Csagy14_1G047070.1,	Csa9110gt_1G040280.1,	Csa80_1G047970.1,	Csa64_1G050860.1,	Csaw4_1G059570.1,Csaw4_UNG033690.1,	Csaw8_1G035470.1,	Csahx14_1G054160.1,	Csahx117_1G057110.1,
167_Csa9930_5G037580.1.fna	Csa9930_5G037580.1,	Csaxtmc_5G056540.1,	Csacu2_5G052410.1,	Csa37_5G054730.1,	Csagy14_5G059320.1,Csagy14_5G059310.1,	Csa9110gt_5G044570.1,	Csa80_5G060940.1,	Csa64_5G041730.1,	Csaw4_5G038640.1,	Csaw8_5G044080.1,	Csahx14_5G059030.1,	Csahx117_5G065370.1,
168_Csa9930_6G007960.1.fna	Csa9930_6G007960.1,	Csaxtmc_6G009190.1,	Csacu2_6G009030.1,	Csa37_6G008060.1,	Csagy14_6G012260.1,	Csa9110gt_6G008140.1,	Csa80_6G012200.1,	Csa64_6G008160.1,	Csaw4_6G008110.1,	Csaw8_6G010130.1,	Csahx14_6G012060.1,	Csahx117_6G008170.1,
169_Csa9930_6G032090.1.fna	Csa9930_6G032090.1,Csa9930_7G012780.1,	Csaxtmc_6G041090.1,	Csacu2_6G028730.1,	Csa37_6G028930.1,	Csagy14_6G035960.1,Csagy14_UNG049110.1,	Csa9110gt_6G028940.1,	Csa80_6G064520.1,	Csa64_6G028180.1,Csa64_6G028190.1,	Csaw4_6G023930.1,	Csaw8_6G026200.1,	Csahx14_6G038690.1,	Csahx117_6G035660.1,
170_Csa9930_4G033490.1.fna	Csa9930_4G033490.1,	Csaxtmc_4G043710.1,	Csacu2_4G035340.1,	Csa37_4G096390.1,	Csagy14_4G041430.1,	Csa9110gt_4G036230.1,	Csa80_4G091290.1,	Csa64_4G043220.1,	Csaw4_4G028280.1,	Csaw8_4G034350.1,	Csahx14_4G041250.1,	Csahx117_4G040570.1,
171_Csa9930_1G003080.1.fna	Csa9930_1G003080.1,	Csaxtmc_1G002980.1,	Csacu2_1G003210.1,	Csa37_1G003070.1,	Csagy14_1G006180.1,	Csa9110gt_1G003180.1,	Csa80_1G003040.1,	Csa64_1G003040.1,	Csaw4_1G003050.1,	Csaw8_1G003070.1,	Csahx14_1G008170.1,	Csahx117_1G003090.1,
172_Csa9930_3G019480.1.fna	Csa9930_3G019480.1,	Csaxtmc_3G026710.1,	Csacu2_3G022840.1,	Csa37_3G019630.1,	Csagy14_3G025680.1,	Csa9110gt_3G022560.1,	Csa80_3G019750.1,	Csa64_3G030090.1,	Csaw4_3G021880.1,	Csaw8_3G020200.1,	Csahx14_3G027490.1,	Csahx117_3G035900.1,
173_Csa9930_5G040820.1.fna	Csa9930_5G040820.1,	Csaxtmc_5G061830.1,	Csacu2_5G055720.1,	Csa37_5G057880.1,	Csagy14_5G063580.1,	Csa9110gt_5G047820.1,	Csa80_5G064120.1,	Csa64_5G045020.1,	Csaw4_5G042050.1,	Csaw8_5G051640.1,Csaw8_5G050440.1,	Csahx14_5G064280.1,Csahx14_5G064270.1,	Csahx117_5G068720.1,
174_Csa9930_1G029010.1.fna	Csa9930_1G029010.1,	Csaxtmc_1G028190.1,	Csacu2_1G024450.1,	Csa37_1G029330.1,	Csagy14_1G032610.1,	Csa9110gt_1G025800.1,	Csa80_1G037490.1,	Csa64_1G037930.1,	Csaw4_1G024380.1,	Csaw8_1G023830.1,	Csahx14_1G037560.1,	Csahx117_1G038580.1,
175_Csa9930_3G042360.1.fna	Csa9930_3G042360.1,	Csaxtmc_3G060840.1,	Csacu2_3G048220.1,	Csa37_3G056080.1,	Csagy14_3G061040.1,	Csa9110gt_3G047810.1,	Csa80_3G052290.1,	Csa64_3G061750.1,	Csaw4_3G046980.1,	Csaw8_3G045420.1,	Csahx14_3G065680.1,	Csahx117_3G066490.1,
176_Csa9930_5G037970.1.fna	Csa9930_5G037970.1,	Csaxtmc_5G057940.1,	Csacu2_5G052830.1,	Csa37_5G055120.1,	Csagy14_5G060700.1,	Csa9110gt_5G044970.1,	Csa80_5G061330.1,	Csa64_5G042140.1,	Csaw4_5G039070.1,	Csaw8_5G044480.1,	Csahx14_5G059410.1,	Csahx117_5G065770.1,
177_Csa9930_2G021490.1.fna	Csa9930_2G021490.1,	Csaxtmc_2G022610.1,	Csacu2_2G023460.1,	Csa37_2G021490.1,	Csagy14_2G030520.1,	Csa9110gt_2G023820.1,	Csa80_2G026280.1,	Csa64_2G019670.1,	Csaw4_2G027550.1,	Csaw8_UNG257540.1,Csaw8_2G035710.1,Csaw8_2G035720.1,	Csahx14_2G032650.1,	Csahx117_2G031270.1,
178_Csa9930_6G052630.1.fna	Csa9930_6G052630.1,	Csaxtmc_6G067050.1,	Csacu2_6G048160.1,Csacu2_6G048150.1,	Csa37_6G048740.1,	Csagy14_6G058480.1,	Csa9110gt_6G049930.1,	Csa80_6G102310.1,Csa80_6G102300.1,	Csa64_6G046810.1,	Csaw4_6G045680.1,Csaw4_6G045670.1,	Csaw8_6G045910.1,Csaw8_6G045900.1,	Csahx14_6G066220.1,Csahx14_6G066210.1,	Csahx117_6G057570.1,Csahx117_6G057560.1,
179_Csa9930_2G017210.1.fna	Csa9930_2G017210.1,	Csaxtmc_2G018400.1,	Csacu2_2G018420.1,	Csa37_2G016260.1,	Csagy14_2G025310.1,	Csa9110gt_2G019410.1,	Csa80_2G020060.1,	Csa64_2G016360.1,Csa64_5G035370.1,Csa64_5G035170.1,	Csaw4_2G022130.1,	Csaw8_2G030600.1,Csaw8_5G036520.1,	Csahx14_2G027220.1,	Csahx117_2G024060.1,
180_Csa9930_6G052640.1.fna	Csa9930_6G052640.1,	Csaxtmc_6G067060.1,	Csacu2_6G048170.1,	Csa37_6G048750.1,	Csagy14_6G058490.1,	Csa9110gt_6G049940.1,	Csa80_6G102320.1,	Csa64_6G046820.1,	Csaw4_6G045690.1,	Csaw8_6G045920.1,	Csahx14_6G066230.1,	Csahx117_6G057580.1,
181_Csa9930_6G012500.1.fna	Csa9930_6G012500.1,	Csaxtmc_6G016720.1,	Csacu2_6G012490.1,	Csa37_6G010540.1,	Csagy14_6G015740.1,Csagy14_UNG027740.1,Csagy14_UNG027760.1,Csagy14_6G015730.1,Csagy14_UNG027750.1,Csagy14_UNG027770.1,Csagy14_UNG027730.1,	Csa9110gt_6G011630.1,	Csa80_6G014730.1,	Csa64_6G010690.1,	Csaw4_6G010610.1,	Csaw8_6G014630.1,Csaw8_6G014640.1,	Csahx14_6G015570.1,	Csahx117_6G011670.1,
182_Csa9930_6G039370.1.fna	Csa9930_6G039370.1,	Csaxtmc_6G049460.1,	Csacu2_6G033940.1,	Csa37_6G034310.1,	Csagy14_6G044130.1,	Csa9110gt_6G034390.1,	Csa80_6G077960.1,	Csa64_6G033480.1,	Csaw4_6G031140.1,	Csaw8_6G031530.1,	Csahx14_6G050850.1,	Csahx117_6G044040.1,
183_Csa9930_1G001740.1.fna	Csa9930_1G001740.1,	Csaxtmc_1G001670.1,	Csacu2_1G001710.1,	Csa37_1G001740.1,	Csagy14_1G004820.1,	Csa9110gt_1G001820.1,	Csa80_1G001700.1,	Csa64_1G001720.1,	Csaw4_1G001700.1,	Csaw8_1G001720.1,Csaw8_1G001730.1,	Csahx14_1G005840.1,	Csahx117_1G001740.1,
184_Csa9930_1G002640.1.fna	Csa9930_1G002640.1,	Csaxtmc_1G002570.1,	Csacu2_1G002620.1,	Csa37_1G002660.1,	Csagy14_1G005760.1,Csagy14_1G005750.1,Csagy14_1G005740.1,	Csa9110gt_1G002730.1,Csa9110gt_1G002720.1,	Csa80_1G002610.1,Csa80_1G002600.1,	Csa64_1G002610.1,Csa64_1G002600.1,	Csaw4_1G002620.1,Csaw4_1G002610.1,	Csaw8_1G002650.1,Csaw8_1G002640.1,Csaw8_1G002630.1,	Csahx14_1G007750.1,	Csahx117_1G002670.1,
185_Csa9930_5G029370.1.fna	Csa9930_5G029370.1,	Csaxtmc_5G047520.1,	Csacu2_5G043260.1,Csacu2_5G043270.1,	Csa37_5G045700.1,	Csagy14_5G051120.1,	Csa9110gt_5G036410.1,	Csa80_5G052760.1,Csa80_5G052750.1,	Csa64_5G033470.1,	Csaw4_5G030480.1,	Csaw8_5G034750.1,	Csahx14_5G046980.1,	Csahx117_5G057190.1,
186_Csa9930_1G002120.1.fna	Csa9930_1G002120.1,	Csaxtmc_1G002050.1,	Csacu2_1G002080.1,	Csa37_1G002140.1,	Csagy14_1G005210.1,	Csa9110gt_1G002190.1,	Csa80_1G002060.1,	Csa64_1G002090.1,	Csaw4_1G002080.1,	Csaw8_1G002110.1,Csaw8_1G002100.1,	Csahx14_1G007200.1,	Csahx117_1G002120.1,
187_Csa9930_5G014300.1.fna	Csa9930_5G014300.1,	Csaxtmc_5G018790.1,	Csacu2_5G029040.1,Csacu2_5G019790.1,	Csa37_5G018040.1,	Csagy14_5G049130.1,	Csa9110gt_5G018100.1,	Csa80_5G014950.1,	Csa64_5G009040.1,	Csaw4_5G014060.1,	Csaw8_5G013790.1,	Csahx14_5G020620.1,	Csahx117_5G022120.1,
188_Csa9930_7G033500.1.fna	Csa9930_7G033500.1,Csa9930_UNG039560.1,Csa9930_1G046450.1,Csa9930_1G046420.1,Csa9930_1G046440.1,Csa9930_1G046430.1,	Csaxtmc_7G040350.1,Csaxtmc_1G056740.1,	Csacu2_7G030720.1,Csacu2_1G042110.1,Csacu2_1G042100.1,	Csa37_1G045830.1,Csa37_7G043630.1,Csa37_7G043620.1,	Csagy14_7G038980.1,Csagy14_1G054160.1,	Csa9110gt_7G030120.1,Csa9110gt_1G046370.1,	Csa80_7G043060.1,Csa80_1G054000.1,Csa80_1G053990.1,	Csa64_7G032410.1,Csa64_1G056960.1,	Csaw4_7G028490.1,Csaw4_1G081940.1,Csaw4_UNG358710.1,Csaw4_1G081920.1,Csaw4_1G081930.1,	Csaw8_7G042720.1,Csaw8_1G044750.1,	Csahx14_7G041130.1,Csahx14_1G063340.1,Csahx14_1G063330.1,	Csahx117_7G046090.1,Csahx117_1G063170.1,Csahx117_1G027400.1,Csahx117_1G027410.1,
189_Csa9930_7G032460.1.fna	Csa9930_7G032460.1,	Csaxtmc_7G039310.1,	Csacu2_7G029660.1,	Csa37_7G042560.1,	Csagy14_7G037960.1,	Csa9110gt_7G029090.1,	Csa80_7G042060.1,Csa80_7G042050.1,	Csa64_7G031410.1,Csa64_7G031400.1,	Csaw4_7G027440.1,	Csaw8_7G041690.1,	Csahx14_7G040110.1,Csahx14_7G040100.1,	Csahx117_7G045060.1,
190_Csa9930_3G044200.1.fna	Csa9930_3G044200.1,	Csaxtmc_3G063690.1,	Csacu2_3G049990.1,Csacu2_3G052680.1,	Csa37_3G057920.1,	Csagy14_3G062870.1,	Csa9110gt_3G049720.1,	Csa80_3G054100.1,	Csa64_3G063550.1,	Csaw4_3G048800.1,	Csaw8_3G047280.1,	Csahx14_3G067500.1,	Csahx117_3G068360.1,
191_Csa9930_7G011420.1.fna	Csa9930_7G011420.1,	Csaxtmc_7G014560.1,	Csacu2_7G010150.1,	Csa37_7G008260.1,	Csagy14_7G010110.1,	Csa9110gt_7G012440.1,	Csa80_7G010290.1,	Csa64_7G009670.1,	Csaw4_UNG260320.1,	Csaw8_7G014570.1,	Csahx14_7G012430.1,	Csahx117_7G015310.1,
192_Csa9930_4G032600.1.fna	Csa9930_4G032600.1,	Csaxtmc_4G042810.1,	Csacu2_4G034440.1,	Csa37_4G095450.1,	Csagy14_4G039560.1,	Csa9110gt_4G035310.1,	Csa80_4G090410.1,	Csa64_4G044120.1,	Csaw4_4G027350.1,	Csaw8_4G033480.1,	Csahx14_4G040340.1,	Csahx117_4G039700.1,Csahx117_UNG100400.1,Csahx117_UNG100390.1,
193_Csa9930_6G038590.1.fna	Csa9930_6G038590.1,	Csaxtmc_6G048650.1,	Csacu2_6G033140.1,	Csa37_6G033490.1,	Csagy14_6G042350.1,	Csa9110gt_6G033540.1,Csa9110gt_6G033550.1,	Csa80_6G077170.1,	Csa64_6G032700.1,	Csaw4_6G030340.1,	Csaw8_6G030700.1,	Csahx14_6G049060.1,	Csahx117_6G043210.1,Csahx117_6G043220.1,
194_Csa9930_4G008960.1.fna	Csa9930_4G008960.1,	Csaxtmc_4G014080.1,	Csacu2_4G012100.1,	Csa37_4G009200.1,	Csagy14_4G012070.1,	Csa9110gt_4G011020.1,	Csa80_4G009090.1,	Csa64_4G009430.1,	Csaw4_4G010120.1,Csaw4_4G010110.1,	Csaw8_4G010070.1,Csaw8_4G010060.1,	Csahx14_4G010050.1,	Csahx117_4G009150.1,
195_Csa9930_4G007270.1.fna	Csa9930_4G007270.1,	Csaxtmc_4G010320.1,	Csacu2_4G010360.1,	Csa37_4G007420.1,	Csagy14_4G010350.1,	Csa9110gt_4G008360.1,	Csa80_4G007350.1,	Csa64_4G011140.1,	Csaw4_4G008390.1,	Csaw8_4G008360.1,	Csahx14_4G008330.1,	Csahx117_4G007340.1,
196_Csa9930_5G040880.1.fna	Csa9930_5G040880.1,	Csaxtmc_5G061880.1,	Csacu2_5G055770.1,	Csa37_5G057950.1,	Csagy14_5G063630.1,	Csa9110gt_5G047880.1,	Csa80_5G064190.1,	Csa64_5G045120.1,	Csaw4_5G042170.1,Csaw4_5G042160.1,	Csaw8_5G051720.1,Csaw8_5G050490.1,	Csahx14_5G064330.1,	Csahx117_5G068780.1,Csahx117_5G068790.1,
197_Csa9930_7G022860.1.fna	Csa9930_7G022860.1,	Csaxtmc_7G022400.1,	Csacu2_7G020040.1,Csacu2_7G000040.1,Csacu2_7G000030.1,Csacu2_7G000020.1,Csacu2_7G000050.1,	Csa37_7G032690.1,	Csagy14_7G019100.1,	Csa9110gt_7G019140.1,	Csa80_7G031290.1,	Csa64_7G021690.1,	Csaw4_7G014190.1,	Csaw8_7G025560.1,	Csahx14_7G025480.1,	Csahx117_7G022140.1,
198_Csa9930_5G037660.1.fna	Csa9930_5G037660.1,	Csaxtmc_5G056630.1,	Csacu2_5G052490.1,	Csa37_5G054810.1,	Csagy14_5G059400.1,	Csa9110gt_5G044650.1,	Csa80_5G061020.1,	Csa64_5G041810.1,	Csaw4_5G038730.1,	Csaw8_5G044160.1,	Csahx14_5G059110.1,	Csahx117_5G065450.1,
199_Csa9930_7G033320.1.fna	Csa9930_7G033320.1,	Csaxtmc_7G040170.1,	Csacu2_7G030540.1,	Csa37_7G043430.1,	Csagy14_7G038790.1,	Csa9110gt_7G029950.1,	Csa80_7G042870.1,	Csa64_7G032230.1,Csa64_7G032240.1,	Csaw4_7G028310.1,	Csaw8_7G042520.1,	Csahx14_7G040940.1,	Csahx117_7G045910.1,
200_Csa9930_5G028790.1.fna	Csa9930_5G028790.1,	Csaxtmc_5G046970.1,	Csacu2_5G042690.1,	Csa37_5G045170.1,	Csagy14_5G050540.1,	Csa9110gt_5G035830.1,	Csa80_5G052210.1,	Csa64_5G019920.1,	Csaw4_5G029930.1,Csaw4_5G029920.1,	Csaw8_5G021610.1,	Csahx14_5G044460.1,	Csahx117_5G056600.1,
201_Csa9930_6G039100.1.fna	Csa9930_6G039100.1,	Csaxtmc_6G049150.1,Csaxtmc_6G049160.1,	Csacu2_6G033630.1,Csacu2_6G033640.1,	Csa37_6G034010.1,Csa37_6G034020.1,	Csagy14_6G042840.1,Csagy14_6G042850.1,	Csa9110gt_6G034080.1,Csa9110gt_6G034090.1,	Csa80_6G077660.1,Csa80_6G077670.1,	Csa64_6G033180.1,	Csaw4_6G030840.1,Csaw4_6G030850.1,	Csaw8_6G031210.1,Csaw8_6G031220.1,	Csahx14_6G049560.1,Csahx14_6G050560.1,	Csahx117_6G043730.1,
202_Csa9930_4G027080.1.fna	Csa9930_4G027080.1,	Csaxtmc_4G033200.1,	Csacu2_4G026200.1,	Csa37_4G086960.1,	Csagy14_4G031280.1,	Csa9110gt_4G028110.1,	Csa80_4G084900.1,	Csa64_4G029940.1,	Csaw4_4G021090.1,	Csaw8_4G024040.1,	Csahx14_4G031110.1,	Csahx117_4G032250.1,
203_Csa9930_5G039700.1.fna	Csa9930_5G039700.1,	Csaxtmc_5G060690.1,	Csacu2_5G054570.1,	Csa37_5G056780.1,	Csagy14_5G062460.1,	Csa9110gt_5G046700.1,	Csa80_5G063030.1,	Csa64_5G043880.1,	Csaw4_5G040850.1,	Csaw8_5G049300.1,	Csahx14_5G063140.1,	Csahx117_5G067540.1,
204_Csa9930_1G005870.1.fna	Csa9930_1G005870.1,	Csaxtmc_1G005860.1,	Csacu2_1G006070.1,	Csa37_1G005950.1,	Csagy14_1G010170.1,	Csa9110gt_1G006210.1,	Csa80_1G005910.1,Csa80_1G005900.1,	Csa64_1G005940.1,	Csaw4_1G006000.1,	Csaw8_1G005960.1,	Csahx14_1G012110.1,	Csahx117_1G009150.1,
205_Csa9930_1G009120.1.fna	Csa9930_1G009120.1,	Csaxtmc_1G009250.1,	Csacu2_1G009480.1,	Csa37_1G009240.1,	Csagy14_1G014420.1,	Csa9110gt_1G009510.1,Csa9110gt_1G009520.1,	Csa80_1G009170.1,	Csa64_1G009220.1,	Csaw4_1G010220.1,	Csaw8_1G009190.1,	Csahx14_1G015380.1,	Csahx117_1G014540.1,
206_Csa9930_3G007500.1.fna	Csa9930_3G007500.1,	Csaxtmc_3G012470.1,	Csacu2_3G009670.1,	Csa37_3G007580.1,	Csagy14_3G010640.1,	Csa9110gt_3G009610.1,	Csa80_3G007670.1,	Csa64_3G007510.1,	Csaw4_3G009690.1,	Csaw8_3G007710.1,Csaw8_3G007720.1,	Csahx14_3G011420.1,	Csahx117_3G016800.1,
207_Csa9930_2G016940.1.fna	Csa9930_2G016940.1,	Csaxtmc_2G018100.1,	Csacu2_2G018100.1,	Csa37_2G016000.1,	Csagy14_2G024010.1,	Csa9110gt_2G019120.1,	Csa80_2G019770.1,	Csa64_2G016070.1,	Csaw4_2G019420.1,	Csaw8_2G030300.1,	Csahx14_2G026930.1,	Csahx117_2G022770.1,
208_Csa9930_1G012360.1.fna	Csa9930_1G012360.1,	Csaxtmc_1G012560.1,	Csacu2_1G012750.1,	Csa37_1G012510.1,	Csagy14_1G020880.1,	Csa9110gt_1G012820.1,	Csa80_1G012440.1,	Csa64_1G012410.1,	Csaw4_1G013490.1,	Csaw8_1G013540.1,	Csahx14_1G022650.1,	Csahx117_1G022800.1,
209_Csa9930_3G044280.1.fna	Csa9930_3G044280.1,	Csaxtmc_3G063770.1,	Csacu2_3G052770.1,Csacu2_3G050080.1,	Csa37_3G058000.1,	Csagy14_3G062950.1,	Csa9110gt_3G049820.1,Csa9110gt_3G049810.1,	Csa80_3G054180.1,	Csa64_3G063620.1,	Csaw4_3G048870.1,	Csaw8_3G047350.1,	Csahx14_3G067590.1,	Csahx117_3G068440.1,
210_Csa9930_1G040750.1.fna	Csa9930_1G040750.1,	Csaxtmc_1G044040.1,	Csacu2_1G036360.1,	Csa37_1G039970.1,	Csagy14_1G047320.1,	Csa9110gt_1G040530.1,	Csa80_1G048210.1,	Csa64_1G051130.1,	Csaw4_1G059830.1,	Csaw8_1G036760.1,	Csahx14_1G054420.1,	Csahx117_1G057380.1,
211_Csa9930_6G032670.1.fna	Csa9930_6G032670.1,	Csaxtmc_6G041670.1,	Csacu2_6G029310.1,	Csa37_6G029500.1,	Csagy14_6G036560.1,	Csa9110gt_6G029550.1,	Csa80_6G065110.1,Csa80_6G065120.1,	Csa64_6G028770.1,	Csaw4_6G024530.1,	Csaw8_6G026790.1,Csaw8_6G026800.1,	Csahx14_6G040410.1,	Csahx117_6G036200.1,
212_Csa9930_2G005230.1.fna	Csa9930_2G005230.1,Csa9930_2G005240.1,Csa9930_2G005250.1,	Csaxtmc_2G004070.1,Csaxtmc_2G004080.1,Csaxtmc_2G004090.1,	Csacu2_2G004080.1,Csacu2_2G004090.1,	Csa37_2G004000.1,Csa37_2G004010.1,Csa37_2G004020.1,	Csagy14_2G005110.1,Csagy14_2G005130.1,Csagy14_2G005120.1,	Csa9110gt_2G005100.1,Csa9110gt_2G005120.1,Csa9110gt_2G005130.1,Csa9110gt_2G005110.1,	Csa80_2G005010.1,Csa80_2G005020.1,	Csa64_2G004060.1,Csa64_2G004050.1,Csa64_2G004040.1,Csa64_2G004070.1,	Csaw4_2G004070.1,Csaw4_2G004080.1,	Csaw8_2G004020.1,	Csahx14_2G005040.1,	Csahx117_2G005060.1,Csahx117_2G005070.1,
213_Csa9930_3G010450.1.fna	Csa9930_3G010450.1,	Csaxtmc_3G015530.1,	Csacu2_3G012730.1,Csacu2_3G012720.1,	Csa37_3G010700.1,Csa37_3G010690.1,	Csagy14_3G013600.1,	Csa9110gt_3G012600.1,Csa9110gt_3G012610.1,	Csa80_3G010700.1,Csa80_3G010690.1,	Csa64_3G010570.1,Csa64_3G010560.1,	Csaw4_3G012770.1,	Csaw8_3G010800.1,Csaw8_3G010790.1,	Csahx14_3G015450.1,Csahx14_3G015440.1,	Csahx117_3G019820.1,Csahx117_3G019810.1,
214_Csa9930_1G041560.1.fna	Csa9930_1G041560.1,	Csaxtmc_1G044850.1,	Csacu2_1G037140.1,	Csa37_1G040800.1,	Csagy14_1G048140.1,Csagy14_1G048130.1,	Csa9110gt_1G041320.1,	Csa80_1G049010.1,	Csa64_1G051960.1,	Csaw4_1G061600.1,Csaw4_UNG392220.1,Csaw4_UNG391190.1,Csaw4_UNG391180.1,Csaw4_UNG392230.1,	Csaw8_1G038580.1,	Csahx14_1G056240.1,	Csahx117_1G058210.1,
215_Csa9930_2G003780.1.fna	Csa9930_2G003780.1,	Csaxtmc_2G002750.1,	Csacu2_2G002740.1,	Csa37_2G002730.1,Csa37_2G002740.1,	Csagy14_2G002790.1,Csagy14_2G002800.1,	Csa9110gt_2G003820.1,Csa9110gt_2G003810.1,Csa9110gt_2G003800.1,	Csa80_2G003750.1,	Csa64_2G002730.1,	Csaw4_2G002790.1,	Csaw8_2G002750.1,	Csahx14_2G003740.1,Csahx14_2G003750.1,	Csahx117_2G003770.1,
216_Csa9930_1G036710.1.fna	Csa9930_1G036710.1,	Csaxtmc_1G037940.1,	Csacu2_1G031320.1,	Csa37_1G035890.1,	Csagy14_1G042310.1,	Csa9110gt_1G034410.1,	Csa80_1G044140.1,	Csa64_1G044860.1,	Csaw4_1G039090.1,	Csaw8_1G030630.1,	Csahx14_1G048410.1,Csahx14_1G048400.1,Csahx14_1G048390.1,	-
217_Csa9930_1G001410.1.fna	Csa9930_1G001410.1,	Csaxtmc_1G001350.1,	Csacu2_1G001370.1,	Csa37_1G001410.1,	Csagy14_1G001350.1,	Csa9110gt_1G001460.1,	Csa80_1G001370.1,	Csa64_1G001390.1,	Csaw4_1G001380.1,	Csaw8_1G001380.1,	Csahx14_1G004510.1,	Csahx117_1G001410.1,
218_Csa9930_6G032150.1.fna	Csa9930_6G032150.1,	Csaxtmc_6G041150.1,	Csacu2_6G028810.1,Csacu2_6G028800.1,Csacu2_6G028790.1,	Csa37_6G028990.1,	Csagy14_6G036030.1,	Csa9110gt_6G029010.1,	Csa80_6G064580.1,	Csa64_6G028260.1,Csa64_6G028250.1,	Csaw4_6G023990.1,	Csaw8_6G026270.1,Csaw8_6G026260.1,	Csahx14_6G038760.1,Csahx14_6G038750.1,	Csahx117_6G035720.1,Csahx117_UNG171170.1,Csahx117_UNG171160.1,
219_Csa9930_2G012090.1.fna	Csa9930_2G012090.1,	Csaxtmc_2G011220.1,Csaxtmc_2G011210.1,	Csacu2_2G012250.1,	Csa37_2G010160.1,	Csagy14_2G017210.1,	Csa9110gt_2G011210.1,	Csa80_2G013050.1,	Csa64_2G010120.1,	Csaw4_2G013050.1,	Csaw8_2G019080.1,	Csahx14_2G015140.1,	Csahx117_2G014070.1,
220_Csa9930_6G007260.1.fna	Csa9930_6G007260.1,	Csaxtmc_6G007460.1,Csaxtmc_6G007450.1,	Csacu2_6G008320.1,Csacu2_6G008310.1,	Csa37_6G007350.1,Csa37_6G007340.1,	Csagy14_6G011510.1,Csagy14_6G011500.1,	Csa9110gt_6G007380.1,Csa9110gt_6G007370.1,	Csa80_6G011500.1,Csa80_6G011490.1,	Csa64_6G007450.1,Csa64_6G007440.1,	Csaw4_6G007400.1,Csaw4_6G007390.1,	Csaw8_6G009430.1,Csaw8_6G009420.1,	Csahx14_6G011320.1,Csahx14_6G011310.1,	Csahx117_6G007440.1,Csahx117_6G007430.1,
221_Csa9930_4G000680.1.fna	Csa9930_4G000680.1,	Csaxtmc_4G000690.1,	Csacu2_4G000670.1,	Csa37_UNG037330.1,	Csagy14_4G000680.1,	Csa9110gt_4G000660.1,	Csa80_4G000670.1,	Csa64_4G019790.1,	Csaw4_4G000690.1,	Csaw8_4G000670.1,	Csahx14_4G000670.1,	Csahx117_4G000700.1,
222_Csa9930_4G028010.1.fna	Csa9930_4G028010.1,	Csaxtmc_4G034010.1,	Csacu2_4G027820.1,	Csa37_4G087720.1,	Csagy14_4G031960.1,	Csa9110gt_4G028920.1,	Csa80_4G085690.1,	Csa64_4G030630.1,	Csaw4_4G021740.1,	Csaw8_4G024720.1,Csaw8_4G024730.1,	Csahx14_4G031760.1,	Csahx117_4G032930.1,Csahx117_4G032950.1,
223_Csa9930_3G037730.1.fna	Csa9930_3G037730.1,	Csaxtmc_3G055040.1,	Csacu2_3G042510.1,	Csa37_3G051330.1,	Csagy14_3G056180.1,	Csa9110gt_3G043030.1,	Csa80_3G047670.1,	Csa64_3G056980.1,	Csaw4_3G041230.1,	Csaw8_3G040640.1,	Csahx14_3G058860.1,	Csahx117_3G061630.1,
224_Csa9930_3G010430.1.fna	Csa9930_3G010430.1,	Csaxtmc_3G015510.1,	Csacu2_3G012700.1,	Csa37_3G010670.1,	Csagy14_3G013580.1,	Csa9110gt_3G012580.1,	Csa80_3G010670.1,	Csa64_3G010540.1,Csa64_3G010530.1,	Csaw4_3G012750.1,Csaw4_3G012740.1,	Csaw8_3G010770.1,Csaw8_3G010760.1,	Csahx14_3G015420.1,Csahx14_3G015410.1,	Csahx117_3G019790.1,
225_Csa9930_7G019630.1.fna	Csa9930_7G019630.1,	Csaxtmc_7G019230.1,	Csacu2_7G014880.1,	Csa37_7G027310.1,	Csagy14_7G013920.1,	Csa9110gt_7G017020.1,	Csa80_7G025040.1,	Csa64_7G018470.1,	Csaw4_7G011340.1,	Csaw8_7G019400.1,	Csahx14_7G020190.1,	Csahx117_7G018970.1,
226_Csa9930_3G022690.1.fna	Csa9930_3G022690.1,	Csaxtmc_3G031870.1,	Csacu2_3G027180.1,	Csa37_3G022940.1,	Csagy14_3G031920.1,	Csa9110gt_3G026840.1,	Csa80_3G028030.1,	Csa64_3G039570.1,	Csaw4_3G026120.1,	Csaw8_3G030640.1,	Csahx14_3G036740.1,Csahx14_3G036730.1,	Csahx117_3G041220.1,
227_Csa9930_6G003670.1.fna	Csa9930_6G003670.1,	Csaxtmc_6G003630.1,	Csacu2_6G003550.1,	Csa37_6G003670.1,	Csagy14_6G006720.1,	Csa9110gt_6G003660.1,	Csa80_6G005710.1,	Csa64_6G003660.1,	Csaw4_6G003660.1,	Csaw8_6G003660.1,	Csahx14_6G004670.1,	Csahx117_6G003740.1,
228_Csa9930_3G011720.1.fna	Csa9930_3G011720.1,	Csaxtmc_3G017850.1,	Csacu2_3G014010.1,	Csa37_3G011970.1,	Csagy14_3G014890.1,	Csa9110gt_3G013890.1,	Csa80_3G011970.1,	Csa64_3G011810.1,	Csaw4_3G014110.1,	Csaw8_3G012200.1,	Csahx14_3G016750.1,	Csahx117_3G021140.1,
229_Csa9930_1G041290.1.fna	Csa9930_1G041290.1,Csa9930_1G041590.1,	Csaxtmc_1G044570.1,Csaxtmc_1G044560.1,Csaxtmc_1G044880.1,	Csacu2_1G037170.1,Csacu2_1G036860.1,Csacu2_1G036850.1,	Csa37_1G040830.1,Csa37_1G040500.1,Csa37_1G040480.1,Csa37_1G040490.1,Csa37_1G040840.1,	Csagy14_1G047850.1,Csagy14_1G047840.1,Csagy14_1G048170.1,	Csa9110gt_1G041050.1,Csa9110gt_1G041040.1,Csa9110gt_1G041350.1,Csa9110gt_1G041360.1,	Csa80_1G048700.1,Csa80_1G049040.1,Csa80_1G048710.1,Csa80_1G048720.1,	Csa64_1G051660.1,Csa64_1G051990.1,Csa64_1G051650.1,	Csaw4_1G061630.1,Csaw4_1G061320.1,Csaw4_1G061310.1,Csaw4_1G061640.1,	Csaw8_1G037330.1,Csaw8_1G037310.1,Csaw8_1G038620.1,Csaw8_1G037320.1,	Csahx14_1G056270.1,Csahx14_1G055920.1,Csahx14_1G055910.1,Csahx14_1G056280.1,	Csahx117_1G057910.1,Csahx117_1G058240.1,Csahx117_1G057890.1,
230_Csa9930_3G034310.1.fna	Csa9930_3G034310.1,	Csaxtmc_3G048630.1,	Csacu2_3G038100.1,	Csa37_3G048060.1,	Csagy14_3G049780.1,	Csa9110gt_3G039500.1,Csa9110gt_3G039510.1,	Csa80_3G044200.1,	Csa64_3G053540.1,	Csaw4_3G037810.1,	Csaw8_3G037250.1,	Csahx14_3G055380.1,Csahx14_3G055390.1,	Csahx117_3G058180.1,
231_Csa9930_6G007330.1.fna	Csa9930_6G007330.1,	Csaxtmc_6G007530.1,	Csacu2_6G008390.1,	Csa37_6G007400.1,	Csagy14_6G011580.1,	Csa9110gt_6G007450.1,	Csa80_6G011570.1,	Csa64_6G007500.1,	Csaw4_6G007470.1,	Csaw8_6G009490.1,	Csahx14_6G011390.1,	Csahx117_6G007510.1,
232_Csa9930_5G016130.1.fna	Csa9930_5G016130.1,	Csaxtmc_5G020630.1,	Csacu2_5G025740.1,	Csa37_5G019910.1,	Csagy14_5G025200.1,	Csa9110gt_5G021990.1,	Csa80_5G018780.1,	Csa64_5G007100.1,	Csaw4_5G016870.1,	Csaw8_5G012010.1,Csaw8_UNG078740.1,Csaw8_UNG078750.1,	Csahx14_5G024360.1,	Csahx117_5G030860.1,
233_Csa9930_3G048130.1.fna	Csa9930_3G048130.1,	Csaxtmc_3G068680.1,	Csacu2_3G056800.1,	Csa37_3G062030.1,	Csagy14_3G066940.1,	Csa9110gt_3G053880.1,	Csa80_3G058180.1,	Csa64_3G067570.1,	Csaw4_3G052910.1,	Csaw8_3G051520.1,	Csahx14_3G073560.1,	Csahx117_3G072500.1,Csahx117_3G072490.1,
234_Csa9930_3G033680.1.fna	Csa9930_3G033680.1,	Csaxtmc_3G047970.1,	Csacu2_3G037450.1,	Csa37_3G047440.1,	Csagy14_3G049120.1,	Csa9110gt_3G038820.1,	Csa80_3G043560.1,Csa80_3G043570.1,	Csa64_3G052860.1,	Csaw4_3G037190.1,	Csaw8_3G036570.1,	Csahx14_3G054730.1,	Csahx117_3G057520.1,
235_Csa9930_2G010060.1.fna	Csa9930_2G010060.1,	Csaxtmc_2G009010.1,	Csacu2_2G008050.1,	Csa37_2G007950.1,	Csagy14_2G015100.1,	Csa9110gt_2G009110.1,	Csa80_2G010930.1,	Csa64_2G007990.1,	Csaw4_2G009030.1,	Csaw8_2G010970.1,Csaw8_2G013660.1,	Csahx14_2G013050.1,Csahx14_2G013040.1,	Csahx117_2G010020.1,
236_Csa9930_3G019730.1.fna	Csa9930_3G019730.1,	Csaxtmc_3G026990.1,	Csacu2_3G023110.1,	Csa37_3G019920.1,	Csagy14_3G025950.1,Csagy14_3G025960.1,	Csa9110gt_3G022820.1,	Csa80_3G020030.1,	Csa64_3G030370.1,Csa64_3G030400.1,	Csaw4_3G022150.1,	Csaw8_3G020460.1,Csaw8_3G020490.1,Csaw8_3G020500.1,	Csahx14_3G028770.1,	Csahx117_3G036200.1,Csahx117_3G036240.1,
237_Csa9930_3G003580.1.fna	Csa9930_3G003580.1,	Csaxtmc_3G004630.1,	Csacu2_3G003630.1,	Csa37_3G003630.1,	Csagy14_3G003630.1,	Csa9110gt_3G004620.1,	Csa80_3G003650.1,	Csa64_3G003680.1,	Csaw4_3G003620.1,Csaw4_UNG011260.1,	Csaw8_3G003670.1,	Csahx14_3G004630.1,	Csahx117_3G005590.1,
238_Csa9930_4G000650.1.fna	Csa9930_4G000650.1,	Csaxtmc_4G000660.1,	Csacu2_4G000640.1,	Csa37_4G000690.1,	Csagy14_4G000650.1,	Csa9110gt_4G000630.1,	Csa80_4G000640.1,	Csa64_4G019820.1,	Csaw4_4G000660.1,	Csaw8_4G000640.1,	Csahx14_4G000640.1,	Csahx117_4G000670.1,
239_Csa9930_1G033970.1.fna	Csa9930_1G033970.1,	Csaxtmc_1G036180.1,Csaxtmc_1G036170.1,	Csacu2_1G029580.1,	Csa37_1G034160.1,	Csagy14_1G039600.1,	Csa9110gt_1G031670.1,	Csa80_1G042430.1,Csa80_1G042420.1,	Csa64_1G043110.1,Csa64_1G043100.1,	Csaw4_1G030260.1,	Csaw8_1G028920.1,Csaw8_1G028910.1,	Csahx14_1G045670.1,	Csahx117_1G043760.1,
240_Csa9930_3G024650.1.fna	Csa9930_3G024650.1,	Csaxtmc_3G036870.1,	Csacu2_3G029340.1,	Csa37_3G026970.1,Csa37_3G026980.1,	Csagy14_3G036070.1,	Csa9110gt_3G030040.1,	Csa80_3G031730.1,Csa80_3G031720.1,	Csa64_3G042600.1,Csa64_3G042590.1,	Csaw4_3G029190.1,	Csaw8_3G026650.1,Csaw8_3G026640.1,	Csahx14_3G042790.1,Csahx14_3G042800.1,	Csahx117_3G045380.1,
241_Csa9930_4G037780.1.fna	Csa9930_4G037780.1,	Csaxtmc_4G049140.1,	Csacu2_4G039760.1,	Csa37_4G100880.1,	Csagy14_4G046840.1,Csagy14_4G046830.1,	Csa9110gt_4G041580.1,	Csa80_4G100710.1,	Csa64_4G038640.1,	Csaw4_4G032680.1,	Csaw8_4G038740.1,	Csahx14_4G045700.1,	Csahx117_4G045040.1,
242_Csa9930_3G033980.1.fna	Csa9930_3G033980.1,	Csaxtmc_3G048310.1,	Csacu2_3G037770.1,	Csa37_3G047750.1,	Csagy14_3G049440.1,	Csa9110gt_3G039160.1,	Csa80_3G043880.1,	Csa64_3G053250.1,	Csaw4_3G037510.1,	Csaw8_3G036920.1,	Csahx14_3G055060.1,	Csahx117_3G057850.1,
243_Csa9930_1G037980.1.fna	Csa9930_1G037980.1,	Csaxtmc_1G039240.1,	Csacu2_1G032610.1,	Csa37_1G037220.1,	Csagy14_1G043620.1,	Csa9110gt_1G035700.1,	Csa80_1G045410.1,	Csa64_1G046130.1,	Csaw4_1G045670.1,Csaw4_1G044490.1,Csaw4_1G044500.1,	Csaw8_1G031930.1,	Csahx14_1G050710.1,	Csahx117_1G053600.1,
244_Csa9930_6G019040.1.fna	Csa9930_6G019040.1,	Csaxtmc_6G028530.1,	Csacu2_6G022230.1,	-	Csagy14_6G026300.1,	Csa9110gt_6G021300.1,	Csa80_6G045880.1,	Csa64_6G019490.1,	Csaw4_6G018340.1,	Csaw8_6G021430.1,	Csahx14_6G028130.1,	Csahx117_6G025390.1,
245_Csa9930_4G029910.1.fna	Csa9930_4G029910.1,	Csaxtmc_4G038950.1,	Csacu2_4G029700.1,	Csa37_4G089720.1,Csa37_4G089710.1,	Csagy14_4G033940.1,Csagy14_4G033950.1,	Csa9110gt_4G030890.1,	Csa80_4G087610.1,Csa80_4G087600.1,	Csa64_4G036360.1,Csa64_4G036370.1,	Csaw4_4G023740.1,Csaw4_4G023730.1,	Csaw8_4G027740.1,Csaw8_4G027730.1,	Csahx14_4G033700.1,Csahx14_4G033690.1,	Csahx117_4G034900.1,Csahx117_4G034890.1,
246_Csa9930_5G008320.1.fna	Csa9930_5G008320.1,	Csaxtmc_5G010310.1,	Csacu2_5G009340.1,	Csa37_5G007480.1,	Csagy14_5G010250.1,Csagy14_5G010260.1,	Csa9110gt_5G008500.1,	Csa80_5G007350.1,	Csa64_5G018670.1,	Csaw4_5G008380.1,	Csaw8_5G020420.1,	Csahx14_5G011180.1,	Csahx117_5G012430.1,
247_Csa9930_4G038740.1.fna	Csa9930_4G038740.1,	Csaxtmc_4G050100.1,	Csacu2_4G040690.1,	Csa37_4G101830.1,	Csagy14_4G047790.1,	Csa9110gt_4G042530.1,	Csa80_4G101630.1,	Csa64_4G037740.1,	Csaw4_4G033610.1,	Csaw8_4G039710.1,Csaw8_4G039720.1,	Csahx14_4G048790.1,	Csahx117_4G046000.1,Csahx117_4G046010.1,
248_Csa9930_3G035000.1.fna	Csa9930_3G035000.1,	Csaxtmc_3G050300.1,	Csacu2_3G038790.1,	Csa37_3G048700.1,	Csagy14_3G050490.1,	Csa9110gt_3G040190.1,	Csa80_3G044880.1,	Csa64_3G054210.1,	Csaw4_3G038490.1,Csaw4_3G038500.1,	Csaw8_3G037930.1,	Csahx14_3G056080.1,	Csahx117_3G058870.1,
249_Csa9930_4G024340.1.fna	Csa9930_4G024340.1,Csa9930_4G024360.1,Csa9930_4G024350.1,	Csaxtmc_4G029490.1,Csaxtmc_4G029520.1,Csaxtmc_4G029510.1,Csaxtmc_4G029500.1,	Csacu2_4G023360.1,Csacu2_4G023380.1,Csacu2_4G023370.1,	Csa37_4G084020.1,Csa37_4G084040.1,Csa37_4G084030.1,	-	Csa9110gt_4G025350.1,Csa9110gt_4G025360.1,Csa9110gt_4G025370.1,	Csa80_4G078150.1,Csa80_4G078170.1,Csa80_4G078160.1,	Csa64_4G027150.1,Csa64_4G027170.1,	Csaw4_4G018200.1,Csaw4_4G018210.1,Csaw4_4G018220.1,	Csaw8_4G021280.1,Csaw8_4G021290.1,	Csahx14_4G025260.1,Csahx14_4G025270.1,	Csahx117_4G029410.1,
250_Csa9930_6G043090.1.fna	Csa9930_6G043090.1,	Csaxtmc_6G054350.1,Csaxtmc_6G054360.1,	Csacu2_6G038590.1,	Csa37_6G039160.1,	Csagy14_6G047990.1,	Csa9110gt_6G038200.1,	Csa80_6G092960.1,	Csa64_6G037320.1,	Csaw4_6G035000.1,	Csaw8_6G035340.1,	Csahx14_6G054720.1,	Csahx117_6G047940.1,Csahx117_6G047950.1,
251_Csa9930_5G031610.1.fna	Csa9930_5G031610.1,	Csaxtmc_5G050710.1,	Csacu2_5G046590.1,	Csa37_5G047900.1,	Csagy14_5G053350.1,	Csa9110gt_5G038680.1,	Csa80_5G055130.1,	Csa64_5G035810.1,	Csaw4_5G032750.1,	Csaw8_5G037190.1,	Csahx14_5G049190.1,	Csahx117_5G059490.1,
252_Csa9930_2G033990.1.fna	Csa9930_2G033990.1,	Csaxtmc_2G036080.1,	Csacu2_2G034710.1,	Csa37_2G103610.1,	Csagy14_2G041850.1,	Csa9110gt_2G035290.1,	Csa80_2G106580.1,	Csa64_2G073920.1,	Csaw4_2G039000.1,	Csaw8_2G046240.1,	Csahx14_2G043990.1,	Csahx117_2G045990.1,
253_Csa9930_4G037010.1.fna	Csa9930_4G037010.1,	Csaxtmc_4G048370.1,Csaxtmc_4G048380.1,	Csacu2_4G038980.1,Csacu2_4G038990.1,	Csa37_4G100160.1,Csa37_4G100170.1,	Csagy14_4G045050.1,Csagy14_4G045060.1,	Csa9110gt_4G040810.1,Csa9110gt_4G040820.1,	Csa80_4G099950.1,Csa80_4G099960.1,	Csa64_4G039420.1,Csa64_4G039410.1,	Csaw4_4G031900.1,Csaw4_4G031910.1,	Csaw8_4G037950.1,Csaw8_4G037960.1,	Csahx14_4G044910.1,Csahx14_4G044920.1,	Csahx117_4G044260.1,Csahx117_4G044240.1,Csahx117_4G044250.1,
254_Csa9930_3G047520.1.fna	Csa9930_3G047520.1,	Csaxtmc_3G068050.1,	Csacu2_3G056150.1,	Csa37_3G061390.1,	Csagy14_3G066340.1,	Csa9110gt_3G053230.1,	Csa80_3G057560.1,	Csa64_3G066950.1,	Csaw4_3G052280.1,	Csaw8_3G050890.1,	Csahx14_3G070920.1,	Csahx117_3G071850.1,
255_Csa9930_4G006320.1.fna	Csa9930_4G006320.1,	Csaxtmc_4G007350.1,	Csacu2_4G009420.1,	Csa37_4G006350.1,	Csagy14_4G009350.1,Csagy14_4G009360.1,	Csa9110gt_4G007370.1,	Csa80_4G006390.1,	Csa64_4G012120.1,	Csaw4_4G007410.1,	Csaw8_4G007350.1,	Csahx14_4G007350.1,	Csahx117_4G006370.1,
256_Csa9930_6G040940.1.fna	Csa9930_6G040940.1,	Csaxtmc_6G052070.1,	Csacu2_6G035460.1,	Csa37_6G036840.1,	Csagy14_6G045660.1,	Csa9110gt_6G036000.1,	Csa80_6G079470.1,	Csa64_6G035130.1,	Csaw4_6G032730.1,	Csaw8_6G033100.1,	Csahx14_6G052430.1,	Csahx117_6G045600.1,
257_Csa9930_6G036860.1.fna	Csa9930_6G036860.1,	Csaxtmc_6G043870.1,	Csacu2_6G031410.1,	Csa37_6G031760.1,	Csagy14_6G039630.1,	Csa9110gt_6G031810.1,	Csa80_6G075340.1,	Csa64_6G030970.1,	Csaw4_6G028640.1,	Csaw8_6G028960.1,	Csahx14_6G044350.1,	Csahx117_6G041400.1,Csahx117_6G041410.1,
258_Csa9930_2G004840.1.fna	Csa9930_2G004840.1,	Csaxtmc_2G003680.1,	Csacu2_2G003680.1,	Csa37_2G003630.1,	Csagy14_2G003730.1,Csagy14_2G003720.1,	Csa9110gt_2G004720.1,	Csa80_2G004640.1,	Csa64_2G003650.1,	Csaw4_2G003690.1,	Csaw8_2G003640.1,Csaw8_UNG107130.1,	Csahx14_2G004660.1,	Csahx117_2G004680.1,
259_Csa9930_2G009800.1.fna	Csa9930_2G009800.1,	Csaxtmc_2G008720.1,	Csacu2_2G007730.1,	Csa37_2G007680.1,	Csagy14_2G013840.1,	Csa9110gt_2G008780.1,	Csa80_2G009600.1,	Csa64_2G007700.1,	Csaw4_2G008750.1,	Csaw8_2G010680.1,	Csahx14_2G012710.1,	Csahx117_2G009720.1,
260_Csa9930_3G041620.1.fna	Csa9930_3G041620.1,	Csaxtmc_3G060090.1,	Csacu2_3G046500.1,	Csa37_3G055330.1,	Csagy14_3G060260.1,	Csa9110gt_3G047050.1,	Csa80_3G051600.1,	Csa64_3G061000.1,	Csaw4_3G046230.1,	Csaw8_3G044670.1,	Csahx14_3G064930.1,	Csahx117_3G065670.1,
261_Csa9930_2G036840.1.fna	Csa9930_2G036840.1,	Csaxtmc_2G038980.1,	Csacu2_2G037560.1,	Csa37_2G106550.1,	Csagy14_2G047850.1,	Csa9110gt_2G038220.1,	Csa80_2G110470.1,	Csa64_2G076890.1,	Csaw4_2G041920.1,	Csaw8_2G049110.1,	Csahx14_2G048860.1,	Csahx117_2G049790.1,
262_Csa9930_2G031140.1.fna	Csa9930_2G031140.1,	Csaxtmc_2G032070.1,	Csacu2_2G030830.1,	Csa37_2G100620.1,	Csagy14_2G038910.1,	Csa9110gt_2G032350.1,	Csa80_2G103740.1,	Csa64_2G071000.1,	Csaw4_2G035990.1,	Csaw8_2G043200.1,	Csahx14_2G039080.1,	Csahx117_2G043060.1,
263_Csa9930_5G026100.1.fna	Csa9930_5G026100.1,Csa9930_5G026120.1,Csa9930_5G026110.1,	Csaxtmc_5G040990.1,Csaxtmc_5G041000.1,	Csacu2_5G039970.1,Csacu2_5G039990.1,Csacu2_5G039980.1,	Csa37_5G042490.1,Csa37_5G042500.1,	Csagy14_5G041190.1,Csagy14_5G041200.1,	Csa9110gt_5G032100.1,Csa9110gt_5G032110.1,	Csa80_5G049550.1,Csa80_5G049560.1,	Csa64_5G024650.1,Csa64_5G024640.1,	Csaw4_5G027140.1,Csaw4_5G027150.1,	Csaw8_5G026300.1,Csaw8_5G026290.1,	Csahx14_5G040810.1,Csahx14_5G040820.1,	Csahx117_5G053800.1,Csahx117_5G053810.1,
264_Csa9930_5G033140.1.fna	Csa9930_5G033140.1,	Csaxtmc_5G052210.1,	Csacu2_5G048110.1,	Csa37_5G049400.1,	Csagy14_5G054860.1,	Csa9110gt_5G040210.1,Csa9110gt_5G040220.1,	Csa80_5G056620.1,	Csa64_5G037260.1,	Csaw4_5G034260.1,Csaw4_5G034270.1,	Csaw8_5G038690.1,	Csahx14_5G050690.1,	Csahx117_5G061080.1,
265_Csa9930_1G028920.1.fna	Csa9930_1G028920.1,	Csaxtmc_1G028110.1,	Csacu2_1G024370.1,	Csa37_1G029260.1,	Csagy14_1G032540.1,	Csa9110gt_1G025730.1,	Csa80_1G037420.1,	Csa64_1G037860.1,	Csaw4_1G024310.1,	Csaw8_1G023750.1,Csaw8_1G023740.1,	Csahx14_1G037490.1,Csahx14_1G037480.1,	Csahx117_1G038500.1,
266_Csa9930_6G014780.1.fna	Csa9930_6G014780.1,	Csaxtmc_6G020030.1,	Csacu2_6G015770.1,	Csa37_6G012850.1,	Csagy14_6G019970.1,	Csa9110gt_6G015050.1,	Csa80_6G020020.1,Csa80_6G020010.1,Csa80_6G020000.1,	Csa64_6G013070.1,	Csaw4_6G012940.1,	Csaw8_6G017070.1,Csaw8_6G017060.1,	Csahx14_6G019890.1,	Csahx117_6G015950.1,
267_Csa9930_7G026940.1.fna	Csa9930_7G026940.1,	Csaxtmc_7G031620.1,	Csacu2_7G024270.1,	Csa37_7G037070.1,	Csagy14_7G032270.1,	Csa9110gt_7G023360.1,	Csa80_7G035490.1,	Csa64_7G025910.1,	Csaw4_7G021950.1,	Csaw8_7G034970.1,	Csahx14_7G031620.1,	Csahx117_7G031490.1,
268_Csa9930_2G014040.1.fna	Csa9930_2G014040.1,	Csaxtmc_2G013240.1,	Csacu2_2G014250.1,	Csa37_2G012050.1,	Csagy14_2G020160.1,	Csa9110gt_2G015200.1,	Csa80_2G015970.1,	Csa64_2G012040.1,	Csaw4_2G014980.1,	Csaw8_2G021100.1,	Csahx14_2G022010.1,	Csahx117_2G017980.1,
269_Csa9930_5G013310.1.fna	Csa9930_5G013310.1,	Csaxtmc_5G017180.1,Csaxtmc_5G017190.1,	Csacu2_5G016260.1,Csacu2_UNG332430.1,Csacu2_5G016270.1,Csacu2_UNG332440.1,Csacu2_UNG332420.1,	Csa37_5G014370.1,	Csagy14_5G018100.1,	Csa9110gt_5G015340.1,	Csa80_5G011120.1,	Csa64_5G014730.1,	Csaw4_5G011360.1,	Csaw8_5G016560.1,	Csahx14_5G017980.1,	Csahx117_5G019400.1,Csahx117_UNG415680.1,
270_Csa9930_3G014050.1.fna	Csa9930_3G014050.1,	Csaxtmc_3G020160.1,	Csacu2_3G016330.1,	Csa37_3G014310.1,	Csagy14_3G017190.1,	Csa9110gt_3G016180.1,	Csa80_3G014280.1,	Csa64_3G024620.1,Csa64_3G022160.1,	Csaw4_3G016420.1,	Csaw8_3G014630.1,Csaw8_3G014620.1,	Csahx14_3G020030.1,	Csahx117_3G024500.1,
271_Csa9930_6G046940.1.fna	Csa9930_6G046940.1,	Csaxtmc_6G058220.1,	Csacu2_6G042390.1,	Csa37_6G042930.1,	Csagy14_6G051760.1,	Csa9110gt_6G043120.1,	Csa80_6G096720.1,	Csa64_6G041080.1,	Csaw4_6G039880.1,	Csaw8_6G040140.1,	Csahx14_6G058560.1,Csahx14_6G058550.1,	Csahx117_6G051760.1,
272_Csa9930_1G034120.1.fna	Csa9930_1G034120.1,	Csaxtmc_1G036370.1,	Csacu2_1G029760.1,	Csa37_1G034330.1,	Csagy14_1G039770.1,	Csa9110gt_1G031850.1,	Csa80_1G042620.1,	Csa64_1G043300.1,	Csaw4_1G030460.1,	Csaw8_1G029110.1,	Csahx14_1G046840.1,	Csahx117_1G043950.1,
273_Csa9930_6G016330.1.fna	Csa9930_6G016330.1,	Csaxtmc_6G023670.1,	Csacu2_6G017410.1,	Csa37_6G014640.1,	Csagy14_6G022610.1,	Csa9110gt_6G016610.1,	Csa80_6G024680.1,	Csa64_6G014810.1,	Csaw4_6G014620.1,Csaw4_6G014610.1,	Csaw8_6G018740.1,	Csahx14_6G023560.1,	Csahx117_6G017570.1,
274_Csa9930_3G010720.1.fna	Csa9930_3G010720.1,	Csaxtmc_3G015810.1,	Csacu2_3G013020.1,	Csa37_3G010970.1,	Csagy14_3G013870.1,	Csa9110gt_3G012880.1,	Csa80_3G010970.1,	Csa64_3G010840.1,	Csaw4_3G013040.1,	Csaw8_3G011080.1,Csaw8_3G011100.1,Csaw8_3G011090.1,	Csahx14_3G015720.1,	Csahx117_3G020090.1,
275_Csa9930_3G041610.1.fna	Csa9930_3G041610.1,	Csaxtmc_3G060070.1,Csaxtmc_3G060080.1,	Csacu2_3G046490.1,	Csa37_3G055320.1,	Csagy14_3G060250.1,	Csa9110gt_3G047040.1,	Csa80_3G051590.1,	Csa64_3G060990.1,	Csaw4_3G046220.1,	Csaw8_3G044660.1,	Csahx14_3G064920.1,	Csahx117_3G065660.1,
276_Csa9930_3G003780.1.fna	Csa9930_3G003780.1,	Csaxtmc_3G005810.1,	Csacu2_3G003800.1,	Csa37_3G003830.1,	Csagy14_3G003820.1,Csagy14_3G003830.1,	Csa9110gt_3G004820.1,	Csa80_3G003830.1,	Csa64_3G003870.1,	Csaw4_3G003810.1,	Csaw8_3G003890.1,	Csahx14_3G004820.1,	Csahx117_3G007810.1,
277_Csa9930_7G030240.1.fna	Csa9930_7G030240.1,	Csaxtmc_7G037100.1,	Csacu2_7G027450.1,	Csa37_7G040450.1,	Csagy14_7G035720.1,	Csa9110gt_7G026850.1,	Csa80_7G039820.1,	Csa64_7G029100.1,	Csaw4_7G025240.1,	Csaw8_7G039440.1,	Csahx14_7G037870.1,Csahx14_7G037860.1,	Csahx117_7G040830.1,
278_Csa9930_3G052050.1.fna	Csa9930_3G052050.1,	Csaxtmc_3G072720.1,	Csacu2_3G060860.1,	Csa37_3G065980.1,Csa37_3G065970.1,	Csagy14_3G070930.1,	Csa9110gt_3G057910.1,	Csa80_3G062050.1,	Csa64_3G071570.1,	Csaw4_3G057010.1,	Csaw8_3G055570.1,	Csahx14_3G078530.1,	Csahx117_3G076680.1,
279_Csa9930_3G002610.1.fna	Csa9930_3G002610.1,	Csaxtmc_3G003630.1,	Csacu2_3G002630.1,	Csa37_3G002630.1,	Csagy14_3G002620.1,	Csa9110gt_3G002600.1,	Csa80_3G002590.1,	Csa64_3G002670.1,	Csaw4_3G002630.1,	Csaw8_3G002640.1,	Csahx14_3G003620.1,	Csahx117_3G003580.1,
280_Csa9930_3G033760.1.fna	Csa9930_3G033760.1,	Csaxtmc_3G048070.1,	Csacu2_3G037540.1,	Csa37_3G047530.1,	Csagy14_3G049210.1,	Csa9110gt_3G038930.1,Csa9110gt_3G038920.1,	Csa80_3G043650.1,	Csa64_3G052950.1,Csa64_3G053000.1,	Csaw4_3G037280.1,	Csaw8_3G036660.1,	Csahx14_3G054830.1,	Csahx117_3G057620.1,
281_Csa9930_2G032220.1.fna	Csa9930_2G032220.1,	Csaxtmc_2G034230.1,	Csacu2_2G032940.1,	Csa37_2G101710.1,	Csagy14_2G040030.1,Csagy14_2G040040.1,	Csa9110gt_2G033480.1,	Csa80_2G104840.1,	Csa64_2G072070.1,	Csaw4_2G037130.1,	Csaw8_2G044340.1,	Csahx14_2G041170.1,	Csahx117_2G044190.1,
282_Csa9930_2G002480.1.fna	Csa9930_2G002480.1,	Csaxtmc_2G001450.1,	Csacu2_2G001420.1,	Csa37_2G001410.1,	Csagy14_2G001480.1,	Csa9110gt_2G002480.1,	Csa80_2G002450.1,	Csa64_2G001440.1,	Csaw4_2G001440.1,	Csaw8_2G001420.1,	Csahx14_2G002420.1,	Csahx117_2G002440.1,
283_Csa9930_2G001690.1.fna	Csa9930_2G001690.1,	Csaxtmc_2G000640.1,	Csacu2_2G000640.1,	Csa37_2G000640.1,	Csagy14_2G000680.1,	Csa9110gt_2G001660.1,	Csa80_2G001650.1,	Csa64_2G000630.1,	Csaw4_2G000620.1,	Csaw8_2G000600.1,	Csahx14_2G001620.1,	Csahx117_2G001640.1,Csahx117_2G000640.1,
284_Csa9930_7G024160.1.fna	Csa9930_7G024160.1,	Csaxtmc_7G024740.1,	Csacu2_7G021320.1,	Csa37_7G034040.1,	Csagy14_7G024360.1,	Csa9110gt_7G020450.1,	Csa80_7G032590.1,	Csa64_7G023130.1,	Csaw4_7G018970.1,Csaw4_7G018980.1,	-	Csahx14_7G027810.1,	Csahx117_7G024460.1,
285_Csa9930_3G039230.1.fna	Csa9930_3G039230.1,Csa9930_7G025450.1,Csa9930_7G025460.1,	Csaxtmc_3G056620.1,Csaxtmc_7G026060.1,	Csacu2_3G044070.1,Csacu2_3G044020.1,	Csa37_3G052850.1,Csa37_7G035390.1,Csa37_7G035400.1,Csa37_3G052790.1,	Csagy14_3G057740.1,Csagy14_3G057790.1,Csagy14_7G030670.1,Csagy14_3G057780.1,Csagy14_3G057800.1,Csagy14_7G030680.1,Csagy14_7G030690.1,Csagy14_3G057760.1,	Csa9110gt_3G044570.1,Csa9110gt_7G021830.1,Csa9110gt_7G021810.1,Csa9110gt_7G021820.1,	Csa80_3G049110.1,Csa80_3G049180.1,Csa80_7G033920.1,Csa80_3G049170.1,Csa80_3G049190.1,Csa80_7G033930.1,Csa80_7G033950.1,	Csa64_3G058460.1,Csa64_3G058440.1,Csa64_3G058470.1,	Csaw4_3G043790.1,Csaw4_UNG118330.1,Csaw4_UNG118350.1,Csaw4_7G020350.1,	Csaw8_3G042180.1,Csaw8_3G042190.1,Csaw8_7G033380.1,Csaw8_3G042150.1,Csaw8_3G042140.1,	Csahx14_3G061420.1,Csahx14_3G061410.1,	Csahx117_3G063150.1,Csahx117_7G027880.1,
286_Csa9930_3G003930.1.fna	Csa9930_3G003930.1,	Csaxtmc_3G006010.1,	Csacu2_3G004000.1,	Csa37_3G004010.1,	Csagy14_3G004020.1,	Csa9110gt_3G005000.1,	Csa80_3G004010.1,	Csa64_3G004070.1,	Csaw4_3G004000.1,	Csaw8_3G004080.1,	Csahx14_3G005000.1,	Csahx117_3G008000.1,
287_Csa9930_7G029630.1.fna	Csa9930_7G029630.1,	Csaxtmc_7G036510.1,Csaxtmc_7G036500.1,	Csacu2_7G026850.1,	Csa37_7G039850.1,	Csagy14_7G035100.1,	Csa9110gt_7G026180.1,	Csa80_7G038190.1,	Csa64_7G028500.1,	Csaw4_7G024630.1,	Csaw8_7G037860.1,	Csahx14_7G036290.1,	Csahx117_7G040210.1,Csahx117_7G040220.1,
288_Csa9930_7G034520.1.fna	Csa9930_7G034520.1,	Csaxtmc_7G041420.1,	Csacu2_7G031780.1,	Csa37_7G044660.1,	Csagy14_7G040030.1,	Csa9110gt_7G031160.1,	Csa80_7G044090.1,	Csa64_7G033480.1,	Csaw4_7G029540.1,	Csaw8_7G043730.1,Csaw8_7G043740.1,	Csahx14_7G042140.1,	Csahx117_7G047140.1,Csahx117_7G047150.1,
289_Csa9930_5G010450.1.fna	Csa9930_5G010450.1,	Csaxtmc_5G012480.1,	Csacu2_5G010480.1,	Csa37_5G008580.1,	Csagy14_5G012350.1,	Csa9110gt_5G009720.1,	Csa80_5G008470.1,	Csa64_5G017420.1,	Csaw4_5G009610.1,	Csaw8_5G019240.1,	Csahx14_5G013310.1,	Csahx117_5G014620.1,Csahx117_5G014610.1,Csahx117_5G014630.1,
290_Csa9930_2G010630.1.fna	Csa9930_2G010630.1,	Csaxtmc_2G009680.1,	Csacu2_2G010780.1,	Csa37_2G008610.1,	Csagy14_2G015760.1,	Csa9110gt_2G009740.1,	Csa80_2G011560.1,	Csa64_2G008620.1,	Csaw4_2G010650.1,	Csaw8_2G011570.1,Csaw8_2G012590.1,	Csahx14_2G013650.1,	Csahx117_2G010660.1,Csahx117_2G010650.1,
291_Csa9930_7G035860.1.fna	Csa9930_7G035860.1,	Csaxtmc_7G042820.1,	Csacu2_7G033140.1,	Csa37_7G046020.1,	Csagy14_7G041400.1,	Csa9110gt_7G034540.1,	Csa80_7G045450.1,	Csa64_7G037810.1,	Csaw4_7G031910.1,	Csaw8_7G045110.1,	Csahx14_7G043500.1,	Csahx117_7G049500.1,
292_Csa9930_3G034570.1.fna	Csa9930_3G034570.1,	Csaxtmc_3G048860.1,	Csacu2_3G038360.1,	Csa37_3G048300.1,	Csagy14_3G050040.1,	Csa9110gt_3G039770.1,	Csa80_3G044450.1,	Csa64_3G053780.1,	Csaw4_3G038070.1,	Csaw8_3G037490.1,	Csahx14_3G055640.1,	Csahx117_3G058430.1,
293_Csa9930_3G027700.1.fna	Csa9930_3G027700.1,	Csaxtmc_3G041890.1,	Csacu2_3G031320.1,	Csa37_3G040030.1,	Csagy14_3G041040.1,	Csa9110gt_3G031690.1,	Csa80_3G036640.1,	Csa64_3G046670.1,	Csaw4_3G031220.1,	Csaw8_3G028680.1,Csaw8_3G028670.1,	Csahx14_3G046600.1,	Csahx117_3G050370.1,
294_Csa9930_5G008500.1.fna	Csa9930_5G008500.1,	Csaxtmc_5G010480.1,	Csacu2_5G009520.1,	Csa37_5G007640.1,	Csagy14_1G023400.1,Csagy14_1G023410.1,	Csa9110gt_5G008700.1,Csa9110gt_5G008690.1,	Csa80_5G007530.1,Csa80_5G007540.1,	Csa64_5G018460.1,Csa64_5G018450.1,	Csaw4_5G008560.1,	Csaw8_5G020220.1,Csaw8_5G020210.1,	Csahx14_5G011360.1,Csahx14_5G011350.1,	Csahx117_5G012630.1,
295_Csa9930_5G027300.1.fna	Csa9930_5G027300.1,	Csaxtmc_5G042250.1,Csaxtmc_5G042240.1,	Csacu2_5G041280.1,	Csa37_5G043710.1,	Csagy14_5G044500.1,	Csa9110gt_5G034280.1,	Csa80_5G050770.1,	Csa64_5G021390.1,	Csaw4_5G028370.1,	Csaw8_5G024090.1,	Csahx14_5G043000.1,	Csahx117_5G055080.1,
296_Csa9930_1G012860.1.fna	Csa9930_1G012860.1,	Csaxtmc_1G014080.1,	Csacu2_1G013240.1,	Csa37_1G013910.1,	Csagy14_1G021390.1,	Csa9110gt_1G014330.1,	Csa80_1G013890.1,	Csa64_1G012960.1,	Csaw4_UNG129560.1,Csaw4_UNG129550.1,Csaw4_UNG129540.1,	Csaw8_1G014070.1,	Csahx14_1G023120.1,	Csahx117_1G024280.1,Csahx117_UNG374030.1,Csahx117_UNG374020.1,Csahx117_1G024290.1,
297_Csa9930_1G029150.1.fna	Csa9930_1G029150.1,Csa9930_1G029140.1,	Csaxtmc_1G028330.1,	Csacu2_1G024590.1,	Csa37_1G029460.1,	Csagy14_1G032740.1,Csagy14_1G032760.1,	Csa9110gt_1G025940.1,	Csa80_1G037630.1,Csa80_1G037620.1,	Csa64_1G038070.1,	Csaw4_1G024510.1,	Csaw8_1G023960.1,	Csahx14_1G037700.1,	Csahx117_1G038740.1,Csahx117_1G038730.1,
298_Csa9930_1G045410.1.fna	Csa9930_1G045410.1,	Csaxtmc_1G054760.1,	Csacu2_1G041170.1,	Csa37_1G044750.1,Csa37_1G044760.1,	Csagy14_1G053150.1,	Csa9110gt_1G045350.1,	Csa80_1G052980.1,	Csa64_1G055900.1,	Csaw4_1G074790.1,	Csaw8_1G042680.1,	Csahx14_1G062260.1,	Csahx117_1G062150.1,
299_Csa9930_4G034240.1.fna	Csa9930_4G034240.1,	Csaxtmc_4G044570.1,	Csacu2_4G036160.1,	Csa37_4G097240.1,	Csagy14_4G042250.1,	Csa9110gt_4G037050.1,	Csa80_4G092100.1,	Csa64_4G042370.1,	Csaw4_4G029100.1,Csaw4_4G029090.1,	Csaw8_4G035170.1,	Csahx14_4G042100.1,	Csahx117_4G041420.1,
300_Csa9930_1G004520.1.fna	Csa9930_1G004520.1,	Csaxtmc_1G004460.1,	Csacu2_1G004640.1,	Csa37_1G004540.1,	Csagy14_1G008710.1,	Csa9110gt_1G004670.1,	Csa80_1G004510.1,	Csa64_1G004510.1,	Csaw4_1G004570.1,	Csaw8_1G004540.1,	Csahx14_1G009670.1,Csahx14_1G009680.1,	Csahx117_1G007670.1,Csahx117_1G007680.1,
301_Csa9930_2G002300.1.fna	Csa9930_2G002300.1,	Csaxtmc_2G001280.1,	Csacu2_2G001240.1,	Csa37_2G001230.1,	Csagy14_2G001300.1,	Csa9110gt_2G002310.1,	Csa80_2G002270.1,	Csa64_2G001260.1,	Csaw4_2G001260.1,	Csaw8_2G001240.1,	Csahx14_2G002240.1,	Csahx117_2G002260.1,
302_Csa9930_1G047330.1.fna	Csa9930_1G047330.1,	Csaxtmc_1G057690.1,	Csacu2_1G044010.1,	Csa37_1G046760.1,	Csagy14_1G056100.1,	Csa9110gt_1G049310.1,	Csa80_1G055850.1,	Csa64_1G060010.1,	Csaw4_1G082810.1,Csaw4_UNG234710.1,Csaw4_1G082830.1,Csaw4_1G082820.1,	Csaw8_1G048650.1,	Csahx14_1G065660.1,	Csahx117_1G064050.1,
303_Csa9930_5G026730.1.fna	Csa9930_5G026730.1,	Csaxtmc_5G041620.1,	Csacu2_5G040670.1,	Csa37_5G043130.1,	Csagy14_5G042930.1,	Csa9110gt_5G033700.1,	Csa80_5G050170.1,	Csa64_5G022960.1,	Csaw4_5G027810.1,	Csaw8_5G025700.1,	Csahx14_5G042430.1,	Csahx117_5G054470.1,Csahx117_5G054460.1,
304_Csa9930_4G011810.1.fna	Csa9930_4G011810.1,	Csaxtmc_4G017050.1,	Csacu2_4G013920.1,	Csa37_4G012100.1,	Csagy14_4G016030.1,	Csa9110gt_4G013960.1,	Csa80_4G011910.1,	Csa64_4G007590.1,	Csaw4_4G012040.1,	Csaw8_4G014000.1,	Csahx14_4G014900.1,	Csahx117_4G015080.1,
305_Csa9930_5G024310.1.fna	Csa9930_5G024310.1,	Csaxtmc_5G038150.1,	Csacu2_5G038070.1,	Csa37_5G040710.1,	Csagy14_5G036400.1,	Csa9110gt_5G030260.1,	Csa80_5G047830.1,	Csa64_5G027730.1,	Csaw4_5G025340.1,	Csaw8_5G029240.1,	Csahx14_5G034880.1,	Csahx117_5G050930.1,
306_Csa9930_5G026380.1.fna	Csa9930_5G026380.1,	Csaxtmc_5G041270.1,	Csacu2_5G040260.1,	Csa37_5G042750.1,	Csagy14_5G041450.1,	Csa9110gt_5G032360.1,	Csa80_5G049820.1,	Csa64_5G024340.1,	Csaw4_5G027430.1,	Csaw8_5G026030.1,	Csahx14_5G042090.1,	Csahx117_5G054100.1,Csahx117_5G054120.1,Csahx117_5G054110.1,
307_Csa9930_3G010470.1.fna	Csa9930_3G010470.1,	Csaxtmc_3G015550.1,	Csacu2_3G012770.1,	Csa37_3G010730.1,	Csagy14_3G013620.1,	Csa9110gt_3G012630.1,	Csa80_3G010720.1,	Csa64_3G010590.1,	Csaw4_3G012790.1,	Csaw8_3G010820.1,Csaw8_3G010830.1,	Csahx14_3G015470.1,	Csahx117_3G019840.1,
308_Csa9930_6G022170.1.fna	Csa9930_6G022170.1,	Csaxtmc_6G032640.1,	Csacu2_6G023280.1,	Csa37_6G018980.1,	Csagy14_6G030450.1,	Csa9110gt_6G023430.1,	Csa80_6G053000.1,	Csa64_6G021560.1,	Csaw4_6G019370.1,	Csaw8_6G022590.1,	Csahx14_6G032270.1,	Csahx117_6G029490.1,
309_Csa9930_3G033850.1.fna	Csa9930_3G033850.1,	Csaxtmc_3G048180.1,	Csacu2_3G037640.1,	Csa37_3G047630.1,	Csagy14_3G049310.1,	Csa9110gt_3G039030.1,	Csa80_3G043750.1,	Csa64_3G053120.1,	Csaw4_3G037380.1,	Csaw8_3G036780.1,	Csahx14_3G054930.1,	Csahx117_3G057720.1,
310_Csa9930_3G040680.1.fna	Csa9930_3G040680.1,Csa9930_7G005510.1,Csa9930_7G005500.1,	Csaxtmc_3G059080.1,	Csacu2_3G045500.1,	Csa37_3G054290.1,	Csagy14_3G059250.1,	Csa9110gt_3G046030.1,	Csa80_3G050620.1,	Csa64_3G059990.1,	Csaw4_3G045250.1,	Csaw8_3G043650.1,	Csahx14_3G062860.1,	Csahx117_3G064590.1,
311_Csa9930_4G029280.1.fna	Csa9930_4G029280.1,	Csaxtmc_4G036290.1,	Csacu2_4G029080.1,	Csa37_4G089070.1,	Csagy14_4G033270.1,	Csa9110gt_4G030250.1,	Csa80_4G086960.1,	Csa64_4G031920.1,	Csaw4_4G023070.1,	Csaw8_4G026060.1,	Csahx14_4G033060.1,	Csahx117_4G034260.1,
312_Csa9930_7G019670.1.fna	Csa9930_7G019670.1,	Csaxtmc_7G019260.1,	Csacu2_7G014920.1,	Csa37_7G027340.1,	Csagy14_7G013960.1,	Csa9110gt_7G017060.1,	Csa80_7G025080.1,	Csa64_7G018510.1,	Csaw4_7G011380.1,	Csaw8_UNG256450.1,	Csahx14_7G020240.1,	Csahx117_7G019020.1,
313_Csa9930_2G034080.1.fna	Csa9930_2G034080.1,	Csaxtmc_2G036170.1,	Csacu2_2G034800.1,	Csa37_2G103700.1,	Csagy14_2G041940.1,	Csa9110gt_2G035380.1,	Csa80_2G106670.1,	Csa64_2G074010.1,Csa64_2G074020.1,	Csaw4_2G039090.1,	Csaw8_2G046330.1,	Csahx14_2G044080.1,	Csahx117_2G046080.1,
314_Csa9930_7G031560.1.fna	Csa9930_7G031560.1,	Csaxtmc_7G038440.1,	Csacu2_7G028770.1,	Csa37_7G041700.1,	Csagy14_7G037050.1,	Csa9110gt_7G028170.1,	Csa80_7G041150.1,	Csa64_7G030390.1,	Csaw4_7G026540.1,	Csaw8_7G040770.1,	Csahx14_7G039190.1,	Csahx117_7G043160.1,
315_Csa9930_3G014220.1.fna	Csa9930_3G014220.1,	Csaxtmc_3G020340.1,	Csacu2_3G016520.1,	Csa37_3G014480.1,	Csagy14_3G017380.1,	Csa9110gt_3G016360.1,	Csa80_3G014440.1,	Csa64_3G024800.1,Csa64_3G020050.1,Csa64_3G020040.1,Csa64_3G020030.1,Csa64_3G020060.1,	Csaw4_3G016610.1,	Csaw8_3G014820.1,Csaw8_3G014810.1,	Csahx14_3G020230.1,	Csahx117_3G024670.1,
316_Csa9930_1G004460.1.fna	Csa9930_1G004460.1,	Csaxtmc_1G004390.1,	Csacu2_1G004570.1,	Csa37_1G004470.1,	Csagy14_1G008640.1,	Csa9110gt_1G004600.1,	Csa80_1G004440.1,	Csa64_1G004440.1,	Csaw4_1G004500.1,	Csaw8_1G004470.1,	Csahx14_1G009590.1,	Csahx117_1G007600.1,
317_Csa9930_1G010880.1.fna	Csa9930_1G010880.1,	Csaxtmc_1G011070.1,	Csacu2_1G011230.1,	Csa37_1G010930.1,	Csagy14_1G018350.1,	Csa9110gt_1G011280.1,	Csa80_1G010940.1,	Csa64_1G011020.1,	Csaw4_1G012000.1,	Csaw8_1G012090.1,	Csahx14_1G019110.1,	Csahx117_1G019240.1,
318_Csa9930_4G035060.1.fna	Csa9930_4G035060.1,	Csaxtmc_4G045410.1,	Csacu2_4G037020.1,	Csa37_4G098070.1,	Csagy14_4G043070.1,	Csa9110gt_4G037850.1,Csa9110gt_UNG118160.1,	Csa80_4G092940.1,	Csa64_4G041540.1,	Csaw4_4G029950.1,	Csaw8_4G036020.1,	Csahx14_4G042920.1,	Csahx117_4G042270.1,
319_Csa9930_4G017690.1.fna	Csa9930_4G017690.1,	Csaxtmc_4G022880.1,	Csacu2_4G016740.1,	Csa37_4G103310.1,	Csagy14_4G023330.1,	Csa9110gt_4G018750.1,	Csa80_4G017900.1,	Csa64_4G026170.1,	Csaw4_4G017200.1,	Csaw8_4G020220.1,	Csahx14_4G022410.1,	Csahx117_4G022870.1,
320_Csa9930_1G043650.1.fna	Csa9930_1G043650.1,	Csaxtmc_1G049970.1,	Csacu2_1G039300.1,	Csa37_1G042930.1,	Csagy14_1G051260.1,	Csa9110gt_1G043580.1,	Csa80_1G051140.1,	Csa64_1G054140.1,	Csaw4_1G071010.1,	Csaw8_1G040850.1,	Csahx14_1G059470.1,	Csahx117_1G060300.1,
321_Csa9930_4G028260.1.fna	Csa9930_4G028260.1,	Csaxtmc_4G034240.1,	Csacu2_4G028060.1,	Csa37_4G087980.1,	Csagy14_4G032220.1,	Csa9110gt_4G029170.1,	Csa80_4G085920.1,	Csa64_4G030860.1,	Csaw4_4G021990.1,	Csaw8_4G024980.1,	Csahx14_4G032000.1,	Csahx117_4G033240.1,
322_Csa9930_5G037830.1.fna	Csa9930_5G037830.1,	Csaxtmc_5G057800.1,	Csacu2_5G052670.1,	Csa37_5G054980.1,	Csagy14_5G059570.1,	Csa9110gt_5G044820.1,	Csa80_5G061180.1,	Csa64_5G041980.1,	Csaw4_5G038920.1,	Csaw8_5G044330.1,	Csahx14_5G059270.1,	Csahx117_5G065620.1,
323_Csa9930_7G006130.1.fna	Csa9930_7G006130.1,Csa9930_7G006160.1,	Csaxtmc_7G008230.1,Csaxtmc_UNG016220.1,Csaxtmc_UNG016210.1,Csaxtmc_7G008260.1,	Csacu2_7G006050.1,Csacu2_7G006060.1,	Csa37_7G005010.1,Csa37_7G005030.1,	Csagy14_7G006050.1,Csagy14_7G006070.1,	Csa9110gt_7G007250.1,Csa9110gt_7G007280.1,	Csa80_7G005040.1,Csa80_7G005060.1,	Csa64_7G003070.1,Csa64_7G003060.1,	Csaw4_7G004960.1,Csaw4_7G004970.1,	Csaw8_7G010190.1,Csaw8_7G010200.1,	Csahx14_7G008140.1,Csahx14_7G008160.1,	Csahx117_7G006240.1,Csahx117_7G006250.1,
324_Csa9930_4G017700.1.fna	Csa9930_4G017700.1,	Csaxtmc_4G022900.1,Csaxtmc_4G022890.1,	Csacu2_4G016750.1,	Csa37_4G103300.1,	Csagy14_4G023340.1,	Csa9110gt_4G018770.1,Csa9110gt_4G018760.1,	Csa80_4G017920.1,Csa80_4G017910.1,	Csa64_4G026160.1,	Csaw4_4G017190.1,	Csaw8_4G020210.1,	Csahx14_4G022420.1,	Csahx117_4G022880.1,
325_Csa9930_1G006450.1.fna	Csa9930_1G006450.1,	Csaxtmc_1G006470.1,	Csacu2_1G006640.1,	Csa37_1G006550.1,Csa37_1G006560.1,	Csagy14_1G011740.1,Csagy14_1G011750.1,	Csa9110gt_1G006800.1,	Csa80_1G006490.1,	Csa64_1G006530.1,	Csaw4_1G006530.1,	Csaw8_1G006530.1,	Csahx14_1G012690.1,	Csahx117_1G009750.1,Csahx117_1G009760.1,
326_Csa9930_4G027380.1.fna	Csa9930_4G027380.1,	Csaxtmc_4G033380.1,	Csacu2_4G027230.1,	Csa37_4G087000.1,Csa37_4G087010.1,	Csagy14_4G031320.1,	Csa9110gt_4G028290.1,	Csa80_4G085060.1,	Csa64_4G029980.1,	Csaw4_4G021130.1,	Csaw8_4G024080.1,	Csahx14_4G031150.1,	Csahx117_4G032290.1,
327_Csa9930_3G038200.1.fna	Csa9930_3G038200.1,	Csaxtmc_3G055570.1,Csaxtmc_3G055540.1,Csaxtmc_3G055530.1,Csaxtmc_3G055560.1,	Csacu2_3G043040.1,Csacu2_3G043010.1,Csacu2_3G043000.1,Csacu2_3G043030.1,	Csa37_3G051850.1,Csa37_3G051820.1,Csa37_3G051810.1,Csa37_3G051840.1,	Csagy14_3G056740.1,Csagy14_3G056730.1,Csagy14_3G056700.1,Csagy14_3G056710.1,	Csa9110gt_3G043580.1,Csa9110gt_3G043550.1,Csa9110gt_3G043540.1,Csa9110gt_3G043570.1,	Csa80_3G048160.1,Csa80_3G048140.1,Csa80_3G048130.1,	Csa64_3G057540.1,Csa64_3G057510.1,Csa64_3G057500.1,Csa64_3G057530.1,	Csaw4_3G041790.1,Csaw4_3G041760.1,Csaw4_3G041780.1,Csaw4_3G041750.1,	Csaw8_3G041190.1,Csaw8_3G041160.1,Csaw8_3G041150.1,Csaw8_3G041180.1,	Csahx14_3G059420.1,Csahx14_3G059390.1,Csahx14_3G059410.1,Csahx14_3G059380.1,	Csahx117_3G062180.1,Csahx117_3G062160.1,
328_Csa9930_7G026630.1.fna	Csa9930_7G026630.1,	Csaxtmc_7G029010.1,Csaxtmc_7G029020.1,	Csacu2_7G023900.1,	Csa37_7G036670.1,	Csagy14_7G031910.1,	Csa9110gt_7G023020.1,	Csa80_7G035190.1,	Csa64_7G025610.1,	Csaw4_7G021590.1,	Csaw8_7G034670.1,	Csahx14_7G031260.1,	Csahx117_7G031120.1,
329_Csa9930_7G024090.1.fna	Csa9930_7G024090.1,	Csaxtmc_7G024660.1,	Csacu2_7G021250.1,	Csa37_7G033970.1,	Csagy14_7G024430.1,	Csa9110gt_7G020380.1,	Csa80_7G032520.1,	Csa64_7G023060.1,	Csaw4_7G018900.1,	Csaw8_7G028810.1,	Csahx14_7G027740.1,	Csahx117_7G024390.1,
330_Csa9930_5G004560.1.fna	Csa9930_5G004560.1,	Csaxtmc_5G006600.1,	Csacu2_5G005600.1,	Csa37_5G004720.1,	Csagy14_5G007530.1,	Csa9110gt_5G005760.1,	Csa80_5G004580.1,	Csa64_5G001620.1,	Csaw4_5G005580.1,	Csaw8_5G002570.1,	Csahx14_5G008480.1,	Csahx117_5G008680.1,
331_Csa9930_3G041870.1.fna	Csa9930_3G041870.1,	Csaxtmc_3G060340.1,	Csacu2_3G046760.1,	Csa37_3G055580.1,	Csagy14_3G060550.1,Csagy14_3G060540.1,	Csa9110gt_3G047310.1,Csa9110gt_3G047300.1,	Csa80_3G051840.1,	Csa64_3G061260.1,	Csaw4_3G046480.1,	Csaw8_3G044940.1,	Csahx14_3G065190.1,	Csahx117_3G065920.1,
332_Csa9930_2G009980.1.fna	Csa9930_2G009980.1,	Csaxtmc_2G008930.1,	Csacu2_2G007970.1,	Csa37_2G007880.1,	Csagy14_2G015020.1,	Csa9110gt_2G009040.1,	Csa80_2G010830.1,	Csa64_2G007910.1,	Csaw4_2G008950.1,	Csaw8_2G010890.1,	Csahx14_2G012950.1,	Csahx117_2G009950.1,
333_Csa9930_6G017410.1.fna	Csa9930_6G017410.1,	Csaxtmc_6G024760.1,	Csacu2_6G018480.1,	Csa37_6G015720.1,	Csagy14_6G023690.1,	Csa9110gt_6G017710.1,Csa9110gt_6G017720.1,Csa9110gt_6G017730.1,	Csa80_6G025710.1,	Csa64_6G015870.1,	Csaw4_6G015660.1,	Csaw8_6G019780.1,	Csahx14_6G025660.1,	Csahx117_6G019600.1,
334_Csa9930_3G038560.1.fna	Csa9930_3G038560.1,Csa9930_3G038590.1,Csa9930_3G038760.1,Csa9930_3G038740.1,Csa9930_3G038600.1,	Csaxtmc_3G055950.1,Csaxtmc_UNG086000.1,Csaxtmc_3G055960.1,Csaxtmc_3G055980.1,Csaxtmc_3G056130.1,Csaxtmc_3G055990.1,Csaxtmc_3G056140.1,	Csacu2_3G043440.1,Csacu2_3G043450.1,Csacu2_3G043590.1,	Csa37_3G052230.1,Csa37_3G052260.1,Csa37_3G052420.1,Csa37_3G052400.1,Csa37_3G052270.1,Csa37_3G052410.1,	Csagy14_3G057080.1,Csagy14_3G057130.1,Csagy14_3G057310.1,Csagy14_3G057090.1,Csagy14_3G057290.1,Csagy14_3G057140.1,Csagy14_3G057120.1,Csagy14_3G057300.1,Csagy14_3G057320.1,	Csa9110gt_3G043930.1,Csa9110gt_3G044130.1,Csa9110gt_3G043960.1,Csa9110gt_3G043970.1,	Csa80_3G048540.1,Csa80_3G048560.1,Csa80_3G048730.1,Csa80_3G048710.1,Csa80_3G048720.1,	Csa64_3G057900.1,Csa64_3G058070.1,Csa64_3G058060.1,	Csaw4_3G042180.1,Csaw4_3G042380.1,Csaw4_3G042210.1,Csaw4_3G042390.1,Csaw4_3G042230.1,	Csaw8_3G041550.1,Csaw8_3G041560.1,Csaw8_3G041720.1,	Csahx14_3G059820.1,Csahx14_3G059990.1,Csahx14_3G059850.1,	Csahx117_3G062540.1,Csahx117_3G062730.1,Csahx117_3G062570.1,Csahx117_3G062590.1,
335_Csa9930_6G050460.1.fna	Csa9930_6G050460.1,	Csaxtmc_6G061790.1,	Csacu2_6G045980.1,	Csa37_6G046530.1,	Csagy14_6G056290.1,	Csa9110gt_6G046680.1,	Csa80_6G100150.1,	Csa64_6G044580.1,	Csaw4_6G043420.1,Csaw4_6G043430.1,	Csaw8_6G043670.1,	Csahx14_6G063070.1,	Csahx117_6G055340.1,Csahx117_6G055350.1,
336_Csa9930_1G036770.1.fna	Csa9930_1G036770.1,	Csaxtmc_1G038000.1,	Csacu2_1G031370.1,	Csa37_1G035950.1,	Csagy14_1G042370.1,	Csa9110gt_1G034470.1,	Csa80_1G044210.1,	Csa64_1G044910.1,	Csaw4_1G039150.1,Csaw4_UNG191690.1,Csaw4_1G039160.1,Csaw4_UNG271660.1,Csaw4_UNG191680.1,	Csaw8_1G030680.1,Csaw8_1G030690.1,	Csahx14_1G048470.1,	Csahx117_1G052380.1,
337_Csa9930_5G034980.1.fna	Csa9930_5G034980.1,	Csaxtmc_5G054020.1,	Csacu2_5G049960.1,	Csa37_5G051200.1,Csa37_5G051210.1,	Csagy14_5G056740.1,Csagy14_5G056750.1,	Csa9110gt_5G042060.1,	Csa80_5G058420.1,	Csa64_5G039160.1,Csa64_5G039170.1,	Csaw4_5G036120.1,	Csaw8_5G040530.1,	Csahx14_5G052510.1,Csahx14_5G052520.1,	Csahx117_5G062860.1,Csahx117_5G062870.1,
338_Csa9930_5G005230.1.fna	Csa9930_5G005230.1,	Csaxtmc_5G007290.1,	Csacu2_5G007240.1,	Csa37_5G005340.1,	Csagy14_5G008170.1,	Csa9110gt_5G006450.1,	Csa80_5G005260.1,	Csa64_5G000940.1,Csa64_5G000980.1,	Csaw4_5G006210.1,	Csaw8_5G001910.1,Csaw8_5G001940.1,	Csahx14_5G009120.1,	Csahx117_5G009370.1,
339_Csa9930_4G037690.1.fna	Csa9930_4G037690.1,	Csaxtmc_4G049040.1,	Csacu2_4G039660.1,	Csa37_4G100780.1,	Csagy14_4G045740.1,	Csa9110gt_4G041490.1,	Csa80_4G100620.1,	Csa64_4G038740.1,	Csaw4_4G032580.1,	Csaw8_4G038640.1,	Csahx14_4G045600.1,	Csahx117_4G044940.1,
340_Csa9930_6G042310.1.fna	Csa9930_6G042310.1,	Csaxtmc_6G053550.1,	Csacu2_6G037800.1,	Csa37_6G038290.1,	Csagy14_6G047180.1,	Csa9110gt_6G037400.1,	Csa80_6G092150.1,	Csa64_6G036540.1,	Csaw4_6G034200.1,	Csaw8_6G034530.1,	Csahx14_6G053900.1,	Csahx117_6G047100.1,
341_Csa9930_7G028230.1.fna	Csa9930_7G028230.1,	Csaxtmc_7G033960.1,	Csacu2_7G025420.1,	Csa37_7G038310.1,	Csagy14_7G033590.1,	Csa9110gt_7G024620.1,	Csa80_7G036740.1,	Csa64_7G027140.1,	Csaw4_7G023170.1,	Csaw8_7G036380.1,	Csahx14_7G032840.1,	Csahx117_7G035740.1,
342_Csa9930_3G016000.1.fna	Csa9930_3G016000.1,	Csaxtmc_3G023200.1,	Csacu2_3G018350.1,	Csa37_3G016300.1,	Csagy14_3G021200.1,	Csa9110gt_3G018190.1,	Csa80_3G016240.1,	Csa64_3G026610.1,	Csaw4_3G018400.1,	Csaw8_3G016650.1,	Csahx14_3G022070.1,	Csahx117_3G028520.1,
343_Csa9930_6G039620.1.fna	Csa9930_6G039620.1,	Csaxtmc_6G049700.1,	Csacu2_6G034180.1,	Csa37_6G034550.1,	Csagy14_6G044360.1,	Csa9110gt_6G034630.1,	Csa80_6G078200.1,	Csa64_6G033730.1,Csa64_3G006220.1,Csa64_4G030120.1,Csa64_4G029760.1,	Csaw4_6G031380.1,	Csaw8_6G031790.1,Csaw8_1G017650.1,Csaw8_3G022830.1,	Csahx14_6G051090.1,	Csahx117_6G044280.1,
344_Csa9930_6G000040.1.fna	Csa9930_6G000040.1,	Csaxtmc_6G000040.1,	Csacu2_6G000040.1,	Csa37_6G000030.1,	Csagy14_6G000040.1,	Csa9110gt_6G000040.1,	Csa80_6G002080.1,	Csa64_6G000090.1,	Csaw4_6G000040.1,	Csaw8_6G000040.1,	Csahx14_6G000040.1,	Csahx117_6G000050.1,
345_Csa9930_7G035910.1.fna	Csa9930_7G035910.1,	Csaxtmc_7G042860.1,	Csacu2_7G033180.1,	Csa37_7G046060.1,	Csagy14_7G041440.1,Csagy14_7G041450.1,	Csa9110gt_7G034580.1,	Csa80_7G045490.1,	Csa64_7G037850.1,	Csaw4_7G031950.1,	Csaw8_7G045150.1,	Csahx14_7G043540.1,	Csahx117_7G049540.1,
346_Csa9930_3G014900.1.fna	Csa9930_3G014900.1,	Csaxtmc_3G021060.1,	Csacu2_3G017240.1,	Csa37_3G015180.1,	Csagy14_3G018100.1,	Csa9110gt_3G017060.1,	Csa80_3G015140.1,	Csa64_3G025510.1,	Csaw4_3G017300.1,	Csaw8_3G015520.1,Csaw8_3G015530.1,	Csahx14_3G020940.1,Csahx14_3G020950.1,	Csahx117_3G027390.1,
347_Csa9930_7G002310.1.fna	Csa9930_7G002310.1,	Csaxtmc_7G002340.1,	Csacu2_7G003360.1,	Csa37_7G002310.1,	Csagy14_7G002380.1,	Csa9110gt_7G003560.1,	Csa80_7G002320.1,	Csa64_7G005770.1,	Csaw4_7G002340.1,	Csaw8_7G007520.1,	Csahx14_7G002440.1,Csahx14_7G002430.1,	Csahx117_7G003500.1,
348_Csa9930_1G010180.1.fna	Csa9930_1G010180.1,	Csaxtmc_1G010380.1,	Csacu2_1G010540.1,Csacu2_1G010550.1,	Csa37_1G010290.1,Csa37_1G010300.1,	Csagy14_1G015490.1,Csagy14_1G015500.1,	Csa9110gt_1G010600.1,Csa9110gt_1G010610.1,	Csa80_1G010240.1,Csa80_1G010250.1,	Csa64_1G010350.1,Csa64_1G010360.1,	Csaw4_1G011270.1,Csaw4_1G011280.1,	Csaw8_1G011430.1,	Csahx14_1G016930.1,Csahx14_1G016920.1,	Csahx117_1G018570.1,Csahx117_1G018580.1,
349_Csa9930_6G022030.1.fna	Csa9930_6G022030.1,	Csaxtmc_6G032490.1,	Csacu2_6G023130.1,	Csa37_6G018820.1,	Csagy14_6G030300.1,	Csa9110gt_6G023280.1,	Csa80_6G052860.1,	Csa64_6G021440.1,	Csaw4_6G019260.1,	Csaw8_6G022450.1,	Csahx14_6G032150.1,	Csahx117_6G029350.1,
350_Csa9930_6G037170.1.fna	Csa9930_6G037170.1,	Csaxtmc_6G044180.1,	Csacu2_6G031690.1,	Csa37_6G032040.1,	Csagy14_6G039910.1,	Csa9110gt_6G032110.1,	Csa80_6G075630.1,	Csa64_6G031300.1,	Csaw4_6G028930.1,	Csaw8_6G029300.1,	Csahx14_6G044620.1,	Csahx117_6G041720.1,Csahx117_6G041750.1,Csahx117_UNG449260.1,Csahx117_6G041740.1,
351_Csa9930_7G023760.1.fna	Csa9930_7G023760.1,	Csaxtmc_7G023320.1,	Csacu2_7G020920.1,	Csa37_7G033670.1,	Csagy14_7G020990.1,	Csa9110gt_7G020050.1,	Csa80_7G032190.1,	Csa64_7G022710.1,	Csaw4_7G018570.1,	Csaw8_7G028490.1,Csaw8_UNG010270.1,Csaw8_7G028510.1,Csaw8_UNG010280.1,Csaw8_UNG010290.1,	Csahx14_7G026370.1,Csahx14_7G027390.1,	Csahx117_7G024060.1,
352_Csa9930_1G010920.1.fna	Csa9930_1G010920.1,	Csaxtmc_1G011100.1,	Csacu2_1G011270.1,	Csa37_1G010960.1,	Csagy14_1G018390.1,	Csa9110gt_1G011310.1,	Csa80_1G010970.1,	Csa64_1G011060.1,	Csaw4_1G012040.1,	Csaw8_1G012130.1,	Csahx14_1G019150.1,	Csahx117_1G019280.1,
353_Csa9930_1G046250.1.fna	Csa9930_1G046250.1,	Csaxtmc_1G056540.1,	Csacu2_1G041910.1,	Csa37_1G045650.1,	Csagy14_1G053980.1,	Csa9110gt_1G046170.1,	Csa80_1G053790.1,	Csa64_1G056780.1,Csa64_1G056750.1,	Csaw4_1G078690.1,	Csaw8_1G044560.1,	Csahx14_1G063150.1,Csahx14_1G063100.1,	Csahx117_1G062990.1,
354_Csa9930_1G044170.1.fna	Csa9930_1G044170.1,	Csaxtmc_1G052520.1,Csaxtmc_1G052500.1,Csaxtmc_1G052510.1,	Csacu2_1G039860.1,Csacu2_1G039840.1,Csacu2_1G039850.1,	Csa37_1G043490.1,Csa37_1G043480.1,	Csagy14_1G051820.1,Csagy14_1G051810.1,	Csa9110gt_1G044130.1,Csa9110gt_1G044120.1,	Csa80_1G051680.1,	Csa64_1G054710.1,Csa64_1G054700.1,	Csaw4_1G071560.1,	Csaw8_1G041410.1,Csaw8_1G041420.1,	Csahx14_1G060050.1,Csahx14_1G060040.1,	Csahx117_UNG059780.1,Csahx117_1G060950.1,Csahx117_UNG059770.1,
355_Csa9930_4G008880.1.fna	Csa9930_4G008880.1,	Csaxtmc_4G014000.1,	Csacu2_4G012020.1,	Csa37_4G009110.1,	Csagy14_4G011980.1,	Csa9110gt_4G010940.1,	Csa80_4G009010.1,	Csa64_4G009510.1,	Csaw4_4G010020.1,	Csaw8_4G009980.1,	Csahx14_4G009970.1,	Csahx117_4G009060.1,Csahx117_UNG161860.1,Csahx117_4G009070.1,
356_Csa9930_6G018600.1.fna	Csa9930_6G018600.1,	Csaxtmc_6G025920.1,	Csacu2_6G019710.1,	-	-	-	Csa80_6G045430.1,	Csa64_6G019090.1,	Csaw4_6G016990.1,	Csaw8_6G020970.1,	Csahx14_6G026810.1,	Csahx117_6G020790.1,
357_Csa9930_7G002570.1.fna	Csa9930_7G002570.1,	Csaxtmc_7G002610.1,	Csacu2_7G003610.1,	Csa37_7G002570.1,	Csagy14_7G002640.1,	Csa9110gt_7G003820.1,	Csa80_7G002560.1,	Csa64_7G005510.1,	Csaw4_7G002580.1,	Csaw8_7G007780.1,	Csahx14_7G002690.1,	Csahx117_7G003750.1,
358_Csa9930_7G031290.1.fna	Csa9930_7G031290.1,Csa9930_7G031300.1,	Csaxtmc_7G038190.1,	Csacu2_7G028510.1,	Csa37_7G041470.1,	Csagy14_7G036790.1,	Csa9110gt_7G027920.1,	Csa80_7G040890.1,Csa80_7G040900.1,	Csa64_7G030110.1,Csa64_7G030120.1,	Csaw4_7G026280.1,	Csaw8_7G040490.1,Csaw8_7G040500.1,	Csahx14_7G038930.1,	Csahx117_7G041910.1,
359_Csa9930_3G042470.1.fna	Csa9930_3G042470.1,	Csaxtmc_3G060950.1,	Csacu2_3G048330.1,	Csa37_3G056180.1,	Csagy14_3G061140.1,	Csa9110gt_3G047920.1,	Csa80_3G052400.1,	Csa64_3G061870.1,	Csaw4_3G047090.1,	Csaw8_3G045540.1,	Csahx14_3G065790.1,	Csahx117_3G066610.1,
360_Csa9930_4G005230.1.fna	Csa9930_4G005230.1,	Csaxtmc_4G006280.1,	Csacu2_4G008350.1,	Csa37_4G005300.1,	Csagy14_4G008250.1,	Csa9110gt_4G006300.1,	Csa80_4G005330.1,	Csa64_4G013190.1,	Csaw4_4G006330.1,Csaw4_4G006340.1,	Csaw8_4G006250.1,	Csahx14_4G005260.1,	Csahx117_4G005260.1,
361_Csa9930_1G030810.1.fna	Csa9930_1G030810.1,Csa9930_UNG007750.1,Csa9930_UNG007740.1,	Csaxtmc_1G031000.1,	Csacu2_1G026260.1,	Csa37_1G031080.1,	Csagy14_1G036370.1,	Csa9110gt_1G027570.1,	Csa80_1G039270.1,	Csa64_1G039920.1,	Csaw4_1G026120.1,	Csaw8_1G025710.1,	Csahx14_1G041410.1,	Csahx117_1G040440.1,
362_Csa9930_6G016200.1.fna	Csa9930_6G016200.1,	Csaxtmc_6G023540.1,	Csacu2_6G017300.1,	Csa37_6G014520.1,	Csagy14_6G022480.1,	Csa9110gt_6G016500.1,	Csa80_6G024560.1,	Csa64_6G014680.1,	Csaw4_6G014480.1,	Csaw8_6G018630.1,	Csahx14_6G023450.1,	Csahx117_6G017450.1,
363_Csa9930_3G010940.1.fna	Csa9930_3G010940.1,	Csaxtmc_3G016030.1,	Csacu2_3G013240.1,	Csa37_3G011190.1,	Csagy14_3G014100.1,	Csa9110gt_3G013100.1,	Csa80_3G011190.1,	Csa64_3G011040.1,	Csaw4_3G013270.1,	Csaw8_3G011330.1,Csaw8_3G011320.1,	Csahx14_3G015950.1,Csahx14_3G015940.1,	Csahx117_3G020310.1,
364_Csa9930_6G004220.1.fna	Csa9930_6G004220.1,	Csaxtmc_6G004210.1,	Csacu2_6G005110.1,	Csa37_6G004230.1,	Csagy14_6G007270.1,	Csa9110gt_6G004220.1,	Csa80_6G006340.1,Csa80_6G006350.1,	Csa64_6G004320.1,	Csaw4_6G004240.1,	Csaw8_6G004220.1,	Csahx14_6G006260.1,	Csahx117_6G004300.1,
365_Csa9930_3G038730.1.fna	Csa9930_3G038730.1,	Csaxtmc_3G056120.1,	Csacu2_3G043570.1,	Csa37_3G052390.1,	Csagy14_3G057280.1,	Csa9110gt_3G044120.1,	Csa80_3G048700.1,	Csa64_3G058050.1,	Csaw4_3G042370.1,	Csaw8_3G041710.1,	Csahx14_3G059980.1,	Csahx117_3G062720.1,
366_Csa9930_4G036060.1.fna	Csa9930_4G036060.1,	Csaxtmc_4G047410.1,	Csacu2_4G038020.1,	Csa37_4G099030.1,	Csagy14_4G044080.1,	Csa9110gt_4G039850.1,	Csa80_4G093900.1,	Csa64_4G040480.1,	Csaw4_4G030960.1,	Csaw8_4G036960.1,	Csahx14_4G043930.1,	Csahx117_4G043270.1,
367_Csa9930_7G031620.1.fna	Csa9930_7G031620.1,	Csaxtmc_7G038500.1,	Csacu2_7G028830.1,	Csa37_7G041760.1,	Csagy14_7G037110.1,	Csa9110gt_7G028230.1,	Csa80_7G041210.1,	Csa64_7G030460.1,Csa64_7G030450.1,	Csaw4_7G026610.1,Csaw4_7G026600.1,	Csaw8_7G040840.1,Csaw8_7G040830.1,	Csahx14_7G039250.1,	Csahx117_7G043230.1,Csahx117_7G043220.1,
368_Csa9930_3G050690.1.fna	Csa9930_3G050690.1,	Csaxtmc_3G071280.1,	Csacu2_3G059440.1,	Csa37_3G064560.1,	Csagy14_3G069500.1,	Csa9110gt_3G056480.1,	Csa80_3G060700.1,	Csa64_3G070170.1,	Csaw4_3G055560.1,	Csaw8_3G054190.1,	Csahx14_3G077130.1,	Csahx117_3G075200.1,
369_Csa9930_3G017130.1.fna	Csa9930_3G017130.1,	Csaxtmc_3G024360.1,	Csacu2_3G019520.1,	Csa37_3G017410.1,	Csagy14_3G023310.1,	Csa9110gt_3G019320.1,	Csa80_3G017330.1,	Csa64_3G027740.1,	Csaw4_3G019550.1,	Csaw8_3G017840.1,	Csahx14_3G024170.1,	Csahx117_UNG142470.1,Csahx117_UNG417680.1,Csahx117_3G030650.1,
370_Csa9930_5G030830.1.fna	Csa9930_5G030830.1,	Csaxtmc_5G049970.1,	Csacu2_5G045780.1,	Csa37_5G047170.1,	Csagy14_5G052600.1,	Csa9110gt_5G037930.1,	Csa80_5G054240.1,	Csa64_5G035030.1,	Csaw4_5G031990.1,	Csaw8_5G036370.1,	Csahx14_5G048420.1,	Csahx117_5G058710.1,
371_Csa9930_2G009710.1.fna	Csa9930_2G009710.1,	Csaxtmc_2G008630.1,	Csacu2_2G007640.1,	Csa37_2G007590.1,	Csagy14_2G013750.1,	Csa9110gt_2G008690.1,	Csa80_2G009510.1,	Csa64_2G007610.1,	Csaw4_2G008660.1,	Csaw8_2G010580.1,	Csahx14_2G012620.1,	Csahx117_2G009630.1,
372_Csa9930_2G009700.1.fna	Csa9930_2G009700.1,	Csaxtmc_2G008620.1,	Csacu2_2G007630.1,	Csa37_2G007580.1,	Csagy14_2G013740.1,	Csa9110gt_2G008680.1,	Csa80_2G009500.1,	Csa64_2G007600.1,	Csaw4_2G008650.1,	Csaw8_2G010570.1,Csaw8_UNG329610.1,Csaw8_UNG329600.1,	Csahx14_2G012610.1,	Csahx117_2G009620.1,
373_Csa9930_4G027660.1.fna	Csa9930_4G027660.1,	Csaxtmc_4G033650.1,Csaxtmc_4G033660.1,	Csacu2_4G027480.1,	Csa37_4G087380.1,Csa37_4G087370.1,	Csagy14_4G031610.1,Csagy14_4G031600.1,	Csa9110gt_4G028570.1,	Csa80_4G085330.1,	Csa64_4G030250.1,	Csaw4_4G021390.1,Csaw4_4G021380.1,	Csaw8_4G024360.1,Csaw8_4G024350.1,	Csahx14_4G031430.1,Csahx14_4G031420.1,	Csahx117_4G032590.1,Csahx117_4G032580.1,
374_Csa9930_1G004960.1.fna	Csa9930_1G004960.1,	Csaxtmc_1G004900.1,	Csacu2_1G005090.1,	Csa37_1G005020.1,	Csagy14_1G009200.1,	Csa9110gt_1G005190.1,	Csa80_1G004950.1,	Csa64_1G004960.1,	Csaw4_1G005000.1,	Csaw8_1G005010.1,	Csahx14_1G011140.1,	Csahx117_1G008130.1,
375_Csa9930_7G028910.1.fna	Csa9930_7G028910.1,	Csaxtmc_7G035740.1,Csaxtmc_7G034660.1,Csaxtmc_7G034670.1,	Csacu2_7G026150.1,	Csa37_7G039090.1,	Csagy14_7G034330.1,	Csa9110gt_7G025390.1,	Csa80_7G037480.1,	Csa64_7G027810.1,	Csaw4_7G023910.1,	Csaw8_7G037090.1,Csaw8_7G037100.1,	Csahx14_7G034550.1,	Csahx117_7G039490.1,
376_Csa9930_7G030820.1.fna	Csa9930_7G030820.1,	Csaxtmc_7G037710.1,Csaxtmc_7G037700.1,	Csacu2_7G028020.1,Csacu2_7G028000.1,Csacu2_7G028010.1,	Csa37_7G041010.1,Csa37_7G041000.1,Csa37_7G041020.1,	Csagy14_7G036310.1,Csagy14_7G036320.1,	Csa9110gt_7G027430.1,Csa9110gt_7G027420.1,	Csa80_7G040420.1,Csa80_7G040400.1,	Csa64_7G029660.1,	Csaw4_7G025800.1,Csaw4_7G025810.1,	Csaw8_7G039990.1,Csaw8_7G040000.1,Csaw8_7G040010.1,	Csahx14_7G038430.1,Csahx14_7G038460.1,Csahx14_7G038450.1,	Csahx117_7G041400.1,Csahx117_7G041420.1,Csahx117_7G041430.1,
377_Csa9930_3G047450.1.fna	Csa9930_3G047450.1,	Csaxtmc_3G067980.1,	Csacu2_3G056080.1,	Csa37_3G061320.1,	Csagy14_3G066260.1,	Csa9110gt_3G053160.1,	Csa80_3G057470.1,Csa80_3G057480.1,	Csa64_3G066890.1,	Csaw4_3G052210.1,	Csaw8_3G050820.1,	Csahx14_3G070850.1,	Csahx117_3G071780.1,
378_Csa9930_4G038310.1.fna	Csa9930_4G038310.1,	Csaxtmc_4G049690.1,	Csacu2_4G040300.1,	Csa37_4G101410.1,	Csagy14_4G047360.1,	Csa9110gt_4G042120.1,	Csa80_4G101230.1,	Csa64_4G038150.1,	Csaw4_4G033200.1,	Csaw8_4G039300.1,	Csahx14_4G048390.1,	Csahx117_4G045580.1,
379_Csa9930_1G041510.1.fna	Csa9930_1G041510.1,	Csaxtmc_1G044790.1,	Csacu2_1G037080.1,	Csa37_1G040740.1,	Csagy14_1G048070.1,	Csa9110gt_1G041270.1,	Csa80_1G048950.1,	Csa64_1G051900.1,	Csaw4_1G061540.1,	Csaw8_1G038520.1,	Csahx14_1G056180.1,Csahx14_1G056170.1,	Csahx117_1G058150.1,Csahx117_UNG138430.1,
380_Csa9930_6G004430.1.fna	Csa9930_6G004430.1,	Csaxtmc_6G004440.1,	Csacu2_6G005310.1,	Csa37_6G004440.1,	Csagy14_6G007470.1,	Csa9110gt_6G004430.1,	Csa80_6G006550.1,	Csa64_6G004540.1,	Csaw4_6G004440.1,	Csaw8_6G004430.1,	Csahx14_6G006470.1,	Csahx117_6G004510.1,
381_Csa9930_1G010100.1.fna	Csa9930_1G010100.1,	Csaxtmc_1G010270.1,	Csacu2_1G010460.1,	Csa37_1G010210.1,	Csagy14_1G015410.1,Csagy14_1G015400.1,	Csa9110gt_1G010520.1,	Csa80_1G010170.1,	Csa64_1G010270.1,	Csaw4_1G011190.1,	Csaw8_1G011350.1,	Csahx14_1G017010.1,	Csahx117_1G015700.1,
382_Csa9930_6G040110.1.fna	Csa9930_6G040110.1,	Csaxtmc_6G051200.1,	Csacu2_6G034620.1,Csacu2_UNG246150.1,	Csa37_6G036010.1,	Csagy14_6G044810.1,	Csa9110gt_6G035100.1,	Csa80_6G078660.1,	Csa64_6G034210.1,	Csaw4_6G031860.1,	Csaw8_6G032240.1,	Csahx14_6G051600.1,	Csahx117_6G044710.1,
383_Csa9930_3G040250.1.fna	Csa9930_3G040250.1,	Csaxtmc_3G058630.1,	Csacu2_3G045080.1,	Csa37_3G053850.1,	Csagy14_3G058810.1,	Csa9110gt_3G045580.1,	Csa80_3G050180.1,	Csa64_3G059460.1,	Csaw4_3G044790.1,	Csaw8_3G043210.1,	Csahx14_3G062430.1,	Csahx117_3G064150.1,
384_Csa9930_6G050250.1.fna	Csa9930_6G050250.1,	Csaxtmc_6G061580.1,	Csacu2_6G045770.1,	Csa37_6G046320.1,	Csagy14_6G056080.1,	Csa9110gt_6G046470.1,	Csa80_6G099940.1,	Csa64_6G044370.1,	Csaw4_6G043210.1,	Csaw8_6G043460.1,	Csahx14_6G062860.1,	Csahx117_6G055120.1,
385_Csa9930_4G006010.1.fna	Csa9930_4G006010.1,	Csaxtmc_4G007040.1,	Csacu2_4G009120.1,Csacu2_4G009110.1,	Csa37_4G006040.1,	Csagy14_4G009030.1,	Csa9110gt_4G007070.1,	Csa80_4G006080.1,	Csa64_4G012430.1,	Csaw4_4G007100.1,	Csaw8_4G007040.1,	Csahx14_4G006030.1,	Csahx117_4G006040.1,
386_Csa9930_1G042160.1.fna	Csa9930_1G042160.1,	Csaxtmc_1G046430.1,	Csacu2_1G037730.1,	Csa37_1G041380.1,	Csagy14_1G049670.1,	Csa9110gt_1G041940.1,	Csa80_1G049580.1,	Csa64_1G052540.1,	Csaw4_1G062190.1,	Csaw8_1G039190.1,	Csahx14_1G056880.1,	Csahx117_1G058770.1,
387_Csa9930_7G029720.1.fna	Csa9930_7G029720.1,	Csaxtmc_7G036600.1,	Csacu2_7G026940.1,	Csa37_7G039940.1,	Csagy14_7G035200.1,	Csa9110gt_7G026270.1,	Csa80_7G038270.1,	Csa64_7G028580.1,	Csaw4_7G024720.1,	Csaw8_7G037950.1,	Csahx14_7G036380.1,	Csahx117_7G040310.1,
388_Csa9930_4G032150.1.fna	Csa9930_4G032150.1,	Csaxtmc_4G042280.1,	Csacu2_4G033990.1,	Csa37_4G094940.1,Csa37_4G094970.1,	Csagy14_4G039040.1,Csagy14_4G039070.1,	Csa9110gt_4G034870.1,	Csa80_4G089960.1,Csa80_4G089990.1,	Csa64_4G044650.1,	Csaw4_4G026890.1,	Csaw8_4G032990.1,	Csahx14_4G039870.1,	Csahx117_4G039140.1,Csahx117_4G039180.1,Csahx117_4G039150.1,
389_Csa9930_6G045460.1.fna	Csa9930_6G045460.1,	Csaxtmc_6G056770.1,	Csacu2_6G040960.1,	Csa37_6G041500.1,	Csagy14_6G050350.1,	Csa9110gt_6G041670.1,	Csa80_6G095290.1,	Csa64_6G039650.1,	Csaw4_6G038450.1,	Csaw8_6G038710.1,	Csahx14_6G057100.1,	Csahx117_6G050320.1,
390_Csa9930_6G043570.1.fna	Csa9930_6G043570.1,	Csaxtmc_6G054850.1,	Csacu2_6G039070.1,	Csa37_6G039620.1,	Csagy14_6G048460.1,	Csa9110gt_6G038700.1,	Csa80_6G093440.1,	Csa64_6G037780.1,	Csaw4_6G035490.1,	Csaw8_6G035810.1,	Csahx14_6G055200.1,	Csahx117_6G048420.1,
391_Csa9930_3G050350.1.fna	Csa9930_3G050350.1,	Csaxtmc_3G070930.1,	Csacu2_3G059080.1,	Csa37_3G064230.1,	Csagy14_3G069150.1,	Csa9110gt_3G056170.1,	Csa80_3G060370.1,	Csa64_3G069820.1,	Csaw4_3G055200.1,	Csaw8_3G053840.1,	Csahx14_3G076810.1,	Csahx117_3G074830.1,Csahx117_3G074840.1,
392_Csa9930_7G007380.1.fna	Csa9930_7G007380.1,	Csaxtmc_7G010660.1,	Csacu2_7G007340.1,	Csa37_7G006300.1,	Csagy14_7G007340.1,	Csa9110gt_7G008480.1,	Csa80_7G006390.1,	Csa64_7G001770.1,	Csaw4_7G006220.1,	Csaw8_7G011470.1,	Csahx14_7G009420.1,	Csahx117_7G011380.1,Csahx117_7G011390.1,
393_Csa9930_5G001760.1.fna	Csa9930_5G001760.1,	Csaxtmc_5G001780.1,	Csacu2_5G002810.1,	Csa37_5G001840.1,	Csagy14_5G002790.1,	Csa9110gt_5G002910.1,	Csa80_5G001770.1,	Csa64_5G004530.1,	Csaw4_5G001770.1,	Csaw8_UNG114440.1,Csaw8_5G006380.1,	Csahx14_5G004730.1,	Csahx117_5G001800.1,
394_Csa9930_3G051400.1.fna	Csa9930_3G051400.1,	Csaxtmc_3G072000.1,Csaxtmc_3G072010.1,	Csacu2_3G060140.1,	Csa37_3G065250.1,	Csagy14_3G070210.1,	Csa9110gt_3G057190.1,	Csa80_3G061360.1,	Csa64_3G070880.1,	Csaw4_3G056300.1,	Csaw8_3G054890.1,	Csahx14_3G077820.1,	Csahx117_3G075970.1,
395_Csa9930_7G036540.1.fna	Csa9930_7G036540.1,	Csaxtmc_7G044510.1,	Csacu2_7G033830.1,	Csa37_7G046730.1,	Csagy14_7G042090.1,	Csa9110gt_7G035270.1,	Csa80_7G046120.1,	Csa64_7G038480.1,	Csaw4_7G032580.1,	Csaw8_7G045780.1,	Csahx14_7G044190.1,	Csahx117_7G050210.1,
396_Csa9930_6G051680.1.fna	Csa9930_6G051680.1,	Csaxtmc_6G064010.1,Csaxtmc_6G064020.1,	Csacu2_6G047200.1,Csacu2_6G047210.1,	Csa37_6G047750.1,	Csagy14_6G057540.1,	Csa9110gt_6G047920.1,	Csa80_6G101340.1,	Csa64_6G045830.1,Csa64_6G045840.1,	Csaw4_6G044660.1,Csaw4_6G044670.1,	Csaw8_6G044940.1,Csaw8_6G044950.1,	Csahx14_6G064290.1,	Csahx117_6G056590.1,Csahx117_6G056600.1,
397_Csa9930_6G006330.1.fna	Csa9930_6G006330.1,	Csaxtmc_6G006480.1,	Csacu2_6G007290.1,	Csa37_6G006340.1,	Csagy14_6G010550.1,	Csa9110gt_6G006390.1,	Csa80_6G010580.1,	Csa64_6G006490.1,	Csaw4_6G006430.1,	Csaw8_6G008400.1,	Csahx14_6G009380.1,	Csahx117_6G006460.1,
398_Csa9930_6G042920.1.fna	Csa9930_6G042920.1,	Csaxtmc_6G054180.1,	Csacu2_6G038420.1,	Csa37_6G039000.1,	Csagy14_6G047820.1,	Csa9110gt_6G038020.1,	Csa80_6G092790.1,	Csa64_6G037150.1,	Csaw4_6G034830.1,	Csaw8_6G035170.1,	Csahx14_6G054550.1,	Csahx117_6G047770.1,
399_Csa9930_3G002000.1.fna	Csa9930_3G002000.1,	Csaxtmc_3G003000.1,	Csacu2_3G002010.1,	Csa37_3G002010.1,	Csagy14_3G001990.1,	Csa9110gt_3G001960.1,	Csa80_3G001950.1,	Csa64_3G002040.1,	Csaw4_3G002000.1,	Csaw8_3G002020.1,	Csahx14_3G002020.1,	Csahx117_3G002950.1,
400_Csa9930_7G000870.1.fna	Csa9930_7G000870.1,	Csaxtmc_7G000930.1,	Csacu2_7G001900.1,	Csa37_7G000950.1,	Csagy14_7G000880.1,	Csa9110gt_7G002070.1,	Csa80_7G000830.1,	Csa64_7G007350.1,	Csaw4_7G000810.1,	Csaw8_7G001840.1,	Csahx14_7G000900.1,	Csahx117_7G001950.1,
401_Csa9930_7G026700.1.fna	Csa9930_7G026700.1,	Csaxtmc_7G029090.1,	Csacu2_7G023970.1,	Csa37_7G036730.1,	Csagy14_7G031980.1,	Csa9110gt_7G023090.1,	Csa80_7G035250.1,	Csa64_7G025660.1,	Csaw4_7G021670.1,	Csaw8_7G034730.1,	Csahx14_7G031330.1,	Csahx117_7G031190.1,Csahx117_7G031200.1,
402_Csa9930_6G013360.1.fna	Csa9930_6G013360.1,	Csaxtmc_6G017610.1,	Csacu2_6G013370.1,	Csa37_6G011430.1,	Csagy14_6G017590.1,Csagy14_6G017600.1,	Csa9110gt_6G012570.1,	Csa80_6G015570.1,	Csa64_6G011590.1,	Csaw4_6G011560.1,	Csaw8_6G015650.1,	Csahx14_6G016480.1,	Csahx117_6G012540.1,
403_Csa9930_3G006890.1.fna	Csa9930_3G006890.1,	Csaxtmc_3G011850.1,	Csacu2_3G006950.1,	Csa37_3G006960.1,	Csagy14_3G009030.1,	Csa9110gt_3G008960.1,	Csa80_3G007040.1,	Csa64_3G006900.1,	Csaw4_3G009030.1,	Csaw8_3G007030.1,	Csahx14_3G009830.1,	Csahx117_3G014110.1,
404_Csa9930_6G049850.1.fna	Csa9930_6G049850.1,	Csaxtmc_6G061170.1,	Csacu2_6G045370.1,	Csa37_6G045900.1,	Csagy14_6G055700.1,	Csa9110gt_6G046080.1,	Csa80_6G099570.1,	Csa64_6G044010.1,	Csaw4_6G042830.1,	Csaw8_6G043090.1,	Csahx14_6G061490.1,	Csahx117_6G054750.1,
405_Csa9930_1G038050.1.fna	Csa9930_1G038050.1,	Csaxtmc_1G039310.1,	Csacu2_1G032680.1,	Csa37_1G037300.1,Csa37_1G037290.1,	Csagy14_1G043700.1,	Csa9110gt_1G035770.1,	Csa80_1G045490.1,Csa80_1G045480.1,	Csa64_1G046210.1,Csa64_1G046200.1,	Csaw4_1G047810.1,Csaw4_1G047800.1,Csaw4_UNG216250.1,Csaw4_UNG218310.1,Csaw4_1G047820.1,Csaw4_UNG218320.1,Csaw4_UNG216280.1,Csaw4_UNG218340.1,Csaw4_UNG216260.1,Csaw4_UNG218300.1,	Csaw8_1G032000.1,	Csahx14_1G050790.1,Csahx14_1G050780.1,	Csahx117_1G053690.1,Csahx117_1G053680.1,Csahx117_UNG217410.1,
406_Csa9930_5G010550.1.fna	Csa9930_5G010550.1,	Csaxtmc_5G012580.1,	Csacu2_5G010580.1,	Csa37_5G008680.1,	Csagy14_5G012450.1,	Csa9110gt_5G009820.1,	Csa80_5G008550.1,	Csa64_5G017330.1,	Csaw4_5G009710.1,	Csaw8_5G019150.1,	Csahx14_5G013410.1,	Csahx117_5G014730.1,Csahx117_5G014720.1,Csahx117_UNG299870.1,Csahx117_UNG299860.1,Csahx117_UNG297850.1,Csahx117_UNG297860.1,Csahx117_UNG299880.1,
407_Csa9930_4G009530.1.fna	Csa9930_4G009530.1,	Csaxtmc_4G015630.1,	Csacu2_4G012660.1,	Csa37_4G009770.1,	Csagy14_4G012660.1,	Csa9110gt_4G011620.1,	Csa80_4G009650.1,	Csa64_4G008880.1,	Csaw4_4G010700.1,	Csaw8_4G010700.1,	Csahx14_4G011540.1,	Csahx117_4G009760.1,Csahx117_4G009750.1,
408_Csa9930_6G036290.1.fna	Csa9930_6G036290.1,	Csaxtmc_6G043300.1,	Csacu2_6G030850.1,	Csa37_6G031210.1,	Csagy14_6G038090.1,	Csa9110gt_6G031220.1,	Csa80_6G074830.1,	Csa64_6G030440.1,	Csaw4_6G028100.1,	Csaw8_6G028400.1,	Csahx14_6G043800.1,	Csahx117_6G039840.1,
409_Csa9930_6G009410.1.fna	Csa9930_6G009410.1,	Csaxtmc_6G013590.1,	Csacu2_6G011430.1,	Csa37_6G009550.1,	Csagy14_6G014700.1,	Csa9110gt_6G010580.1,	Csa80_6G013690.1,	Csa64_6G009590.1,	Csaw4_6G009550.1,	Csaw8_6G013540.1,Csaw8_UNG015440.1,Csaw8_UNG015450.1,Csaw8_UNG015430.1,	Csahx14_6G014500.1,	Csahx117_6G010630.1,
410_Csa9930_2G009450.1.fna	Csa9930_2G009450.1,	Csaxtmc_2G008360.1,	Csacu2_2G007370.1,	Csa37_2G007330.1,	Csagy14_2G013490.1,	Csa9110gt_2G008420.1,	Csa80_2G009250.1,	Csa64_2G007330.1,	Csaw4_2G008400.1,	Csaw8_2G008290.1,Csaw8_UNG189720.1,Csaw8_UNG189710.1,	Csahx14_2G012350.1,	Csahx117_2G009360.1,
411_Csa9930_1G009850.1.fna	Csa9930_1G009850.1,	Csaxtmc_1G010020.1,	Csacu2_1G010230.1,	Csa37_1G009970.1,	Csagy14_1G015140.1,	Csa9110gt_1G010270.1,	Csa80_1G009930.1,	Csa64_1G010020.1,	Csaw4_1G010970.1,	Csaw8_1G011130.1,	Csahx14_1G017290.1,	Csahx117_1G017290.1,
412_Csa9930_3G006780.1.fna	Csa9930_3G006780.1,	Csaxtmc_3G011740.1,	Csacu2_3G006850.1,	Csa37_3G006840.1,	Csagy14_3G008920.1,	Csa9110gt_3G008850.1,	Csa80_3G006930.1,	Csa64_3G006780.1,	Csaw4_3G008920.1,	Csaw8_3G006920.1,	Csahx14_3G009710.1,	Csahx117_3G013990.1,
413_Csa9930_1G015000.1.fna	Csa9930_1G015000.1,	Csaxtmc_1G016220.1,	Csacu2_1G015280.1,	Csa37_1G016980.1,	Csagy14_1G024520.1,	Csa9110gt_1G016330.1,	Csa80_1G015830.1,	Csa64_1G016110.1,	Csaw4_1G017040.1,	Csaw8_1G016210.1,	Csahx14_1G027140.1,	Csahx117_1G027360.1,
414_Csa9930_7G030780.1.fna	Csa9930_7G030780.1,	Csaxtmc_7G037660.1,	Csacu2_7G027960.1,	Csa37_7G040960.1,	Csagy14_7G036270.1,	Csa9110gt_7G027380.1,	Csa80_7G040360.1,	Csa64_7G029620.1,	Csaw4_7G025760.1,	Csaw8_7G039960.1,	Csahx14_7G038390.1,	Csahx117_7G041360.1,
415_Csa9930_3G042390.1.fna	Csa9930_3G042390.1,	Csaxtmc_3G060870.1,	Csacu2_3G048250.1,	Csa37_3G056110.1,	Csagy14_3G061070.1,	Csa9110gt_3G047840.1,	Csa80_3G052320.1,	Csa64_3G061780.1,	Csaw4_3G047010.1,	Csaw8_3G045450.1,	Csahx14_3G065710.1,	Csahx117_3G066520.1,
416_Csa9930_1G003980.1.fna	Csa9930_1G003980.1,Csa9930_1G003970.1,	Csaxtmc_1G003890.1,	Csacu2_1G004090.1,	Csa37_1G003980.1,	Csagy14_1G008100.1,	Csa9110gt_1G004090.1,	Csa80_1G003960.1,	Csa64_1G003940.1,	Csaw4_1G004010.1,	Csaw8_1G003980.1,	Csahx14_1G009090.1,	Csahx117_1G004020.1,Csahx117_1G005070.1,Csahx117_1G005060.1,Csahx117_1G005080.1,Csahx117_1G004030.1,
417_Csa9930_6G044500.1.fna	Csa9930_6G044500.1,	Csaxtmc_6G055780.1,	Csacu2_6G040000.1,	Csa37_6G040510.1,	Csagy14_6G049380.1,	Csa9110gt_6G039650.1,	Csa80_6G094330.1,	Csa64_6G038720.1,	Csaw4_6G036450.1,	Csaw8_6G037730.1,	Csahx14_6G056120.1,	Csahx117_6G049330.1,
418_Csa9930_4G007390.1.fna	Csa9930_4G007390.1,	Csaxtmc_4G010440.1,Csaxtmc_4G010450.1,	Csacu2_4G010480.1,	Csa37_4G007540.1,	Csagy14_4G010470.1,	Csa9110gt_4G008480.1,	Csa80_4G007470.1,	Csa64_4G011010.1,	Csaw4_4G008510.1,	Csaw8_4G008480.1,	Csahx14_4G008450.1,	Csahx117_4G007460.1,
419_Csa9930_2G014450.1.fna	Csa9930_2G014450.1,	Csaxtmc_2G013700.1,	Csacu2_2G014700.1,	Csa37_2G013550.1,	Csagy14_2G020610.1,	Csa9110gt_2G015640.1,	Csa80_2G016400.1,	Csa64_2G012500.1,	Csaw4_2G015430.1,	Csaw8_2G022580.1,	Csahx14_2G022470.1,	Csahx117_2G018450.1,Csahx117_UNG156740.1,
420_Csa9930_1G002110.1.fna	Csa9930_1G002110.1,	Csaxtmc_1G002040.1,	Csacu2_1G002070.1,	Csa37_1G002130.1,	Csagy14_1G005200.1,	Csa9110gt_1G002180.1,	Csa80_1G002050.1,	Csa64_1G002080.1,	Csaw4_1G002070.1,	Csaw8_1G002090.1,	Csahx14_1G007190.1,	Csahx117_1G002110.1,
421_Csa9930_5G038830.1.fna	Csa9930_5G038830.1,Csa9930_5G038780.1,Csa9930_5G038690.1,Csa9930_5G038810.1,Csa9930_5G038820.1,	Csaxtmc_5G059810.1,Csaxtmc_5G059800.1,Csaxtmc_5G059670.1,Csaxtmc_5G059760.1,Csaxtmc_5G059790.1,	Csacu2_5G053680.1,Csacu2_5G053560.1,Csacu2_5G053670.1,	Csa37_5G055950.1,Csa37_5G055850.1,	Csagy14_5G061580.1,Csagy14_5G061570.1,Csagy14_5G061520.1,Csagy14_5G061420.1,Csagy14_5G061550.1,Csagy14_5G061560.1,	Csa9110gt_5G045860.1,Csa9110gt_5G045850.1,Csa9110gt_5G045710.1,Csa9110gt_5G045830.1,Csa9110gt_5G045810.1,Csa9110gt_5G045840.1,Csa9110gt_5G045820.1,	Csa80_5G062210.1,Csa80_5G062200.1,Csa80_5G062070.1,Csa80_5G062160.1,Csa80_5G062190.1,	Csa64_5G042990.1,Csa64_5G042940.1,Csa64_5G042970.1,Csa64_5G042850.1,Csa64_5G042980.1,	Csaw4_5G039940.1,Csaw4_5G039920.1,Csaw4_5G039800.1,Csaw4_5G039890.1,Csaw4_5G039930.1,	Csaw8_5G047440.1,Csaw8_5G047430.1,Csaw8_5G047420.1,Csaw8_5G047300.1,Csaw8_5G047390.1,	Csahx14_5G060290.1,Csahx14_5G060280.1,Csahx14_5G060150.1,Csahx14_5G060240.1,Csahx14_5G060270.1,	Csahx117_5G066630.1,Csahx117_5G066510.1,Csahx117_5G066600.1,
422_Csa9930_5G031870.1.fna	Csa9930_5G031870.1,	Csaxtmc_5G050960.1,	Csacu2_5G046830.1,	Csa37_5G048110.1,	Csagy14_5G053580.1,Csagy14_5G053590.1,	Csa9110gt_5G038910.1,	Csa80_5G055360.1,	Csa64_5G036050.1,	Csaw4_5G032960.1,	Csaw8_5G037410.1,	Csahx14_5G049420.1,	Csahx117_5G059740.1,Csahx117_5G059730.1,
423_Csa9930_4G026710.1.fna	Csa9930_4G026710.1,	Csaxtmc_4G032890.1,	Csacu2_4G025790.1,	Csa37_4G086450.1,	Csagy14_4G029840.1,	Csa9110gt_4G027760.1,	Csa80_4G080520.1,	Csa64_4G029490.1,	Csaw4_4G020650.1,	Csaw8_4G023620.1,	Csahx14_4G030690.1,	Csahx117_4G031840.1,
424_Csa9930_6G007800.1.fna	Csa9930_6G007800.1,	Csaxtmc_6G008040.1,	Csacu2_6G008850.1,	Csa37_6G007890.1,	Csagy14_6G012090.1,	Csa9110gt_6G007970.1,Csa9110gt_6G007960.1,	Csa80_6G012050.1,	Csa64_6G007980.1,Csa64_6G007990.1,	Csaw4_6G007950.1,	Csaw8_6G009970.1,	Csahx14_6G011890.1,	Csahx117_6G008010.1,
425_Csa9930_5G039150.1.fna	Csa9930_5G039150.1,	Csaxtmc_5G060130.1,	Csacu2_5G054000.1,	Csa37_5G056240.1,	Csagy14_5G061900.1,	Csa9110gt_5G046160.1,	Csa80_5G062520.1,	Csa64_5G043310.1,	Csaw4_5G040260.1,	Csaw8_5G047770.1,	Csahx14_5G061600.1,	Csahx117_5G066970.1,Csahx117_5G066960.1,
426_Csa9930_3G042980.1.fna	Csa9930_3G042980.1,	Csaxtmc_3G061460.1,	Csacu2_3G048800.1,	Csa37_3G056680.1,	Csagy14_3G061680.1,	Csa9110gt_3G048450.1,	Csa80_3G052870.1,	Csa64_3G062360.1,	Csaw4_3G047570.1,	Csaw8_3G046050.1,	Csahx14_3G066310.1,	Csahx117_3G067090.1,
427_Csa9930_3G046640.1.fna	Csa9930_3G046640.1,	Csaxtmc_3G067160.1,Csaxtmc_3G067150.1,	Csacu2_3G055250.1,	Csa37_3G060440.1,	Csagy14_3G065380.1,	Csa9110gt_3G052270.1,Csa9110gt_3G052280.1,	Csa80_3G056540.1,	Csa64_3G066110.1,	Csaw4_3G051270.1,	Csaw8_3G049920.1,	Csahx14_3G069980.1,	Csahx117_3G070850.1,Csahx117_3G070840.1,
428_Csa9930_3G024060.1.fna	Csa9930_3G024060.1,	Csaxtmc_3G035250.1,	Csacu2_3G028670.1,	Csa37_3G026350.1,	Csagy14_3G035390.1,	Csa9110gt_3G029360.1,	Csa80_3G031120.1,	Csa64_3G041980.1,	Csaw4_3G028550.1,	Csaw8_3G026010.1,	Csahx14_3G040110.1,	Csahx117_3G044720.1,
429_Csa9930_3G048210.1.fna	Csa9930_3G048210.1,Csa9930_3G048220.1,	Csaxtmc_3G068760.1,	Csacu2_3G056880.1,Csacu2_3G056890.1,	Csa37_3G062110.1,Csa37_3G062120.1,	Csagy14_3G067020.1,Csagy14_3G067030.1,	Csa9110gt_3G053960.1,Csa9110gt_3G053970.1,	Csa80_3G058260.1,Csa80_3G058270.1,	Csa64_3G067670.1,Csa64_3G067650.1,Csa64_3G067660.1,	Csaw4_3G052990.1,Csaw4_3G053000.1,	Csaw8_3G051600.1,	Csahx14_3G073640.1,Csahx14_3G073650.1,	Csahx117_3G072580.1,
430_Csa9930_6G050450.1.fna	Csa9930_6G050450.1,	Csaxtmc_6G061780.1,	Csacu2_6G045970.1,	Csa37_6G046520.1,	Csagy14_6G056280.1,	Csa9110gt_6G046670.1,	Csa80_6G100140.1,	Csa64_6G044570.1,	Csaw4_6G043410.1,	Csaw8_6G043660.1,	Csahx14_6G063060.1,	Csahx117_6G055330.1,Csahx117_6G055320.1,
431_Csa9930_2G036780.1.fna	Csa9930_2G036780.1,	Csaxtmc_2G038900.1,Csaxtmc_2G038910.1,	Csacu2_2G037480.1,	Csa37_2G106480.1,	Csagy14_2G046790.1,	Csa9110gt_2G038140.1,	Csa80_2G109400.1,	-	Csaw4_2G041840.1,	Csaw8_2G049060.1,	Csahx14_2G048790.1,	Csahx117_2G049720.1,
432_Csa9930_6G000310.1.fna	Csa9930_6G000310.1,	Csaxtmc_6G000290.1,	Csacu2_6G000290.1,	Csa37_6G000290.1,	Csagy14_6G000290.1,	Csa9110gt_6G000310.1,	Csa80_6G002330.1,	Csa64_6G000340.1,	Csaw4_6G000300.1,	Csaw8_6G000310.1,	Csahx14_6G000300.1,	Csahx117_6G000320.1,
433_Csa9930_7G025630.1.fna	Csa9930_7G025630.1,	Csaxtmc_7G026210.1,	Csacu2_7G022810.1,	Csa37_7G035580.1,	Csagy14_7G030850.1,Csagy14_7G030840.1,Csagy14_UNG002240.1,Csagy14_UNG002260.1,Csagy14_UNG002220.1,Csagy14_UNG002250.1,Csagy14_UNG002230.1,	Csa9110gt_7G021990.1,	Csa80_7G034100.1,	Csa64_7G024530.1,	Csaw4_7G020500.1,	Csaw8_7G033560.1,	Csahx14_7G030260.1,	Csahx117_7G028040.1,
434_Csa9930_5G028720.1.fna	Csa9930_5G028720.1,	Csaxtmc_5G046910.1,	Csacu2_5G042630.1,	Csa37_5G045120.1,	Csagy14_5G050490.1,	Csa9110gt_5G035770.1,	Csa80_5G052170.1,	Csa64_5G019980.1,	Csaw4_5G029860.1,	Csaw8_5G021670.1,	Csahx14_5G044390.1,	Csahx117_5G056540.1,
435_Csa9930_4G003020.1.fna	Csa9930_4G003020.1,	Csaxtmc_4G003050.1,	Csacu2_4G006000.1,	Csa37_4G003070.1,	Csagy14_4G004010.1,	Csa9110gt_4G004050.1,	Csa80_4G002990.1,	Csa64_4G017390.1,	Csaw4_4G003080.1,	Csaw8_4G003060.1,	Csahx14_4G003040.1,	Csahx117_4G003070.1,
436_Csa9930_4G028790.1.fna	Csa9930_4G028790.1,	Csaxtmc_4G034810.1,	Csacu2_4G028590.1,	Csa37_4G088580.1,	Csagy14_4G032780.1,	Csa9110gt_4G029750.1,	Csa80_4G086460.1,	Csa64_4G031410.1,	Csaw4_4G022560.1,	Csaw8_4G025550.1,	Csahx14_4G032560.1,	Csahx117_4G033770.1,
437_Csa9930_3G001160.1.fna	Csa9930_3G001160.1,	Csaxtmc_3G002130.1,	Csacu2_3G001140.1,	Csa37_3G001160.1,	Csagy14_3G001160.1,	Csa9110gt_3G001110.1,	Csa80_3G001120.1,	Csa64_3G001160.1,	Csaw4_3G001150.1,	Csaw8_3G001160.1,	Csahx14_3G001150.1,	Csahx117_3G002110.1,
438_Csa9930_4G026440.1.fna	Csa9930_4G026440.1,	Csaxtmc_4G032620.1,	Csacu2_4G025500.1,	Csa37_4G086160.1,	Csagy14_4G029560.1,	Csa9110gt_4G027480.1,	Csa80_4G080240.1,	Csa64_4G029210.1,	Csaw4_4G020360.1,	Csaw8_4G023340.1,	Csahx14_4G030410.1,	Csahx117_4G031550.1,
439_Csa9930_7G036360.1.fna	Csa9930_7G036360.1,	Csaxtmc_7G043330.1,	Csacu2_7G033640.1,Csacu2_7G033630.1,	Csa37_7G046540.1,Csa37_7G046530.1,	Csagy14_7G041900.1,Csagy14_7G041910.1,	Csa9110gt_7G035060.1,Csa9110gt_7G035050.1,	Csa80_7G045930.1,	Csa64_7G038290.1,	Csaw4_7G032410.1,Csaw4_7G032400.1,	Csaw8_7G045590.1,Csaw8_7G045580.1,	Csahx14_7G044000.1,Csahx14_7G043990.1,	Csahx117_7G049990.1,Csahx117_7G049980.1,
440_Csa9930_6G003970.1.fna	Csa9930_6G003970.1,	Csaxtmc_6G003920.1,Csaxtmc_6G003930.1,	Csacu2_6G004830.1,	Csa37_6G003960.1,	Csagy14_6G007010.1,	Csa9110gt_6G003940.1,	Csa80_6G006060.1,	Csa64_6G003920.1,Csa64_6G004020.1,	Csaw4_6G003940.1,	Csaw8_6G003940.1,	Csahx14_6G004980.1,	Csahx117_6G004020.1,
441_Csa9930_1G012210.1.fna	Csa9930_1G012210.1,	Csaxtmc_1G012400.1,	Csacu2_1G012600.1,	Csa37_1G012330.1,	Csagy14_1G020730.1,	Csa9110gt_1G012630.1,	Csa80_1G012290.1,	Csa64_1G012270.1,	Csaw4_1G013330.1,	Csaw8_1G013400.1,	Csahx14_1G022480.1,	Csahx117_1G022640.1,Csahx117_1G022630.1,
442_Csa9930_2G009820.1.fna	Csa9930_2G009820.1,	Csaxtmc_2G008740.1,	Csacu2_2G007750.1,	Csa37_2G007700.1,	Csagy14_2G013860.1,	Csa9110gt_2G008810.1,	Csa80_2G009620.1,	Csa64_2G007720.1,	Csaw4_2G008770.1,	Csaw8_2G010700.1,Csaw8_UNG330620.1,	Csahx14_2G012730.1,	Csahx117_2G009740.1,
443_Csa9930_4G038380.1.fna	Csa9930_4G038380.1,	Csaxtmc_4G049760.1,	Csacu2_4G040370.1,	Csa37_4G101480.1,	Csagy14_4G047430.1,	Csa9110gt_4G042190.1,	Csa80_4G101300.1,	Csa64_4G038080.1,	Csaw4_4G033270.1,	Csaw8_4G039370.1,	Csahx14_4G048460.1,	Csahx117_4G045650.1,
444_Csa9930_1G029290.1.fna	Csa9930_1G029290.1,Csa9930_1G024650.1,Csa9930_1G024640.1,	Csaxtmc_1G028490.1,Csaxtmc_1G023030.1,Csaxtmc_1G023020.1,Csaxtmc_1G028480.1,	Csacu2_1G024720.1,Csacu2_1G019300.1,	Csa37_1G029600.1,Csa37_1G025710.1,Csa37_1G025700.1,	Csagy14_1G032880.1,Csagy14_1G028410.1,Csagy14_1G028420.1,	Csa9110gt_1G026080.1,Csa9110gt_1G021390.1,Csa9110gt_1G021380.1,	Csa80_1G037770.1,Csa80_1G034340.1,Csa80_1G034330.1,	Csa64_1G038220.1,Csa64_1G034530.1,Csa64_1G034520.1,Csa64_1G036550.1,	Csaw4_1G024640.1,Csaw4_1G022190.1,Csaw4_1G022180.1,	Csaw8_1G024100.1,Csaw8_1G022580.1,	Csahx14_1G037850.1,Csahx14_1G033310.1,Csahx14_1G033300.1,	Csahx117_1G035390.1,Csahx117_1G038900.1,Csahx117_1G038890.1,Csahx117_1G035380.1,
445_Csa9930_1G032430.1.fna	Csa9930_1G032430.1,	Csaxtmc_1G034590.1,	Csacu2_1G027950.1,	Csa37_1G032590.1,	Csagy14_1G037970.1,	Csa9110gt_1G030130.1,	Csa80_1G040900.1,	Csa64_1G041520.1,	Csaw4_1G028620.1,	Csaw8_1G027330.1,	Csahx14_1G044060.1,Csahx14_1G044050.1,	Csahx117_1G042090.1,
446_Csa9930_1G040640.1.fna	Csa9930_1G040640.1,	Csaxtmc_1G043920.1,	Csacu2_1G036240.1,	Csa37_1G039850.1,	Csagy14_1G047210.1,	Csa9110gt_1G040410.1,	Csa80_1G048090.1,	Csa64_1G051010.1,	Csaw4_1G059710.1,Csaw4_UNG037840.1,Csaw4_UNG037830.1,	Csaw8_1G035620.1,	Csahx14_1G054300.1,	Csahx117_1G057260.1,
447_Csa9930_1G036840.1.fna	Csa9930_1G036840.1,	Csaxtmc_1G038070.1,	Csacu2_1G031440.1,	Csa37_1G036010.1,	Csagy14_1G042450.1,	Csa9110gt_1G034550.1,	Csa80_1G044280.1,	Csa64_1G044980.1,	Csaw4_1G039240.1,	Csaw8_1G030770.1,	Csahx14_1G048540.1,	Csahx117_1G052450.1,
448_Csa9930_6G014380.1.fna	Csa9930_6G014380.1,	Csaxtmc_6G019600.1,	Csacu2_6G015370.1,	Csa37_6G012460.1,	Csagy14_6G019570.1,	Csa9110gt_6G014640.1,	Csa80_6G019590.1,	Csa64_6G012650.1,	Csaw4_6G012540.1,	Csaw8_6G016650.1,	Csahx14_6G019490.1,	Csahx117_6G015530.1,
449_Csa9930_1G003370.1.fna	Csa9930_1G003370.1,	Csaxtmc_1G003290.1,	Csacu2_1G003510.1,	Csa37_1G003390.1,	Csagy14_1G006470.1,	Csa9110gt_1G003510.1,	Csa80_1G003350.1,	Csa64_1G003360.1,	Csaw4_1G003370.1,	Csaw8_1G003360.1,	Csahx14_1G008480.1,	Csahx117_1G003410.1,
450_Csa9930_2G014970.1.fna	Csa9930_2G014970.1,	Csaxtmc_2G014200.1,	Csacu2_2G015190.1,	Csa37_2G014090.1,	Csagy14_2G021130.1,	Csa9110gt_2G016170.1,	Csa80_2G016900.1,	Csa64_2G013040.1,	Csaw4_2G016960.1,	Csaw8_2G023110.1,	Csahx14_2G023960.1,	Csahx117_2G018950.1,
451_Csa9930_5G033210.1.fna	Csa9930_5G033210.1,	Csaxtmc_5G052290.1,	Csacu2_5G048190.1,	Csa37_5G049480.1,	Csagy14_5G054940.1,	Csa9110gt_5G040290.1,	Csa80_5G056700.1,	Csa64_5G037340.1,	Csaw4_5G034350.1,	Csaw8_5G038760.1,	Csahx14_5G050770.1,	Csahx117_5G061160.1,
452_Csa9930_2G006510.1.fna	Csa9930_2G006510.1,	Csaxtmc_2G004400.1,	Csacu2_2G004370.1,	Csa37_2G004300.1,	Csagy14_2G005430.1,	Csa9110gt_2G005430.1,	Csa80_2G005300.1,	Csa64_2G004370.1,	Csaw4_2G004370.1,	Csaw8_2G004340.1,	Csahx14_2G005290.1,	Csahx117_2G005360.1,
453_Csa9930_3G046150.1.fna	Csa9930_3G046150.1,	Csaxtmc_3G066590.1,	Csacu2_3G054670.1,Csacu2_UNG297130.1,Csacu2_UNG154540.1,Csacu2_UNG297120.1,	Csa37_3G059920.1,	Csagy14_3G064850.1,	Csa9110gt_3G051750.1,	Csa80_3G056020.1,	Csa64_3G065590.1,	Csaw4_3G050740.1,	Csaw8_3G049360.1,	Csahx14_3G069450.1,	Csahx117_3G070310.1,
454_Csa9930_1G005700.1.fna	Csa9930_1G005700.1,	Csaxtmc_1G005680.1,	Csacu2_1G005880.1,	Csa37_1G005770.1,	Csagy14_1G009990.1,	Csa9110gt_1G006000.1,	Csa80_1G005720.1,	Csa64_1G005740.1,	Csaw4_1G005820.1,	Csaw8_1G005780.1,	Csahx14_1G011930.1,	Csahx117_1G008940.1,Csahx117_1G008950.1,Csahx117_1G008960.1,
455_Csa9930_3G017860.1.fna	Csa9930_3G017860.1,	Csaxtmc_3G025100.1,	Csacu2_3G020220.1,	Csa37_3G018110.1,	Csagy14_3G024010.1,Csagy14_1G052500.1,	Csa9110gt_3G020010.1,	Csa80_3G018010.1,	Csa64_3G028430.1,	Csaw4_3G020260.1,Csaw4_1G074180.1,	Csaw8_3G018560.1,	Csahx14_3G024860.1,	Csahx117_3G031360.1,
456_Csa9930_3G022960.1.fna	Csa9930_3G022960.1,	Csaxtmc_3G034150.1,Csaxtmc_3G034160.1,	Csacu2_3G027530.1,	Csa37_3G025260.1,	Csagy14_3G033210.1,	Csa9110gt_3G028150.1,Csa9110gt_3G028140.1,	Csa80_3G030340.1,	Csa64_3G040850.1,	Csaw4_3G027460.1,	Csaw8_3G023930.1,	Csahx14_3G041690.1,	Csahx117_3G042500.1,
457_Csa9930_1G002740.1.fna	Csa9930_1G002740.1,	Csaxtmc_1G002670.1,	Csacu2_1G002720.1,Csacu2_1G002710.1,	Csa37_1G002750.1,	Csagy14_1G005860.1,	Csa9110gt_1G002830.1,	Csa80_1G002720.1,Csa80_1G002710.1,	Csa64_1G002710.1,Csa64_1G035510.1,	Csaw4_1G002720.1,	Csaw8_1G002750.1,	Csahx14_1G007850.1,	Csahx117_1G002770.1,
458_Csa9930_7G032590.1.fna	Csa9930_7G032590.1,	Csaxtmc_7G039440.1,	Csacu2_7G029800.1,	Csa37_7G042690.1,	Csagy14_7G038100.1,	Csa9110gt_7G029220.1,	Csa80_7G042180.1,	Csa64_7G031510.1,	Csaw4_7G027560.1,	Csaw8_7G041810.1,	Csahx14_7G040220.1,	Csahx117_7G045170.1,
459_Csa9930_3G052150.1.fna	Csa9930_3G052150.1,	Csaxtmc_3G072830.1,	Csacu2_3G060960.1,	Csa37_3G066080.1,	Csagy14_3G071040.1,	Csa9110gt_3G058010.1,	Csa80_3G062150.1,	Csa64_3G071680.1,	Csaw4_3G057110.1,	Csaw8_3G055680.1,	Csahx14_3G078630.1,	Csahx117_3G076790.1,Csahx117_3G076800.1,
460_Csa9930_5G040230.1.fna	Csa9930_5G040230.1,	Csaxtmc_5G061230.1,	Csacu2_5G055110.1,Csacu2_UNG263710.1,	Csa37_5G057290.1,	Csagy14_5G063010.1,	Csa9110gt_5G047230.1,	Csa80_5G063550.1,	Csa64_5G044420.1,	Csaw4_5G041400.1,	Csaw8_5G049840.1,	Csahx14_5G063690.1,	Csahx117_5G068080.1,
461_Csa9930_2G015580.1.fna	Csa9930_2G015580.1,	Csaxtmc_2G014840.1,	Csacu2_2G015780.1,	Csa37_2G014700.1,	Csagy14_2G021770.1,	Csa9110gt_2G016780.1,Csa9110gt_2G016770.1,	Csa80_2G017500.1,	Csa64_2G013630.1,	Csaw4_2G017550.1,	Csaw8_2G025770.1,	Csahx14_2G024550.1,	Csahx117_2G019570.1,
462_Csa9930_7G028340.1.fna	Csa9930_7G028340.1,	Csaxtmc_7G034070.1,Csaxtmc_7G034060.1,	Csacu2_7G025540.1,Csacu2_7G025530.1,	Csa37_7G038450.1,Csa37_7G038440.1,	Csagy14_7G033720.1,Csagy14_7G033710.1,	Csa9110gt_7G024750.1,Csa9110gt_7G024760.1,Csa9110gt_7G024770.1,	Csa80_7G036880.1,Csa80_7G036870.1,	Csa64_7G027260.1,Csa64_7G027250.1,	Csaw4_7G023300.1,Csaw4_7G023290.1,	Csaw8_7G036510.1,Csaw8_7G036500.1,	Csahx14_7G032960.1,Csahx14_7G032950.1,	Csahx117_7G035870.1,Csahx117_7G035860.1,
463_Csa9930_3G007040.1.fna	Csa9930_3G007040.1,	Csaxtmc_3G012000.1,	Csacu2_3G009160.1,	Csa37_3G007100.1,	Csagy14_3G010170.1,	Csa9110gt_3G009110.1,	Csa80_3G007180.1,	Csa64_3G007040.1,	Csaw4_3G009170.1,	Csaw8_3G007180.1,	Csahx14_3G009970.1,	Csahx117_3G016310.1,
464_Csa9930_3G050280.1.fna	Csa9930_3G050280.1,	Csaxtmc_3G070850.1,	Csacu2_3G059010.1,	Csa37_3G064160.1,	Csagy14_3G069080.1,	Csa9110gt_3G056100.1,	Csa80_3G060300.1,	Csa64_3G069750.1,	Csaw4_3G055120.1,	Csaw8_3G053770.1,	Csahx14_3G076740.1,	Csahx117_3G074750.1,
465_Csa9930_2G015570.1.fna	Csa9930_2G015570.1,	Csaxtmc_2G014830.1,	Csacu2_2G015770.1,	Csa37_2G014690.1,	Csagy14_2G021760.1,	-	Csa80_2G017490.1,	Csa64_2G013620.1,	Csaw4_2G017540.1,	Csaw8_2G025760.1,	Csahx14_2G024540.1,	Csahx117_2G019560.1,
466_Csa9930_2G004440.1.fna	Csa9930_2G004440.1,	Csaxtmc_2G003440.1,	Csacu2_2G003420.1,	Csa37_2G003400.1,	Csagy14_2G003500.1,	Csa9110gt_2G004510.1,	Csa80_2G004420.1,	Csa64_2G003420.1,	Csaw4_2G003470.1,	Csaw8_2G003410.1,	Csahx14_2G004430.1,	Csahx117_2G004450.1,
467_Csa9930_7G000260.1.fna	Csa9930_7G000260.1,	Csaxtmc_7G000290.1,	Csacu2_7G001290.1,	Csa37_7G000270.1,	Csagy14_7G000280.1,	Csa9110gt_7G001440.1,	Csa80_7G000260.1,	Csa64_7G007980.1,	Csaw4_7G000180.1,	Csaw8_7G001220.1,	Csahx14_7G000270.1,	Csahx117_7G001350.1,
468_Csa9930_1G004130.1.fna	Csa9930_1G004130.1,	Csaxtmc_1G004040.1,	Csacu2_1G004220.1,	Csa37_1G004130.1,	Csagy14_1G008270.1,	Csa9110gt_1G004240.1,	Csa80_1G004100.1,	Csa64_1G004100.1,Csa64_1G004090.1,	Csaw4_1G004160.1,	Csaw8_1G004120.1,	Csahx14_1G009240.1,	Csahx117_1G007260.1,
469_Csa9930_5G006680.1.fna	Csa9930_5G006680.1,	Csaxtmc_5G009680.1,	Csacu2_5G008690.1,	Csa37_5G006880.1,	Csagy14_5G009610.1,	Csa9110gt_5G007890.1,	Csa80_5G006710.1,	Csa64_5G019280.1,	Csaw4_5G007700.1,	Csaw8_5G021060.1,	Csahx14_5G010540.1,	Csahx117_5G010800.1,
470_Csa9930_5G005460.1.fna	Csa9930_5G005460.1,	Csaxtmc_5G007520.1,Csaxtmc_5G007530.1,	Csacu2_5G007470.1,Csacu2_5G007480.1,	Csa37_5G005570.1,Csa37_5G005580.1,	Csagy14_5G008400.1,Csagy14_5G008410.1,	Csa9110gt_5G006700.1,Csa9110gt_5G006710.1,	Csa80_5G005500.1,Csa80_5G005510.1,	Csa64_5G000700.1,	Csaw4_5G006450.1,Csaw4_5G006460.1,	Csaw8_5G001680.1,	Csahx14_5G009350.1,	Csahx117_5G009620.1,Csahx117_5G009630.1,
471_Csa9930_5G032460.1.fna	Csa9930_5G032460.1,	Csaxtmc_5G051530.1,	Csacu2_5G047430.1,	Csa37_5G048710.1,Csa37_5G048720.1,	Csagy14_5G054170.1,	Csa9110gt_5G039520.1,	Csa80_5G055940.1,	Csa64_5G036600.1,	Csaw4_5G033570.1,	Csaw8_5G038000.1,	Csahx14_5G050010.1,	Csahx117_5G060390.1,
472_Csa9930_3G009260.1.fna	Csa9930_3G009260.1,	Csaxtmc_3G014320.1,	Csacu2_3G011540.1,	Csa37_3G009490.1,	Csagy14_3G012430.1,	Csa9110gt_3G011410.1,	Csa80_3G009510.1,	Csa64_3G009330.1,	Csaw4_3G011530.1,Csaw4_3G011540.1,	Csaw8_3G009600.1,	Csahx14_3G013240.1,	Csahx117_3G018640.1,
473_Csa9930_3G011800.1.fna	Csa9930_3G011800.1,	Csaxtmc_3G017930.1,	Csacu2_3G014090.1,	Csa37_3G012050.1,	Csagy14_3G014970.1,	Csa9110gt_3G013970.1,	Csa80_3G012050.1,	Csa64_3G011890.1,	Csaw4_3G014190.1,	Csaw8_3G012280.1,Csaw8_3G012290.1,	Csahx14_3G016830.1,	Csahx117_3G021220.1,
474_Csa9930_5G008130.1.fna	Csa9930_5G008130.1,	Csaxtmc_5G010120.1,	Csacu2_5G009150.1,	Csa37_5G007290.1,	Csagy14_5G010050.1,	Csa9110gt_5G008300.1,Csa9110gt_5G008310.1,	Csa80_5G007160.1,	Csa64_5G018860.1,	Csaw4_5G008170.1,	Csaw8_5G020620.1,	Csahx14_5G010990.1,	Csahx117_5G012230.1,
475_Csa9930_1G006510.1.fna	Csa9930_1G006510.1,	Csaxtmc_1G006550.1,	Csacu2_1G006740.1,	Csa37_1G006630.1,	Csagy14_1G011830.1,	Csa9110gt_1G006870.1,	Csa80_1G006570.1,	Csa64_1G006610.1,	Csaw4_1G006610.1,Csaw4_UNG056150.1,Csaw4_UNG055140.1,Csaw4_UNG055150.1,	Csaw8_1G006610.1,	Csahx14_1G012770.1,	Csahx117_1G009840.1,
476_Csa9930_6G013520.1.fna	Csa9930_6G013520.1,	Csaxtmc_6G017770.1,	Csacu2_6G013530.1,	Csa37_6G011600.1,	Csagy14_6G017760.1,	Csa9110gt_6G012730.1,	Csa80_6G015730.1,	Csa64_6G011750.1,	Csaw4_6G011730.1,	Csaw8_6G015820.1,	Csahx14_6G016660.1,	Csahx117_6G012690.1,
477_Csa9930_5G035620.1.fna	Csa9930_5G035620.1,	Csaxtmc_5G054680.1,	Csacu2_5G050630.1,	Csa37_5G051880.1,	Csagy14_5G057430.1,	Csa9110gt_5G042740.1,	Csa80_5G059070.1,	Csa64_5G039860.1,	Csaw4_5G036790.1,	Csaw8_5G041220.1,	Csahx14_5G053220.1,	Csahx117_5G063580.1,
478_Csa9930_4G028900.1.fna	Csa9930_4G028900.1,	Csaxtmc_4G035880.1,	Csacu2_4G028690.1,	Csa37_4G088670.1,	Csagy14_4G032880.1,	Csa9110gt_4G029850.1,	Csa80_4G086560.1,	Csa64_4G031520.1,	Csaw4_4G022660.1,	Csaw8_4G025650.1,	Csahx14_4G032670.1,	Csahx117_4G033870.1,
479_Csa9930_3G005480.1.fna	Csa9930_3G005480.1,	Csaxtmc_3G009480.1,	Csacu2_3G005540.1,	Csa37_3G005550.1,	Csagy14_3G007620.1,	Csa9110gt_3G006530.1,	Csa80_3G005620.1,	Csa64_3G005500.1,	Csaw4_3G007600.1,Csaw4_UNG274690.1,Csaw4_3G007610.1,Csaw4_UNG274680.1,	Csaw8_3G005610.1,	Csahx14_3G006460.1,	Csahx117_3G012660.1,Csahx117_3G012650.1,
480_Csa9930_4G023630.1.fna	Csa9930_4G023630.1,	Csaxtmc_4G028720.1,	Csacu2_4G022620.1,	Csa37_4G083240.1,	Csagy14_4G024670.1,	Csa9110gt_4G024620.1,	Csa80_4G077280.1,	Csa64_4G026470.1,	Csaw4_4G017480.1,	Csaw8_4G020520.1,	Csahx14_4G021180.1,	Csahx117_4G028660.1,Csahx117_4G028650.1,
481_Csa9930_3G046510.1.fna	Csa9930_3G046510.1,	Csaxtmc_3G066990.1,Csaxtmc_3G067000.1,	Csacu2_3G055110.1,Csacu2_3G055120.1,	Csa37_3G060300.1,Csa37_3G060310.1,	Csagy14_3G065240.1,	Csa9110gt_3G052130.1,	Csa80_3G056400.1,Csa80_3G056410.1,	Csa64_3G065980.1,Csa64_3G065990.1,	Csaw4_3G051120.1,Csaw4_3G051130.1,	Csaw8_3G049770.1,Csaw8_3G049780.1,	Csahx14_3G069850.1,	Csahx117_3G070710.1,Csahx117_3G070720.1,
482_Csa9930_4G032320.1.fna	Csa9930_4G032320.1,	Csaxtmc_4G042460.1,	Csacu2_4G034140.1,	Csa37_4G095130.1,	Csagy14_4G039250.1,	Csa9110gt_4G035030.1,	Csa80_4G090150.1,	Csa64_4G044400.1,	Csaw4_4G027050.1,	Csaw8_4G033160.1,	Csahx14_4G040030.1,	Csahx117_4G039320.1,
483_Csa9930_5G000500.1.fna	Csa9930_5G000500.1,	Csaxtmc_5G000490.1,	Csacu2_5G001520.1,	Csa37_5G000480.1,	Csagy14_5G000500.1,	Csa9110gt_5G001610.1,	Csa80_5G000480.1,	Csa64_5G005800.1,	Csaw4_5G000480.1,	Csaw8_5G007680.1,	Csahx14_5G000480.1,	Csahx117_5G000490.1,
484_Csa9930_2G011270.1.fna	Csa9930_2G011270.1,	Csaxtmc_2G010330.1,	Csacu2_2G011410.1,	Csa37_2G009380.1,	Csagy14_2G016380.1,	Csa9110gt_2G010400.1,	Csa80_2G012270.1,	Csa64_2G009290.1,	Csaw4_2G012270.1,	Csaw8_2G017250.1,Csaw8_UNG123650.1,	Csahx14_2G014310.1,	Csahx117_2G012280.1,
485_Csa9930_7G031750.1.fna	Csa9930_7G031750.1,	Csaxtmc_7G038620.1,	Csacu2_7G028960.1,	Csa37_7G041870.1,	Csagy14_7G037250.1,	Csa9110gt_7G028360.1,	Csa80_7G041340.1,	Csa64_7G030590.1,	Csaw4_7G026740.1,	Csaw8_7G040980.1,	Csahx14_7G039380.1,	Csahx117_7G043350.1,
486_Csa9930_2G012280.1.fna	Csa9930_2G012280.1,	Csaxtmc_2G011460.1,	Csacu2_2G012450.1,	Csa37_2G010310.1,	Csagy14_2G017390.1,	Csa9110gt_2G012390.1,	Csa80_2G013250.1,	Csa64_2G010310.1,	Csaw4_2G013240.1,	Csaw8_2G019310.1,Csaw8_UNG280910.1,	Csahx14_2G016350.1,	Csahx117_2G014300.1,
487_Csa9930_6G042660.1.fna	Csa9930_6G042660.1,	Csaxtmc_6G053910.1,	Csacu2_6G038150.1,	Csa37_6G038730.1,	Csagy14_6G047540.1,	Csa9110gt_6G037760.1,	Csa80_6G092520.1,	Csa64_6G036900.1,	Csaw4_6G034560.1,	Csaw8_6G034900.1,	Csahx14_6G054270.1,	Csahx117_6G047470.1,
488_Csa9930_2G004420.1.fna	Csa9930_2G004420.1,	Csaxtmc_2G003420.1,	Csacu2_2G003400.1,	Csa37_2G003380.1,	Csagy14_2G003480.1,	Csa9110gt_2G004490.1,	Csa80_2G004400.1,	Csa64_2G003400.1,	Csaw4_2G003450.1,	Csaw8_2G003390.1,	Csahx14_2G004410.1,	Csahx117_2G004430.1,
489_Csa9930_3G006980.1.fna	Csa9930_3G006980.1,	Csaxtmc_3G011940.1,	Csacu2_3G009090.1,	Csa37_3G007040.1,	Csagy14_3G009110.1,	Csa9110gt_3G009050.1,	Csa80_3G007120.1,	Csa64_3G006980.1,	Csaw4_3G009110.1,	Csaw8_3G007120.1,	Csahx14_3G009910.1,	Csahx117_3G014210.1,
490_Csa9930_2G032530.1.fna	Csa9930_2G032530.1,	Csaxtmc_2G034630.1,	Csacu2_2G033310.1,	Csa37_2G102180.1,	Csagy14_2G040410.1,	Csa9110gt_2G033870.1,	Csa80_2G105200.1,Csa80_2G105210.1,	Csa64_2G072460.1,Csa64_2G072470.1,	Csaw4_2G037530.1,	Csaw8_2G044760.1,Csaw8_2G044770.1,	Csahx14_2G041580.1,	Csahx117_2G044560.1,
491_Csa9930_4G037640.1.fna	Csa9930_4G037640.1,	Csaxtmc_4G048990.1,	Csacu2_4G039610.1,	Csa37_4G100730.1,	Csagy14_4G045690.1,	Csa9110gt_4G041440.1,	Csa80_4G100570.1,	Csa64_4G038790.1,	Csaw4_4G032530.1,	Csaw8_4G038590.1,	Csahx14_4G045550.1,	Csahx117_4G044890.1,
492_Csa9930_1G006340.1.fna	Csa9930_1G006340.1,Csa9930_1G006330.1,	Csaxtmc_1G006360.1,Csaxtmc_1G006350.1,Csaxtmc_1G006340.1,	Csacu2_1G006530.1,Csacu2_1G006510.1,Csacu2_1G006520.1,	Csa37_1G006440.1,Csa37_1G006430.1,	Csagy14_1G011620.1,Csagy14_1G011630.1,	Csa9110gt_1G006690.1,Csa9110gt_1G006680.1,	Csa80_1G006370.1,Csa80_1G006380.1,	Csa64_1G006410.1,Csa64_1G006420.1,	Csaw4_1G006410.1,Csaw4_1G006420.1,	Csaw8_1G006410.1,Csaw8_1G006420.1,	Csahx14_1G012570.1,Csahx14_1G012580.1,	Csahx117_1G009630.1,Csahx117_1G009640.1,
493_Csa9930_5G034960.1.fna	Csa9930_5G034960.1,	Csaxtmc_5G054000.1,	Csacu2_5G049940.1,	Csa37_5G051180.1,	Csagy14_5G056720.1,	Csa9110gt_5G042040.1,	Csa80_5G058400.1,	Csa64_5G039140.1,	Csaw4_5G036100.1,	Csaw8_5G040510.1,	Csahx14_5G052490.1,	Csahx117_5G062840.1,
494_Csa9930_2G031470.1.fna	Csa9930_2G031470.1,	Csaxtmc_2G033430.1,Csaxtmc_2G033420.1,Csaxtmc_2G033410.1,	Csacu2_2G031160.1,	Csa37_2G100940.1,	Csagy14_2G039250.1,	Csa9110gt_2G032690.1,	Csa80_2G104070.1,	Csa64_2G071320.1,	Csaw4_2G036330.1,	Csaw8_2G043540.1,	Csahx14_2G040390.1,	Csahx117_2G043390.1,
496_Csa9930_2G011140.1.fna	Csa9930_2G011140.1,	Csaxtmc_2G010210.1,	Csacu2_2G011280.1,	Csa37_2G009260.1,	Csagy14_2G016260.1,	Csa9110gt_2G010280.1,	Csa80_2G012160.1,	Csa64_2G009160.1,	Csaw4_2G012160.1,	Csaw8_2G016140.1,	Csahx14_2G014190.1,Csahx14_2G014180.1,	Csahx117_2G011180.1,Csahx117_2G011170.1,
497_Csa9930_2G004900.1.fna	Csa9930_2G004900.1,	Csaxtmc_2G003740.1,	Csacu2_2G003740.1,	Csa37_2G003690.1,	Csagy14_2G003790.1,	Csa9110gt_2G004780.1,	Csa80_2G004700.1,	Csa64_2G003710.1,	Csaw4_2G003750.1,	Csaw8_2G003700.1,	Csahx14_2G004720.1,	Csahx117_2G004740.1,Csahx117_2G004750.1,
498_Csa9930_5G027040.1.fna	Csa9930_5G027040.1,	Csaxtmc_5G041920.1,	Csacu2_5G040990.1,Csacu2_5G040980.1,	Csa37_5G043420.1,	Csagy14_5G043240.1,	Csa9110gt_5G033980.1,	Csa80_5G050470.1,	Csa64_5G022660.1,	Csaw4_5G028110.1,	Csaw8_5G025380.1,	Csahx14_5G042710.1,	Csahx117_5G054780.1,
499_Csa9930_1G013140.1.fna	Csa9930_1G013140.1,	Csaxtmc_1G014370.1,	Csacu2_1G013470.1,	Csa37_1G014180.1,	Csagy14_1G021670.1,	Csa9110gt_1G014590.1,	Csa80_1G014140.1,	Csa64_1G013250.1,	Csaw4_1G015300.1,	Csaw8_1G014340.1,	Csahx14_1G023420.1,	Csahx117_1G024570.1,
500_Csa9930_5G000800.1.fna	Csa9930_5G000800.1,	Csaxtmc_5G000790.1,	Csacu2_5G001830.1,	Csa37_5G000790.1,	Csagy14_5G000810.1,	Csa9110gt_5G001920.1,	Csa80_5G000790.1,	Csa64_5G005510.1,	Csaw4_5G000790.1,	Csaw8_5G007380.1,	Csahx14_5G000790.1,	Csahx117_5G000800.1,
501_Csa9930_6G009770.1.fna	Csa9930_6G009770.1,	Csaxtmc_6G015970.1,	Csacu2_6G011800.1,	Csa37_6G009900.1,	Csagy14_6G015070.1,Csagy14_UNG026730.1,	Csa9110gt_6G010950.1,	Csa80_6G014100.1,	Csa64_6G009980.1,	Csaw4_6G009940.1,	Csaw8_6G013920.1,	Csahx14_6G014880.1,	Csahx117_6G011020.1,Csahx117_UNG131330.1,
502_Csa9930_6G003910.1.fna	Csa9930_6G003910.1,	Csaxtmc_6G003860.1,	Csacu2_6G004770.1,	Csa37_6G003900.1,	Csagy14_6G006950.1,	Csa9110gt_6G003880.1,	Csa80_6G006000.1,	Csa64_6G003860.1,	Csaw4_6G003880.1,	Csaw8_6G003870.1,	Csahx14_6G004910.1,Csahx14_6G004920.1,	Csahx117_6G003960.1,
503_Csa9930_6G037830.1.fna	Csa9930_6G037830.1,	Csaxtmc_6G046850.1,Csaxtmc_6G045830.1,Csaxtmc_6G046860.1,Csaxtmc_6G045850.1,Csaxtmc_6G045840.1,	Csacu2_6G032370.1,	Csa37_6G032700.1,	Csagy14_6G040580.1,	Csa9110gt_6G032770.1,	Csa80_6G076280.1,Csa80_6G069220.1,	Csa64_6G031960.1,	Csaw4_6G029550.1,	Csaw8_6G029930.1,	Csahx14_6G045290.1,	Csahx117_6G042450.1,
504_Csa9930_6G048360.1.fna	Csa9930_6G048360.1,	Csaxtmc_6G059650.1,	Csacu2_6G043820.1,	Csa37_6G044380.1,	Csagy14_6G053200.1,	Csa9110gt_6G044560.1,	Csa80_6G098160.1,	Csa64_6G042500.1,	Csaw4_6G041310.1,	Csaw8_6G041610.1,	Csahx14_6G060010.1,	Csahx117_6G053220.1,
505_Csa9930_1G044200.1.fna	Csa9930_1G044200.1,	Csaxtmc_1G052560.1,	Csacu2_1G039920.1,	Csa37_1G043530.1,Csa37_1G043540.1,	Csagy14_1G051860.1,Csagy14_1G051870.1,	Csa9110gt_1G044180.1,Csa9110gt_1G044170.1,	Csa80_1G051730.1,Csa80_1G051720.1,	Csa64_1G054730.1,	Csaw4_1G071580.1,Csaw4_UNG395300.1,Csaw4_UNG395290.1,Csaw4_UNG396300.1,Csaw4_UNG396330.1,Csaw4_UNG396310.1,Csaw4_UNG396320.1,	Csaw8_1G041440.1,	Csahx14_1G060100.1,Csahx14_1G060090.1,	Csahx117_1G060960.1,Csahx117_UNG062790.1,
506_Csa9930_1G030500.1.fna	Csa9930_1G030500.1,	Csaxtmc_1G029710.1,	Csacu2_1G025940.1,	Csa37_1G030780.1,	Csagy14_1G035080.1,	Csa9110gt_1G027270.1,	Csa80_1G038950.1,	Csa64_1G039590.1,Csa64_1G039580.1,	-	Csaw8_1G025350.1,	Csahx14_1G041100.1,	Csahx117_1G040120.1,
507_Csa9930_7G022500.1.fna	Csa9930_7G022500.1,	Csaxtmc_7G022040.1,	Csacu2_7G019670.1,	Csa37_7G032340.1,	Csagy14_7G016680.1,	Csa9110gt_7G018770.1,	Csa80_7G030930.1,	Csa64_7G021330.1,	Csaw4_7G013860.1,	Csaw8_UNG013350.1,Csaw8_7G022180.1,	Csahx14_7G023130.1,	Csahx117_7G021780.1,
508_Csa9930_2G004500.1.fna	Csa9930_2G004500.1,	Csaxtmc_2G003490.1,	Csacu2_2G003470.1,	Csa37_2G003450.1,	Csagy14_2G003560.1,	Csa9110gt_2G004560.1,	Csa80_2G004480.1,	Csa64_2G003480.1,	Csaw4_2G003520.1,	Csaw8_2G003470.1,	Csahx14_2G004480.1,	Csahx117_2G004500.1,
509_Csa9930_6G038350.1.fna	Csa9930_6G038350.1,	Csaxtmc_6G047380.1,	Csacu2_6G032870.1,	Csa37_6G033220.1,	Csagy14_6G042080.1,	Csa9110gt_6G033270.1,	Csa80_6G076900.1,	Csa64_6G032440.1,	Csaw4_6G030080.1,	Csaw8_6G030440.1,	Csahx14_6G046800.1,	Csahx117_6G042950.1,
510_Csa9930_3G043610.1.fna	Csa9930_3G043610.1,Csa9930_3G043620.1,Csa9930_UNG025610.1,	Csaxtmc_3G062100.1,Csaxtmc_UNG078950.1,	Csacu2_3G052080.1,Csacu2_3G049430.1,Csacu2_UNG232860.1,	Csa37_3G057300.1,Csa37_2G027590.1,	Csagy14_3G062290.1,Csagy14_UNG144850.1,	Csa9110gt_3G049120.1,Csa9110gt_UNG229990.1,	Csa80_3G053510.1,Csa80_2G040510.1,	Csa64_3G062990.1,	Csaw4_3G048220.1,Csaw4_UNG329460.1,Csaw4_UNG329470.1,	Csaw8_3G046690.1,Csaw8_3G046700.1,	Csahx14_3G066920.1,Csahx14_UNG238220.1,	Csahx117_3G067760.1,Csahx117_UNG486900.1,
511_Csa9930_5G001240.1.fna	Csa9930_5G001240.1,	Csaxtmc_5G001250.1,	Csacu2_5G002290.1,	Csa37_5G001320.1,	Csagy14_5G001250.1,	Csa9110gt_5G002380.1,	Csa80_5G001250.1,	Csa64_5G005050.1,	Csaw4_5G001240.1,	Csaw8_5G006920.1,	Csahx14_5G002230.1,	Csahx117_5G001260.1,
512_Csa9930_3G032540.1.fna	Csa9930_3G032540.1,	Csaxtmc_3G046810.1,	Csacu2_3G036330.1,	Csa37_3G046190.1,	Csagy14_3G046000.1,	Csa9110gt_3G036650.1,Csa9110gt_3G036660.1,	Csa80_3G041470.1,	Csa64_3G051670.1,	Csaw4_3G036080.1,	Csaw8_3G034410.1,Csaw8_3G034400.1,	Csahx14_3G051600.1,	Csahx117_3G055400.1,
513_Csa9930_3G000710.1.fna	Csa9930_3G000710.1,	-	Csacu2_3G000670.1,	Csa37_3G000690.1,	Csagy14_3G000700.1,	Csa9110gt_3G000660.1,	Csa80_3G000650.1,	Csa64_3G000690.1,	Csaw4_3G000680.1,	Csaw8_3G000680.1,	Csahx14_3G000680.1,	Csahx117_3G001630.1,
514_Csa9930_2G034310.1.fna	Csa9930_2G034310.1,	Csaxtmc_2G036410.1,	Csacu2_2G035040.1,	Csa37_2G103940.1,	Csagy14_2G042180.1,	Csa9110gt_2G035630.1,	Csa80_2G106900.1,	Csa64_2G074270.1,	Csaw4_2G039310.1,	Csaw8_2G046590.1,	Csahx14_2G044300.1,	Csahx117_2G046330.1,
515_Csa9930_4G038790.1.fna	Csa9930_4G038790.1,	Csaxtmc_4G051170.1,	Csacu2_4G040740.1,	Csa37_4G101880.1,	Csagy14_4G047830.1,	Csa9110gt_4G042580.1,	Csa80_4G101670.1,	Csa64_4G037690.1,	Csaw4_4G033660.1,	Csaw8_4G039770.1,	Csahx14_4G048840.1,	Csahx117_4G046060.1,
516_Csa9930_4G003100.1.fna	Csa9930_4G003100.1,	Csaxtmc_4G003130.1,	Csacu2_4G006090.1,	-	Csagy14_4G004100.1,	Csa9110gt_4G004150.1,	Csa80_4G003080.1,	Csa64_4G017300.1,	Csaw4_4G003180.1,	Csaw8_4G003150.1,	Csahx14_4G003120.1,	Csahx117_4G003140.1,
517_Csa9930_1G009490.1.fna	Csa9930_1G009490.1,	Csaxtmc_1G009640.1,	Csacu2_1G009850.1,	Csa37_1G009610.1,	Csagy14_1G014780.1,	Csa9110gt_1G009900.1,	Csa80_1G009560.1,	Csa64_1G009570.1,	Csaw4_1G010600.1,	Csaw8_1G009580.1,	Csahx14_1G015770.1,	Csahx117_1G016930.1,
519_Csa9930_4G004080.1.fna	Csa9930_4G004080.1,	Csaxtmc_4G005080.1,	Csacu2_4G007080.1,	Csa37_4G004130.1,	Csagy14_4G005060.1,	Csa9110gt_4G005090.1,	Csa80_4G004070.1,	Csa64_4G016390.1,	Csaw4_4G004140.1,	Csaw8_4G004090.1,	Csahx14_4G004060.1,	Csahx117_4G004110.1,
520_Csa9930_1G043110.1.fna	Csa9930_1G043110.1,	Csaxtmc_1G048480.1,	Csacu2_1G038730.1,	Csa37_1G042410.1,Csa37_1G042430.1,	Csagy14_1G050720.1,	Csa9110gt_1G042980.1,	Csa80_1G050600.1,	Csa64_1G053570.1,	Csaw4_1G070460.1,	Csaw8_1G040280.1,	Csahx14_1G057910.1,	Csahx117_1G059790.1,
521_Csa9930_1G031570.1.fna	Csa9930_1G031570.1,Csa9930_1G031560.1,	Csaxtmc_1G033710.1,Csaxtmc_1G033700.1,	Csacu2_1G027070.1,Csacu2_1G027060.1,	Csa37_1G031760.1,Csa37_1G031750.1,	Csagy14_1G037090.1,Csagy14_1G037080.1,	Csa9110gt_1G029330.1,Csa9110gt_1G029320.1,	Csa80_1G040050.1,Csa80_1G040040.1,	Csa64_1G040670.1,Csa64_1G040660.1,	Csaw4_1G027800.1,Csaw4_1G027790.1,	Csaw8_1G026450.1,Csaw8_1G026440.1,	Csahx14_1G042170.1,Csahx14_1G042160.1,	Csahx117_1G041170.1,Csahx117_UNG086140.1,Csahx117_UNG086130.1,Csahx117_UNG086100.1,Csahx117_UNG088140.1,Csahx117_UNG086110.1,Csahx117_UNG086120.1,
522_Csa9930_5G005380.1.fna	Csa9930_5G005380.1,	Csaxtmc_5G007440.1,	Csacu2_5G007390.1,	Csa37_5G005490.1,	Csagy14_5G008320.1,	Csa9110gt_5G006620.1,	Csa80_5G005420.1,	Csa64_5G000780.1,	Csaw4_5G006370.1,	Csaw8_5G001760.1,	Csahx14_5G009270.1,	Csahx117_5G009540.1,
523_Csa9930_2G009500.1.fna	Csa9930_2G009500.1,	Csaxtmc_2G008410.1,	Csacu2_2G007420.1,	Csa37_2G007390.1,	Csagy14_2G013550.1,	Csa9110gt_2G008480.1,	Csa80_2G009310.1,	Csa64_2G007390.1,Csa64_2G007380.1,	Csaw4_2G008450.1,	Csaw8_2G008340.1,Csaw8_2G008330.1,	Csahx14_2G012410.1,	Csahx117_2G009420.1,
524_Csa9930_6G041260.1.fna	Csa9930_6G041260.1,Csa9930_6G041250.1,	Csaxtmc_6G052390.1,	Csacu2_6G035790.1,	Csa37_6G037180.1,Csa37_6G037170.1,	Csagy14_6G046010.1,Csagy14_6G046000.1,	Csa9110gt_6G036330.1,	Csa80_6G079780.1,	Csa64_6G035470.1,	Csaw4_6G033070.1,Csaw4_6G033060.1,	Csaw8_6G033430.1,Csaw8_6G033420.1,	Csahx14_6G052780.1,Csahx14_6G052790.1,Csahx14_6G052770.1,	Csahx117_6G045930.1,Csahx117_6G045920.1,Csahx117_6G045940.1,
525_Csa9930_6G051470.1.fna	Csa9930_6G051470.1,	Csaxtmc_6G063780.1,	Csacu2_6G046980.1,	Csa37_6G047530.1,	Csagy14_6G057300.1,	Csa9110gt_6G047700.1,	Csa80_6G101130.1,	Csa64_6G045600.1,	Csaw4_6G044440.1,	Csaw8_6G044720.1,	Csahx14_6G064080.1,	Csahx117_6G056370.1,
526_Csa9930_3G016200.1.fna	Csa9930_3G016200.1,	Csaxtmc_3G023370.1,	Csacu2_3G018520.1,	Csa37_3G016480.1,	Csagy14_3G021360.1,	Csa9110gt_3G018370.1,	Csa80_3G016410.1,	Csa64_3G026790.1,	Csaw4_3G018580.1,	Csaw8_3G016850.1,Csaw8_3G016840.1,	Csahx14_3G022240.1,	Csahx117_3G028700.1,Csahx117_3G028710.1,
527_Csa9930_5G030120.1.fna	Csa9930_5G030120.1,	Csaxtmc_5G048330.1,	Csacu2_5G044040.1,	Csa37_5G046490.1,	Csagy14_5G051940.1,	Csa9110gt_5G037270.1,	Csa80_5G053510.1,	Csa64_5G034270.1,	Csaw4_5G031270.1,	Csaw8_5G035600.1,	Csahx14_5G047770.1,	Csahx117_5G057960.1,
528_Csa9930_1G007520.1.fna	Csa9930_1G007520.1,Csa9930_1G007530.1,	Csaxtmc_1G007600.1,	Csacu2_1G007780.1,	Csa37_1G007650.1,	Csagy14_1G012860.1,	Csa9110gt_1G007890.1,	Csa80_1G007610.1,	Csa64_1G007620.1,Csa64_1G007630.1,	Csaw4_1G007620.1,Csaw4_UNG058370.1,Csaw4_UNG058360.1,	Csaw8_1G007650.1,	Csahx14_1G013820.1,	Csahx117_1G010860.1,
529_Csa9930_5G035850.1.fna	Csa9930_5G035850.1,	Csaxtmc_5G054900.1,	Csacu2_5G050840.1,	Csa37_5G052090.1,	Csagy14_5G057660.1,	Csa9110gt_5G042940.1,	Csa80_5G059290.1,	Csa64_5G040070.1,	Csaw4_5G037010.1,	Csaw8_5G041450.1,	Csahx14_5G053430.1,	Csahx117_5G063790.1,
530_Csa9930_6G005060.1.fna	Csa9930_6G005060.1,	Csaxtmc_6G005130.1,Csaxtmc_6G005140.1,	Csacu2_6G005960.1,Csacu2_6G005970.1,	Csa37_6G005060.1,	Csagy14_6G009190.1,	Csa9110gt_6G005060.1,	Csa80_6G007150.1,Csa80_6G007160.1,	Csa64_6G005170.1,Csa64_6G005180.1,	Csaw4_6G005050.1,Csaw4_6G005060.1,	Csaw8_6G005040.1,Csaw8_6G005050.1,	Csahx14_6G007100.1,Csahx14_6G007110.1,	Csahx117_6G005130.1,Csahx117_6G005140.1,
531_Csa9930_5G030040.1.fna	Csa9930_5G030040.1,	Csaxtmc_5G048240.1,	Csacu2_5G043960.1,	Csa37_5G046410.1,	Csagy14_5G051850.1,	Csa9110gt_5G037150.1,Csa9110gt_5G037140.1,Csa9110gt_5G037160.1,	Csa80_5G053430.1,	Csa64_5G034150.1,	Csaw4_5G031170.1,	Csaw8_5G035480.1,Csaw8_5G035470.1,	Csahx14_5G047680.1,	Csahx117_5G057880.1,
532_Csa9930_3G038820.1.fna	Csa9930_3G038820.1,	Csaxtmc_3G056190.1,	Csacu2_3G043640.1,	-	Csagy14_3G057360.1,	Csa9110gt_3G044180.1,	Csa80_3G048780.1,	Csa64_3G058100.1,	Csaw4_3G042420.1,	Csaw8_3G041770.1,	Csahx14_3G060030.1,	Csahx117_3G062770.1,
533_Csa9930_4G000990.1.fna	Csa9930_4G000990.1,	Csaxtmc_4G001010.1,	Csacu2_4G000990.1,	Csa37_4G001060.1,	Csagy14_4G001000.1,	Csa9110gt_4G000970.1,	Csa80_4G000990.1,	Csa64_4G019480.1,	Csaw4_4G001010.1,	Csaw8_4G001000.1,	Csahx14_4G000980.1,	Csahx117_4G001010.1,
534_Csa9930_7G025800.1.fna	Csa9930_7G025800.1,	Csaxtmc_7G026400.1,	Csacu2_7G022990.1,	Csa37_7G035770.1,	Csagy14_7G031070.1,	Csa9110gt_7G022180.1,	Csa80_7G034320.1,	Csa64_7G024730.1,	Csaw4_7G020730.1,	Csaw8_7G033770.1,	Csahx14_7G030450.1,	Csahx117_7G028210.1,
535_Csa9930_3G002600.1.fna	Csa9930_3G002600.1,	Csaxtmc_3G003620.1,Csaxtmc_3G003610.1,	Csacu2_3G002620.1,	Csa37_3G002620.1,	Csagy14_3G002610.1,	Csa9110gt_3G002590.1,	Csa80_3G002580.1,	Csa64_3G002660.1,	Csaw4_3G002620.1,	Csaw8_3G002630.1,	Csahx14_3G003610.1,Csahx14_3G003600.1,	Csahx117_3G003570.1,
536_Csa9930_5G026370.1.fna	Csa9930_5G026370.1,	Csaxtmc_5G041260.1,	Csacu2_5G040250.1,	Csa37_5G042740.1,	Csagy14_5G041440.1,	Csa9110gt_5G032350.1,	Csa80_5G049810.1,	Csa64_5G024350.1,	Csaw4_5G027420.1,	Csaw8_5G026040.1,	Csahx14_5G042080.1,	Csahx117_5G054090.1,
537_Csa9930_2G036830.1.fna	Csa9930_2G036830.1,	Csaxtmc_2G038970.1,	Csacu2_2G037550.1,Csacu2_2G037540.1,	Csa37_2G106540.1,	Csagy14_2G047840.1,	Csa9110gt_2G038210.1,	Csa80_2G110460.1,	Csa64_2G076880.1,	Csaw4_2G041910.1,	Csaw8_2G049100.1,	Csahx14_2G048850.1,	Csahx117_2G049780.1,
538_Csa9930_2G009770.1.fna	Csa9930_2G009770.1,	Csaxtmc_2G008690.1,	Csacu2_2G007700.1,	Csa37_2G007650.1,	Csagy14_2G013810.1,	Csa9110gt_2G008750.1,	Csa80_2G009570.1,	Csa64_2G007670.1,	Csaw4_2G008720.1,	Csaw8_2G010650.1,Csaw8_2G010640.1,	Csahx14_2G012680.1,	Csahx117_2G009690.1,
539_Csa9930_7G022820.1.fna	Csa9930_7G022820.1,	Csaxtmc_7G022360.1,Csaxtmc_7G022370.1,	Csacu2_7G019990.1,Csacu2_7G020000.1,	Csa37_7G032660.1,	Csagy14_7G019060.1,	Csa9110gt_7G019100.1,	Csa80_7G031240.1,Csa80_7G031250.1,	Csa64_7G021640.1,Csa64_7G021650.1,	Csaw4_7G014160.1,	Csaw8_7G025520.1,Csaw8_7G025530.1,Csaw8_UNG283960.1,Csaw8_UNG283970.1,Csaw8_UNG283980.1,Csaw8_UNG283990.1,	Csahx14_7G025440.1,Csahx14_7G025450.1,	Csahx117_7G022090.1,Csahx117_7G022100.1,
540_Csa9930_7G008060.1.fna	Csa9930_7G008060.1,	Csaxtmc_7G011310.1,	Csacu2_7G007990.1,	Csa37_7G006930.1,	Csagy14_7G007990.1,	Csa9110gt_7G009100.1,	Csa80_7G007050.1,	Csa64_7G001100.1,	Csaw4_7G006900.1,	Csaw8_7G012200.1,	Csahx14_7G010080.1,	Csahx117_7G013040.1,
541_Csa9930_1G007400.1.fna	Csa9930_1G007400.1,	Csaxtmc_1G007480.1,	Csacu2_1G007660.1,	Csa37_1G007520.1,Csa37_1G007530.1,	Csagy14_1G012740.1,	Csa9110gt_1G007770.1,	Csa80_1G007490.1,	Csa64_1G007500.1,	Csaw4_1G007500.1,	Csaw8_1G007530.1,Csaw8_1G007540.1,	Csahx14_1G013700.1,	Csahx117_1G010730.1,Csahx117_1G010720.1,
542_Csa9930_3G011420.1.fna	Csa9930_3G011420.1,	Csaxtmc_3G017540.1,	Csacu2_3G013720.1,	Csa37_3G011680.1,	Csagy14_3G014570.1,	Csa9110gt_3G013590.1,	Csa80_3G011660.1,	Csa64_3G011500.1,	Csaw4_3G013780.1,	Csaw8_3G011860.1,	Csahx14_3G016430.1,	Csahx117_3G020820.1,
543_Csa9930_3G015900.1.fna	Csa9930_3G015900.1,	Csaxtmc_3G023090.1,	Csacu2_3G018240.1,	Csa37_3G016200.1,	Csagy14_3G021100.1,	Csa9110gt_3G018090.1,	Csa80_3G016130.1,	Csa64_3G026510.1,	Csaw4_3G018300.1,	Csaw8_3G016540.1,	Csahx14_3G021960.1,	Csahx117_3G028420.1,
544_Csa9930_3G049520.1.fna	Csa9930_3G049520.1,	Csaxtmc_3G070030.1,	Csacu2_3G058220.1,	Csa37_3G063390.1,	Csagy14_3G068320.1,	Csa9110gt_3G055270.1,	Csa80_3G059520.1,	Csa64_3G068940.1,	Csaw4_3G054310.1,	Csaw8_3G052940.1,	Csahx14_3G075970.1,	Csahx117_3G073970.1,Csahx117_3G073960.1,
545_Csa9930_3G014550.1.fna	Csa9930_3G014550.1,	Csaxtmc_3G020710.1,	Csacu2_3G016900.1,	Csa37_3G014850.1,	Csagy14_3G017770.1,	Csa9110gt_3G016720.1,	Csa80_3G014800.1,	Csa64_3G025200.1,	Csaw4_3G016970.1,	Csaw8_3G015200.1,	Csahx14_3G020600.1,	Csahx117_3G027060.1,
546_Csa9930_3G044060.1.fna	Csa9930_3G044060.1,	Csaxtmc_3G063540.1,	Csacu2_3G049840.1,Csacu2_3G052510.1,Csacu2_3G052520.1,	Csa37_3G057770.1,	Csagy14_3G062720.1,	Csa9110gt_3G049570.1,	Csa80_3G053950.1,	Csa64_3G063400.1,	Csaw4_3G048650.1,	Csaw8_3G047130.1,	Csahx14_3G067350.1,	Csahx117_3G068210.1,
547_Csa9930_3G038620.1.fna	Csa9930_3G038620.1,	Csaxtmc_3G056000.1,Csaxtmc_3G056010.1,	Csacu2_3G043460.1,	Csa37_3G052290.1,	Csagy14_3G057160.1,Csagy14_3G057170.1,	Csa9110gt_3G044000.1,Csa9110gt_3G044010.1,	Csa80_3G048590.1,	Csa64_3G057930.1,Csa64_3G057940.1,	Csaw4_3G042250.1,Csaw4_3G042260.1,	Csaw8_3G041590.1,Csaw8_3G041600.1,	Csahx14_3G059870.1,	Csahx117_3G062610.1,
548_Csa9930_2G025770.1.fna	Csa9930_2G025770.1,	Csaxtmc_2G026850.1,	Csacu2_2G026660.1,	Csa37_2G096180.1,	Csagy14_2G033740.1,	Csa9110gt_2G027060.1,	Csa80_2G099600.1,	Csa64_2G066710.1,	Csaw4_2G030760.1,	Csaw8_2G037850.1,	Csahx14_2G034870.1,	Csahx117_2G035730.1,
549_Csa9930_7G037110.1.fna	Csa9930_7G037110.1,	Csaxtmc_7G045060.1,	Csacu2_7G034390.1,	Csa37_7G047320.1,	Csagy14_7G042650.1,	Csa9110gt_7G035840.1,	Csa80_7G046700.1,	Csa64_7G039060.1,	Csaw4_7G033150.1,	Csaw8_7G046330.1,	Csahx14_7G044780.1,	Csahx117_7G050780.1,
550_Csa9930_2G033550.1.fna	Csa9930_2G033550.1,	Csaxtmc_2G035610.1,Csaxtmc_2G035630.1,	Csacu2_2G034270.1,Csacu2_2G034290.1,	Csa37_2G103140.1,Csa37_2G103170.1,	Csagy14_2G041380.1,	Csa9110gt_2G034840.1,	Csa80_2G106150.1,Csa80_2G106170.1,	Csa64_2G073490.1,Csa64_2G073500.1,Csa64_1G017740.1,Csa64_1G017750.1,	Csaw4_2G038530.1,Csaw4_2G038550.1,	Csaw8_2G045780.1,Csaw8_2G045790.1,	Csahx14_2G043560.1,	Csahx117_2G045530.1,Csahx117_2G045550.1,
551_Csa9930_6G051900.1.fna	Csa9930_6G051900.1,	Csaxtmc_6G064230.1,	Csacu2_6G047420.1,	Csa37_6G047970.1,	Csagy14_6G057760.1,	Csa9110gt_6G048130.1,	Csa80_6G101550.1,	Csa64_6G046070.1,	Csaw4_6G044900.1,	Csaw8_6G045170.1,	Csahx14_6G064500.1,	Csahx117_6G056820.1,
552_Csa9930_3G051040.1.fna	Csa9930_3G051040.1,	Csaxtmc_3G071630.1,	Csacu2_3G059790.1,	Csa37_3G064900.1,	Csagy14_3G069850.1,	Csa9110gt_3G056840.1,	Csa80_3G061030.1,	Csa64_3G070510.1,	Csaw4_3G055920.1,	Csaw8_3G054550.1,	Csahx14_3G077470.1,	Csahx117_3G075550.1,
553_Csa9930_1G035140.1.fna	Csa9930_1G035140.1,	Csaxtmc_1G037400.1,	Csacu2_1G030800.1,Csacu2_UNG250240.1,Csacu2_UNG250260.1,Csacu2_UNG250250.1,	Csa37_1G035370.1,	Csagy14_1G040780.1,	Csa9110gt_1G033880.1,	Csa80_1G043640.1,	Csa64_1G044360.1,	Csaw4_1G038550.1,Csaw4_1G037100.1,	Csaw8_1G030120.1,	Csahx14_1G047870.1,	Csahx117_1G049860.1,
554_Csa9930_6G000960.1.fna	Csa9930_6G000960.1,	Csaxtmc_6G000930.1,	Csacu2_6G000930.1,	Csa37_6G000960.1,	Csagy14_6G002000.1,	Csa9110gt_6G000960.1,	Csa80_6G002970.1,	Csa64_6G001000.1,	Csaw4_6G000950.1,	Csaw8_6G000950.1,	Csahx14_6G000970.1,	Csahx117_6G001000.1,Csahx117_6G000990.1,
555_Csa9930_4G003620.1.fna	Csa9930_4G003620.1,	Csaxtmc_4G003670.1,	Csacu2_4G006630.1,	Csa37_4G003690.1,	Csagy14_4G004610.1,	Csa9110gt_4G004670.1,	Csa80_4G003610.1,	Csa64_4G016820.1,	Csaw4_4G003730.1,	Csaw8_4G003670.1,	Csahx14_4G003630.1,	Csahx117_4G003680.1,
556_Csa9930_1G010720.1.fna	Csa9930_1G010720.1,	Csaxtmc_1G010900.1,	Csacu2_1G011060.1,	Csa37_1G010770.1,	Csagy14_1G018170.1,	Csa9110gt_1G011090.1,	Csa80_1G010770.1,	Csa64_1G010850.1,	Csaw4_1G011830.1,	Csaw8_1G011920.1,	Csahx14_1G018950.1,	Csahx117_1G019060.1,
557_Csa9930_3G019540.1.fna	Csa9930_3G019540.1,	Csaxtmc_3G026770.1,	Csacu2_3G022900.1,Csacu2_3G022910.1,	Csa37_3G019700.1,Csa37_3G019690.1,	Csagy14_3G025740.1,	Csa9110gt_3G022620.1,	Csa80_3G019810.1,	Csa64_3G030150.1,Csa64_3G030160.1,	Csaw4_3G021940.1,	Csaw8_3G020260.1,	Csahx14_3G027550.1,	Csahx117_3G035960.1,
558_Csa9930_7G032480.1.fna	Csa9930_7G032480.1,Csa9930_7G032470.1,	Csaxtmc_7G039320.1,	Csacu2_7G029680.1,Csacu2_7G029670.1,	Csa37_7G042580.1,Csa37_7G042570.1,	Csagy14_7G037970.1,	Csa9110gt_7G029100.1,	Csa80_7G042070.1,	Csa64_7G031420.1,	Csaw4_7G027450.1,	Csaw8_7G041700.1,	Csahx14_7G040120.1,	-
559_Csa9930_3G042810.1.fna	Csa9930_3G042810.1,	Csaxtmc_3G061290.1,	Csacu2_3G048650.1,	Csa37_3G056510.1,	Csagy14_3G061500.1,	Csa9110gt_3G048270.1,	Csa80_3G052720.1,	Csa64_3G062190.1,	Csaw4_3G047420.1,	Csaw8_3G045860.1,	Csahx14_3G066150.1,	Csahx117_3G066920.1,
560_Csa9930_5G016170.1.fna	Csa9930_5G016170.1,	Csaxtmc_5G020680.1,	Csacu2_UNG000040.1,Csacu2_5G025790.1,Csacu2_5G025780.1,	Csa37_5G019970.1,	Csagy14_5G025240.1,	Csa9110gt_5G022030.1,	Csa80_5G018820.1,	Csa64_5G007080.1,	Csaw4_5G016910.1,	Csaw8_5G011970.1,Csaw8_UNG169360.1,Csaw8_UNG169370.1,Csaw8_UNG169380.1,	Csahx14_5G024410.1,	Csahx117_5G030900.1,Csahx117_5G031920.1,Csahx117_5G031930.1,
561_Csa9930_6G036350.1.fna	Csa9930_6G036350.1,	Csaxtmc_6G043350.1,	Csacu2_6G030910.1,	Csa37_6G031270.1,	Csagy14_6G038160.1,Csagy14_6G038150.1,	Csa9110gt_6G031280.1,Csa9110gt_6G031290.1,	Csa80_6G072320.1,Csa80_6G074890.1,	Csa64_6G030500.1,	Csaw4_6G028150.1,	Csaw8_6G028460.1,	Csahx14_6G043860.1,	Csahx117_6G039900.1,Csahx117_6G039910.1,
562_Csa9930_UNG029990.1.fna	Csa9930_UNG029990.1,	Csaxtmc_5G020060.1,	Csacu2_6G020840.1,Csacu2_5G024140.1,	Csa37_1G035650.1,Csa37_7G031910.1,Csa37_5G019330.1,	Csagy14_6G024800.1,	Csa9110gt_1G034140.1,Csa9110gt_1G019050.1,	Csa80_1G023740.1,	Csa64_7G022860.1,Csa64_1G024190.1,	Csaw4_UNG339570.1,	Csaw8_1G019230.1,	Csahx14_1G029800.1,	Csahx117_7G021380.1,
563_Csa9930_7G001880.1.fna	Csa9930_7G001880.1,	Csaxtmc_7G001910.1,	Csacu2_7G002930.1,	Csa37_7G001880.1,	Csagy14_7G001930.1,	Csa9110gt_7G003140.1,	Csa80_7G001880.1,	Csa64_7G006230.1,Csa64_7G006240.1,	Csaw4_7G001910.1,Csaw4_7G001900.1,	Csaw8_7G007060.1,Csaw8_7G007050.1,	Csahx14_7G001990.1,	Csahx117_7G003060.1,
564_Csa9930_7G036950.1.fna	Csa9930_7G036950.1,	Csaxtmc_7G044900.1,	Csacu2_7G034230.1,	Csa37_7G047150.1,	Csagy14_7G042490.1,	Csa9110gt_7G035690.1,Csa9110gt_7G035680.1,	Csa80_7G046540.1,	Csa64_7G038900.1,	Csaw4_7G032990.1,	Csaw8_7G046170.1,	Csahx14_7G044620.1,	Csahx117_7G050620.1,
565_Csa9930_2G036820.1.fna	Csa9930_2G036820.1,	Csaxtmc_2G038960.1,	Csacu2_2G037530.1,	Csa37_2G106530.1,	Csagy14_2G047830.1,	Csa9110gt_2G038200.1,	Csa80_2G110450.1,	Csa64_2G076870.1,	Csaw4_2G041900.1,	Csaw8_2G049090.1,	Csahx14_2G048840.1,	Csahx117_2G049770.1,
566_Csa9930_2G017010.1.fna	Csa9930_2G017010.1,	Csaxtmc_2G018170.1,	Csacu2_2G018170.1,	Csa37_2G016070.1,	Csagy14_2G024080.1,	Csa9110gt_2G019190.1,	Csa80_2G019840.1,	Csa64_2G016140.1,	Csaw4_2G019490.1,	Csaw8_2G030370.1,	Csahx14_2G027000.1,	Csahx117_2G022840.1,
567_Csa9930_6G045530.1.fna	Csa9930_6G045530.1,	Csaxtmc_6G056830.1,	Csacu2_6G041020.1,	Csa37_6G041560.1,	Csagy14_6G050410.1,	Csa9110gt_6G041730.1,	Csa80_6G095350.1,	Csa64_6G039710.1,	Csaw4_6G038510.1,	Csaw8_6G038770.1,	Csahx14_6G057160.1,	Csahx117_6G050380.1,
568_Csa9930_5G036140.1.fna	Csa9930_5G036140.1,	Csaxtmc_5G055200.1,Csaxtmc_5G055190.1,	Csacu2_5G051130.1,	Csa37_5G052380.1,	Csagy14_5G057960.1,	Csa9110gt_5G043240.1,	Csa80_5G059570.1,	Csa64_5G040360.1,	Csaw4_5G037300.1,	Csaw8_5G041730.1,	Csahx14_5G055690.1,	Csahx117_5G064080.1,
569_Csa9930_5G017740.1.fna	Csa9930_5G017740.1,	Csaxtmc_5G023420.1,	Csacu2_5G027230.1,	Csa37_5G020470.1,	Csagy14_5G027640.1,	Csa9110gt_5G023500.1,	Csa80_5G029800.1,	Csa64_5G006860.1,	Csaw4_5G019450.1,	Csaw8_5G011790.1,	Csahx14_5G025930.1,	Csahx117_5G033320.1,
570_Csa9930_2G025560.1.fna	Csa9930_2G025560.1,	Csaxtmc_2G026650.1,	Csacu2_2G026460.1,	Csa37_2G095970.1,	Csagy14_2G033540.1,	Csa9110gt_2G026850.1,	Csa80_2G099390.1,	Csa64_2G066500.1,	Csaw4_2G030550.1,	Csaw8_2G037640.1,	Csahx14_2G034660.1,	Csahx117_2G035520.1,
571_Csa9930_4G009080.1.fna	Csa9930_4G009080.1,	Csaxtmc_4G014210.1,Csaxtmc_4G014200.1,	Csacu2_4G012210.1,	Csa37_4G009320.1,	Csagy14_4G012190.1,	Csa9110gt_4G011140.1,	Csa80_4G009180.1,	Csa64_4G009320.1,	Csaw4_4G010210.1,	Csaw8_4G010180.1,	Csahx14_4G010160.1,	Csahx117_4G009250.1,
572_Csa9930_2G016600.1.fna	Csa9930_2G016600.1,	Csaxtmc_2G016800.1,	Csacu2_2G016750.1,	Csa37_2G015590.1,	Csagy14_2G022680.1,	Csa9110gt_2G017790.1,	Csa80_2G018450.1,	Csa64_2G014740.1,	Csaw4_2G020770.1,	Csaw8_2G028950.1,	Csahx14_2G025580.1,	Csahx117_2G021450.1,
573_Csa9930_7G022680.1.fna	Csa9930_7G022680.1,	Csaxtmc_7G022230.1,	Csacu2_7G019850.1,	Csa37_7G032530.1,	Csagy14_7G016850.1,	Csa9110gt_7G018960.1,	Csa80_7G031100.1,	Csa64_7G021510.1,	Csaw4_7G014010.1,Csaw4_7G014020.1,	Csaw8_UNG104050.1,Csaw8_UNG106070.1,Csaw8_7G027310.1,Csaw8_7G022360.1,	Csahx14_7G025300.1,	Csahx117_7G021950.1,
574_Csa9930_1G039010.1.fna	Csa9930_1G039010.1,	Csaxtmc_1G040220.1,	Csacu2_1G034580.1,	Csa37_1G038180.1,	Csagy14_1G044550.1,Csagy14_1G044570.1,Csagy14_1G044560.1,	Csa9110gt_1G037620.1,	Csa80_1G046460.1,	Csa64_1G049150.1,	Csaw4_1G058010.1,Csaw4_UNG035730.1,	Csaw8_1G033880.1,	Csahx14_1G051670.1,	Csahx117_1G055610.1,Csahx117_1G055600.1,
575_Csa9930_3G004410.1.fna	Csa9930_3G004410.1,	Csaxtmc_3G007460.1,	Csacu2_3G004480.1,	Csa37_3G004470.1,	Csagy14_3G006530.1,	Csa9110gt_3G005460.1,	Csa80_3G004560.1,	Csa64_3G004530.1,	Csaw4_3G006530.1,	Csaw8_3G004570.1,	Csahx14_3G005490.1,	Csahx117_3G010560.1,
576_Csa9930_4G001820.1.fna	Csa9930_4G001820.1,	Csaxtmc_4G001870.1,	Csacu2_4G001860.1,	Csa37_4G001900.1,	Csagy14_4G001840.1,	Csa9110gt_4G002860.1,	Csa80_4G001810.1,	Csa64_4G018590.1,	Csaw4_4G001860.1,	Csaw8_4G001870.1,	Csahx14_4G001830.1,	Csahx117_4G001880.1,
577_Csa9930_1G013900.1.fna	Csa9930_1G013900.1,	Csaxtmc_1G015060.1,	Csacu2_1G014110.1,	Csa37_1G014900.1,	Csagy14_1G022340.1,	Csa9110gt_1G015250.1,	Csa80_1G014770.1,	Csa64_1G013880.1,	Csaw4_1G015970.1,	Csaw8_1G015040.1,	Csahx14_1G024070.1,	Csahx117_1G026230.1,
578_Csa9930_1G046390.1.fna	Csa9930_1G046390.1,	Csaxtmc_1G056670.1,	Csacu2_1G042050.1,Csacu2_UNG264720.1,	Csa37_1G045780.1,	Csagy14_1G054110.1,	Csa9110gt_1G046320.1,	Csa80_1G053920.1,	Csa64_1G056900.1,	Csaw4_1G081870.1,Csaw4_1G078780.1,Csaw4_1G079780.1,	Csaw8_1G044700.1,	Csahx14_1G063270.1,Csahx14_1G063280.1,	Csahx117_1G063120.1,
579_Csa9930_3G011510.1.fna	Csa9930_3G011510.1,	Csaxtmc_3G017630.1,	Csacu2_3G013800.1,	Csa37_3G011770.1,	Csagy14_3G014660.1,	Csa9110gt_3G013680.1,	Csa80_3G011750.1,	Csa64_3G011590.1,	Csaw4_3G013870.1,	Csaw8_3G011950.1,	Csahx14_3G016520.1,	Csahx117_3G020910.1,
580_Csa9930_6G005680.1.fna	Csa9930_6G005680.1,	Csaxtmc_6G005830.1,	Csacu2_6G006630.1,	Csa37_6G005720.1,	Csagy14_6G009870.1,	Csa9110gt_6G005730.1,	Csa80_6G009930.1,	Csa64_6G005840.1,	Csaw4_6G005750.1,	Csaw8_6G007750.1,	Csahx14_6G007770.1,	Csahx117_6G005810.1,
581_Csa9930_4G008520.1.fna	Csa9930_4G008520.1,	Csaxtmc_4G013670.1,	Csacu2_4G011670.1,	Csa37_4G008770.1,	Csagy14_4G011680.1,	Csa9110gt_4G010570.1,	Csa80_4G008660.1,	Csa64_4G009880.1,	Csaw4_4G009670.1,	Csaw8_4G009630.1,	Csahx14_4G009650.1,	Csahx117_4G008700.1,
582_Csa9930_1G009920.1.fna	Csa9930_1G009920.1,Csa9930_1G009910.1,	Csaxtmc_1G010090.1,Csaxtmc_1G010070.1,Csaxtmc_1G010080.1,	Csacu2_1G010290.1,Csacu2_1G010280.1,	Csa37_1G010040.1,Csa37_1G010020.1,Csa37_1G010030.1,	Csagy14_1G015210.1,Csagy14_1G015190.1,	Csa9110gt_1G010340.1,Csa9110gt_1G010320.1,Csa9110gt_1G010330.1,	Csa80_1G010010.1,Csa80_1G009980.1,Csa80_1G009990.1,	Csa64_1G010080.1,	-	Csaw8_1G011190.1,Csaw8_1G011180.1,	Csahx14_1G017220.1,Csahx14_1G017240.1,	Csahx117_1G017350.1,Csahx117_1G017360.1,
583_Csa9930_3G048890.1.fna	Csa9930_3G048890.1,	Csaxtmc_3G069420.1,	Csacu2_3G057610.1,	Csa37_3G062790.1,	Csagy14_3G067720.1,	Csa9110gt_3G054640.1,	Csa80_3G058930.1,	Csa64_3G068330.1,	Csaw4_3G053690.1,	Csaw8_3G052310.1,	Csahx14_3G075350.1,	Csahx117_3G073330.1,
584_Csa9930_6G002470.1.fna	Csa9930_6G002470.1,	Csaxtmc_6G002460.1,	Csacu2_6G002440.1,	Csa37_6G002500.1,	Csagy14_6G005540.1,	Csa9110gt_6G002510.1,	Csa80_6G004450.1,	Csa64_6G002500.1,	Csaw4_6G002500.1,	Csaw8_6G002480.1,	Csahx14_6G003460.1,	Csahx117_6G002530.1,
585_Csa9930_3G035780.1.fna	Csa9930_3G035780.1,Csa9930_3G035790.1,	Csaxtmc_3G052060.1,Csaxtmc_3G052070.1,	Csacu2_3G039590.1,Csacu2_3G039600.1,	Csa37_3G049440.1,	Csagy14_3G052270.1,Csagy14_3G052280.1,	Csa9110gt_3G041000.1,Csa9110gt_3G041010.1,	Csa80_3G045710.1,Csa80_3G045720.1,	Csa64_3G055020.1,Csa64_3G055030.1,	Csaw4_3G039240.1,Csaw4_3G039250.1,	Csaw8_3G038720.1,Csaw8_3G038730.1,	Csahx14_3G056850.1,Csahx14_3G056860.1,	Csahx117_3G059650.1,
586_Csa9930_5G035330.1.fna	Csa9930_5G035330.1,	Csaxtmc_5G054380.1,	Csacu2_5G050330.1,	Csa37_5G051580.1,	Csagy14_5G057120.1,	Csa9110gt_5G042430.1,	Csa80_5G058760.1,	Csa64_5G039550.1,	Csaw4_5G036500.1,	Csaw8_5G040910.1,	Csahx14_5G052900.1,	Csahx117_5G063240.1,Csahx117_5G063250.1,
587_Csa9930_2G003030.1.fna	Csa9930_2G003030.1,	Csaxtmc_2G001990.1,	Csacu2_2G001970.1,	Csa37_2G001970.1,	Csagy14_2G002030.1,	Csa9110gt_2G003030.1,	Csa80_2G003000.1,	Csa64_2G001980.1,	Csaw4_2G002030.1,Csaw4_2G002020.1,	Csaw8_2G001960.1,Csaw8_2G001950.1,	Csahx14_2G002990.1,Csahx14_2G002980.1,	Csahx117_2G002990.1,Csahx117_2G003000.1,
588_Csa9930_3G043320.1.fna	Csa9930_3G043320.1,	Csaxtmc_3G061800.1,	Csacu2_3G049130.1,	Csa37_3G057020.1,	Csagy14_3G062010.1,	Csa9110gt_3G048790.1,	Csa80_3G053210.1,	Csa64_3G062700.1,	Csaw4_3G047910.1,	Csaw8_3G046390.1,	Csahx14_3G066650.1,	Csahx117_3G067440.1,
589_Csa9930_3G012700.1.fna	Csa9930_3G012700.1,	Csaxtmc_3G018820.1,	Csacu2_3G014980.1,	Csa37_3G012960.1,	Csagy14_3G015840.1,	Csa9110gt_3G014850.1,	Csa80_3G012970.1,	Csa64_3G015010.1,	Csaw4_3G015090.1,	Csaw8_3G013250.1,	Csahx14_3G018660.1,	Csahx117_3G022120.1,Csahx117_3G022130.1,
590_Csa9930_5G018030.1.fna	Csa9930_5G018030.1,	Csaxtmc_5G025690.1,	Csacu2_5G027500.1,	Csa37_5G020850.1,	Csagy14_5G027920.1,	Csa9110gt_5G023770.1,	Csa80_5G030080.1,	Csa64_5G006590.1,	Csaw4_5G019730.1,	Csaw8_5G011500.1,Csaw8_5G011510.1,	Csahx14_5G026220.1,	Csahx117_5G033580.1,
591_Csa9930_6G032360.1.fna	Csa9930_6G032360.1,	Csaxtmc_6G041370.1,Csaxtmc_6G041360.1,	Csacu2_6G029020.1,	Csa37_6G029220.1,	Csagy14_6G036270.1,	Csa9110gt_6G029240.1,	Csa80_6G064790.1,	Csa64_6G028450.1,	Csaw4_6G024220.1,	Csaw8_6G026460.1,	Csahx14_6G038960.1,	Csahx117_6G035920.1,
592_Csa9930_6G034220.1.fna	Csa9930_6G034220.1,	Csaxtmc_6G042160.1,	Csacu2_6G029770.1,	Csa37_6G029950.1,	-	-	Csa80_6G065600.1,	Csa64_6G029250.1,Csa64_6G029240.1,	Csaw4_6G024980.1,Csaw4_6G024990.1,	Csaw8_6G027270.1,Csaw8_6G027260.1,	Csahx14_6G041690.1,	Csahx117_6G036640.1,
593_Csa9930_2G012970.1.fna	Csa9930_2G012970.1,	Csaxtmc_2G012130.1,	Csacu2_2G013130.1,	Csa37_2G010960.1,	Csagy14_2G018070.1,Csagy14_2G018060.1,	Csa9110gt_2G013080.1,	Csa80_2G013900.1,	Csa64_2G010960.1,	Csaw4_2G013890.1,	Csaw8_2G019970.1,Csaw8_2G019980.1,	Csahx14_2G017960.1,	Csahx117_2G014950.1,
594_Csa9930_3G015310.1.fna	Csa9930_3G015310.1,	Csaxtmc_3G022510.1,	Csacu2_3G017670.1,	Csa37_3G015600.1,	Csagy14_3G020510.1,	Csa9110gt_3G017480.1,Csa9110gt_3G017490.1,	Csa80_3G015550.1,	Csa64_3G025950.1,	Csaw4_3G017730.1,	Csaw8_3G015960.1,	Csahx14_3G021400.1,	Csahx117_3G027840.1,
595_Csa9930_5G030630.1.fna	Csa9930_5G030630.1,	Csaxtmc_5G049800.1,	Csacu2_5G044570.1,	Csa37_5G047010.1,	Csagy14_5G052430.1,	Csa9110gt_5G037770.1,	Csa80_5G054020.1,	Csa64_5G034810.1,	Csaw4_5G031780.1,	Csaw8_5G036130.1,	Csahx14_5G048260.1,	Csahx117_5G058500.1,
596_Csa9930_1G001340.1.fna	Csa9930_1G001340.1,	Csaxtmc_1G001280.1,	Csacu2_1G001300.1,	Csa37_1G001340.1,	Csagy14_1G001280.1,	Csa9110gt_1G001390.1,	Csa80_1G001300.1,	Csa64_1G001330.1,	Csaw4_1G001310.1,	Csaw8_1G001310.1,	Csahx14_1G004440.1,	Csahx117_1G001340.1,
597_Csa9930_3G008170.1.fna	Csa9930_3G008170.1,	Csaxtmc_3G013200.1,	Csacu2_3G010350.1,	Csa37_3G008310.1,	Csagy14_3G011340.1,	Csa9110gt_3G010310.1,	Csa80_3G008370.1,	Csa64_3G008180.1,	Csaw4_3G010360.1,Csaw4_3G010350.1,	Csaw8_3G008450.1,	Csahx14_3G012110.1,	Csahx117_3G017480.1,
598_Csa9930_6G047410.1.fna	Csa9930_6G047410.1,	Csaxtmc_6G058690.1,	Csacu2_6G042860.1,	Csa37_6G043400.1,	Csagy14_6G052250.1,Csagy14_6G052240.1,	Csa9110gt_6G043600.1,	Csa80_6G097200.1,	Csa64_6G041550.1,	Csaw4_6G040360.1,	Csaw8_6G040630.1,	Csahx14_6G059040.1,	Csahx117_6G052240.1,
599_Csa9930_4G032730.1.fna	Csa9930_4G032730.1,	Csaxtmc_4G042960.1,Csaxtmc_4G042950.1,	Csacu2_4G034570.1,	Csa37_4G095580.1,	Csagy14_4G039690.1,	Csa9110gt_4G035460.1,Csa9110gt_4G035470.1,Csa9110gt_4G035450.1,	Csa80_4G090540.1,	Csa64_4G043990.1,Csa64_4G044000.1,	Csaw4_4G027480.1,	Csaw8_4G033610.1,	Csahx14_4G040470.1,	Csahx117_4G039830.1,
600_Csa9930_3G013040.1.fna	Csa9930_3G013040.1,	Csaxtmc_3G019160.1,	Csacu2_3G015310.1,	Csa37_3G013310.1,	Csagy14_3G016200.1,	Csa9110gt_3G015210.1,	Csa80_3G013310.1,	Csa64_3G015320.1,	Csaw4_3G015420.1,	Csaw8_3G013600.1,	Csahx14_3G019000.1,	Csahx117_3G022460.1,
601_Csa9930_5G011220.1.fna	Csa9930_5G011220.1,	Csaxtmc_UNG039380.1,Csaxtmc_5G013250.1,Csaxtmc_5G013260.1,	Csacu2_5G011270.1,Csacu2_5G011310.1,	Csa37_5G009370.1,	Csagy14_5G016530.1,Csagy14_5G047930.1,Csagy14_5G013110.1,Csagy14_5G013120.1,	Csa9110gt_5G010520.1,	Csa80_5G009240.1,	Csa64_5G016670.1,	Csaw4_5G010370.1,Csaw4_5G010390.1,	Csaw8_5G018460.1,	Csahx14_5G014120.1,	Csahx117_5G016440.1,
602_Csa9930_3G049640.1.fna	Csa9930_3G049640.1,	Csaxtmc_3G070190.1,Csaxtmc_3G070200.1,	Csacu2_3G058360.1,Csacu2_3G058370.1,	Csa37_3G063520.1,Csa37_3G063530.1,	Csagy14_3G068480.1,Csagy14_3G068490.1,	Csa9110gt_3G055430.1,Csa9110gt_3G055440.1,	Csa80_3G059670.1,Csa80_3G059680.1,	Csa64_3G069100.1,Csa64_3G069110.1,	Csaw4_3G054470.1,Csaw4_3G054480.1,	Csaw8_3G053090.1,	Csahx14_3G076120.1,Csahx14_3G076130.1,	Csahx117_3G074120.1,Csahx117_3G074130.1,
603_Csa9930_1G045330.1.fna	Csa9930_1G045330.1,Csa9930_1G045300.1,	Csaxtmc_1G054680.1,Csaxtmc_1G054660.1,	Csacu2_1G041100.1,Csacu2_1G041070.1,	Csa37_1G044680.1,Csa37_1G044650.1,	Csagy14_1G053070.1,Csagy14_1G053040.1,	Csa9110gt_1G045280.1,Csa9110gt_1G045250.1,	Csa80_1G052910.1,Csa80_1G052880.1,	Csa64_1G055830.1,Csa64_1G055800.1,	Csaw4_1G074710.1,Csaw4_1G074680.1,	Csaw8_1G042600.1,Csaw8_1G042570.1,	Csahx14_1G062190.1,Csahx14_1G062160.1,	Csahx117_1G062070.1,
604_Csa9930_4G002100.1.fna	Csa9930_4G002100.1,	Csaxtmc_4G002140.1,	-	Csa37_4G002170.1,	Csagy14_4G003100.1,	Csa9110gt_4G003130.1,	Csa80_4G002080.1,	Csa64_4G018310.1,	Csaw4_4G002130.1,	Csaw8_4G002140.1,	Csahx14_4G002090.1,Csahx14_4G002110.1,Csahx14_4G002100.1,	Csahx117_4G002150.1,
605_Csa9930_2G006800.1.fna	Csa9930_2G006800.1,	Csaxtmc_2G004680.1,	Csacu2_2G004680.1,	Csa37_2G004570.1,	Csagy14_2G005730.1,	Csa9110gt_2G005700.1,	Csa80_2G005590.1,	Csa64_2G004610.1,	Csaw4_2G004670.1,	Csaw8_2G004620.1,	Csahx14_2G006590.1,	Csahx117_2G005640.1,
606_Csa9930_5G008170.1.fna	Csa9930_5G008170.1,	Csaxtmc_5G010160.1,	Csacu2_5G009190.1,	Csa37_5G007330.1,	Csagy14_5G010090.1,	Csa9110gt_5G008350.1,	Csa80_5G007200.1,	Csa64_5G018820.1,	Csaw4_5G008210.1,	Csaw8_5G020580.1,	Csahx14_5G011030.1,	Csahx117_5G012280.1,
607_Csa9930_3G005260.1.fna	Csa9930_3G005260.1,	Csaxtmc_3G008290.1,	Csacu2_3G005310.1,	Csa37_3G005340.1,	Csagy14_3G007400.1,	Csa9110gt_3G006320.1,	Csa80_3G005390.1,	Csa64_3G005310.1,	Csaw4_3G007410.1,	Csaw8_3G005420.1,	Csahx14_3G006270.1,	Csahx117_3G012440.1,
608_Csa9930_6G036030.1.fna	Csa9930_6G036030.1,	Csaxtmc_6G043040.1,	Csacu2_6G030590.1,	Csa37_6G030950.1,	Csagy14_6G037820.1,	Csa9110gt_6G030950.1,	Csa80_6G074580.1,	Csa64_6G030180.1,	Csaw4_6G027840.1,	Csaw8_6G028130.1,	Csahx14_6G042540.1,	Csahx117_6G039590.1,
609_Csa9930_6G036420.1.fna	Csa9930_6G036420.1,	Csaxtmc_6G043430.1,	Csacu2_6G030980.1,	Csa37_6G031340.1,	Csagy14_6G038230.1,	Csa9110gt_6G031360.1,	Csa80_6G074930.1,	Csa64_6G030530.1,	Csaw4_6G028220.1,	Csaw8_6G028530.1,	Csahx14_6G043930.1,	Csahx117_6G039980.1,
610_Csa9930_1G047890.1.fna	Csa9930_1G047890.1,	Csaxtmc_1G058250.1,Csaxtmc_UNG060620.1,Csaxtmc_UNG060580.1,Csaxtmc_UNG060610.1,Csaxtmc_UNG060570.1,	Csacu2_1G044550.1,	Csa37_1G047290.1,	Csagy14_1G056730.1,	Csa9110gt_UNG190670.1,Csa9110gt_1G049850.1,	Csa80_1G056370.1,	Csa64_1G060690.1,	Csaw4_UNG223430.1,	Csaw8_1G049240.1,	Csahx14_1G065130.1,	Csahx117_1G064610.1,
611_Csa9930_1G022050.1.fna	Csa9930_1G022050.1,	Csaxtmc_UNG132720.1,Csaxtmc_1G019760.1,Csaxtmc_1G019750.1,	Csacu2_1G018060.1,Csacu2_UNG199390.1,	Csa37_1G019930.1,	Csagy14_1G027120.1,	Csa9110gt_1G020100.1,	Csa80_1G021530.1,	Csa64_1G023980.1,	Csaw4_1G020880.1,	Csaw8_1G019030.1,	Csahx14_1G030990.1,	Csahx117_1G034080.1,
612_Csa9930_7G002170.1.fna	Csa9930_7G002170.1,	Csaxtmc_7G002210.1,	Csacu2_7G003230.1,	Csa37_7G002180.1,	Csagy14_7G002250.1,	Csa9110gt_7G003430.1,	Csa80_7G002180.1,	Csa64_7G005910.1,	Csaw4_7G002200.1,	Csaw8_7G007380.1,	Csahx14_7G002290.1,	Csahx117_7G003360.1,
613_Csa9930_6G003100.1.fna	Csa9930_6G003100.1,	Csaxtmc_6G003070.1,	Csacu2_6G002990.1,	Csa37_6G003090.1,	Csagy14_6G006150.1,	Csa9110gt_6G003110.1,Csa9110gt_UNG017290.1,	Csa80_6G005140.1,	Csa64_6G003090.1,	Csaw4_6G003100.1,	Csaw8_6G003100.1,	Csahx14_6G004090.1,	Csahx117_6G003160.1,
614_Csa9930_7G035920.1.fna	Csa9930_7G035920.1,	Csaxtmc_7G042870.1,	Csacu2_7G033190.1,	Csa37_7G046070.1,	Csagy14_7G041460.1,	Csa9110gt_7G034590.1,	Csa80_7G045500.1,	Csa64_7G037860.1,Csa64_7G037870.1,	Csaw4_7G031960.1,	Csaw8_7G045160.1,	Csahx14_7G043550.1,	Csahx117_7G049550.1,
615_Csa9930_7G035000.1.fna	Csa9930_7G035000.1,	Csaxtmc_7G041950.1,	Csacu2_7G032280.1,	Csa37_7G045170.1,	Csagy14_7G040530.1,	Csa9110gt_7G033660.1,	Csa80_7G044580.1,	Csa64_7G036960.1,	Csaw4_7G031060.1,	Csaw8_7G044240.1,	Csahx14_7G042640.1,	Csahx117_7G048630.1,
616_Csa9930_6G022000.1.fna	Csa9930_6G022000.1,	Csaxtmc_6G032470.1,	Csacu2_6G023100.1,Csacu2_6G023110.1,	Csa37_6G018790.1,	Csagy14_6G030270.1,	Csa9110gt_6G023260.1,	Csa80_6G052840.1,	Csa64_6G021420.1,	Csaw4_6G019230.1,Csaw4_6G019240.1,	Csaw8_6G022410.1,Csaw8_6G022420.1,	Csahx14_6G032110.1,Csahx14_6G032120.1,	Csahx117_6G029330.1,
617_Csa9930_5G002640.1.fna	Csa9930_5G002640.1,	Csaxtmc_5G003660.1,	Csacu2_5G003670.1,	Csa37_5G002690.1,	Csagy14_5G003640.1,	Csa9110gt_5G003800.1,	Csa80_5G002640.1,	Csa64_5G003510.1,Csa64_5G003620.1,	Csaw4_5G002620.1,	Csaw8_5G005460.1,	Csahx14_5G006570.1,	Csahx117_5G003600.1,
618_Csa9930_6G000030.1.fna	Csa9930_6G000030.1,	Csaxtmc_6G000030.1,	Csacu2_6G000030.1,	-	Csagy14_6G000030.1,	Csa9110gt_6G000030.1,	Csa80_6G002070.1,	Csa64_6G000080.1,	Csaw4_6G000030.1,	Csaw8_6G000030.1,	Csahx14_6G000030.1,	Csahx117_6G000040.1,
619_Csa9930_7G002500.1.fna	Csa9930_7G002500.1,	Csaxtmc_7G002530.1,Csaxtmc_7G003820.1,	Csacu2_7G003540.1,Csacu2_7G003550.1,	Csa37_7G002500.1,Csa37_7G002510.1,	Csagy14_7G002570.1,Csagy14_7G002580.1,	Csa9110gt_7G003750.1,Csa9110gt_7G003760.1,	Csa80_7G002500.1,Csa80_7G002510.1,	Csa64_7G005590.1,Csa64_7G005580.1,	Csaw4_7G002520.1,	Csaw8_7G007720.1,Csaw8_7G007730.1,	Csahx14_7G002630.1,	Csahx117_7G003690.1,Csahx117_7G003700.1,
620_Csa9930_1G004450.1.fna	Csa9930_1G004450.1,	Csaxtmc_1G004380.1,	Csacu2_1G004560.1,	Csa37_1G004460.1,	Csagy14_1G008630.1,	Csa9110gt_1G004590.1,	Csa80_1G004430.1,	Csa64_1G004430.1,	Csaw4_1G004490.1,	Csaw8_1G004460.1,	Csahx14_1G009580.1,	Csahx117_1G007590.1,
621_Csa9930_7G026210.1.fna	Csa9930_7G026210.1,	Csaxtmc_7G027800.1,	Csacu2_7G023420.1,	Csa37_7G036240.1,	Csagy14_7G031490.1,	Csa9110gt_7G022570.1,	Csa80_7G034770.1,	Csa64_7G025150.1,	Csaw4_7G021140.1,	Csaw8_7G034210.1,	Csahx14_7G030830.1,	Csahx117_7G028620.1,
622_Csa9930_6G000810.1.fna	Csa9930_6G000810.1,	Csaxtmc_6G000760.1,	Csacu2_6G000760.1,	Csa37_6G000790.1,	Csagy14_6G001820.1,	Csa9110gt_6G000770.1,	Csa80_6G002810.1,	Csa64_6G000830.1,	Csaw4_6G000790.1,	Csaw8_6G000770.1,	Csahx14_6G000790.1,	Csahx117_6G000810.1,
623_Csa9930_1G045520.1.fna	Csa9930_1G045520.1,	Csaxtmc_1G054870.1,	Csacu2_1G041280.1,	Csa37_1G044870.1,	Csagy14_1G053260.1,	Csa9110gt_1G045470.1,Csa9110gt_1G045460.1,	Csa80_1G053100.1,Csa80_1G053090.1,	Csa64_1G056030.1,Csa64_1G056020.1,	Csaw4_1G074910.1,Csaw4_1G074900.1,Csaw4_UNG094790.1,Csaw4_UNG094800.1,Csaw4_UNG094810.1,	Csaw8_1G042800.1,	Csahx14_1G062390.1,Csahx14_1G062380.1,	Csahx117_1G062260.1,
624_Csa9930_4G023610.1.fna	Csa9930_4G023610.1,Csa9930_4G023620.1,	Csaxtmc_4G028700.1,Csaxtmc_4G028710.1,	Csacu2_4G022590.1,Csacu2_4G022600.1,Csacu2_4G022610.1,	Csa37_4G083220.1,Csa37_4G083230.1,	Csagy14_4G024650.1,Csagy14_4G024660.1,	Csa9110gt_4G024600.1,Csa9110gt_4G024610.1,	Csa80_4G077250.1,Csa80_4G077260.1,Csa80_4G077270.1,	Csa64_4G026440.1,Csa64_4G026450.1,Csa64_4G026460.1,	Csaw4_4G017470.1,	Csaw8_4G020490.1,Csaw8_4G020500.1,Csaw8_4G020510.1,	Csahx14_4G021160.1,Csahx14_4G021170.1,	Csahx117_4G028640.1,
625_Csa9930_2G009640.1.fna	Csa9930_2G009640.1,	Csaxtmc_2G008550.1,	Csacu2_2G007560.1,	Csa37_2G007520.1,	Csagy14_2G013680.1,	-	Csa80_2G009440.1,	Csa64_2G007530.1,Csa64_2G007520.1,	Csaw4_2G008590.1,	Csaw8_2G010510.1,Csaw8_2G010500.1,	Csahx14_2G012550.1,	Csahx117_2G009560.1,
626_Csa9930_4G007530.1.fna	Csa9930_4G007530.1,	Csaxtmc_4G010600.1,Csaxtmc_4G010590.1,	Csacu2_4G010630.1,Csacu2_4G010620.1,	Csa37_4G007690.1,	Csagy14_4G010620.1,	Csa9110gt_4G008620.1,	Csa80_4G007610.1,	Csa64_4G010860.1,Csa64_4G010870.1,	Csaw4_4G008660.1,Csaw4_4G008650.1,	Csaw8_4G008630.1,Csaw8_4G008620.1,	Csahx14_4G008600.1,Csahx14_4G008590.1,	Csahx117_4G007600.1,Csahx117_4G007590.1,
627_Csa9930_1G001700.1.fna	Csa9930_1G001700.1,	Csaxtmc_1G001630.1,	Csacu2_1G001670.1,	Csa37_1G001700.1,	Csagy14_1G004780.1,	Csa9110gt_1G001780.1,	Csa80_1G001660.1,	Csa64_1G001670.1,	Csaw4_1G001660.1,	Csaw8_1G001670.1,	Csahx14_1G005800.1,	Csahx117_1G001700.1,
628_Csa9930_3G035930.1.fna	Csa9930_3G035930.1,	Csaxtmc_3G052210.1,	Csacu2_3G039740.1,	Csa37_3G049580.1,	Csagy14_3G052420.1,	Csa9110gt_3G041150.1,	Csa80_3G045860.1,	-	-	Csaw8_3G038860.1,	Csahx14_3G057010.1,Csahx14_3G057020.1,	Csahx117_3G059790.1,
629_Csa9930_5G029100.1.fna	Csa9930_5G029100.1,Csa9930_5G029360.1,	Csaxtmc_5G047510.1,Csaxtmc_5G047260.1,	Csacu2_5G043250.1,Csacu2_5G042990.1,	Csa37_5G045480.1,Csa37_5G045690.1,Csa37_5G045680.1,	Csagy14_5G051110.1,Csagy14_5G050840.1,	Csa9110gt_5G036400.1,Csa9110gt_5G036150.1,	Csa80_5G052510.1,Csa80_5G052740.1,	Csa64_5G033460.1,Csa64_5G033300.1,	Csaw4_5G030470.1,Csaw4_5G030210.1,	Csaw8_5G034740.1,Csaw8_5G034490.1,	Csahx14_5G046960.1,Csahx14_5G044770.1,Csahx14_5G046970.1,	Csahx117_5G057180.1,Csahx117_5G056950.1,Csahx117_5G056940.1,
631_Csa9930_5G005050.1.fna	Csa9930_5G005050.1,	Csaxtmc_5G007130.1,	Csacu2_5G007080.1,	Csa37_5G005180.1,	Csagy14_5G008010.1,	Csa9110gt_5G006280.1,	Csa80_5G005100.1,	Csa64_5G001100.1,	Csaw4_5G006060.1,	Csaw8_5G002060.1,	Csahx14_5G008970.1,	Csahx117_5G009220.1,
632_Csa9930_5G011230.1.fna	Csa9930_5G011230.1,	Csaxtmc_UNG039390.1,	Csacu2_5G011280.1,Csacu2_5G011320.1,	Csa37_5G009380.1,	Csagy14_5G047920.1,Csagy14_5G014160.1,Csagy14_5G016500.1,Csagy14_5G016520.1,Csagy14_5G013130.1,	Csa9110gt_5G010530.1,	Csa80_5G009250.1,	Csa64_5G016660.1,	Csaw4_5G010400.1,Csaw4_5G010380.1,	Csaw8_5G018450.1,Csaw8_5G018440.1,	Csahx14_5G014130.1,	Csahx117_5G016450.1,Csahx117_5G016410.1,Csahx117_5G016420.1,Csahx117_5G017450.1,
633_Csa9930_1G033960.1.fna	Csa9930_1G033960.1,	Csaxtmc_1G036140.1,	Csacu2_1G029550.1,	Csa37_1G034150.1,	Csagy14_1G039590.1,	Csa9110gt_1G031660.1,	Csa80_1G042410.1,	Csa64_1G043050.1,	Csaw4_1G030230.1,	Csaw8_1G028870.1,	Csahx14_1G045650.1,	Csahx117_1G043750.1,
634_Csa9930_4G012310.1.fna	Csa9930_4G012310.1,	Csaxtmc_4G018590.1,	Csacu2_4G014460.1,	Csa37_4G013590.1,	Csagy14_4G017560.1,	Csa9110gt_4G014470.1,	Csa80_4G012420.1,	Csa64_4G001040.1,	Csaw4_4G013550.1,	Csaw8_4G015500.1,	Csahx14_4G015470.1,	Csahx117_4G017610.1,
635_Csa9930_5G037880.1.fna	Csa9930_5G037880.1,	Csaxtmc_5G057850.1,	Csacu2_5G052730.1,	Csa37_5G055030.1,	Csagy14_5G059620.1,	Csa9110gt_5G044870.1,	Csa80_5G061230.1,	Csa64_5G042040.1,	Csaw4_5G038980.1,	Csaw8_5G044380.1,	Csahx14_5G059320.1,	Csahx117_5G065680.1,
636_Csa9930_3G017220.1.fna	Csa9930_3G017220.1,	Csaxtmc_3G024440.1,	Csacu2_3G019610.1,	Csa37_3G017490.1,	Csagy14_3G023400.1,	Csa9110gt_3G019400.1,	Csa80_3G017410.1,	Csa64_3G027830.1,	Csaw4_3G019630.1,	Csaw8_3G017920.1,Csaw8_3G017930.1,	Csahx14_3G024250.1,	Csahx117_3G030750.1,
638_Csa9930_3G012570.1.fna	Csa9930_3G012570.1,	Csaxtmc_3G018690.1,	Csacu2_3G014850.1,	Csa37_3G012830.1,	Csagy14_3G015700.1,	Csa9110gt_3G014730.1,	Csa80_3G012840.1,	Csa64_3G013540.1,Csa64_3G014760.1,	Csaw4_3G014970.1,	Csaw8_3G013120.1,	Csahx14_3G018540.1,Csahx14_3G018530.1,	Csahx117_3G022010.1,
639_Csa9930_2G030840.1.fna	Csa9930_2G030840.1,	Csaxtmc_2G031780.1,	Csacu2_2G030540.1,	Csa37_2G100340.1,	Csagy14_2G038620.1,	Csa9110gt_2G032040.1,Csa9110gt_2G032050.1,	Csa80_2G103450.1,	Csa64_2G070710.1,	Csaw4_2G035700.1,	Csaw8_2G042880.1,	Csahx14_2G038790.1,	Csahx117_UNG125080.1,Csahx117_2G042770.1,Csahx117_2G042780.1,
640_Csa9930_3G040600.1.fna	Csa9930_3G040600.1,	Csaxtmc_3G058990.1,	Csacu2_3G045420.1,	Csa37_3G054200.1,	Csagy14_3G059160.1,	Csa9110gt_3G045940.1,	Csa80_3G050530.1,	Csa64_3G059900.1,Csa64_3G059890.1,	Csaw4_3G045160.1,Csaw4_3G045150.1,	Csaw8_3G043560.1,	Csahx14_3G062770.1,	Csahx117_3G064500.1,
641_Csa9930_3G034160.1.fna	Csa9930_3G034160.1,	Csaxtmc_3G048490.1,	Csacu2_3G037950.1,	Csa37_3G047930.1,	Csagy14_3G049620.1,	Csa9110gt_3G039340.1,	Csa80_3G044060.1,	Csa64_3G053390.1,	Csaw4_3G037680.1,	Csaw8_3G037110.1,	Csahx14_3G055240.1,	Csahx117_3G058030.1,
642_Csa9930_2G006760.1.fna	Csa9930_2G006760.1,Csa9930_2G006770.1,Csa9930_2G006750.1,	Csaxtmc_2G004640.1,Csaxtmc_2G004650.1,Csaxtmc_2G004630.1,	Csacu2_2G004640.1,Csacu2_2G004650.1,Csacu2_2G004630.1,	Csa37_2G004540.1,Csa37_2G004530.1,	Csagy14_2G005690.1,Csagy14_2G005700.1,Csagy14_2G005680.1,	Csa9110gt_2G005660.1,Csa9110gt_2G005670.1,Csa9110gt_2G005650.1,	Csa80_2G005550.1,Csa80_2G005560.1,Csa80_2G005540.1,	Csa64_2G004570.1,Csa64_2G004580.1,Csa64_2G004560.1,	Csaw4_2G004630.1,Csaw4_2G004640.1,Csaw4_2G004620.1,	Csaw8_2G004580.1,Csaw8_2G004590.1,Csaw8_2G004570.1,	Csahx14_UNG009210.1,Csahx14_2G005550.1,Csahx14_2G005560.1,Csahx14_UNG009220.1,Csahx14_2G005540.1,	Csahx117_2G005610.1,Csahx117_2G005600.1,
643_Csa9930_1G037050.1.fna	Csa9930_1G037050.1,	Csaxtmc_1G038290.1,	Csacu2_1G031660.1,	Csa37_1G036230.1,	Csagy14_1G042670.1,Csagy14_1G042660.1,	Csa9110gt_1G034780.1,	Csa80_1G044490.1,	Csa64_1G045190.1,	Csaw4_1G050990.1,Csaw4_1G039450.1,	Csaw8_1G030980.1,	Csahx14_1G048770.1,	Csahx117_1G052680.1,
644_Csa9930_6G001860.1.fna	Csa9930_6G001860.1,	Csaxtmc_6G001850.1,	Csacu2_6G001820.1,Csacu2_6G001810.1,	Csa37_6G001870.1,Csa37_6G001860.1,	Csagy14_6G004900.1,Csagy14_6G004890.1,	Csa9110gt_6G001880.1,Csa9110gt_6G001870.1,	Csa80_6G003850.1,Csa80_6G003840.1,	Csa64_6G001890.1,Csa64_6G001880.1,	Csaw4_6G001850.1,Csaw4_6G001840.1,	Csaw8_6G001830.1,Csaw8_6G001820.1,	Csahx14_6G002830.1,Csahx14_6G002820.1,	Csahx117_6G001870.1,Csahx117_6G001860.1,
645_Csa9930_4G032170.1.fna	Csa9930_4G032170.1,	Csaxtmc_4G042310.1,	Csacu2_4G034010.1,	Csa37_4G094990.1,	Csagy14_4G039090.1,	Csa9110gt_4G034890.1,	Csa80_4G090010.1,	Csa64_4G044630.1,	Csaw4_4G026910.1,	Csaw8_4G033010.1,	Csahx14_4G039890.1,	Csahx117_4G039200.1,
646_Csa9930_5G027450.1.fna	Csa9930_5G027450.1,	Csaxtmc_5G042410.1,	Csacu2_5G041440.1,	Csa37_5G043870.1,	Csagy14_5G044650.1,	Csa9110gt_5G034440.1,	Csa80_5G050910.1,	Csa64_5G021230.1,	Csaw4_5G028520.1,	Csaw8_5G023930.1,	Csahx14_5G043160.1,	Csahx117_5G055240.1,Csahx117_5G055250.1,
647_Csa9930_3G035710.1.fna	Csa9930_3G035710.1,	Csaxtmc_3G051990.1,	Csacu2_3G039520.1,	Csa37_3G049370.1,	Csagy14_3G052200.1,	Csa9110gt_3G040930.1,	Csa80_3G045640.1,	Csa64_3G054950.1,	Csaw4_3G039170.1,	Csaw8_3G038650.1,	Csahx14_3G056780.1,	Csahx117_3G059580.1,
648_Csa9930_6G036870.1.fna	Csa9930_6G036870.1,	Csaxtmc_6G043880.1,	Csacu2_6G031420.1,	Csa37_6G031770.1,	Csagy14_6G039640.1,	Csa9110gt_6G031820.1,	Csa80_6G075350.1,	Csa64_6G030980.1,	Csaw4_6G028650.1,	Csaw8_6G028970.1,	Csahx14_6G044360.1,	Csahx117_6G041420.1,
649_Csa9930_5G040920.1.fna	Csa9930_5G040920.1,	Csaxtmc_5G061920.1,	Csacu2_5G055800.1,	Csa37_5G057980.1,	Csagy14_5G063670.1,	Csa9110gt_5G047920.1,	Csa80_5G064230.1,	Csa64_5G045160.1,	Csaw4_5G042220.1,	Csaw8_5G051740.1,Csaw8_5G050530.1,	Csahx14_5G064370.1,	Csahx117_5G068830.1,
650_Csa9930_5G010180.1.fna	Csa9930_5G010180.1,	Csaxtmc_5G012170.1,	Csacu2_5G010190.1,	Csa37_5G008300.1,	Csagy14_5G012070.1,	Csa9110gt_5G009380.1,	Csa80_5G008210.1,	Csa64_5G017700.1,	Csaw4_5G009260.1,	Csaw8_5G019520.1,	Csahx14_5G013010.1,	Csahx117_5G014320.1,
651_Csa9930_5G038020.1.fna	Csa9930_5G038020.1,	Csaxtmc_5G057990.1,	Csacu2_5G052880.1,	Csa37_5G055170.1,	Csagy14_5G060750.1,	Csa9110gt_5G045020.1,	Csa80_5G061380.1,	Csa64_5G042190.1,	Csaw4_5G039120.1,	Csaw8_5G044530.1,	Csahx14_5G059460.1,	Csahx117_5G065830.1,Csahx117_5G065820.1,
652_Csa9930_2G009060.1.fna	Csa9930_2G009060.1,	Csaxtmc_2G007910.1,	Csacu2_2G006960.1,	Csa37_2G006880.1,	Csagy14_2G013030.1,	Csa9110gt_2G007990.1,	Csa80_2G008810.1,	Csa64_2G006900.1,	Csaw4_2G007970.1,	Csaw8_2G007860.1,Csaw8_UNG185670.1,	Csahx14_2G011930.1,	Csahx117_2G008870.1,
653_Csa9930_3G011570.1.fna	Csa9930_3G011570.1,	Csaxtmc_3G017690.1,	Csacu2_3G013850.1,	Csa37_3G011830.1,	Csagy14_3G014720.1,	Csa9110gt_3G013740.1,	Csa80_3G011810.1,	Csa64_3G011650.1,	Csaw4_3G013950.1,	Csaw8_3G012030.1,	Csahx14_3G016580.1,	Csahx117_3G020970.1,
654_Csa9930_2G012580.1.fna	Csa9930_2G012580.1,	Csaxtmc_2G011750.1,	Csacu2_2G012750.1,	Csa37_2G010610.1,	Csagy14_2G017660.1,	Csa9110gt_2G012700.1,	Csa80_2G013530.1,	Csa64_2G010620.1,	Csaw4_2G013540.1,	Csaw8_2G019600.1,	Csahx14_2G017600.1,	Csahx117_2G014570.1,
655_Csa9930_5G028330.1.fna	Csa9930_5G028330.1,	Csaxtmc_5G045490.1,	Csacu2_5G042270.1,	Csa37_5G044730.1,	Csagy14_5G045500.1,	Csa9110gt_5G035330.1,Csa9110gt_5G035320.1,	Csa80_5G051770.1,Csa80_5G051760.1,	Csa64_5G020380.1,	Csaw4_5G029380.1,Csaw4_5G029390.1,	Csaw8_5G023070.1,	Csahx14_5G043960.1,	Csahx117_5G056150.1,
656_Csa9930_6G039500.1.fna	Csa9930_6G039500.1,Csa9930_6G039510.1,	Csaxtmc_6G049590.1,Csaxtmc_6G049600.1,	Csacu2_6G034070.1,Csacu2_6G034080.1,	Csa37_6G034440.1,Csa37_6G034450.1,	Csagy14_6G044260.1,Csagy14_6G044270.1,	Csa9110gt_6G034520.1,Csa9110gt_6G034530.1,	Csa80_6G078090.1,Csa80_6G078100.1,	Csa64_6G033610.1,Csa64_6G033620.1,	Csaw4_6G031270.1,Csaw4_6G031280.1,	Csaw8_6G031660.1,Csaw8_6G031670.1,	Csahx14_6G050980.1,Csahx14_6G050990.1,	Csahx117_6G044180.1,Csahx117_6G044170.1,
657_Csa9930_1G007300.1.fna	Csa9930_1G007300.1,	Csaxtmc_1G007380.1,	Csacu2_1G007560.1,	Csa37_1G007420.1,	Csagy14_1G012640.1,	Csa9110gt_1G007670.1,	Csa80_1G007390.1,	Csa64_1G007400.1,	Csaw4_1G007390.1,Csaw4_1G007400.1,	Csaw8_1G007430.1,	Csahx14_1G013600.1,	Csahx117_1G010620.1,
658_Csa9930_6G003120.1.fna	Csa9930_6G003120.1,	Csaxtmc_6G003090.1,	Csacu2_6G003010.1,	Csa37_6G003110.1,	Csagy14_6G006170.1,	Csa9110gt_6G003120.1,	Csa80_6G005160.1,	Csa64_6G003110.1,	Csaw4_6G003120.1,	Csaw8_6G003120.1,	Csahx14_6G004110.1,	Csahx117_6G003180.1,
659_Csa9930_2G012370.1.fna	Csa9930_2G012370.1,	Csaxtmc_2G011560.1,Csaxtmc_2G011550.1,	Csacu2_2G012540.1,	Csa37_2G010390.1,	Csagy14_2G017480.1,	Csa9110gt_2G012480.1,	Csa80_2G013340.1,	Csa64_2G010410.1,	Csaw4_2G013330.1,	Csaw8_2G019400.1,	Csahx14_2G016440.1,	Csahx117_2G014390.1,
660_Csa9930_7G005810.1.fna	Csa9930_7G005810.1,	Csaxtmc_7G007920.1,	Csacu2_7G005720.1,	Csa37_7G004690.1,	Csagy14_7G005730.1,	Csa9110gt_7G006940.1,	Csa80_7G004710.1,	Csa64_7G003370.1,	Csaw4_7G004660.1,	Csaw8_7G009890.1,Csaw8_7G009880.1,	Csahx14_7G006830.1,	Csahx117_7G005910.1,
661_Csa9930_6G040240.1.fna	Csa9930_6G040240.1,	Csaxtmc_6G051340.1,	Csacu2_6G034750.1,Csacu2_UNG165860.1,Csacu2_UNG165840.1,Csacu2_UNG165850.1,	Csa37_6G036140.1,	Csagy14_6G044930.1,	Csa9110gt_6G035240.1,	Csa80_6G078790.1,	Csa64_6G034340.1,	Csaw4_6G032000.1,	Csaw8_6G032370.1,	Csahx14_6G051710.1,	Csahx117_6G044850.1,
662_Csa9930_2G016060.1.fna	Csa9930_2G016060.1,	Csaxtmc_2G016300.1,	Csacu2_2G016240.1,	Csa37_2G015060.1,	Csagy14_2G022140.1,	Csa9110gt_2G017260.1,	Csa80_2G017830.1,	Csa64_2G014050.1,	Csaw4_2G017990.1,	Csaw8_2G026160.1,	Csahx14_2G025060.1,	Csahx117_2G019890.1,Csahx117_UNG264510.1,
663_Csa9930_3G048750.1.fna	Csa9930_3G048750.1,	Csaxtmc_3G069280.1,	Csacu2_3G057460.1,	Csa37_3G062640.1,	Csagy14_3G067580.1,	Csa9110gt_3G054500.1,	Csa80_3G058790.1,	Csa64_3G068180.1,	Csaw4_3G053540.1,	Csaw8_3G052160.1,	Csahx14_3G075200.1,	Csahx117_3G073160.1,
664_Csa9930_2G008030.1.fna	Csa9930_2G008030.1,	Csaxtmc_2G005970.1,	Csacu2_2G005990.1,	Csa37_2G005950.1,	Csagy14_2G007010.1,	Csa9110gt_2G006980.1,	Csa80_2G006870.1,	Csa64_2G005910.1,	Csaw4_2G006000.1,	Csaw8_2G006820.1,	Csahx14_2G007930.1,	Csahx117_2G006900.1,
665_Csa9930_5G026170.1.fna	Csa9930_5G026170.1,	Csaxtmc_5G041050.1,	Csacu2_5G040030.1,	Csa37_5G042550.1,	Csagy14_5G041250.1,	Csa9110gt_5G032160.1,Csa9110gt_7G024440.1,	Csa80_5G049610.1,	Csa64_5G024600.1,	Csaw4_5G027200.1,	Csaw8_5G026240.1,	Csahx14_5G040880.1,	Csahx117_5G053860.1,
666_Csa9930_6G000130.1.fna	Csa9930_6G000130.1,	Csaxtmc_6G000130.1,	Csacu2_6G000130.1,	Csa37_6G000130.1,	Csagy14_6G000130.1,	Csa9110gt_6G000150.1,	Csa80_6G002170.1,	Csa64_6G000180.1,	Csaw4_6G000130.1,	Csaw8_6G000140.1,	Csahx14_6G000130.1,	Csahx117_6G000150.1,
667_Csa9930_1G004850.1.fna	Csa9930_1G004850.1,	Csaxtmc_1G004800.1,	Csacu2_1G004980.1,	Csa37_1G004910.1,	Csagy14_1G009090.1,Csagy14_1G009100.1,	Csa9110gt_1G005080.1,Csa9110gt_1G005070.1,	Csa80_1G004840.1,	Csa64_1G004870.1,	Csaw4_1G004900.1,	Csaw8_1G004910.1,Csaw8_1G004890.1,Csaw8_1G004900.1,	Csahx14_1G011030.1,	Csahx117_1G008020.1,
668_Csa9930_6G052590.1.fna	Csa9930_6G052590.1,	Csaxtmc_6G067010.1,	Csacu2_6G048110.1,	Csa37_6G048700.1,	Csagy14_6G058440.1,	Csa9110gt_6G049890.1,	Csa80_6G102260.1,	Csa64_6G046770.1,	Csaw4_6G045630.1,	Csaw8_6G045860.1,	Csahx14_6G066170.1,	Csahx117_6G057520.1,
669_Csa9930_6G041690.1.fna	Csa9930_6G041690.1,	Csaxtmc_6G052810.1,	Csacu2_6G036170.1,	Csa37_6G037570.1,	Csagy14_6G046420.1,	Csa9110gt_6G036740.1,	Csa80_6G091420.1,	Csa64_6G035870.1,	Csaw4_6G033510.1,	Csaw8_6G033850.1,	Csahx14_6G053200.1,	Csahx117_6G046380.1,
670_Csa9930_1G002680.1.fna	Csa9930_1G002680.1,	Csaxtmc_1G002610.1,	Csacu2_1G002660.1,	Csa37_1G002690.1,	Csagy14_1G005800.1,	Csa9110gt_1G002770.1,	Csa80_1G002650.1,	Csa64_1G002650.1,	Csaw4_1G002660.1,	Csaw8_1G002690.1,	Csahx14_1G007790.1,	Csahx117_1G002710.1,
671_Csa9930_7G008460.1.fna	Csa9930_7G008460.1,	Csaxtmc_7G011660.1,	Csacu2_7G008380.1,	Csa37_7G007290.1,	Csagy14_7G008370.1,	Csa9110gt_7G009480.1,	Csa80_7G007400.1,	Csa64_7G000680.1,	Csaw4_7G007310.1,Csaw4_7G007320.1,	Csaw8_7G012620.1,	Csahx14_7G010450.1,	Csahx117_7G013450.1,
672_Csa9930_3G014790.1.fna	Csa9930_3G014790.1,	Csaxtmc_3G020940.1,	Csacu2_3G017130.1,	Csa37_3G015080.1,	Csagy14_3G018000.1,	Csa9110gt_3G016950.1,	Csa80_3G015030.1,	Csa64_3G025400.1,	Csaw4_3G017190.1,	Csaw8_3G015410.1,	Csahx14_3G020830.1,	Csahx117_3G027290.1,
673_Csa9930_7G026260.1.fna	Csa9930_7G026260.1,	Csaxtmc_7G027850.1,	Csacu2_7G023490.1,	Csa37_7G036290.1,	Csagy14_7G031540.1,	Csa9110gt_7G022620.1,	Csa80_7G034830.1,	Csa64_7G025200.1,	Csaw4_7G021200.1,	Csaw8_7G034270.1,	Csahx14_7G030870.1,	Csahx117_7G028670.1,
674_Csa9930_5G018050.1.fna	Csa9930_5G018050.1,	Csaxtmc_5G025660.1,Csaxtmc_5G025670.1,	Csacu2_5G027530.1,Csacu2_5G027520.1,	Csa37_5G020880.1,Csa37_5G020870.1,	Csagy14_5G027950.1,Csagy14_5G027940.1,	Csa9110gt_5G023800.1,Csa9110gt_5G023790.1,	Csa80_5G030110.1,Csa80_5G030100.1,	Csa64_5G006560.1,Csa64_5G006570.1,	Csaw4_5G019760.1,Csaw4_5G019750.1,	Csaw8_5G010480.1,Csaw8_5G011480.1,	Csahx14_5G026250.1,Csahx14_5G026240.1,	Csahx117_5G033610.1,Csahx117_5G033600.1,
675_Csa9930_3G003480.1.fna	Csa9930_3G003480.1,	Csaxtmc_3G004520.1,	Csacu2_3G003520.1,	Csa37_3G003530.1,	Csagy14_3G003520.1,	Csa9110gt_3G004510.1,	Csa80_3G003540.1,	Csa64_3G003560.1,	Csaw4_3G003520.1,Csaw4_UNG083340.1,	Csaw8_3G003560.1,	Csahx14_3G004520.1,	Csahx117_3G005480.1,Csahx117_3G006680.1,
676_Csa9930_6G016060.1.fna	Csa9930_6G016060.1,	Csaxtmc_6G023410.1,	Csacu2_6G017180.1,	Csa37_6G014310.1,	Csagy14_6G022330.1,	Csa9110gt_6G016360.1,	Csa80_6G024420.1,	Csa64_6G014540.1,	Csaw4_6G014330.1,Csaw4_6G014340.1,	Csaw8_6G018500.1,	Csahx14_6G023300.1,	Csahx117_6G017330.1,
677_Csa9930_6G005980.1.fna	Csa9930_6G005980.1,	Csaxtmc_6G006150.1,	Csacu2_6G006940.1,Csacu2_6G006930.1,	Csa37_6G006010.1,	Csagy14_6G010190.1,	Csa9110gt_6G006030.1,	Csa80_6G010230.1,	Csa64_6G006140.1,	Csaw4_6G006060.1,	Csaw8_6G008040.1,	Csahx14_6G009030.1,	Csahx117_6G006110.1,
678_Csa9930_2G002290.1.fna	Csa9930_2G002290.1,	Csaxtmc_2G001270.1,	Csacu2_2G001230.1,	Csa37_2G001220.1,	Csagy14_2G001290.1,	Csa9110gt_2G002300.1,	Csa80_2G002260.1,	Csa64_2G001250.1,	Csaw4_2G001250.1,	Csaw8_2G001230.1,	Csahx14_2G002230.1,	Csahx117_2G002250.1,
679_Csa9930_7G033370.1.fna	Csa9930_7G033370.1,	Csaxtmc_7G040220.1,	Csacu2_7G030590.1,	Csa37_7G043490.1,	Csagy14_7G038840.1,	Csa9110gt_7G029990.1,	Csa80_7G042920.1,	Csa64_7G032290.1,	Csaw4_7G028360.1,	Csaw8_7G042570.1,	Csahx14_7G040990.1,	Csahx117_7G045950.1,
680_Csa9930_6G042160.1.fna	Csa9930_6G042160.1,	Csaxtmc_6G053400.1,	Csacu2_6G036680.1,	Csa37_6G038140.1,	Csagy14_6G047020.1,	Csa9110gt_6G037260.1,	Csa80_6G091990.1,	Csa64_6G036390.1,	Csaw4_6G034040.1,	Csaw8_6G034370.1,	Csahx14_6G053740.1,	Csahx117_6G046940.1,
681_Csa9930_6G038670.1.fna	Csa9930_6G038670.1,	Csaxtmc_6G048730.1,	Csacu2_6G033220.1,	Csa37_6G033570.1,	Csagy14_6G042430.1,	Csa9110gt_6G033630.1,	Csa80_6G077250.1,	Csa64_6G032780.1,	Csaw4_6G030420.1,	Csaw8_6G030790.1,	Csahx14_6G049140.1,	Csahx117_6G043320.1,Csahx117_6G043310.1,Csahx117_6G043300.1,
682_Csa9930_1G037860.1.fna	Csa9930_1G037860.1,	Csaxtmc_1G039110.1,	Csacu2_1G032480.1,	-	Csagy14_1G043490.1,	Csa9110gt_1G035610.1,	Csa80_1G045290.1,	Csa64_1G046000.1,	Csaw4_UNG333540.1,Csaw4_1G045590.1,	Csaw8_1G031800.1,	Csahx14_1G050600.1,	Csahx117_1G053490.1,
683_Csa9930_6G041710.1.fna	Csa9930_6G041710.1,	Csaxtmc_6G052830.1,	Csacu2_6G036190.1,	Csa37_6G037590.1,	Csagy14_6G046440.1,	Csa9110gt_6G036760.1,	Csa80_6G091440.1,	Csa64_6G035890.1,	Csaw4_6G033530.1,	Csaw8_6G033870.1,	Csahx14_6G053220.1,	Csahx117_6G046400.1,
684_Csa9930_1G014680.1.fna	Csa9930_1G014680.1,	Csaxtmc_1G015880.1,	Csacu2_1G014940.1,	Csa37_1G015620.1,	Csagy14_1G024160.1,	Csa9110gt_1G016000.1,	Csa80_1G015500.1,	Csa64_1G015780.1,	Csaw4_1G016710.1,	Csaw8_1G015830.1,	Csahx14_1G024820.1,	Csahx117_1G027020.1,
685_Csa9930_7G028520.1.fna	Csa9930_7G028520.1,	Csaxtmc_7G034260.1,	Csacu2_7G025720.1,	Csa37_7G038640.1,	Csagy14_7G033910.1,	Csa9110gt_7G024970.1,	Csa80_7G037080.1,	Csa64_7G027460.1,	Csaw4_7G023510.1,	Csaw8_7G036710.1,	Csahx14_7G034140.1,	Csahx117_7G036060.1,
686_Csa9930_3G047250.1.fna	Csa9930_3G047250.1,	Csaxtmc_3G067760.1,	Csacu2_3G055880.1,	Csa37_3G061110.1,	Csagy14_3G066040.1,	Csa9110gt_UNG056980.1,Csa9110gt_3G052940.1,Csa9110gt_3G052920.1,Csa9110gt_3G052950.1,Csa9110gt_3G052930.1,	Csa80_3G057270.1,	Csa64_3G066680.1,	Csaw4_3G052000.1,Csaw4_3G051990.1,	Csaw8_3G050620.1,Csaw8_3G050610.1,	Csahx14_3G070620.1,Csahx14_3G070610.1,	Csahx117_3G071560.1,Csahx117_3G071570.1,
687_Csa9930_6G039570.1.fna	Csa9930_6G039570.1,	Csaxtmc_6G049660.1,	Csacu2_6G034140.1,	Csa37_6G034510.1,	Csagy14_6G044320.1,	Csa9110gt_6G034590.1,	Csa80_6G078160.1,	Csa64_6G033680.1,	Csaw4_6G031340.1,	Csaw8_6G031730.1,Csaw8_6G031740.1,	Csahx14_6G051050.1,	Csahx117_6G044240.1,
688_Csa9930_7G006510.1.fna	Csa9930_7G006510.1,	Csaxtmc_7G009760.1,Csaxtmc_7G009770.1,	Csacu2_7G006460.1,	Csa37_7G005390.1,	Csagy14_7G006450.1,	Csa9110gt_7G007660.1,	Csa80_7G005500.1,	Csa64_7G002660.1,	Csaw4_7G005370.1,	Csaw8_7G010610.1,	Csahx14_7G008560.1,Csahx14_7G008570.1,Csahx14_7G008580.1,	Csahx117_7G010600.1,
689_Csa9930_6G034540.1.fna	Csa9930_6G034540.1,	Csaxtmc_6G042500.1,	Csacu2_6G030110.1,	Csa37_6G030270.1,	Csagy14_6G037320.1,	Csa9110gt_6G030390.1,	Csa80_6G065930.1,	Csa64_6G029610.1,	Csaw4_6G027330.1,	Csaw8_6G027600.1,	Csahx14_6G042030.1,	Csahx117_6G036980.1,
690_Csa9930_5G026840.1.fna	Csa9930_5G026840.1,	Csaxtmc_5G041690.1,	Csacu2_5G040770.1,	Csa37_5G043210.1,	Csagy14_5G043030.1,	-	Csa80_5G050250.1,	Csa64_5G022870.1,	Csaw4_5G027900.1,Csaw4_5G027890.1,	Csaw8_5G025590.1,Csaw8_5G025600.1,	Csahx14_5G042500.1,	Csahx117_5G054570.1,
691_Csa9930_6G042490.1.fna	Csa9930_6G042490.1,	Csaxtmc_6G053720.1,Csaxtmc_6G053730.1,	Csacu2_6G037970.1,Csacu2_6G037980.1,	Csa37_6G038560.1,Csa37_6G038570.1,	Csagy14_6G047360.1,	Csa9110gt_6G037580.1,Csa9110gt_6G037590.1,	Csa80_6G092340.1,Csa80_6G092350.1,	Csa64_6G036710.1,Csa64_6G036720.1,	Csaw4_6G034390.1,Csaw4_6G034400.1,	Csaw8_6G034720.1,Csaw8_6G034730.1,Csaw8_6G034710.1,	Csahx14_6G054090.1,Csahx14_6G054100.1,	Csahx117_6G047290.1,Csahx117_6G047300.1,
692_Csa9930_1G004500.1.fna	Csa9930_1G004500.1,	Csaxtmc_1G004440.1,	Csacu2_1G004620.1,	Csa37_1G004520.1,	Csagy14_1G008690.1,	Csa9110gt_1G004650.1,	Csa80_1G004490.1,	Csa64_1G004490.1,	Csaw4_1G004550.1,	Csaw8_1G004520.1,	Csahx14_1G009650.1,Csahx14_1G009640.1,	Csahx117_1G007650.1,
693_Csa9930_1G012900.1.fna	Csa9930_1G012900.1,	Csaxtmc_1G014130.1,	Csacu2_1G013280.1,	Csa37_1G013950.1,	Csagy14_1G021430.1,	Csa9110gt_1G014370.1,	Csa80_1G013930.1,	Csa64_1G013000.1,	Csaw4_1G015050.1,	Csaw8_1G014110.1,	Csahx14_1G023170.1,	Csahx117_1G024330.1,
694_Csa9930_6G002540.1.fna	Csa9930_6G002540.1,	Csaxtmc_6G002530.1,	Csacu2_6G002510.1,	Csa37_6G002560.1,	Csagy14_6G005610.1,	Csa9110gt_6G002580.1,	Csa80_6G004520.1,	Csa64_6G002570.1,	Csaw4_6G002570.1,	Csaw8_6G002550.1,	Csahx14_6G003530.1,	Csahx117_6G002600.1,
695_Csa9930_7G035460.1.fna	Csa9930_7G035460.1,	Csaxtmc_7G042430.1,	Csacu2_7G032730.1,	Csa37_7G045620.1,	Csagy14_7G041000.1,	Csa9110gt_7G034120.1,	Csa80_7G045040.1,	Csa64_7G037410.1,	Csaw4_7G031520.1,	Csaw8_7G044700.1,	Csahx14_7G043090.1,	Csahx117_7G049090.1,
696_Csa9930_3G034110.1.fna	Csa9930_3G034110.1,	Csaxtmc_3G048440.1,	Csacu2_3G037900.1,	Csa37_3G047880.1,	Csagy14_3G049570.1,	Csa9110gt_3G039290.1,	Csa80_3G044020.1,	-	Csaw4_3G037630.1,	Csaw8_3G037060.1,	Csahx14_3G055200.1,	Csahx117_3G057980.1,
697_Csa9930_7G026010.1.fna	Csa9930_7G026010.1,	Csaxtmc_7G026600.1,	Csacu2_7G023230.1,	Csa37_7G035950.1,	Csagy14_7G031270.1,	Csa9110gt_7G022380.1,	Csa80_7G034550.1,	Csa64_7G024950.1,	Csaw4_7G020940.1,Csaw4_7G020930.1,	Csaw8_7G033970.1,	Csahx14_7G030630.1,	Csahx117_7G028440.1,
698_Csa9930_2G032020.1.fna	Csa9930_2G032020.1,	Csaxtmc_2G034000.1,	Csacu2_2G032700.1,	Csa37_2G101490.1,	Csagy14_2G039810.1,	Csa9110gt_2G033250.1,	Csa80_2G104610.1,	Csa64_2G071880.1,	Csaw4_2G036890.1,	Csaw8_2G044100.1,	Csahx14_2G040940.1,	Csahx117_2G043960.1,
699_Csa9930_2G016850.1.fna	Csa9930_2G016850.1,	Csaxtmc_2G018000.1,	Csacu2_2G018000.1,	Csa37_2G015910.1,	Csagy14_2G023920.1,	Csa9110gt_2G019020.1,	Csa80_2G019680.1,	Csa64_2G015970.1,	Csaw4_2G019320.1,	Csaw8_2G030200.1,	Csahx14_2G026830.1,	Csahx117_2G022690.1,
700_Csa9930_2G005010.1.fna	Csa9930_2G005010.1,	Csaxtmc_2G003840.1,	Csacu2_2G003840.1,	Csa37_2G003780.1,	Csagy14_2G003890.1,	Csa9110gt_2G004880.1,	Csa80_2G004790.1,	Csa64_2G003800.1,	Csaw4_2G003850.1,	Csaw8_2G003800.1,	Csahx14_2G004820.1,	Csahx117_2G004840.1,
701_Csa9930_4G000580.1.fna	Csa9930_4G000580.1,	Csaxtmc_4G000590.1,	Csacu2_4G000570.1,	Csa37_4G000620.1,	Csagy14_4G000580.1,	Csa9110gt_4G000560.1,	Csa80_4G000570.1,	Csa64_4G019890.1,	Csaw4_4G000590.1,	Csaw8_4G000570.1,	Csahx14_4G000570.1,	Csahx117_4G000600.1,
702_Csa9930_2G014310.1.fna	Csa9930_2G014310.1,	Csaxtmc_2G013530.1,	Csacu2_2G014550.1,Csacu2_2G014540.1,	Csa37_2G012340.1,	Csagy14_2G020450.1,	Csa9110gt_2G015490.1,Csa9110gt_2G015480.1,	Csa80_2G016260.1,	Csa64_2G012320.1,	Csaw4_2G015280.1,	Csaw8_2G022400.1,	Csahx14_2G022300.1,	Csahx117_UNG154730.1,Csahx117_2G018260.1,Csahx117_2G018270.1,
703_Csa9930_4G003390.1.fna	Csa9930_4G003390.1,	Csaxtmc_4G003420.1,	Csacu2_4G006390.1,	Csa37_4G003450.1,	Csagy14_4G004400.1,	Csa9110gt_4G004460.1,Csa9110gt_4G004450.1,	Csa80_4G003370.1,	-	Csaw4_4G003480.1,	Csaw8_4G003430.1,	Csahx14_4G003390.1,	Csahx117_4G003450.1,Csahx117_4G003440.1,
704_Csa9930_4G005910.1.fna	Csa9930_4G005910.1,	Csaxtmc_4G006940.1,	Csacu2_4G009010.1,	Csa37_4G005940.1,	Csagy14_4G008930.1,	Csa9110gt_4G006970.1,	Csa80_4G005980.1,	Csa64_4G012530.1,	Csaw4_4G007000.1,	Csaw8_4G006940.1,	Csahx14_4G005930.1,	Csahx117_4G005940.1,Csahx117_4G005930.1,
705_Csa9930_3G008000.1.fna	Csa9930_3G008000.1,Csa9930_3G008010.1,	Csaxtmc_3G013010.1,	Csacu2_3G010180.1,	Csa37_3G008120.1,	Csagy14_3G011160.1,	Csa9110gt_3G010130.1,	Csa80_3G008180.1,Csa80_3G008190.1,	Csa64_3G008010.1,	Csaw4_3G010180.1,	Csaw8_3G008260.1,Csaw8_3G008270.1,	Csahx14_3G011930.1,	Csahx117_3G017300.1,
706_Csa9930_2G036510.1.fna	Csa9930_2G036510.1,	Csaxtmc_2G038600.1,	Csacu2_2G037240.1,	Csa37_2G106210.1,	Csagy14_2G046510.1,	Csa9110gt_2G037910.1,	Csa80_2G109140.1,	Csa64_2G076620.1,	Csaw4_2G041530.1,	Csaw8_2G048810.1,	Csahx14_2G048530.1,	Csahx117_2G048490.1,
707_Csa9930_2G008730.1.fna	Csa9930_2G008730.1,	Csaxtmc_2G006690.1,	Csacu2_2G006710.1,	Csa37_2G006640.1,	Csagy14_2G011780.1,	Csa9110gt_2G007730.1,	Csa80_2G007570.1,	Csa64_2G006640.1,	Csaw4_2G006730.1,	Csaw8_2G007610.1,	Csahx14_2G011670.1,	Csahx117_2G007630.1,
708_Csa9930_3G039030.1.fna	Csa9930_3G039030.1,	Csaxtmc_3G056400.1,	Csacu2_3G043850.1,	Csa37_3G052660.1,	Csagy14_3G057560.1,	Csa9110gt_3G044380.1,	Csa80_3G048970.1,	Csa64_3G058310.1,	Csaw4_3G042630.1,	Csaw8_3G041980.1,	Csahx14_3G060250.1,	Csahx117_3G062980.1,
709_Csa9930_3G006850.1.fna	Csa9930_3G006850.1,	Csaxtmc_3G011810.1,	Csacu2_3G006930.1,	Csa37_3G006920.1,	Csagy14_3G008990.1,	Csa9110gt_3G008920.1,	Csa80_3G007010.1,	Csa64_3G006860.1,	Csaw4_3G008990.1,	Csaw8_3G007000.1,	Csahx14_3G009790.1,	Csahx117_3G014070.1,
710_Csa9930_7G008660.1.fna	Csa9930_7G008660.1,	Csaxtmc_7G011860.1,	Csacu2_7G008580.1,	Csa37_7G007490.1,	Csagy14_7G008570.1,	Csa9110gt_7G009690.1,	Csa80_7G007610.1,	Csa64_7G000480.1,	Csaw4_7G007520.1,	Csaw8_7G012820.1,	Csahx14_7G010650.1,	Csahx117_7G013640.1,
711_Csa9930_6G004970.1.fna	Csa9930_6G004970.1,	Csaxtmc_6G005010.1,Csaxtmc_6G005000.1,	Csacu2_6G005870.1,	Csa37_6G004960.1,	Csagy14_6G008020.1,Csagy14_6G009100.1,Csagy14_6G009110.1,	Csa9110gt_6G004940.1,	Csa80_6G007080.1,	Csa64_6G005080.1,	Csaw4_6G004960.1,	Csaw8_6G004970.1,	Csahx14_6G007000.1,	Csahx117_6G005040.1,
712_Csa9930_7G032730.1.fna	Csa9930_7G032730.1,	Csaxtmc_7G039590.1,	Csacu2_7G029940.1,	Csa37_7G042830.1,	Csagy14_7G038250.1,	Csa9110gt_7G029370.1,	Csa80_7G042320.1,	Csa64_7G031650.1,	Csaw4_7G027700.1,	Csaw8_7G041950.1,	Csahx14_7G040360.1,	Csahx117_7G045310.1,
713_Csa9930_6G003240.1.fna	Csa9930_6G003240.1,	Csaxtmc_6G003210.1,	Csacu2_6G003120.1,	Csa37_6G003230.1,	Csagy14_6G006290.1,	Csa9110gt_6G003240.1,	Csa80_6G005270.1,	Csa64_6G003230.1,	Csaw4_6G003240.1,	Csaw8_6G003250.1,Csaw8_6G003240.1,	Csahx14_6G004250.1,	Csahx117_6G003300.1,
714_Csa9930_2G015600.1.fna	Csa9930_2G015600.1,	Csaxtmc_2G014860.1,	Csacu2_2G015800.1,	Csa37_2G014720.1,	Csagy14_2G021800.1,Csagy14_2G021790.1,	Csa9110gt_2G016800.1,	Csa80_2G017520.1,	Csa64_2G013650.1,	Csaw4_2G017570.1,	Csaw8_2G025790.1,	Csahx14_2G024570.1,	Csahx117_2G019590.1,
715_Csa9930_1G008560.1.fna	Csa9930_1G008560.1,	Csaxtmc_1G008660.1,	Csacu2_1G008820.1,	Csa37_1G008680.1,	Csagy14_1G013850.1,	Csa9110gt_1G008940.1,	Csa80_1G008620.1,	Csa64_1G008650.1,	Csaw4_1G009660.1,	Csaw8_1G008680.1,	Csahx14_1G014870.1,	Csahx117_1G012930.1,
716_Csa9930_5G002870.1.fna	Csa9930_5G002870.1,	Csaxtmc_5G003900.1,	Csacu2_5G003910.1,	Csa37_5G002950.1,Csa37_5G002940.1,	Csagy14_5G003880.1,	Csa9110gt_5G004070.1,Csa9110gt_5G004060.1,	Csa80_5G002890.1,	Csa64_5G003250.1,	Csaw4_5G002890.1,Csaw4_5G002880.1,	Csaw8_5G005210.1,	Csahx14_5G006810.1,	Csahx117_5G003860.1,Csahx117_5G003850.1,
717_Csa9930_1G038790.1.fna	Csa9930_1G038790.1,	Csaxtmc_1G040010.1,	Csacu2_1G034370.1,Csacu2_UNG268830.1,Csacu2_UNG268820.1,	Csa37_1G037970.1,	Csagy14_1G044340.1,	Csa9110gt_1G037410.1,Csa9110gt_UNG032590.1,	Csa80_1G046250.1,	Csa64_1G048940.1,	Csaw4_1G057800.1,Csaw4_UNG034710.1,Csaw4_UNG034720.1,	Csaw8_1G033670.1,	Csahx14_1G051460.1,	Csahx117_1G055370.1,Csahx117_1G055380.1,
718_Csa9930_3G048740.1.fna	Csa9930_3G048740.1,	Csaxtmc_3G069270.1,	Csacu2_3G057450.1,	Csa37_3G062630.1,	Csagy14_3G067570.1,	Csa9110gt_3G054490.1,	Csa80_3G058780.1,	Csa64_3G068170.1,	Csaw4_3G053530.1,	Csaw8_3G052150.1,	Csahx14_3G075190.1,	Csahx117_3G073140.1,Csahx117_3G073150.1,
719_Csa9930_3G019260.1.fna	Csa9930_3G019260.1,	Csaxtmc_3G026480.1,	Csacu2_3G022610.1,	Csa37_3G019400.1,	Csagy14_3G025460.1,	Csa9110gt_3G022340.1,	Csa80_3G019540.1,	Csa64_3G029840.1,	Csaw4_3G021640.1,	Csaw8_3G019950.1,	Csahx14_3G027270.1,	Csahx117_3G035680.1,
720_Csa9930_4G003400.1.fna	Csa9930_4G003400.1,	Csaxtmc_4G003430.1,	Csacu2_4G006400.1,	Csa37_4G003460.1,	Csagy14_4G004410.1,	Csa9110gt_4G004470.1,	Csa80_4G003380.1,	Csa64_4G017020.1,	Csaw4_4G003490.1,	Csaw8_4G003440.1,	Csahx14_4G003400.1,	Csahx117_4G003460.1,
721_Csa9930_1G008630.1.fna	Csa9930_1G008630.1,	Csaxtmc_1G008720.1,	Csacu2_1G008900.1,	Csa37_1G008750.1,	Csagy14_1G013920.1,	Csa9110gt_1G009020.1,	Csa80_1G008680.1,	Csa64_1G008720.1,	Csaw4_1G009730.1,	Csaw8_1G008760.1,	Csahx14_1G014940.1,	Csahx117_1G013000.1,
722_Csa9930_3G041570.1.fna	Csa9930_3G041570.1,	Csaxtmc_3G060020.1,	Csacu2_3G046440.1,	Csa37_3G055260.1,	Csagy14_3G060190.1,	Csa9110gt_3G046960.1,	Csa80_3G051540.1,	Csa64_3G060940.1,	Csaw4_3G046160.1,	Csaw8_3G044610.1,	Csahx14_3G064870.1,	Csahx117_3G065600.1,
723_Csa9930_3G032470.1.fna	Csa9930_3G032470.1,	Csaxtmc_3G046730.1,Csaxtmc_3G046720.1,	Csacu2_3G036240.1,	Csa37_3G046130.1,Csa37_3G046120.1,	Csagy14_3G045930.1,Csagy14_3G045920.1,	Csa9110gt_3G036560.1,Csa9110gt_3G036550.1,	Csa80_3G041370.1,Csa80_3G041360.1,	Csa64_3G051580.1,Csa64_3G051570.1,	Csaw4_3G036000.1,	Csaw8_3G034320.1,Csaw8_3G034310.1,	Csahx14_3G051500.1,Csahx14_3G051490.1,	Csahx117_3G055320.1,Csahx117_3G055310.1,
724_Csa9930_3G044410.1.fna	Csa9930_3G044410.1,	Csaxtmc_3G063900.1,	Csacu2_3G052900.1,Csacu2_3G050210.1,	Csa37_3G058140.1,	Csagy14_3G063080.1,	Csa9110gt_3G049980.1,Csa9110gt_3G049970.1,	Csa80_3G054310.1,	Csa64_3G063750.1,	Csaw4_3G049000.1,	Csaw8_3G047480.1,	Csahx14_3G067720.1,	Csahx117_3G068570.1,
725_Csa9930_3G047920.1.fna	Csa9930_3G047920.1,	Csaxtmc_3G068470.1,	Csacu2_3G056590.1,	Csa37_3G061830.1,	Csagy14_3G066750.1,	Csa9110gt_3G053670.1,	Csa80_3G057970.1,	Csa64_3G067370.1,	Csaw4_3G052700.1,	Csaw8_3G051300.1,	Csahx14_3G073350.1,	Csahx117_3G072280.1,
726_Csa9930_6G006700.1.fna	Csa9930_6G006700.1,	Csaxtmc_6G006840.1,	Csacu2_6G007660.1,Csacu2_6G007670.1,	Csa37_6G006690.1,Csa37_6G006700.1,	Csagy14_6G010910.1,	Csa9110gt_6G006750.1,	-	-	Csaw4_6G006790.1,	Csaw8_6G008780.1,	Csahx14_6G010700.1,Csahx14_6G010710.1,	Csahx117_6G006800.1,Csahx117_6G006810.1,
727_Csa9930_5G004470.1.fna	Csa9930_5G004470.1,	Csaxtmc_5G006510.1,	Csacu2_5G005510.1,	Csa37_5G004630.1,	Csagy14_5G007450.1,	Csa9110gt_5G005670.1,	Csa80_5G004500.1,	Csa64_5G001700.1,	Csaw4_5G005490.1,	Csaw8_5G002660.1,	Csahx14_5G008390.1,	Csahx117_5G008590.1,
728_Csa9930_3G020450.1.fna	Csa9930_3G020450.1,	Csaxtmc_3G027760.1,	Csacu2_3G023850.1,	Csa37_3G020680.1,	Csagy14_3G026690.1,	Csa9110gt_3G023610.1,	Csa80_3G020740.1,	Csa64_3G031090.1,	Csaw4_3G022870.1,	Csaw8_3G021250.1,	Csahx14_3G029530.1,	Csahx117_3G036980.1,
729_Csa9930_1G041680.1.fna	Csa9930_1G041680.1,	Csaxtmc_1G044970.1,	Csacu2_1G037270.1,	Csa37_1G040940.1,	Csagy14_1G048260.1,	Csa9110gt_1G041460.1,Csa9110gt_1G041470.1,	Csa80_1G049140.1,	Csa64_1G052090.1,	Csaw4_1G061740.1,	Csaw8_1G038730.1,	Csahx14_1G056380.1,	Csahx117_1G058360.1,Csahx117_1G058350.1,
730_Csa9930_5G031540.1.fna	Csa9930_5G031540.1,	Csaxtmc_5G050640.1,	Csacu2_5G046520.1,	Csa37_5G047830.1,	Csagy14_5G053280.1,	Csa9110gt_5G038610.1,	Csa80_5G055060.1,	Csa64_5G035740.1,	Csaw4_5G032680.1,	Csaw8_5G037120.1,	Csahx14_5G049120.1,	Csahx117_5G059420.1,
731_Csa9930_7G022710.1.fna	Csa9930_7G022710.1,	Csaxtmc_7G022260.1,	Csacu2_7G019880.1,	Csa37_7G032560.1,	Csagy14_7G016880.1,	Csa9110gt_7G018990.1,	Csa80_7G031130.1,	Csa64_7G021540.1,	Csaw4_7G014050.1,	Csaw8_7G027340.1,	Csahx14_7G025330.1,	Csahx117_7G021980.1,
732_Csa9930_4G009240.1.fna	Csa9930_4G009240.1,	Csaxtmc_4G014370.1,	Csacu2_4G012370.1,	Csa37_4G009480.1,	Csagy14_4G012350.1,	Csa9110gt_4G011300.1,	Csa80_4G009340.1,	Csa64_4G009170.1,	Csaw4_4G010380.1,	Csaw8_4G010340.1,	Csahx14_4G010320.1,	Csahx117_4G009440.1,
733_Csa9930_2G009000.1.fna	Csa9930_2G009000.1,	Csaxtmc_2G007850.1,	Csacu2_2G006890.1,	Csa37_2G006810.1,	Csagy14_2G012970.1,	Csa9110gt_2G007930.1,	Csa80_2G008760.1,	Csa64_2G006830.1,Csa64_2G006840.1,	Csaw4_2G007900.1,	Csaw8_2G007800.1,	Csahx14_2G011860.1,	Csahx117_2G008800.1,
734_Csa9930_7G036190.1.fna	Csa9930_7G036190.1,	Csaxtmc_7G043140.1,Csaxtmc_7G043150.1,	Csacu2_7G033460.1,Csacu2_7G033470.1,	Csa37_7G046350.1,Csa37_7G046360.1,	Csagy14_7G041740.1,Csagy14_7G041750.1,	Csa9110gt_7G034870.1,	Csa80_7G045770.1,	Csa64_7G038130.1,	Csaw4_7G032230.1,Csaw4_7G032240.1,	Csaw8_7G045420.1,	Csahx14_7G043820.1,Csahx14_7G043830.1,	Csahx117_7G049820.1,
735_Csa9930_3G045040.1.fna	Csa9930_3G045040.1,	Csaxtmc_3G064490.1,	Csacu2_3G053510.1,	Csa37_3G058780.1,	Csagy14_3G063690.1,	Csa9110gt_3G050600.1,	Csa80_3G054920.1,	Csa64_3G064410.1,	Csaw4_3G049600.1,	Csaw8_3G048110.1,	Csahx14_3G068350.1,	Csahx117_3G069180.1,
736_Csa9930_3G036150.1.fna	Csa9930_3G036150.1,	Csaxtmc_3G052430.1,	-	Csa37_3G049790.1,	Csagy14_3G052640.1,	Csa9110gt_3G041370.1,	-	Csa64_3G055370.1,	Csaw4_3G039600.1,	-	Csahx14_3G057250.1,	Csahx117_3G060010.1,
737_Csa9930_3G015030.1.fna	Csa9930_3G015030.1,	Csaxtmc_3G021220.1,Csaxtmc_3G021200.1,Csaxtmc_3G021210.1,	Csacu2_3G017370.1,Csacu2_3G017380.1,	Csa37_3G015300.1,Csa37_3G015310.1,	Csagy14_3G018240.1,Csagy14_3G018230.1,	Csa9110gt_3G017200.1,Csa9110gt_3G017190.1,	Csa80_3G015270.1,Csa80_3G015260.1,	Csa64_3G025660.1,Csa64_3G025640.1,Csa64_3G025650.1,	Csaw4_3G017450.1,Csaw4_3G017440.1,Csaw4_3G017430.1,	Csaw8_3G015650.1,Csaw8_3G015660.1,	Csahx14_3G021100.1,Csahx14_3G021080.1,Csahx14_3G021090.1,	Csahx117_3G027540.1,
738_Csa9930_7G032570.1.fna	Csa9930_7G032570.1,	Csaxtmc_7G039410.1,	-	-	Csagy14_7G038070.1,Csagy14_7G038060.1,	Csa9110gt_7G029190.1,	-	-	Csaw4_7G027540.1,	-	-	-
739_Csa9930_6G037000.1.fna	Csa9930_6G037000.1,	Csaxtmc_6G044010.1,	Csacu2_6G031540.1,	Csa37_6G031880.1,	Csagy14_6G039760.1,	Csa9110gt_6G031940.1,	Csa80_6G075470.1,	Csa64_6G031120.1,Csa64_6G031110.1,Csa64_6G031100.1,	Csaw4_6G028770.1,	Csaw8_6G029100.1,Csaw8_6G029110.1,	Csahx14_6G044470.1,	Csahx117_6G041550.1,
740_Csa9930_6G052650.1.fna	Csa9930_6G052650.1,	Csaxtmc_6G067070.1,	Csacu2_6G048180.1,	Csa37_6G048760.1,	Csagy14_6G058500.1,	Csa9110gt_6G049950.1,	Csa80_6G102330.1,	Csa64_6G046830.1,	Csaw4_6G045700.1,	Csaw8_6G045930.1,	Csahx14_6G066240.1,	Csahx117_6G057590.1,
741_Csa9930_6G003600.1.fna	Csa9930_6G003600.1,	Csaxtmc_6G003560.1,	Csacu2_6G003480.1,	Csa37_6G003600.1,	Csagy14_6G006660.1,	Csa9110gt_6G003590.1,	Csa80_6G005650.1,	Csa64_6G003590.1,	Csaw4_6G003590.1,	Csaw8_6G003600.1,	Csahx14_6G004600.1,	Csahx117_6G003670.1,
742_Csa9930_1G039330.1.fna	Csa9930_1G039330.1,	Csaxtmc_1G041550.1,	Csacu2_1G034880.1,	Csa37_1G038480.1,	Csagy14_1G045840.1,	Csa9110gt_1G039000.1,	Csa80_1G046750.1,	Csa64_1G049600.1,	Csaw4_1G058330.1,	Csaw8_1G034220.1,	Csahx14_1G051980.1,	Csahx117_1G055920.1,
743_Csa9930_3G000220.1.fna	Csa9930_3G000220.1,	-	Csacu2_3G000170.1,	Csa37_3G000180.1,	Csagy14_3G000190.1,	Csa9110gt_3G000170.1,	Csa80_3G000150.1,	Csa64_3G000190.1,	Csaw4_3G000170.1,	Csaw8_3G000160.1,	Csahx14_3G000190.1,	Csahx117_3G000180.1,
744_Csa9930_6G017470.1.fna	Csa9930_6G017470.1,	Csaxtmc_6G024820.1,	Csacu2_6G018540.1,	Csa37_6G015780.1,	Csagy14_6G023750.1,	Csa9110gt_6G017790.1,	Csa80_6G025770.1,	Csa64_6G015940.1,	Csaw4_6G015730.1,	Csaw8_6G019850.1,	Csahx14_6G025720.1,	Csahx117_6G019660.1,
745_Csa9930_7G034510.1.fna	Csa9930_7G034510.1,	Csaxtmc_7G041410.1,	Csacu2_7G031770.1,	Csa37_7G044650.1,	Csagy14_7G040020.1,	Csa9110gt_7G031150.1,	Csa80_7G044080.1,	Csa64_7G033470.1,	Csaw4_7G029530.1,	Csaw8_7G043720.1,	Csahx14_7G042130.1,	Csahx117_7G047130.1,
746_Csa9930_2G005020.1.fna	Csa9930_2G005020.1,	Csaxtmc_2G003850.1,	Csacu2_2G003860.1,	Csa37_2G003790.1,	Csagy14_2G003900.1,Csagy14_2G003910.1,	Csa9110gt_2G004890.1,	Csa80_2G004800.1,	Csa64_2G003820.1,Csa64_2G003810.1,	Csaw4_2G003860.1,	Csaw8_2G003810.1,	Csahx14_2G004830.1,	Csahx117_2G004850.1,
747_Csa9930_2G036870.1.fna	Csa9930_2G036870.1,Csa9930_2G036700.1,	Csaxtmc_2G039020.1,Csaxtmc_2G038810.1,	Csacu2_2G037590.1,Csacu2_2G037400.1,Csacu2_2G037410.1,Csacu2_3G038630.1,	Csa37_2G106580.1,Csa37_2G106380.1,	Csagy14_2G047890.1,Csagy14_2G046710.1,Csagy14_2G047880.1,Csagy14_2G046700.1,	Csa9110gt_2G038250.1,Csa9110gt_2G038090.1,	Csa80_2G110500.1,Csa80_2G109320.1,	Csa64_2G076920.1,Csa64_3G054050.1,	Csaw4_2G041950.1,Csaw4_2G041760.1,Csaw4_2G041750.1,	Csaw8_2G049140.1,	Csahx14_2G048890.1,Csahx14_2G048720.1,	Csahx117_2G049820.1,Csahx117_2G049670.1,Csahx117_2G049660.1,
748_Csa9930_3G015910.1.fna	Csa9930_3G015910.1,	Csaxtmc_3G023100.1,	Csacu2_3G018250.1,	Csa37_3G016210.1,	Csagy14_3G021110.1,	Csa9110gt_3G018100.1,	Csa80_3G016140.1,	Csa64_3G026520.1,	Csaw4_3G018310.1,	Csaw8_3G016550.1,	Csahx14_3G021970.1,	Csahx117_3G028430.1,
749_Csa9930_7G030560.1.fna	Csa9930_7G030560.1,	Csaxtmc_7G037470.1,	Csacu2_7G027770.1,	Csa37_7G040770.1,	Csagy14_7G036060.1,	Csa9110gt_7G027180.1,	Csa80_7G040160.1,	Csa64_7G029430.1,	Csaw4_7G025570.1,	Csaw8_7G039770.1,	Csahx14_7G038200.1,	Csahx117_7G041170.1,
750_Csa9930_2G018430.1.fna	Csa9930_2G018430.1,	Csaxtmc_2G019670.1,	Csacu2_2G019700.1,	Csa37_2G017500.1,	Csagy14_2G026620.1,	Csa9110gt_2G020610.1,	Csa80_2G021360.1,	Csa64_2G017650.1,	Csaw4_2G023400.1,	Csaw8_2G033780.1,Csaw8_UNG292100.1,	Csahx14_2G028480.1,	Csahx117_2G028340.1,
751_Csa9930_UNG068260.1.fna	Csa9930_UNG068260.1,	Csaxtmc_1G020760.1,Csaxtmc_UNG139770.1,	Csacu2_2G020060.1,	Csa37_UNG023210.1,Csa37_3G043630.1,	Csagy14_UNG138810.1,Csagy14_UNG017400.1,	Csa9110gt_3G038590.1,Csa9110gt_UNG239080.1,	Csa80_2G022700.1,Csa80_UNG021380.1,	Csa64_3G050750.1,	Csaw4_UNG342590.1,Csaw4_3G034540.1,	Csaw8_3G036340.1,	Csahx14_3G053500.1,	Csahx117_UNG169090.1,Csahx117_3G053060.1,
752_Csa9930_5G002850.1.fna	Csa9930_5G002850.1,	Csaxtmc_5G003870.1,	Csacu2_5G003880.1,	Csa37_5G002910.1,	Csagy14_5G003850.1,	Csa9110gt_5G004030.1,	Csa80_5G002860.1,	Csa64_5G003280.1,	Csaw4_5G002850.1,	Csaw8_5G005240.1,	Csahx14_5G006780.1,	Csahx117_5G003820.1,
753_Csa9930_1G027090.1.fna	Csa9930_1G027090.1,	Csaxtmc_1G023510.1,	Csacu2_1G019740.1,	Csa37_1G026330.1,	Csagy14_1G028860.1,	Csa9110gt_1G021850.1,	Csa80_1G034750.1,	Csa64_1G035050.1,	Csaw4_1G022630.1,	Csaw8_1G023020.1,	Csahx14_1G033740.1,	Csahx117_1G035830.1,
754_Csa9930_7G024010.1.fna	Csa9930_7G024010.1,	Csaxtmc_7G023600.1,	Csacu2_7G021180.1,	Csa37_7G033920.1,	Csagy14_7G017970.1,Csagy14_7G024480.1,Csagy14_7G022180.1,Csagy14_7G024490.1,	Csa9110gt_7G020310.1,	Csa80_7G032450.1,	Csa64_7G022980.1,	Csaw4_7G018830.1,	Csaw8_7G028750.1,	Csahx14_7G027660.1,	Csahx117_7G024310.1,
755_Csa9930_6G008670.1.fna	Csa9930_6G008670.1,	Csaxtmc_6G011900.1,	Csacu2_6G010730.1,	Csa37_6G008840.1,	Csagy14_6G013970.1,Csagy14_6G013750.1,	Csa9110gt_6G009860.1,	Csa80_6G012940.1,Csa80_6G008230.1,	Csa64_6G008840.1,	Csaw4_6G008820.1,	Csaw8_6G010830.1,Csaw8_UNG143910.1,Csaw8_UNG143880.1,Csaw8_UNG143900.1,Csaw8_UNG143890.1,	Csahx14_6G013750.1,	Csahx117_6G009870.1,
756_Csa9930_6G006810.1.fna	Csa9930_6G006810.1,	Csaxtmc_6G006970.1,	Csacu2_6G007820.1,	Csa37_6G006850.1,	Csagy14_6G011030.1,	Csa9110gt_6G006880.1,	Csa80_6G011030.1,	Csa64_6G006990.1,	Csaw4_6G006910.1,	Csaw8_6G008920.1,Csaw8_UNG177410.1,	Csahx14_6G010820.1,	Csahx117_6G006950.1,
757_Csa9930_2G018660.1.fna	Csa9930_2G018660.1,	Csaxtmc_2G019930.1,	Csacu2_2G019950.1,	Csa37_2G017740.1,	Csagy14_2G026870.1,	Csa9110gt_2G020850.1,Csa9110gt_2G020860.1,	Csa80_2G021610.1,	Csa64_2G017890.1,	Csaw4_2G023620.1,Csaw4_2G023630.1,	Csaw8_2G034030.1,	Csahx14_2G028720.1,Csahx14_2G028730.1,	Csahx117_2G028580.1,
758_Csa9930_7G000300.1.fna	Csa9930_7G000300.1,	Csaxtmc_7G000330.1,	Csacu2_7G001330.1,	Csa37_7G000310.1,	Csagy14_7G000320.1,	Csa9110gt_7G001480.1,	Csa80_7G000300.1,	Csa64_7G007940.1,	Csaw4_7G000220.1,	Csaw8_7G001260.1,	Csahx14_7G000310.1,	Csahx117_7G001390.1,
759_Csa9930_2G011400.1.fna	Csa9930_2G011400.1,	Csaxtmc_2G010470.1,	Csacu2_2G011530.1,	Csa37_2G009490.1,	Csagy14_2G016500.1,	Csa9110gt_2G010520.1,	Csa80_2G012410.1,	Csa64_2G009410.1,	Csaw4_2G012380.1,	Csaw8_UNG271770.1,Csaw8_2G017370.1,Csaw8_UNG247370.1,	Csahx14_2G014440.1,	Csahx117_2G012400.1,
760_Csa9930_6G045300.1.fna	Csa9930_6G045300.1,	Csaxtmc_6G056600.1,	Csacu2_6G040830.1,	Csa37_6G041340.1,	Csagy14_6G050190.1,	Csa9110gt_6G041500.1,	Csa80_6G095140.1,	Csa64_6G039490.1,	Csaw4_6G038290.1,	Csaw8_6G038550.1,	Csahx14_6G056940.1,	Csahx117_6G050170.1,
761_Csa9930_1G034630.1.fna	Csa9930_1G034630.1,	Csaxtmc_1G036850.1,	Csacu2_1G030290.1,	Csa37_1G034850.1,	Csagy14_1G040280.1,	Csa9110gt_1G033340.1,	Csa80_1G043120.1,	Csa64_1G043900.1,	Csaw4_UNG023490.1,Csaw4_UNG024500.1,	Csaw8_1G029630.1,	Csahx14_1G047340.1,	Csahx117_1G045420.1,
762_Csa9930_1G013650.1.fna	Csa9930_1G013650.1,	Csaxtmc_1G014900.1,	Csacu2_1G013960.1,	Csa37_1G014770.1,	Csagy14_1G022190.1,	Csa9110gt_1G015090.1,	Csa80_1G014640.1,	Csa64_1G013740.1,	Csaw4_1G015810.1,	Csaw8_1G014860.1,	Csahx14_1G023910.1,	Csahx117_1G026080.1,
763_Csa9930_6G011190.1.fna	Csa9930_6G011190.1,Csa9930_6G010190.1,	Csaxtmc_6G016400.1,	Csacu2_6G012220.1,	Csa37_6G010260.1,	Csagy14_6G015450.1,	Csa9110gt_6G011360.1,	Csa80_6G014450.1,	Csa64_6G010390.1,	Csaw4_6G010330.1,	Csaw8_6G014340.1,	Csahx14_6G015280.1,	Csahx117_6G011380.1,
764_Csa9930_4G003520.1.fna	Csa9930_4G003520.1,Csa9930_4G003530.1,	Csaxtmc_4G003560.1,Csaxtmc_4G003570.1,	Csacu2_4G006520.1,Csacu2_4G006530.1,	Csa37_4G003580.1,Csa37_4G003590.1,	Csagy14_4G004510.1,	Csa9110gt_4G004570.1,	Csa80_4G003510.1,Csa80_4G003520.1,	Csa64_4G016920.1,	Csaw4_4G003630.1,	Csaw8_4G003560.1,Csaw8_4G003570.1,	Csahx14_4G003520.1,Csahx14_4G003530.1,	Csahx117_4G003580.1,
765_Csa9930_5G034270.1.fna	Csa9930_5G034270.1,	Csaxtmc_5G053340.1,	Csacu2_5G049240.1,	Csa37_5G050470.1,	Csagy14_5G056010.1,	Csa9110gt_5G041330.1,	Csa80_5G057700.1,	Csa64_5G038400.1,	Csaw4_5G035400.1,	Csaw8_5G039820.1,	Csahx14_5G051810.1,	Csahx117_5G062160.1,
766_Csa9930_3G008840.1.fna	Csa9930_3G008840.1,	Csaxtmc_3G013880.1,	Csacu2_3G011090.1,	Csa37_3G009040.1,	Csagy14_3G012030.1,	Csa9110gt_3G010990.1,	Csa80_3G009080.1,	Csa64_3G008900.1,	Csaw4_3G011070.1,	Csaw8_3G009170.1,	Csahx14_3G012790.1,	Csahx117_3G018200.1,Csahx117_3G018190.1,
767_Csa9930_6G010110.1.fna	Csa9930_6G010110.1,	Csaxtmc_6G016320.1,	Csacu2_6G012140.1,	Csa37_6G010190.1,	Csagy14_6G015370.1,	Csa9110gt_6G011280.1,	Csa80_6G014390.1,	Csa64_6G010310.1,	Csaw4_6G010250.1,	Csaw8_6G014260.1,	Csahx14_6G015200.1,	Csahx117_6G011300.1,
768_Csa9930_2G025900.1.fna	Csa9930_2G025900.1,	Csaxtmc_2G026990.1,Csaxtmc_2G027000.1,	Csacu2_2G026800.1,Csacu2_2G026810.1,	Csa37_2G096310.1,	Csagy14_2G033880.1,	Csa9110gt_2G027200.1,	Csa80_2G099740.1,Csa80_2G099750.1,	Csa64_2G066840.1,Csa64_2G066850.1,	Csaw4_2G030930.1,Csaw4_2G030900.1,Csaw4_2G030910.1,Csaw4_2G030920.1,	Csaw8_2G037990.1,Csaw8_2G038000.1,	Csahx14_2G035010.1,Csahx14_2G035020.1,	Csahx117_2G035860.1,Csahx117_2G035880.1,Csahx117_2G035870.1,
769_Csa9930_6G050790.1.fna	Csa9930_6G050790.1,	Csaxtmc_6G062140.1,	Csacu2_6G046320.1,	Csa37_6G046880.1,	Csagy14_6G056630.1,	Csa9110gt_6G047040.1,	Csa80_6G100490.1,	Csa64_6G044930.1,	Csaw4_6G043790.1,	Csaw8_6G044030.1,	Csahx14_6G063420.1,	Csahx117_6G055690.1,
770_Csa9930_1G038150.1.fna	Csa9930_1G038150.1,	Csaxtmc_1G039410.1,	Csacu2_1G032760.1,	Csa37_1G037390.1,	Csagy14_1G043790.1,	Csa9110gt_1G035860.1,	Csa80_1G045580.1,	Csa64_1G046290.1,	Csaw4_1G053120.1,	Csaw8_1G032080.1,	Csahx14_1G050880.1,	Csahx117_1G053790.1,
771_Csa9930_1G028320.1.fna	Csa9930_1G028320.1,	Csaxtmc_1G024680.1,	Csacu2_1G020880.1,	Csa37_1G026580.1,	Csagy14_1G029010.1,	Csa9110gt_1G024230.1,	Csa80_1G034920.1,	Csa64_1G035250.1,	Csaw4_1G022800.1,	Csaw8_1G023180.1,	Csahx14_1G033920.1,	Csahx117_1G036980.1,
772_Csa9930_5G036280.1.fna	Csa9930_5G036280.1,	Csaxtmc_5G055340.1,	Csacu2_5G051270.1,	Csa37_5G052520.1,	Csagy14_5G058100.1,	Csa9110gt_5G043380.1,	Csa80_5G059720.1,Csa80_5G059710.1,	Csa64_5G040490.1,	Csaw4_5G037450.1,	Csaw8_5G041870.1,	Csahx14_5G055830.1,	Csahx117_5G064220.1,
773_Csa9930_1G047180.1.fna	Csa9930_1G047180.1,	Csaxtmc_1G057530.1,Csaxtmc_1G057520.1,	Csacu2_1G043850.1,	Csa37_1G046610.1,Csa37_1G046600.1,	Csagy14_1G055940.1,Csagy14_1G054940.1,	Csa9110gt_1G049150.1,Csa9110gt_1G049140.1,	Csa80_1G055710.1,	Csa64_1G059850.1,	Csaw4_1G082650.1,	Csaw8_1G048490.1,Csaw8_1G048480.1,	Csahx14_1G065810.1,	Csahx117_1G063890.1,
774_Csa9930_5G011200.1.fna	Csa9930_5G011200.1,	Csaxtmc_UNG039360.1,Csaxtmc_5G013240.1,Csaxtmc_UNG039400.1,	Csacu2_5G011290.1,Csacu2_5G011250.1,	Csa37_5G009350.1,	Csagy14_5G014130.1,Csagy14_5G047940.1,Csagy14_5G016540.1,Csagy14_5G015500.1,Csagy14_5G013070.1,Csagy14_5G016550.1,Csagy14_5G013080.1,	Csa9110gt_5G010500.1,	Csa80_5G009220.1,	Csa64_5G016690.1,	Csaw4_5G010360.1,	Csaw8_5G018480.1,	Csahx14_5G014100.1,	Csahx117_5G016380.1,
775_Csa9930_5G030000.1.fna	Csa9930_5G030000.1,	Csaxtmc_5G048200.1,	Csacu2_5G043920.1,	Csa37_5G046370.1,	Csagy14_5G051810.1,	Csa9110gt_5G037100.1,	Csa80_5G053390.1,	Csa64_5G034110.1,	Csaw4_5G031130.1,	Csaw8_5G035430.1,Csaw8_5G035420.1,	Csahx14_5G047640.1,	Csahx117_5G057850.1,
776_Csa9930_5G002050.1.fna	Csa9930_5G002050.1,	Csaxtmc_5G002070.1,	Csacu2_5G003100.1,	Csa37_5G002130.1,	Csagy14_5G003070.1,	Csa9110gt_5G003200.1,	Csa80_5G002050.1,	Csa64_5G004220.1,	Csaw4_5G002060.1,	Csaw8_5G006070.1,	Csahx14_5G005020.1,	Csahx117_5G003020.1,Csahx117_UNG145590.1,Csahx117_UNG145600.1,
777_Csa9930_3G000980.1.fna	Csa9930_3G000980.1,	-	Csacu2_3G000950.1,	Csa37_3G000970.1,	Csagy14_3G000970.1,	Csa9110gt_3G000920.1,	Csa80_3G000930.1,	Csa64_3G000980.1,	Csaw4_3G000960.1,	Csaw8_3G000970.1,	Csahx14_3G000960.1,	Csahx117_3G001910.1,
778_Csa9930_UNG008940.1.fna	Csa9930_UNG008940.1,Csa9930_3G000090.1,Csa9930_3G000080.1,	-	Csacu2_3G000050.1,	Csa37_3G000060.1,	Csagy14_3G000080.1,	Csa9110gt_3G000060.1,	Csa80_3G000040.1,	Csa64_3G000060.1,	Csaw4_3G000050.1,	Csaw8_3G000040.1,	Csahx14_3G000060.1,	Csahx117_3G000060.1,
779_Csa9930_6G036990.1.fna	Csa9930_6G036990.1,	Csaxtmc_6G044000.1,	Csacu2_6G031530.1,	Csa37_6G031870.1,	Csagy14_6G039750.1,	Csa9110gt_6G031930.1,	Csa80_6G075460.1,	Csa64_6G031090.1,	Csaw4_6G028760.1,	Csaw8_6G029080.1,Csaw8_6G029090.1,	Csahx14_6G044460.1,	Csahx117_6G041540.1,Csahx117_6G041530.1,
780_Csa9930_2G008420.1.fna	Csa9930_2G008420.1,	Csaxtmc_2G006380.1,	Csacu2_2G006360.1,	Csa37_2G006340.1,	Csagy14_2G009400.1,Csagy14_2G009410.1,Csagy14_2G010420.1,Csagy14_2G010440.1,	Csa9110gt_2G007380.1,	Csa80_2G007270.1,	Csa64_2G006320.1,Csa64_2G006330.1,	Csaw4_2G006410.1,	Csaw8_2G007260.1,	Csahx14_2G009340.1,	Csahx117_2G007320.1,Csahx117_2G007310.1,
781_Csa9930_6G049140.1.fna	Csa9930_6G049140.1,	Csaxtmc_6G060450.1,	Csacu2_6G044590.1,	Csa37_6G045140.1,	Csagy14_6G054950.1,	Csa9110gt_6G045340.1,	Csa80_6G098910.1,	Csa64_6G043290.1,	Csaw4_6G042130.1,	Csaw8_6G042400.1,	Csahx14_6G060820.1,	Csahx117_6G054000.1,
782_Csa9930_5G038080.1.fna	Csa9930_5G038080.1,Csa9930_6G008500.1,	Csaxtmc_6G010730.1,Csaxtmc_5G058050.1,	Csacu2_6G010560.1,Csacu2_5G052950.1,	Csa37_6G008670.1,Csa37_5G055240.1,	Csagy14_6G013800.1,Csagy14_5G060820.1,	Csa9110gt_6G009680.1,Csa9110gt_5G045090.1,	Csa80_6G012770.1,Csa80_5G061450.1,	Csa64_6G008680.1,Csa64_5G042260.1,	Csaw4_6G008660.1,Csaw4_5G039180.1,	Csaw8_6G010660.1,Csaw8_5G044600.1,Csaw8_UNG164160.1,	Csahx14_6G013570.1,Csahx14_5G059530.1,	Csahx117_6G009710.1,Csahx117_5G065900.1,
783_Csa9930_1G005210.1.fna	Csa9930_1G005210.1,	Csaxtmc_1G005150.1,	Csacu2_1G005320.1,	Csa37_1G005250.1,	Csagy14_1G009430.1,	Csa9110gt_1G005440.1,	Csa80_1G005190.1,	Csa64_1G005190.1,	Csaw4_1G005260.1,	Csaw8_1G005240.1,	Csahx14_1G011380.1,	Csahx117_1G008380.1,
784_Csa9930_4G012270.1.fna	Csa9930_4G012270.1,	Csaxtmc_4G018550.1,	Csacu2_4G014410.1,	Csa37_4G013550.1,	Csagy14_4G017510.1,	Csa9110gt_4G014430.1,	Csa80_4G012380.1,	Csa64_4G001070.1,	Csaw4_4G013520.1,	Csaw8_4G015460.1,	Csahx14_4G015440.1,	Csahx117_4G017560.1,
785_Csa9930_2G026800.1.fna	Csa9930_2G026800.1,	Csaxtmc_2G027900.1,	Csacu2_2G027710.1,	Csa37_2G097250.1,	Csagy14_2G034800.1,	Csa9110gt_2G028150.1,	Csa80_2G100660.1,	Csa64_2G067750.1,	Csaw4_2G031830.1,	Csaw8_2G039970.1,	Csahx14_2G035940.1,	Csahx117_2G036810.1,
786_Csa9930_4G006110.1.fna	Csa9930_4G006110.1,	Csaxtmc_4G007140.1,	Csacu2_4G009220.1,Csacu2_4G021480.1,	Csa37_4G006140.1,	Csagy14_4G009140.1,	Csa9110gt_4G007170.1,	Csa80_4G006180.1,	Csa64_4G012320.1,	Csaw4_4G007200.1,	Csaw8_4G007140.1,	Csahx14_4G006130.1,	Csahx117_4G006140.1,
787_Csa9930_2G009310.1.fna	Csa9930_2G009310.1,	Csaxtmc_2G008210.1,	Csacu2_2G007260.1,	Csa37_2G007170.1,	Csagy14_2G013330.1,Csagy14_UNG098850.1,	Csa9110gt_2G008260.1,	Csa80_2G009100.1,	Csa64_2G007190.1,	Csaw4_2G008260.1,	Csaw8_2G008160.1,	Csahx14_2G012220.1,	Csahx117_2G009190.1,
788_Csa9930_3G051850.1.fna	Csa9930_3G051850.1,	Csaxtmc_3G072470.1,Csaxtmc_3G072480.1,Csaxtmc_3G072490.1,	Csacu2_3G060630.1,Csacu2_3G060620.1,	Csa37_3G065730.1,Csa37_3G065750.1,	Csagy14_3G070680.1,Csagy14_3G070700.1,	Csa9110gt_3G057660.1,Csa9110gt_3G057680.1,	Csa80_3G061820.1,Csa80_3G061800.1,	Csa64_3G071350.1,Csa64_3G071330.1,	Csaw4_3G056770.1,Csaw4_3G056790.1,	Csaw8_3G055340.1,Csaw8_3G055330.1,	Csahx14_3G078280.1,Csahx14_3G078300.1,	Csahx117_3G076450.1,Csahx117_3G076440.1,
789_Csa9930_6G006710.1.fna	Csa9930_6G006710.1,	Csaxtmc_6G006850.1,	Csacu2_6G007680.1,	Csa37_6G006710.1,	Csagy14_6G010920.1,	Csa9110gt_6G006770.1,Csa9110gt_6G006780.1,	-	Csa64_6G006850.1,	Csaw4_6G006800.1,	Csaw8_6G008790.1,	Csahx14_6G010720.1,	Csahx117_6G006830.1,Csahx117_6G006820.1,
790_Csa9930_3G019960.1.fna	Csa9930_3G019960.1,	Csaxtmc_3G027230.1,	Csacu2_3G023330.1,	Csa37_3G020160.1,	Csagy14_3G026180.1,	Csa9110gt_3G023060.1,	Csa80_3G020220.1,	Csa64_3G030590.1,	Csaw4_3G022330.1,	Csaw8_3G020710.1,	Csahx14_3G028980.1,	Csahx117_3G036460.1,
791_Csa9930_1G002860.1.fna	Csa9930_1G002860.1,Csa9930_1G002870.1,	Csaxtmc_1G002790.1,	Csacu2_1G002840.1,Csacu2_1G002850.1,Csacu2_1G002960.1,	Csa37_1G002870.1,	Csagy14_1G005980.1,Csagy14_1G005990.1,	Csa9110gt_1G002960.1,Csa9110gt_1G002970.1,	Csa80_1G002840.1,Csa80_1G002850.1,	Csa64_1G002830.1,Csa64_1G002840.1,	Csaw4_1G002840.1,Csaw4_1G002850.1,	Csaw8_1G002870.1,	Csahx14_1G007970.1,	Csahx117_1G002890.1,
792_Csa9930_3G034580.1.fna	Csa9930_3G034580.1,	Csaxtmc_3G048870.1,	Csacu2_3G038370.1,	Csa37_3G048310.1,	Csagy14_3G050050.1,	Csa9110gt_3G039780.1,	Csa80_3G044460.1,	Csa64_3G053790.1,	Csaw4_3G038080.1,	Csaw8_3G037500.1,	Csahx14_3G055650.1,	Csahx117_3G058440.1,
793_Csa9930_2G008350.1.fna	Csa9930_2G008350.1,	Csaxtmc_2G006310.1,	Csacu2_2G006290.1,	Csa37_2G006270.1,	Csagy14_2G009340.1,Csagy14_UNG091790.1,Csagy14_UNG247380.1,	Csa9110gt_2G007310.1,	Csa80_2G007200.1,	Csa64_2G006250.1,	Csaw4_2G006340.1,	Csaw8_2G007180.1,	Csahx14_2G009270.1,	Csahx117_2G007240.1,
794_Csa9930_7G032600.1.fna	Csa9930_7G032600.1,	Csaxtmc_7G039450.1,	Csacu2_7G029810.1,	Csa37_7G042700.1,	Csagy14_7G038110.1,	Csa9110gt_7G029230.1,	Csa80_7G042190.1,	Csa64_7G031520.1,	Csaw4_7G027570.1,	Csaw8_7G041820.1,	Csahx14_7G040230.1,	Csahx117_7G045180.1,
795_Csa9930_1G040180.1.fna	Csa9930_1G040180.1,	Csaxtmc_1G042420.1,	Csacu2_1G035750.1,	Csa37_1G039340.1,	-	-	Csa80_1G047590.1,	Csa64_1G050490.1,	Csaw4_1G059200.1,Csaw4_1G059210.1,	Csaw8_1G035090.1,Csaw8_1G035100.1,	Csahx14_1G053800.1,	-
796_Csa9930_2G008810.1.fna	Csa9930_2G008810.1,	Csaxtmc_2G006770.1,	Csacu2_2G006790.1,	Csa37_2G006720.1,	Csagy14_2G011860.1,	Csa9110gt_2G007820.1,	Csa80_2G007650.1,	Csa64_2G006720.1,	Csaw4_2G006810.1,	Csaw8_2G007690.1,	Csahx14_2G011750.1,	Csahx117_2G007710.1,
797_Csa9930_5G030780.1.fna	Csa9930_5G030780.1,	Csaxtmc_5G049910.1,	Csacu2_5G045720.1,	Csa37_5G047120.1,	Csagy14_5G052550.1,	Csa9110gt_5G037880.1,	Csa80_5G054180.1,	Csa64_5G034970.1,	Csaw4_5G031940.1,	Csaw8_5G036310.1,	Csahx14_5G048370.1,	Csahx117_5G058660.1,
798_Csa9930_7G034850.1.fna	Csa9930_7G034850.1,	Csaxtmc_7G041790.1,	Csacu2_7G032120.1,	Csa37_7G045000.1,	Csagy14_7G040370.1,	Csa9110gt_7G033490.1,	Csa80_UNG018290.1,Csa80_7G044440.1,Csa80_7G044430.1,	Csa64_7G036790.1,	Csaw4_7G030900.1,	Csaw8_7G044080.1,	Csahx14_7G042470.1,	Csahx117_7G048480.1,
799_Csa9930_7G032430.1.fna	Csa9930_7G032430.1,	Csaxtmc_7G039280.1,	Csacu2_7G029630.1,	Csa37_7G042530.1,	Csagy14_7G037940.1,	Csa9110gt_7G029060.1,	Csa80_7G042010.1,	Csa64_7G031360.1,	Csaw4_7G027410.1,	Csaw8_7G041660.1,	Csahx14_7G040060.1,	Csahx117_7G045030.1,
800_Csa9930_4G003920.1.fna	Csa9930_4G003920.1,	Csaxtmc_4G004930.1,	Csacu2_4G006930.1,	Csa37_4G003980.1,	Csagy14_4G004910.1,	Csa9110gt_4G004960.1,	Csa80_4G003920.1,	Csa64_4G016540.1,	Csaw4_4G003990.1,	Csaw8_4G003950.1,	Csahx14_4G003910.1,	Csahx117_4G003950.1,
801_Csa9930_3G013030.1.fna	Csa9930_3G013030.1,	Csaxtmc_3G019150.1,	Csacu2_3G015300.1,	Csa37_3G013300.1,	Csagy14_3G016180.1,Csagy14_3G016190.1,	Csa9110gt_3G015200.1,	Csa80_3G013300.1,	Csa64_3G015310.1,	Csaw4_3G015400.1,Csaw4_3G015410.1,	Csaw8_3G013590.1,	Csahx14_3G018990.1,	Csahx117_3G022450.1,
802_Csa9930_1G034570.1.fna	Csa9930_1G034570.1,	Csaxtmc_1G036800.1,	Csacu2_1G030240.1,	Csa37_1G034800.1,	Csagy14_1G040230.1,	Csa9110gt_1G033290.1,	Csa80_1G043060.1,	Csa64_1G043850.1,	Csaw4_UNG024560.1,Csaw4_1G032930.1,Csaw4_1G031920.1,Csaw4_1G031910.1,	Csaw8_1G029570.1,	Csahx14_1G047290.1,	Csahx117_1G044370.1,
803_Csa9930_7G008760.1.fna	Csa9930_7G008760.1,	Csaxtmc_7G011960.1,	Csacu2_7G008670.1,	Csa37_7G007580.1,	Csagy14_7G008670.1,	Csa9110gt_7G009790.1,	Csa80_7G007690.1,	Csa64_7G000410.1,	Csaw4_7G007610.1,	Csaw8_7G012920.1,Csaw8_UNG355870.1,Csaw8_UNG355880.1,	Csahx14_7G010760.1,	Csahx117_7G013730.1,
804_Csa9930_4G017720.1.fna	Csa9930_4G017720.1,	Csaxtmc_4G022920.1,	Csacu2_4G016770.1,	Csa37_4G103280.1,	Csagy14_4G023360.1,	Csa9110gt_4G018790.1,	Csa80_4G017940.1,	Csa64_4G026140.1,	Csaw4_4G017170.1,	Csaw8_4G020190.1,	Csahx14_4G022440.1,	Csahx117_4G022900.1,
805_Csa9930_5G008270.1.fna	Csa9930_5G008270.1,	Csaxtmc_5G010260.1,	Csacu2_5G009290.1,	Csa37_5G007430.1,	Csagy14_5G010200.1,	Csa9110gt_5G008450.1,	Csa80_5G007300.1,	Csa64_5G018720.1,	Csaw4_5G008330.1,	Csaw8_5G020470.1,	Csahx14_5G011130.1,	Csahx117_5G012380.1,
806_Csa9930_4G038410.1.fna	Csa9930_4G038410.1,	Csaxtmc_4G049790.1,	Csacu2_4G040400.1,	Csa37_4G101520.1,	Csagy14_4G047470.1,	Csa9110gt_4G042220.1,	Csa80_4G101330.1,	Csa64_4G038050.1,	Csaw4_4G033300.1,	Csaw8_4G039400.1,	Csahx14_4G048490.1,	Csahx117_4G045680.1,Csahx117_4G045690.1,
807_Csa9930_5G024720.1.fna	Csa9930_5G024720.1,	Csaxtmc_5G038610.1,	Csacu2_5G038500.1,	Csa37_5G041110.1,Csa37_5G041080.1,Csa37_5G041100.1,	Csagy14_5G036790.1,Csagy14_5G036770.1,	Csa9110gt_5G030630.1,Csa9110gt_5G030640.1,	Csa80_5G048190.1,Csa80_5G048200.1,	Csa64_5G027290.1,	Csaw4_5G025720.1,	Csaw8_5G028810.1,	Csahx14_5G035340.1,	Csahx117_5G052340.1,
808_Csa9930_1G042260.1.fna	Csa9930_1G042260.1,	Csaxtmc_1G046540.1,	Csacu2_1G037820.1,	Csa37_1G041470.1,	Csagy14_1G049750.1,	Csa9110gt_1G042040.1,	Csa80_1G049670.1,	Csa64_1G052640.1,	Csaw4_1G062290.1,	Csaw8_1G039280.1,	Csahx14_1G056990.1,	Csahx117_1G058880.1,
809_Csa9930_4G011900.1.fna	Csa9930_4G011900.1,	Csaxtmc_4G017140.1,	Csacu2_4G014020.1,	Csa37_4G012190.1,	Csagy14_4G016120.1,	Csa9110gt_4G014050.1,	Csa80_4G012000.1,	Csa64_4G007500.1,	Csaw4_4G012130.1,	Csaw8_4G014090.1,	Csahx14_4G014980.1,	Csahx117_4G015170.1,
810_Csa9930_4G000730.1.fna	Csa9930_4G000730.1,	Csaxtmc_4G000740.1,	Csacu2_4G000720.1,	Csa37_4G000770.1,	Csagy14_4G000730.1,	Csa9110gt_4G000710.1,	Csa80_4G000730.1,	Csa64_4G019740.1,	Csaw4_4G000740.1,	Csaw8_4G000720.1,	Csahx14_4G000720.1,	Csahx117_4G000750.1,
811_Csa9930_1G041320.1.fna	Csa9930_1G041320.1,	Csaxtmc_1G044600.1,	Csacu2_1G036890.1,	Csa37_1G040530.1,	Csagy14_1G047880.1,	Csa9110gt_1G041080.1,	Csa80_1G048750.1,	Csa64_1G051690.1,Csa64_1G051700.1,	Csaw4_1G061350.1,	Csaw8_1G037360.1,	Csahx14_1G055950.1,	Csahx117_1G057940.1,
812_Csa9930_4G035700.1.fna	Csa9930_4G035700.1,	Csaxtmc_4G047050.1,	Csacu2_4G037640.1,	Csa37_4G098660.1,	Csagy14_4G043700.1,	Csa9110gt_4G039480.1,	Csa80_4G093530.1,	Csa64_4G040850.1,	Csaw4_4G030600.1,	Csaw8_4G036580.1,	Csahx14_4G043560.1,Csahx14_4G043550.1,	Csahx117_4G042910.1,Csahx117_4G042900.1,
813_Csa9930_6G007170.1.fna	Csa9930_6G007170.1,	Csaxtmc_6G007360.1,	Csacu2_6G008220.1,	Csa37_6G007250.1,	Csagy14_6G011410.1,	Csa9110gt_6G007280.1,	Csa80_6G011400.1,	Csa64_6G007350.1,	Csaw4_6G007300.1,	Csaw8_6G009330.1,	Csahx14_6G011220.1,	Csahx117_6G007340.1,
814_Csa9930_4G003930.1.fna	Csa9930_4G003930.1,	Csaxtmc_4G004940.1,	Csacu2_4G006940.1,	Csa37_4G003990.1,	Csagy14_4G004920.1,	Csa9110gt_4G004970.1,	Csa80_4G003930.1,	Csa64_4G016530.1,	Csaw4_4G004000.1,	Csaw8_4G003960.1,	Csahx14_4G003920.1,	Csahx117_4G003960.1,
815_Csa9930_4G025070.1.fna	Csa9930_4G025070.1,	Csaxtmc_4G030220.1,	Csacu2_4G024080.1,	Csa37_4G084750.1,	Csagy14_4G026190.1,	Csa9110gt_4G026060.1,	Csa80_4G078890.1,	Csa64_4G027890.1,	Csaw4_4G018950.1,	Csaw8_4G021980.1,	Csahx14_4G026960.1,Csahx14_4G026950.1,	Csahx117_4G030140.1,
817_Csa9930_5G039740.1.fna	Csa9930_5G039740.1,	Csaxtmc_5G060730.1,	Csacu2_5G054610.1,	Csa37_5G056820.1,	Csagy14_5G062500.1,	Csa9110gt_5G046740.1,	Csa80_5G063070.1,	Csa64_5G043920.1,	Csaw4_5G040890.1,	Csaw8_5G049340.1,	Csahx14_5G063180.1,	Csahx117_5G067580.1,
818_Csa9930_3G033500.1.fna	Csa9930_3G033500.1,Csa9930_UNG056630.1,Csa9930_UNG056640.1,	Csaxtmc_3G047790.1,	Csacu2_3G037270.1,	Csa37_3G047240.1,	Csagy14_3G048940.1,	Csa9110gt_3G038630.1,	Csa80_3G043370.1,	Csa64_3G052690.1,	Csaw4_3G037020.1,	Csaw8_3G036400.1,	Csahx14_3G054550.1,	Csahx117_3G057340.1,
819_Csa9930_1G003050.1.fna	Csa9930_1G003050.1,	Csaxtmc_1G002960.1,	Csacu2_1G003190.1,	Csa37_1G003050.1,	Csagy14_1G006160.1,	Csa9110gt_1G003150.1,	Csa80_1G003020.1,	Csa64_1G003020.1,	Csaw4_1G003020.1,	Csaw8_1G003050.1,	Csahx14_1G008150.1,	Csahx117_1G003070.1,
821_Csa9930_5G012510.1.fna	Csa9930_5G012510.1,	Csaxtmc_5G015580.1,	Csacu2_5G013700.1,Csacu2_5G012500.1,	Csa37_5G010720.1,	Csagy14_5G015370.1,	Csa9110gt_5G012770.1,	Csa80_5G010550.1,	Csa64_5G015340.1,	Csaw4_5G010760.1,	Csaw8_5G017110.1,	Csahx14_5G015460.1,	Csahx117_5G017780.1,
822_Csa9930_6G036040.1.fna	Csa9930_6G036040.1,	Csaxtmc_6G043050.1,	Csacu2_6G030600.1,	Csa37_6G030960.1,	Csagy14_6G037830.1,	Csa9110gt_6G030960.1,	Csa80_6G074590.1,	Csa64_6G030190.1,	Csaw4_6G027850.1,	Csaw8_6G028140.1,	Csahx14_6G042550.1,	Csahx117_6G039600.1,
823_Csa9930_3G011330.1.fna	Csa9930_3G011330.1,	Csaxtmc_3G017450.1,	Csacu2_3G013630.1,	Csa37_3G011590.1,	Csagy14_3G014480.1,	Csa9110gt_3G013500.1,	Csa80_3G011570.1,	Csa64_3G011410.1,	Csaw4_3G013680.1,	Csaw8_3G011760.1,	Csahx14_3G016340.1,	Csahx117_3G020730.1,
824_Csa9930_3G019430.1.fna	Csa9930_3G019430.1,	Csaxtmc_3G026660.1,	Csacu2_3G022790.1,	Csa37_3G019580.1,	Csagy14_3G025630.1,	Csa9110gt_3G022510.1,	Csa80_3G019700.1,	Csa64_3G030040.1,	Csaw4_3G021830.1,	Csaw8_3G020160.1,	Csahx14_3G027450.1,	Csahx117_3G035850.1,
825_Csa9930_6G044220.1.fna	Csa9930_6G044220.1,	Csaxtmc_6G055490.1,Csaxtmc_6G055500.1,	Csacu2_6G039720.1,	Csa37_6G040230.1,	Csagy14_6G049110.1,	Csa9110gt_6G039390.1,	Csa80_6G094070.1,	Csa64_6G038440.1,	Csaw4_6G036170.1,	Csaw8_6G037470.1,	Csahx14_6G055840.1,	Csahx117_6G049070.1,
826_Csa9930_2G036810.1.fna	Csa9930_2G036810.1,	Csaxtmc_2G038950.1,	Csacu2_2G037520.1,	Csa37_2G106520.1,	Csagy14_2G047820.1,	Csa9110gt_2G038190.1,	Csa80_2G110440.1,	Csa64_2G076860.1,	Csaw4_2G041890.1,	Csaw8_2G049080.1,	Csahx14_2G048830.1,	Csahx117_2G049760.1,
827_Csa9930_5G005840.1.fna	Csa9930_5G005840.1,	Csaxtmc_5G007910.1,	Csacu2_5G007860.1,	Csa37_5G006060.1,	Csagy14_5G008800.1,	Csa9110gt_5G007090.1,	Csa80_5G005890.1,	Csa64_5G000320.1,	Csaw4_5G006860.1,	Csaw8_5G001280.1,	Csahx14_5G009740.1,	Csahx117_5G010010.1,
828_Csa9930_4G003410.1.fna	Csa9930_4G003410.1,	Csaxtmc_4G003440.1,	Csacu2_4G006410.1,	Csa37_4G003470.1,	Csagy14_4G004420.1,	Csa9110gt_4G004480.1,	Csa80_4G003390.1,	Csa64_4G017010.1,	Csaw4_4G003500.1,	Csaw8_4G003450.1,	Csahx14_4G003410.1,	Csahx117_4G003470.1,
829_Csa9930_6G032690.1.fna	Csa9930_6G032690.1,	Csaxtmc_6G041690.1,	Csacu2_6G029330.1,	Csa37_6G029520.1,	Csagy14_6G036580.1,	Csa9110gt_6G029570.1,	Csa80_6G065140.1,	Csa64_6G028790.1,	Csaw4_6G024550.1,	Csaw8_6G026820.1,	Csahx14_6G040390.1,	Csahx117_6G036220.1,
830_Csa9930_6G016770.1.fna	Csa9930_6G016770.1,	Csaxtmc_6G024120.1,	Csacu2_6G017860.1,	Csa37_6G015110.1,	Csagy14_6G023060.1,	Csa9110gt_6G017090.1,	Csa80_6G025130.1,	Csa64_6G015260.1,	Csaw4_6G015070.1,	Csaw8_6G019190.1,	Csahx14_6G025010.1,	Csahx117_6G018020.1,
831_Csa9930_7G010080.1.fna	Csa9930_7G010080.1,Csa9930_7G010090.1,	Csaxtmc_7G012190.1,	Csacu2_7G008900.1,Csacu2_7G008910.1,	Csa37_7G007820.1,	Csagy14_7G008860.1,	Csa9110gt_7G010030.1,Csa9110gt_7G010020.1,Csa9110gt_7G010040.1,	Csa80_7G007940.1,	Csa64_7G000180.1,	Csaw4_7G007840.1,	Csaw8_7G013120.1,	Csahx14_7G010970.1,	Csahx117_7G013970.1,
832_Csa9930_3G043180.1.fna	Csa9930_3G043180.1,	Csaxtmc_3G061660.1,	Csacu2_3G048990.1,	Csa37_3G056880.1,	Csagy14_3G061880.1,	Csa9110gt_3G048650.1,	Csa80_3G053060.1,	Csa64_3G062560.1,	Csaw4_3G047770.1,	Csaw8_3G046250.1,	Csahx14_3G066510.1,	Csahx117_3G067300.1,
833_Csa9930_3G040390.1.fna	Csa9930_3G040390.1,	Csaxtmc_3G058780.1,	Csacu2_3G045220.1,	Csa37_3G053990.1,	Csagy14_3G058950.1,	Csa9110gt_3G045740.1,Csa9110gt_3G045730.1,	Csa80_3G050320.1,	Csa64_3G059600.1,	Csaw4_3G044930.1,	Csaw8_3G043340.1,	Csahx14_3G062560.1,	Csahx117_3G064290.1,
834_Csa9930_5G025850.1.fna	Csa9930_5G025850.1,	Csaxtmc_5G040750.1,	Csacu2_5G039730.1,	Csa37_5G042230.1,	Csagy14_5G040950.1,	Csa9110gt_5G031810.1,Csa9110gt_5G031820.1,	Csa80_5G049300.1,	Csa64_5G026020.1,	Csaw4_5G026900.1,	Csaw8_5G026570.1,Csaw8_5G026560.1,	Csahx14_5G040540.1,	Csahx117_5G053550.1,
836_Csa9930_3G036160.1.fna	Csa9930_3G036160.1,	Csaxtmc_3G052440.1,	-	Csa37_3G049800.1,	Csagy14_3G052660.1,Csagy14_3G052650.1,	Csa9110gt_3G041390.1,Csa9110gt_3G041400.1,Csa9110gt_3G041380.1,	Csa80_3G046090.1,	Csa64_3G055380.1,	Csaw4_3G039610.1,	-	Csahx14_3G057270.1,Csahx14_3G057260.1,	Csahx117_3G060030.1,Csahx117_3G060020.1,
837_Csa9930_6G031240.1.fna	Csa9930_6G031240.1,	Csaxtmc_6G040160.1,	Csacu2_6G027840.1,	Csa37_6G028020.1,	Csagy14_6G034980.1,	Csa9110gt_6G027990.1,	Csa80_6G063670.1,	Csa64_6G027160.1,	Csaw4_6G023030.1,	Csaw8_6G025240.1,	Csahx14_6G037780.1,	Csahx117_6G034780.1,
838_Csa9930_7G025520.1.fna	Csa9930_7G025520.1,	Csaxtmc_7G026100.1,	Csacu2_7G022700.1,	Csa37_7G035470.1,	Csagy14_7G030730.1,	Csa9110gt_7G021880.1,	Csa80_7G034000.1,	Csa64_7G024430.1,	Csaw4_7G020390.1,	Csaw8_7G033450.1,	Csahx14_7G030150.1,	Csahx117_7G027930.1,
839_Csa9930_1G006050.1.fna	Csa9930_1G006050.1,	Csaxtmc_1G006040.1,	Csacu2_1G006230.1,	Csa37_1G006130.1,	Csagy14_1G010340.1,	Csa9110gt_1G006390.1,	Csa80_1G006090.1,	Csa64_1G006110.1,	Csaw4_1G006160.1,	Csaw8_1G006130.1,	Csahx14_1G012280.1,	Csahx117_1G009330.1,
840_Csa9930_3G034930.1.fna	Csa9930_3G034930.1,	Csaxtmc_3G050230.1,	Csacu2_3G038720.1,	Csa37_3G048630.1,	Csagy14_3G050420.1,	Csa9110gt_3G040120.1,	Csa80_3G044810.1,	Csa64_3G054140.1,	Csaw4_3G038420.1,	Csaw8_3G037860.1,	Csahx14_3G056010.1,	Csahx117_3G058800.1,
841_Csa9930_1G014710.1.fna	Csa9930_1G014710.1,	Csaxtmc_1G015910.1,	Csacu2_1G014970.1,	Csa37_1G015650.1,	Csagy14_1G024190.1,	Csa9110gt_1G016030.1,	Csa80_1G015530.1,	Csa64_1G015810.1,	Csaw4_1G016740.1,	Csaw8_1G015860.1,	Csahx14_1G024850.1,	Csahx117_1G027050.1,
842_Csa9930_2G012880.1.fna	Csa9930_2G012880.1,Csa9930_2G012890.1,	Csaxtmc_2G012040.1,Csaxtmc_2G012050.1,	Csacu2_2G013040.1,	Csa37_2G010870.1,	Csagy14_2G017960.1,Csagy14_2G017970.1,	Csa9110gt_2G012990.1,	Csa80_2G013810.1,	Csa64_2G010870.1,Csa64_2G010880.1,	Csaw4_2G013810.1,	Csaw8_2G019880.1,Csaw8_2G019890.1,	Csahx14_2G017870.1,	Csahx117_2G014860.1,
843_Csa9930_3G018330.1.fna	Csa9930_3G018330.1,	Csaxtmc_3G025570.1,	Csacu2_3G021660.1,	Csa37_3G018580.1,	Csagy14_3G024570.1,	Csa9110gt_3G021440.1,	Csa80_3G018560.1,	Csa64_3G028920.1,	Csaw4_3G020720.1,	Csaw8_3G019010.1,	Csahx14_3G025330.1,	Csahx117_3G032820.1,
844_Csa9930_6G006720.1.fna	Csa9930_6G006720.1,	Csaxtmc_6G006860.1,	Csacu2_6G007710.1,	Csa37_6G006740.1,	Csagy14_6G010950.1,	Csa9110gt_6G006790.1,	Csa80_6G010930.1,	Csa64_6G006880.1,	Csaw4_6G006820.1,	Csaw8_6G008810.1,	Csahx14_6G010730.1,	Csahx117_6G006850.1,
845_Csa9930_2G007080.1.fna	Csa9930_2G007080.1,	Csaxtmc_2G004970.1,	Csacu2_2G004980.1,	Csa37_2G004850.1,Csa37_2G004860.1,	Csagy14_2G006010.1,Csagy14_2G006000.1,	Csa9110gt_2G005990.1,	Csa80_2G005870.1,	Csa64_2G004890.1,	Csaw4_2G004970.1,	Csaw8_2G005880.1,	Csahx14_2G006880.1,	Csahx117_2G005950.1,Csahx117_2G005940.1,
846_Csa9930_6G000950.1.fna	Csa9930_6G000950.1,	Csaxtmc_6G000920.1,	Csacu2_6G000920.1,Csacu2_6G000900.1,	Csa37_6G000950.1,	Csagy14_6G001990.1,	Csa9110gt_6G000940.1,Csa9110gt_6G000950.1,	Csa80_6G002960.1,	Csa64_6G000990.1,	Csaw4_6G000940.1,	Csaw8_6G000940.1,	Csahx14_6G000960.1,	Csahx117_6G000980.1,
847_Csa9930_5G014460.1.fna	Csa9930_5G014460.1,	Csaxtmc_5G019030.1,	Csacu2_5G020980.1,	Csa37_5G018280.1,	Csagy14_5G049340.1,	Csa9110gt_5G018310.1,	Csa80_5G017160.1,Csa80_5G017190.1,	Csa64_5G008620.1,	Csaw4_5G014280.1,	Csaw8_5G013610.1,	Csahx14_5G021800.1,	Csahx117_5G022310.1,
848_Csa9930_7G022850.1.fna	Csa9930_7G022850.1,	Csaxtmc_7G022390.1,	Csacu2_7G020030.1,	Csa37_7G032680.1,	Csagy14_7G019090.1,	Csa9110gt_7G019130.1,	Csa80_7G031280.1,	Csa64_7G021680.1,	Csaw4_7G014180.1,	Csaw8_7G025550.1,	Csahx14_7G025470.1,	Csahx117_7G022130.1,
849_Csa9930_3G036230.1.fna	Csa9930_3G036230.1,	Csaxtmc_3G052510.1,	Csacu2_3G039990.1,	Csa37_3G049840.1,	Csagy14_3G052710.1,	Csa9110gt_3G041460.1,	-	Csa64_3G055420.1,	Csaw4_3G039680.1,	Csaw8_3G039120.1,	Csahx14_3G057330.1,	Csahx117_3G060090.1,
850_Csa9930_3G040230.1.fna	Csa9930_3G040230.1,	Csaxtmc_3G058610.1,	Csacu2_3G045060.1,	Csa37_3G053830.1,	Csagy14_3G058790.1,	Csa9110gt_3G045560.1,	Csa80_3G050160.1,	Csa64_3G059440.1,	Csaw4_3G044770.1,	Csaw8_3G043190.1,	Csahx14_3G062410.1,	Csahx117_3G064130.1,
851_Csa9930_3G042890.1.fna	Csa9930_3G042890.1,	Csaxtmc_3G061360.1,	Csacu2_3G048720.1,	Csa37_3G056590.1,	Csagy14_3G061590.1,	Csa9110gt_3G048360.1,	Csa80_3G052790.1,	Csa64_3G062270.1,	Csaw4_3G047490.1,	Csaw8_3G045940.1,	Csahx14_3G066230.1,	Csahx117_3G067010.1,
852_Csa9930_1G015510.1.fna	Csa9930_1G015510.1,	Csaxtmc_1G017750.1,Csaxtmc_1G017740.1,	Csacu2_1G015810.1,	Csa37_1G017710.1,	Csagy14_1G025080.1,	Csa9110gt_1G016900.1,	Csa80_1G016370.1,	Csa64_1G016630.1,	Csaw4_1G017560.1,	Csaw8_1G016750.1,	Csahx14_1G027690.1,	Csahx117_1G031010.1,
853_Csa9930_7G035880.1.fna	Csa9930_7G035880.1,Csa9930_7G035870.1,	Csaxtmc_7G042830.1,	Csacu2_7G033150.1,	Csa37_7G046030.1,	Csagy14_7G041410.1,	Csa9110gt_7G034550.1,	Csa80_7G045460.1,	Csa64_7G037820.1,	Csaw4_7G031920.1,	Csaw8_7G045120.1,	Csahx14_7G043510.1,	Csahx117_7G049510.1,
854_Csa9930_6G014930.1.fna	Csa9930_6G014930.1,	Csaxtmc_6G021180.1,	Csacu2_6G015920.1,	Csa37_6G013010.1,	Csagy14_6G020120.1,	Csa9110gt_6G015200.1,	Csa80_6G020170.1,	Csa64_6G013230.1,	Csaw4_6G013100.1,	Csaw8_6G017240.1,	Csahx14_6G020090.1,Csahx14_6G020080.1,	Csahx117_6G016100.1,
855_Csa9930_6G022080.1.fna	Csa9930_6G022080.1,	Csaxtmc_6G032540.1,	Csacu2_6G023180.1,	Csa37_6G018880.1,	Csagy14_6G030360.1,	Csa9110gt_6G023330.1,	Csa80_6G052920.1,	Csa64_6G021470.1,	Csaw4_6G019290.1,	Csaw8_6G022490.1,Csaw8_6G022480.1,	Csahx14_6G032190.1,	Csahx117_6G029410.1,
856_Csa9930_3G044120.1.fna	Csa9930_3G044120.1,	Csaxtmc_3G063610.1,	Csacu2_3G052600.1,	Csa37_3G057840.1,	Csagy14_3G062790.1,	Csa9110gt_3G049640.1,	Csa80_3G054020.1,	Csa64_3G063470.1,	Csaw4_3G048720.1,	Csaw8_3G047200.1,	Csahx14_3G067420.1,	Csahx117_3G068280.1,
857_Csa9930_2G009200.1.fna	Csa9930_2G009200.1,	Csaxtmc_2G008070.1,	Csacu2_2G007110.1,	Csa37_2G007040.1,	Csagy14_2G013190.1,	Csa9110gt_2G008150.1,	Csa80_2G008960.1,	Csa64_2G007050.1,	Csaw4_2G008130.1,	Csaw8_2G008010.1,	Csahx14_2G012090.1,	Csahx117_2G009020.1,
858_Csa9930_5G006090.1.fna	Csa9930_5G006090.1,	Csaxtmc_5G009130.1,	Csacu2_5G008100.1,	Csa37_5G006280.1,	Csagy14_5G009030.1,	Csa9110gt_5G007290.1,	Csa80_5G006120.1,	Csa64_5G000090.1,	Csaw4_5G007110.1,	Csaw8_5G000090.1,	Csahx14_5G009970.1,	Csahx117_5G010250.1,
859_Csa9930_3G044750.1.fna	Csa9930_3G044750.1,	Csaxtmc_3G064210.1,	Csacu2_3G053180.1,Csacu2_3G050530.1,	Csa37_3G058470.1,	Csagy14_3G063400.1,	Csa9110gt_3G050320.1,	Csa80_3G054620.1,	Csa64_3G064100.1,	Csaw4_3G049310.1,	Csaw8_3G047810.1,	Csahx14_3G068060.1,	Csahx117_3G068890.1,
860_Csa9930_7G032240.1.fna	Csa9930_7G032240.1,	Csaxtmc_7G039100.1,	Csacu2_7G029440.1,	Csa37_7G042340.1,	Csagy14_7G037760.1,	Csa9110gt_7G028850.1,	Csa80_7G041820.1,	Csa64_7G031160.1,	Csaw4_7G027220.1,	Csaw8_7G041470.1,	Csahx14_7G039850.1,	Csahx117_7G044820.1,
861_Csa9930_4G037900.1.fna	Csa9930_4G037900.1,	Csaxtmc_4G049260.1,	Csacu2_4G039890.1,	Csa37_4G101000.1,	Csagy14_4G046960.1,	Csa9110gt_4G041700.1,	Csa80_4G100830.1,	Csa64_4G038520.1,	Csaw4_4G032810.1,	Csaw8_4G038870.1,	Csahx14_4G045830.1,	Csahx117_4G045170.1,
862_Csa9930_4G038750.1.fna	Csa9930_4G038750.1,	Csaxtmc_4G051120.1,Csaxtmc_4G050110.1,Csaxtmc_4G051110.1,Csaxtmc_4G051130.1,	Csacu2_4G040700.1,	Csa37_4G101840.1,	Csagy14_4G047800.1,	Csa9110gt_4G042550.1,Csa9110gt_4G042540.1,	Csa80_4G101640.1,	Csa64_4G037730.1,	Csaw4_4G033620.1,	Csaw8_4G039730.1,	Csahx14_4G048800.1,	Csahx117_4G046020.1,
863_Csa9930_1G038880.1.fna	Csa9930_1G038880.1,	Csaxtmc_1G040100.1,	Csacu2_1G034460.1,	Csa37_1G038060.1,	Csagy14_1G044430.1,	Csa9110gt_1G037500.1,	Csa80_1G046340.1,	Csa64_1G049030.1,	Csaw4_1G057890.1,	Csaw8_1G033760.1,	Csahx14_1G051550.1,	Csahx117_1G055460.1,
864_Csa9930_6G002390.1.fna	Csa9930_6G002390.1,	Csaxtmc_6G002390.1,	Csacu2_6G002370.1,	Csa37_6G002430.1,	Csagy14_6G005460.1,	Csa9110gt_6G002410.1,	Csa80_6G004380.1,	Csa64_6G002430.1,	Csaw4_6G002420.1,	Csaw8_6G002380.1,	Csahx14_6G003380.1,	Csahx117_6G002430.1,
865_Csa9930_4G008180.1.fna	Csa9930_4G008180.1,	Csaxtmc_4G013280.1,	Csacu2_4G011310.1,	Csa37_4G008370.1,	Csagy14_4G011300.1,	-	Csa80_4G008290.1,	Csa64_4G010250.1,	Csaw4_4G009300.1,	Csaw8_4G009290.1,	Csahx14_4G009260.1,	Csahx117_4G008310.1,
866_Csa9930_6G042730.1.fna	Csa9930_6G042730.1,	Csaxtmc_6G053980.1,	Csacu2_6G038220.1,	Csa37_6G038800.1,	Csagy14_6G047620.1,	Csa9110gt_6G037820.1,	Csa80_6G092590.1,	Csa64_6G036970.1,	Csaw4_6G034630.1,	Csaw8_6G034970.1,	Csahx14_6G054340.1,	Csahx117_6G047560.1,
867_Csa9930_3G033770.1.fna	Csa9930_3G033770.1,	Csaxtmc_3G048090.1,	Csacu2_3G037550.1,	Csa37_3G047540.1,	Csagy14_3G049220.1,	Csa9110gt_3G038940.1,	Csa80_3G043660.1,	Csa64_3G053010.1,	Csaw4_3G037290.1,	Csaw8_3G036670.1,Csaw8_3G036680.1,	Csahx14_3G054840.1,	Csahx117_3G057630.1,
868_Csa9930_3G048160.1.fna	Csa9930_3G048160.1,	Csaxtmc_3G068710.1,	Csacu2_3G056830.1,	Csa37_3G062060.1,	Csagy14_3G066970.1,	Csa9110gt_3G053910.1,	Csa80_3G058210.1,	Csa64_3G067600.1,	Csaw4_3G052940.1,	Csaw8_3G051550.1,	Csahx14_3G073590.1,	Csahx117_3G072530.1,
869_Csa9930_6G001740.1.fna	Csa9930_6G001740.1,	Csaxtmc_6G001740.1,	Csacu2_6G001700.1,	Csa37_6G001740.1,	Csagy14_6G004770.1,	Csa9110gt_6G001750.1,	Csa80_6G003730.1,	Csa64_6G001750.1,	Csaw4_6G001710.1,	Csaw8_6G001710.1,	Csahx14_6G002700.1,	Csahx117_6G001740.1,
870_Csa9930_7G035800.1.fna	Csa9930_7G035800.1,	Csaxtmc_7G042760.1,	Csacu2_7G033080.1,	Csa37_7G045960.1,	Csagy14_7G041340.1,	Csa9110gt_7G034480.1,	Csa80_7G045390.1,	Csa64_7G037750.1,	Csaw4_7G031850.1,	Csaw8_7G045050.1,	Csahx14_7G043440.1,	Csahx117_7G049440.1,
871_Csa9930_1G023370.1.fna	Csa9930_1G023370.1,	Csaxtmc_UNG217050.1,	Csacu2_UNG260620.1,	Csa37_2G080950.1,	Csagy14_UNG066350.1,	Csa9110gt_2G022470.1,	Csa80_2G072970.1,	Csa64_2G064600.1,	Csaw4_2G024870.1,	Csaw8_2G027600.1,	Csahx14_2G031330.1,	Csahx117_2G033390.1,
872_Csa9930_4G033180.1.fna	Csa9930_4G033180.1,	Csaxtmc_4G043410.1,Csaxtmc_4G043420.1,	Csacu2_4G035040.1,Csacu2_4G035050.1,	Csa37_4G096100.1,Csa37_4G096110.1,	Csagy14_4G040120.1,Csagy14_4G040130.1,	Csa9110gt_4G035920.1,Csa9110gt_4G035930.1,	Csa80_4G091000.1,Csa80_4G091010.1,	Csa64_4G043540.1,Csa64_4G043530.1,	Csaw4_4G027980.1,Csaw4_4G027990.1,	Csaw8_4G034050.1,Csaw8_4G034060.1,	Csahx14_4G040930.1,Csahx14_4G040940.1,	Csahx117_4G040270.1,Csahx117_4G040280.1,
873_Csa9930_2G033800.1.fna	Csa9930_2G033800.1,	Csaxtmc_2G035890.1,	Csacu2_2G034550.1,	Csa37_2G103430.1,	Csagy14_2G041670.1,	Csa9110gt_2G035120.1,	Csa80_2G106420.1,	Csa64_2G073750.1,	Csaw4_2G038840.1,	Csaw8_2G046070.1,	Csahx14_2G043830.1,	Csahx117_2G045830.1,
874_Csa9930_1G029880.1.fna	Csa9930_1G029880.1,	Csaxtmc_1G029110.1,	Csacu2_1G025360.1,	Csa37_1G030200.1,	Csagy14_1G034500.1,	Csa9110gt_1G026690.1,	Csa80_1G038370.1,	Csa64_1G039050.1,	Csaw4_1G025310.1,	Csaw8_1G024710.1,	Csahx14_1G038440.1,	Csahx117_1G039570.1,
875_Csa9930_1G009880.1.fna	Csa9930_1G009880.1,	Csaxtmc_1G010050.1,	Csacu2_1G010260.1,	Csa37_1G010000.1,	Csagy14_1G015170.1,	Csa9110gt_1G010300.1,	Csa80_1G009960.1,	Csa64_1G010050.1,	-	Csaw8_1G011160.1,	Csahx14_1G017260.1,	Csahx117_1G017330.1,Csahx117_1G017320.1,
876_Csa9930_3G036190.1.fna	Csa9930_3G036190.1,	Csaxtmc_3G052470.1,	-	-	Csagy14_3G052690.1,	Csa9110gt_3G041440.1,	-	Csa64_3G055400.1,	Csaw4_3G039640.1,	-	Csahx14_3G057310.1,	Csahx117_3G060070.1,
877_Csa9930_6G038290.1.fna	Csa9930_6G038290.1,	Csaxtmc_6G047320.1,	Csacu2_6G032810.1,	Csa37_6G033150.1,	Csagy14_6G042020.1,	Csa9110gt_6G033210.1,	Csa80_6G076840.1,	Csa64_6G032380.1,	Csaw4_6G030010.1,	Csaw8_6G030380.1,	Csahx14_6G046740.1,	Csahx117_6G042880.1,
878_Csa9930_5G020470.1.fna	Csa9930_5G020470.1,	Csaxtmc_5G028170.1,	Csacu2_5G030140.1,Csacu2_5G030150.1,	Csa37_5G022620.1,Csa37_5G022630.1,	Csagy14_5G029470.1,Csagy14_5G029480.1,	Csa9110gt_5G025260.1,Csa9110gt_5G025270.1,	Csa80_5G041810.1,Csa80_5G041820.1,	Csa64_5G031640.1,	Csaw4_5G021290.1,Csaw4_5G021300.1,	Csaw8_5G032050.1,Csaw8_5G032040.1,	Csahx14_5G027800.1,Csahx14_5G027810.1,	Csahx117_5G038020.1,
879_Csa9930_2G028490.1.fna	Csa9930_2G028490.1,	Csaxtmc_2G029460.1,	Csacu2_2G028230.1,	Csa37_2G098050.1,	Csagy14_2G036330.1,	Csa9110gt_2G029710.1,	Csa80_2G101180.1,	Csa64_2G068350.1,	Csaw4_2G033380.1,	Csaw8_2G040530.1,	Csahx14_2G036490.1,	Csahx117_2G039440.1,Csahx117_2G038200.1,
880_Csa9930_2G026810.1.fna	Csa9930_2G026810.1,	Csaxtmc_2G027910.1,	Csacu2_2G027720.1,	Csa37_2G097260.1,	Csagy14_2G034810.1,	Csa9110gt_2G028160.1,	Csa80_2G100670.1,	Csa64_2G067760.1,	Csaw4_2G031840.1,	Csaw8_2G039990.1,Csaw8_2G039980.1,	Csahx14_2G035950.1,	Csahx117_2G036820.1,
881_Csa9930_5G040840.1.fna	Csa9930_5G040840.1,Csa9930_5G040830.1,	Csaxtmc_5G061840.1,	Csacu2_5G055730.1,	Csa37_5G057890.1,	Csagy14_5G063590.1,Csagy14_UNG053240.1,	Csa9110gt_5G047830.1,	Csa80_5G064130.1,	Csa64_5G045050.1,Csa64_5G045030.1,	Csaw4_5G042090.1,Csaw4_5G042070.1,Csaw4_5G042060.1,	Csaw8_5G050450.1,Csaw8_5G051650.1,	Csahx14_5G064290.1,	Csahx117_5G068730.1,
882_Csa9930_6G022910.1.fna	Csa9930_6G022910.1,	Csaxtmc_6G035440.1,	Csacu2_6G024020.1,	Csa37_6G019710.1,	Csagy14_6G032210.1,	Csa9110gt_6G024150.1,	Csa80_6G053720.1,Csa80_6G056800.1,	Csa64_6G022270.1,	Csaw4_6G020110.1,	Csaw8_6G023360.1,	Csahx14_6G033040.1,	Csahx117_6G030200.1,
883_Csa9930_6G045430.1.fna	Csa9930_6G045430.1,	Csaxtmc_6G056740.1,	Csacu2_6G040930.1,	Csa37_6G041470.1,	Csagy14_6G050320.1,	Csa9110gt_6G041640.1,	Csa80_6G095260.1,	Csa64_6G039620.1,	Csaw4_6G038420.1,	Csaw8_6G038680.1,	Csahx14_6G057070.1,	Csahx117_6G050290.1,
884_Csa9930_3G052330.1.fna	Csa9930_3G052330.1,	Csaxtmc_3G073020.1,	Csacu2_3G061140.1,	Csa37_3G066260.1,	Csagy14_3G071210.1,	Csa9110gt_3G058190.1,	Csa80_3G062330.1,	Csa64_3G071870.1,	Csaw4_3G057300.1,	Csaw8_3G055860.1,	Csahx14_3G078810.1,	Csahx117_3G077000.1,
885_Csa9930_6G044870.1.fna	Csa9930_6G044870.1,	Csaxtmc_6G056160.1,	Csacu2_6G040380.1,	Csa37_6G040900.1,	Csagy14_6G049750.1,	Csa9110gt_6G041040.1,	Csa80_6G094700.1,	Csa64_6G039070.1,	Csaw4_6G036830.1,	Csaw8_6G038100.1,	Csahx14_6G056480.1,	Csahx117_6G049710.1,
886_Csa9930_6G022600.1.fna	Csa9930_6G022600.1,Csa9930_5G014420.1,Csa9930_1G028990.1,Csa9930_5G023850.1,Csa9930_1G031670.1,Csa9930_UNG038490.1,	Csaxtmc_6G035120.1,Csaxtmc_5G018970.1,Csaxtmc_5G037670.1,	Csacu2_6G023680.1,Csacu2_5G020930.1,Csacu2_5G037540.1,Csacu2_UNG242130.1,	Csa37_6G019400.1,Csa37_4G083700.1,Csa37_5G018240.1,Csa37_UNG030300.1,Csa37_5G040220.1,	Csagy14_6G030880.1,Csagy14_5G049290.1,Csagy14_UNG047100.1,Csagy14_5G035890.1,	Csa9110gt_6G023840.1,Csa9110gt_5G018260.1,Csa9110gt_5G029780.1,Csa9110gt_UNG177470.1,	Csa80_6G053400.1,Csa80_5G017110.1,Csa80_5G047400.1,	Csa64_6G021970.1,Csa64_5G008680.1,Csa64_5G028190.1,	Csaw4_6G019790.1,Csaw4_5G014230.1,Csaw4_UNG170230.1,Csaw4_5G024830.1,Csaw4_UNG031650.1,	Csaw8_6G023010.1,Csaw8_5G013640.1,Csaw8_5G029740.1,	Csahx14_6G032680.1,Csahx14_4G024990.1,Csahx14_1G033580.1,Csahx14_3G051930.1,Csahx14_5G021750.1,Csahx14_5G034370.1,Csahx14_3G046660.1,Csahx14_6G032710.1,Csahx14_UNG003130.1,	Csahx117_6G029890.1,Csahx117_5G022260.1,Csahx117_5G049410.1,
887_Csa9930_7G033510.1.fna	Csa9930_7G033510.1,	Csaxtmc_7G040360.1,	Csacu2_7G030730.1,	Csa37_7G043650.1,Csa37_7G043640.1,	Csagy14_7G038990.1,	Csa9110gt_7G030130.1,	Csa80_7G043070.1,	Csa64_7G032430.1,Csa64_7G032420.1,	Csaw4_7G028500.1,	Csaw8_7G042730.1,	Csahx14_7G041150.1,	Csahx117_7G046110.1,Csahx117_7G046100.1,
888_Csa9930_3G011540.1.fna	Csa9930_3G011540.1,	Csaxtmc_3G017660.1,	Csacu2_3G013830.1,	Csa37_3G011800.1,	Csagy14_3G014690.1,Csagy14_3G014680.1,	Csa9110gt_3G013700.1,Csa9110gt_3G013710.1,	Csa80_3G011780.1,	Csa64_3G011620.1,	Csaw4_3G013900.1,Csaw4_3G013910.1,	Csaw8_3G011980.1,	Csahx14_3G016550.1,	Csahx117_3G020940.1,
889_Csa9930_3G029560.1.fna	Csa9930_3G029560.1,	Csaxtmc_3G044800.1,	Csacu2_3G034300.1,	Csa37_3G043120.1,	Csagy14_3G044000.1,	Csa9110gt_3G034570.1,Csa9110gt_3G034580.1,	Csa80_3G039460.1,	Csa64_3G050560.1,	Csaw4_3G034040.1,	Csaw8_3G032370.1,	Csahx14_3G049520.1,	Csahx117_3G053550.1,
890_Csa9930_5G038040.1.fna	Csa9930_5G038040.1,	Csaxtmc_5G058010.1,	Csacu2_5G052900.1,	Csa37_5G055190.1,	Csagy14_5G060770.1,	Csa9110gt_5G045040.1,	Csa80_5G061400.1,	Csa64_5G042210.1,	Csaw4_5G039140.1,	Csaw8_5G044550.1,Csaw8_UNG164210.1,	Csahx14_5G059480.1,	Csahx117_5G065850.1,
891_Csa9930_3G000330.1.fna	Csa9930_3G000330.1,	-	Csacu2_3G000270.1,	Csa37_3G000290.1,	Csagy14_3G000300.1,	Csa9110gt_3G000280.1,	Csa80_3G000250.1,	Csa64_3G000290.1,	Csaw4_3G000280.1,	Csaw8_3G000270.1,	Csahx14_3G000290.1,	Csahx117_3G000280.1,
892_Csa9930_5G034920.1.fna	Csa9930_5G034920.1,	Csaxtmc_5G053960.1,	Csacu2_5G049900.1,	Csa37_5G051140.1,	Csagy14_5G056670.1,	Csa9110gt_5G042000.1,	Csa80_5G058360.1,	Csa64_5G039100.1,	Csaw4_5G036040.1,	Csaw8_5G040470.1,	Csahx14_5G052450.1,	Csahx117_5G062780.1,Csahx117_5G062790.1,
893_Csa9930_5G027100.1.fna	Csa9930_5G027100.1,Csa9930_5G027140.1,	Csaxtmc_5G042030.1,Csaxtmc_5G042040.1,Csaxtmc_5G042050.1,	Csacu2_5G041100.1,	Csa37_5G043530.1,	-	Csa9110gt_5G034120.1,Csa9110gt_5G034110.1,	Csa80_5G050590.1,	Csa64_5G022550.1,	Csaw4_5G028210.1,	Csaw8_5G025270.1,	Csahx14_5G042820.1,	Csahx117_5G054900.1,Csahx117_5G054890.1,
894_Csa9930_6G008550.1.fna	Csa9930_6G008550.1,	Csaxtmc_6G010780.1,	Csacu2_6G010610.1,	Csa37_6G008720.1,	Csagy14_6G013850.1,	Csa9110gt_6G009740.1,Csa9110gt_6G009730.1,	Csa80_6G012810.1,	Csa64_6G008720.1,	Csaw4_6G008700.1,	Csaw8_6G010700.1,	Csahx14_6G013620.1,	Csahx117_6G009750.1,
895_Csa9930_4G038970.1.fna	Csa9930_4G038970.1,	Csaxtmc_4G051360.1,	Csacu2_4G040920.1,	Csa37_4G102070.1,	Csagy14_4G048030.1,	Csa9110gt_4G042770.1,	Csa80_4G101850.1,	Csa64_4G037500.1,	Csaw4_4G033840.1,	Csaw8_4G039930.1,	Csahx14_4G047280.1,	Csahx117_4G046260.1,
896_Csa9930_6G006680.1.fna	Csa9930_6G006680.1,Csa9930_6G006690.1,	Csaxtmc_6G006820.1,Csaxtmc_6G006830.1,	Csacu2_6G007640.1,Csacu2_6G007650.1,	Csa37_6G006680.1,	Csagy14_6G010900.1,	Csa9110gt_6G006740.1,	-	Csa64_6G006840.1,	Csaw4_6G006780.1,	Csaw8_6G008770.1,	Csahx14_6G010680.1,Csahx14_6G010690.1,	Csahx117_6G006790.1,
897_Csa9930_7G002580.1.fna	Csa9930_7G002580.1,	Csaxtmc_7G002620.1,Csaxtmc_7G002630.1,	Csacu2_7G003620.1,	Csa37_7G002580.1,	Csagy14_7G002650.1,	Csa9110gt_7G003830.1,	Csa80_7G002570.1,	Csa64_7G005500.1,	Csaw4_7G002590.1,	Csaw8_7G007790.1,	Csahx14_7G002700.1,	Csahx117_7G003760.1,
898_Csa9930_4G033850.1.fna	Csa9930_4G033850.1,	Csaxtmc_4G044130.1,	Csacu2_4G035760.1,	Csa37_4G096840.1,	Csagy14_4G041840.1,	Csa9110gt_4G036640.1,	Csa80_4G091690.1,	Csa64_4G042790.1,	Csaw4_4G028720.1,	Csaw8_4G034780.1,	Csahx14_4G041690.1,	Csahx117_4G041010.1,
899_Csa9930_6G001750.1.fna	Csa9930_6G001750.1,	Csaxtmc_6G001750.1,	Csacu2_6G001710.1,	Csa37_6G001750.1,	Csagy14_6G004780.1,	Csa9110gt_6G001760.1,	Csa80_6G003740.1,	Csa64_6G001760.1,Csa64_6G001770.1,	Csaw4_6G001720.1,Csaw4_6G001730.1,	Csaw8_6G001730.1,Csaw8_6G001720.1,	Csahx14_6G002710.1,	Csahx117_6G001750.1,
900_Csa9930_5G008010.1.fna	Csa9930_5G008010.1,	Csaxtmc_5G009990.1,	Csacu2_5G009020.1,Csacu2_UNG201430.1,Csacu2_UNG201420.1,	Csa37_5G007180.1,	Csagy14_5G009920.1,	Csa9110gt_5G008190.1,	Csa80_5G007030.1,	Csa64_5G018970.1,	Csaw4_5G008040.1,	Csaw8_5G020750.1,	Csahx14_5G010860.1,	-
901_Csa9930_4G000980.1.fna	Csa9930_4G000980.1,	Csaxtmc_4G001000.1,Csaxtmc_4G000990.1,	Csacu2_4G000980.1,Csacu2_4G000970.1,	Csa37_4G001050.1,Csa37_4G001040.1,	Csagy14_4G000990.1,Csagy14_4G000980.1,	Csa9110gt_4G000960.1,Csa9110gt_4G000950.1,	Csa80_4G000980.1,Csa80_4G000970.1,	Csa64_4G019490.1,Csa64_4G019500.1,	Csaw4_4G001000.1,Csaw4_4G000990.1,	Csaw8_4G000990.1,Csaw8_4G000980.1,Csaw8_4G000970.1,	Csahx14_4G000970.1,Csahx14_4G000960.1,	Csahx117_4G001000.1,Csahx117_4G000990.1,
902_Csa9930_6G019300.1.fna	Csa9930_6G019300.1,	Csaxtmc_6G028810.1,	Csacu2_6G022520.1,	Csa37_6G018170.1,	Csagy14_6G026570.1,	Csa9110gt_6G021580.1,	Csa80_6G046170.1,	Csa64_6G019760.1,	Csaw4_6G018600.1,	Csaw8_6G021730.1,	Csahx14_6G027890.1,	Csahx117_6G026670.1,
903_Csa9930_6G051020.1.fna	Csa9930_6G051020.1,	Csaxtmc_6G062370.1,	Csacu2_6G046540.1,Csacu2_6G046550.1,	Csa37_6G047100.1,	Csagy14_6G056860.1,	Csa9110gt_6G047280.1,	Csa80_6G100720.1,	Csa64_6G045170.1,	Csaw4_6G044020.1,	Csaw8_6G044270.1,Csaw8_6G044280.1,	Csahx14_6G063650.1,Csahx14_6G063660.1,	Csahx117_6G055930.1,
904_Csa9930_3G046140.1.fna	Csa9930_3G046140.1,	Csaxtmc_3G066580.1,	Csacu2_3G054660.1,Csacu2_UNG297110.1,	Csa37_3G059900.1,	Csagy14_3G064830.1,	Csa9110gt_3G051740.1,	Csa80_3G056000.1,	Csa64_3G065570.1,	Csaw4_3G050730.1,	Csaw8_3G049340.1,	Csahx14_3G069440.1,	Csahx117_3G070300.1,
905_Csa9930_3G034250.1.fna	Csa9930_3G034250.1,	Csaxtmc_3G048580.1,	Csacu2_3G038040.1,	Csa37_3G048010.1,	Csagy14_3G049720.1,	Csa9110gt_3G039450.1,	Csa80_3G044150.1,	Csa64_3G053480.1,	Csaw4_3G037760.1,	Csaw8_3G037190.1,	Csahx14_3G055330.1,	Csahx117_3G058130.1,
906_Csa9930_5G027420.1.fna	Csa9930_5G027420.1,	Csaxtmc_5G042380.1,	Csacu2_5G041410.1,	Csa37_5G043840.1,	Csagy14_5G044620.1,	Csa9110gt_5G034410.1,	Csa80_5G050890.1,	Csa64_5G021260.1,	Csaw4_5G028490.1,	Csaw8_5G023960.1,	Csahx14_5G043130.1,	Csahx117_5G055210.1,
907_Csa9930_4G036100.1.fna	Csa9930_4G036100.1,	Csaxtmc_4G047450.1,	Csacu2_4G038060.1,	Csa37_4G099070.1,	Csagy14_4G044120.1,	Csa9110gt_4G039890.1,	Csa80_4G093940.1,	Csa64_4G040440.1,	Csaw4_4G031000.1,	Csaw8_4G037000.1,	Csahx14_4G043970.1,	Csahx117_4G043310.1,
908_Csa9930_3G052190.1.fna	Csa9930_3G052190.1,	Csaxtmc_3G072880.1,	Csacu2_3G061000.1,	Csa37_3G066120.1,	Csagy14_3G071070.1,	Csa9110gt_3G058050.1,	Csa80_3G062190.1,	Csa64_3G071730.1,	Csaw4_3G057160.1,	Csaw8_3G055720.1,	Csahx14_3G078670.1,	Csahx117_3G076850.1,
909_Csa9930_5G025800.1.fna	Csa9930_5G025800.1,	Csaxtmc_5G039700.1,	Csacu2_5G039660.1,Csacu2_5G039670.1,	Csa37_5G042170.1,	Csagy14_5G040880.1,Csagy14_5G040890.1,	Csa9110gt_5G031730.1,Csa9110gt_5G031740.1,	Csa80_5G049230.1,Csa80_5G049240.1,	Csa64_5G026080.1,	Csaw4_5G026840.1,	Csaw8_5G026630.1,	Csahx14_5G040470.1,Csahx14_5G040480.1,	Csahx117_5G053480.1,
910_Csa9930_7G028160.1.fna	Csa9930_7G028160.1,	Csaxtmc_7G033900.1,	Csacu2_7G025360.1,	Csa37_7G038240.1,	Csagy14_7G033510.1,	Csa9110gt_7G024560.1,	Csa80_7G036670.1,	Csa64_7G027080.1,	Csaw4_7G023100.1,	Csaw8_7G036320.1,	Csahx14_7G032760.1,	Csahx117_7G035670.1,
911_Csa9930_1G032580.1.fna	Csa9930_1G032580.1,	Csaxtmc_1G034740.1,	Csacu2_1G028100.1,	Csa37_1G032740.1,	Csagy14_1G038120.1,	Csa9110gt_1G030280.1,	Csa80_1G041050.1,	Csa64_1G041680.1,	Csaw4_1G028770.1,	Csaw8_1G027500.1,	Csahx14_1G044220.1,	Csahx117_1G042260.1,Csahx117_1G042270.1,Csahx117_UNG202020.1,Csahx117_UNG202040.1,
912_Csa9930_6G021420.1.fna	Csa9930_6G021420.1,Csa9930_1G019740.1,Csa9930_1G019750.1,	Csaxtmc_6G031880.1,Csaxtmc_6G027020.1,	Csacu2_6G020800.1,Csacu2_6G022580.1,	Csa37_6G018250.1,	Csagy14_6G027660.1,Csagy14_6G024830.1,	Csa9110gt_6G022640.1,Csa9110gt_6G018830.1,Csa9110gt_UNG193680.1,Csa9110gt_1G019090.1,Csa9110gt_UNG180490.1,	Csa80_6G049200.1,Csa80_1G022700.1,Csa80_6G039320.1,Csa80_1G023700.1,Csa80_6G039310.1,Csa80_1G023710.1,	Csa64_6G020860.1,Csa64_1G024140.1,	Csaw4_6G018690.1,Csaw4_1G020700.1,	Csaw8_1G019190.1,Csaw8_6G021820.1,	Csahx14_6G031510.1,Csahx14_1G029830.1,	Csahx117_6G027710.1,Csahx117_1G033010.1,
913_Csa9930_6G014610.1.fna	Csa9930_6G014610.1,	Csaxtmc_6G019850.1,	Csacu2_6G015590.1,	Csa37_6G012680.1,	Csagy14_6G019800.1,	Csa9110gt_6G014880.1,	Csa80_6G019830.1,	Csa64_6G012900.1,	Csaw4_6G012760.1,	Csaw8_6G016900.1,	Csahx14_6G019720.1,	Csahx117_6G015770.1,
914_Csa9930_6G044990.1.fna	Csa9930_6G044990.1,	Csaxtmc_6G056280.1,	Csacu2_6G040500.1,	Csa37_6G041020.1,	Csagy14_6G049870.1,	Csa9110gt_6G041160.1,	Csa80_6G094820.1,	Csa64_6G039190.1,	Csaw4_6G036960.1,	Csaw8_6G038220.1,	Csahx14_6G056600.1,	Csahx117_6G049830.1,
915_Csa9930_1G033690.1.fna	Csa9930_1G033690.1,	Csaxtmc_1G035860.1,	Csacu2_1G029290.1,	Csa37_1G033890.1,	Csagy14_1G039300.1,	Csa9110gt_1G031390.1,	Csa80_1G042160.1,	Csa64_1G042770.1,	Csaw4_1G029940.1,	Csaw8_1G028590.1,	Csahx14_1G045370.1,	Csahx117_1G043470.1,Csahx117_UNG198930.1,Csahx117_UNG198940.1,
916_Csa9930_4G034250.1.fna	Csa9930_4G034250.1,	Csaxtmc_4G044580.1,	Csacu2_4G036170.1,	Csa37_4G097250.1,	Csagy14_4G042260.1,	Csa9110gt_4G037060.1,	Csa80_4G092110.1,	Csa64_4G042360.1,	Csaw4_4G029110.1,	Csaw8_4G035180.1,	Csahx14_4G042110.1,	Csahx117_4G041430.1,
917_Csa9930_4G033910.1.fna	Csa9930_4G033910.1,	Csaxtmc_4G044220.1,	Csacu2_4G035840.1,	Csa37_4G096900.1,	Csagy14_4G041890.1,	Csa9110gt_4G036720.1,	Csa80_4G091770.1,	Csa64_4G042710.1,	Csaw4_4G028760.1,	Csaw8_4G034830.1,	Csahx14_4G041770.1,	Csahx117_4G041060.1,Csahx117_UNG104570.1,
918_Csa9930_6G000480.1.fna	Csa9930_6G000480.1,	Csaxtmc_6G000460.1,	Csacu2_6G000460.1,Csacu2_UNG233870.1,Csacu2_UNG233860.1,	Csa37_6G000470.1,	Csagy14_6G000470.1,	Csa9110gt_6G000470.1,	Csa80_6G002500.1,	Csa64_6G000530.1,	Csaw4_6G000480.1,	Csaw8_6G000480.1,	Csahx14_6G000480.1,	Csahx117_6G000500.1,
919_Csa9930_1G001450.1.fna	Csa9930_1G001450.1,	-	Csacu2_1G001410.1,	Csa37_1G001450.1,	Csagy14_1G001390.1,	Csa9110gt_1G001510.1,	Csa80_1G001410.1,	-	-	-	Csahx14_1G004550.1,	-
920_Csa9930_2G018380.1.fna	Csa9930_2G018380.1,	Csaxtmc_2G019610.1,	Csacu2_2G019640.1,	Csa37_2G017450.1,	Csagy14_2G026570.1,	Csa9110gt_2G020560.1,	Csa80_2G021310.1,	Csa64_2G017590.1,	Csaw4_2G023340.1,	Csaw8_2G033720.1,Csaw8_UNG166280.1,Csaw8_UNG166290.1,	Csahx14_2G028420.1,	Csahx117_2G028280.1,
921_Csa9930_3G011990.1.fna	Csa9930_3G011990.1,	Csaxtmc_3G018110.1,	Csacu2_3G014270.1,	Csa37_3G012230.1,	Csagy14_3G015140.1,	Csa9110gt_3G014150.1,	Csa80_3G012240.1,	Csa64_3G012080.1,	Csaw4_3G014380.1,	Csaw8_3G012460.1,Csaw8_3G012470.1,	Csahx14_3G017010.1,	Csahx117_3G021410.1,
922_Csa9930_3G032730.1.fna	Csa9930_3G032730.1,	Csaxtmc_3G047000.1,	Csacu2_3G036510.1,	Csa37_3G046380.1,	Csagy14_3G046190.1,	Csa9110gt_3G036850.1,	Csa80_3G041650.1,	Csa64_3G051860.1,	Csaw4_3G036270.1,	Csaw8_3G034600.1,	Csahx14_3G051790.1,	Csahx117_3G055610.1,
923_Csa9930_2G004140.1.fna	Csa9930_2G004140.1,	Csaxtmc_2G003130.1,Csaxtmc_2G003140.1,	Csacu2_2G003120.1,	Csa37_2G003100.1,	Csagy14_2G003190.1,	Csa9110gt_2G004210.1,	Csa80_2G004120.1,	Csa64_2G003130.1,	Csaw4_2G003160.1,	Csaw8_2G003120.1,	Csahx14_2G004130.1,	Csahx117_2G004150.1,
924_Csa9930_6G044570.1.fna	Csa9930_6G044570.1,	Csaxtmc_6G055850.1,	Csacu2_6G040070.1,	Csa37_6G040570.1,	Csagy14_6G049440.1,	Csa9110gt_6G039720.1,	Csa80_6G094390.1,	Csa64_6G038780.1,	Csaw4_6G036510.1,	Csaw8_6G037790.1,	Csahx14_6G056180.1,	Csahx117_6G049390.1,
925_Csa9930_6G053290.1.fna	Csa9930_6G053290.1,	Csaxtmc_6G067710.1,	Csacu2_6G048830.1,	Csa37_6G049400.1,	Csagy14_6G059140.1,	Csa9110gt_6G051590.1,	Csa80_6G102990.1,	Csa64_6G047500.1,	Csaw4_6G046330.1,	Csaw8_6G046620.1,	Csahx14_6G066900.1,	Csahx117_6G058240.1,
926_Csa9930_5G015790.1.fna	Csa9930_5G015790.1,	Csaxtmc_5G020280.1,	Csacu2_5G025420.1,	Csa37_5G019550.1,	Csagy14_5G024870.1,	Csa9110gt_5G020640.1,	Csa80_5G018450.1,	Csa64_5G007440.1,	Csaw4_5G016510.1,	Csaw8_5G012360.1,	Csahx14_5G024000.1,	Csahx117_5G030480.1,
927_Csa9930_1G037510.1.fna	Csa9930_1G037510.1,	Csaxtmc_1G038760.1,	Csacu2_1G032120.1,	Csa37_1G036770.1,	Csagy14_1G043120.1,	Csa9110gt_1G035230.1,	Csa80_1G044940.1,	Csa64_1G045640.1,Csa64_1G045630.1,	Csaw4_1G039890.1,Csaw4_UNG183410.1,Csaw4_UNG183400.1,Csaw4_UNG183420.1,	Csaw8_1G031450.1,	Csahx14_1G050220.1,	Csahx117_1G053140.1,Csahx117_1G053130.1,
928_Csa9930_2G009070.1.fna	Csa9930_2G009070.1,	Csaxtmc_2G007920.1,	Csacu2_2G006970.1,	Csa37_2G006890.1,	Csagy14_2G013040.1,	Csa9110gt_2G008000.1,	Csa80_2G008820.1,	Csa64_2G006910.1,	Csaw4_2G007980.1,	Csaw8_2G007870.1,Csaw8_UNG185660.1,	Csahx14_2G011940.1,	Csahx117_2G008880.1,
929_Csa9930_5G034700.1.fna	Csa9930_5G034700.1,	Csaxtmc_5G053750.1,Csaxtmc_5G053760.1,	Csacu2_5G049670.1,	Csa37_5G050910.1,	Csagy14_5G056450.1,	Csa9110gt_5G041760.1,	Csa80_5G058130.1,	Csa64_5G038850.1,	Csaw4_5G035810.1,	Csaw8_5G040260.1,	Csahx14_5G052240.1,	Csahx117_5G062580.1,
930_Csa9930_7G029280.1.fna	Csa9930_7G029280.1,	Csaxtmc_7G036130.1,	Csacu2_7G026510.1,	Csa37_7G039470.1,	Csagy14_7G034730.1,	Csa9110gt_7G025790.1,	Csa80_7G037840.1,	Csa64_7G028160.1,	Csaw4_7G024280.1,	Csaw8_7G037480.1,Csaw8_7G037470.1,	Csahx14_7G035910.1,	Csahx117_7G039870.1,
931_Csa9930_6G046450.1.fna	Csa9930_6G046450.1,	Csaxtmc_6G057760.1,	Csacu2_6G041920.1,	Csa37_6G042470.1,	Csagy14_6G051320.1,	Csa9110gt_6G042630.1,	Csa80_6G096250.1,	Csa64_6G040580.1,	Csaw4_6G039390.1,	Csaw8_6G039640.1,	Csahx14_6G058040.1,	Csahx117_6G051280.1,
932_Csa9930_3G020710.1.fna	Csa9930_3G020710.1,	Csaxtmc_3G028000.1,	Csacu2_3G024110.1,	Csa37_3G020910.1,	Csagy14_3G026920.1,	Csa9110gt_3G024910.1,	Csa80_3G021010.1,	Csa64_3G031350.1,	Csaw4_3G023130.1,	Csaw8_3G021480.1,Csaw8_3G021470.1,	Csahx14_3G029770.1,	Csahx117_3G038270.1,Csahx117_3G037190.1,Csahx117_3G037200.1,
933_Csa9930_3G033830.1.fna	Csa9930_3G033830.1,	Csaxtmc_3G048160.1,	Csacu2_3G037620.1,	Csa37_3G047610.1,	Csagy14_3G049290.1,	Csa9110gt_3G039010.1,	Csa80_3G043730.1,	Csa64_3G053080.1,Csa64_3G053100.1,	Csaw4_3G037360.1,	Csaw8_3G036750.1,Csaw8_3G036760.1,	Csahx14_3G054910.1,	Csahx117_3G057700.1,
934_Csa9930_5G041630.1.fna	Csa9930_5G041630.1,	Csaxtmc_5G062640.1,	Csacu2_5G056500.1,	Csa37_5G058660.1,	Csagy14_5G064390.1,	Csa9110gt_5G048610.1,	Csa80_5G064890.1,	Csa64_5G045840.1,	Csaw4_5G042910.1,	Csaw8_5G052480.1,	Csahx14_5G065040.1,	Csahx117_5G069560.1,
935_Csa9930_4G002330.1.fna	Csa9930_4G002330.1,	Csaxtmc_4G002350.1,	Csacu2_4G003290.1,	Csa37_4G002370.1,	Csagy14_4G003320.1,	Csa9110gt_4G003340.1,	Csa80_4G002300.1,	Csa64_4G018080.1,	Csaw4_4G002360.1,	Csaw8_4G002370.1,	Csahx14_4G002330.1,	Csahx117_4G002370.1,
936_Csa9930_5G036930.1.fna	Csa9930_5G036930.1,	Csaxtmc_5G055890.1,	Csacu2_5G051800.1,Csacu2_UNG258350.1,Csacu2_5G051790.1,	Csa37_5G054080.1,	Csagy14_5G058650.1,	Csa9110gt_5G043940.1,	Csa80_5G060280.1,	Csa64_5G041130.1,	Csaw4_5G037990.1,	Csaw8_5G043420.1,	Csahx14_5G056410.1,	Csahx117_5G064780.1,
937_Csa9930_6G015970.1.fna	Csa9930_6G015970.1,	Csaxtmc_6G023310.1,	Csacu2_6G017070.1,	Csa37_6G014220.1,	Csagy14_6G022220.1,	Csa9110gt_6G016270.1,	Csa80_6G024310.1,	Csa64_6G014430.1,	Csaw4_6G014200.1,	Csaw8_6G018390.1,	Csahx14_6G023190.1,Csahx14_5G028670.1,	Csahx117_6G017230.1,Csahx117_UNG167040.1,
938_Csa9930_2G026780.1.fna	Csa9930_2G026780.1,	Csaxtmc_2G027870.1,	Csacu2_2G027690.1,	Csa37_2G097230.1,	Csagy14_2G034780.1,	Csa9110gt_2G028120.1,	Csa80_2G100640.1,	Csa64_2G067730.1,	Csaw4_2G031810.1,	Csaw8_2G039950.1,	Csahx14_2G035920.1,	Csahx117_2G036780.1,
939_Csa9930_1G007050.1.fna	Csa9930_1G007050.1,	Csaxtmc_1G007130.1,	Csacu2_1G007310.1,	Csa37_1G007180.1,	Csagy14_1G012390.1,	Csa9110gt_1G007430.1,	Csa80_1G007140.1,	Csa64_1G007150.1,	Csaw4_1G007150.1,	Csaw8_1G007180.1,	Csahx14_1G013360.1,	Csahx117_1G010380.1,
940_Csa9930_6G016960.1.fna	Csa9930_6G016960.1,	Csaxtmc_6G024320.1,	Csacu2_6G018060.1,	Csa37_6G015300.1,	Csagy14_6G023260.1,	Csa9110gt_6G017280.1,	Csa80_6G025320.1,	Csa64_6G015450.1,	Csaw4_6G015250.1,	Csaw8_6G019390.1,	Csahx14_6G025200.1,	Csahx117_6G018200.1,
941_Csa9930_3G021870.1.fna	Csa9930_3G021870.1,	Csaxtmc_3G030150.1,	Csacu2_3G025340.1,	Csa37_3G022070.1,	Csagy14_3G029060.1,	Csa9110gt_3G026120.1,	Csa80_3G022160.1,	Csa64_3G032460.1,	Csaw4_3G024270.1,	Csaw8_3G022680.1,	Csahx14_3G035090.1,	Csahx117_3G039470.1,
942_Csa9930_1G047870.1.fna	Csa9930_1G047870.1,	Csaxtmc_1G058220.1,	Csacu2_1G044530.1,	Csa37_1G047270.1,	Csagy14_1G056700.1,	Csa9110gt_1G049830.1,	Csa80_1G056350.1,	Csa64_1G060670.1,	Csaw4_UNG223450.1,	Csaw8_1G049220.1,	Csahx14_1G065140.1,	Csahx117_1G064600.1,
943_Csa9930_1G009190.1.fna	Csa9930_1G009190.1,	Csaxtmc_1G009310.1,	Csacu2_1G009550.1,	Csa37_1G009300.1,	Csagy14_1G014490.1,	Csa9110gt_1G009590.1,	Csa80_1G009240.1,	Csa64_1G009290.1,	Csaw4_1G010300.1,	Csaw8_1G009270.1,	Csahx14_1G015450.1,	Csahx117_1G014610.1,
944_Csa9930_6G008230.1.fna	Csa9930_6G008230.1,	Csaxtmc_6G010460.1,	Csacu2_6G010280.1,	Csa37_6G008430.1,	Csagy14_6G013530.1,	Csa9110gt_6G009410.1,	Csa80_6G012470.1,	Csa64_6G008420.1,	Csaw4_6G008380.1,	Csaw8_6G010380.1,	Csahx14_6G013290.1,	Csahx117_6G009430.1,
945_Csa9930_5G040810.1.fna	Csa9930_5G040810.1,	Csaxtmc_5G061820.1,	Csacu2_5G055710.1,	Csa37_5G057870.1,	Csagy14_5G063570.1,	Csa9110gt_5G047810.1,	Csa80_5G064110.1,	-	Csaw4_5G042030.1,Csaw4_5G042040.1,	Csaw8_5G050430.1,Csaw8_5G051630.1,	Csahx14_5G064260.1,	Csahx117_5G068710.1,
946_Csa9930_3G039610.1.fna	Csa9930_3G039610.1,	Csaxtmc_3G057970.1,	Csacu2_3G044430.1,	Csa37_3G053220.1,	Csagy14_3G058180.1,	Csa9110gt_3G044940.1,	Csa80_3G049560.1,	Csa64_3G058830.1,	Csaw4_3G044180.1,	Csaw8_3G042560.1,	Csahx14_3G061790.1,	Csahx117_3G063520.1,
947_Csa9930_4G033900.1.fna	Csa9930_4G033900.1,	Csaxtmc_4G044210.1,	Csacu2_4G035830.1,	Csa37_4G096890.1,	Csagy14_4G041880.1,	Csa9110gt_4G036710.1,	Csa80_4G091760.1,	Csa64_4G042720.1,	Csaw4_4G028750.1,	Csaw8_4G034820.1,	Csahx14_4G041760.1,	Csahx117_4G041050.1,Csahx117_UNG106580.1,
948_Csa9930_7G028830.1.fna	Csa9930_7G028830.1,	Csaxtmc_7G034570.1,	Csacu2_7G026060.1,	Csa37_7G039000.1,	Csagy14_7G034250.1,	Csa9110gt_7G025300.1,Csa9110gt_7G025290.1,	Csa80_7G037390.1,	-	Csaw4_7G023820.1,	Csaw8_7G037020.1,	Csahx14_7G034460.1,	Csahx117_7G039410.1,
949_Csa9930_1G044900.1.fna	Csa9930_1G044900.1,	Csaxtmc_1G054230.1,	Csacu2_1G040680.1,	Csa37_1G044280.1,	Csagy14_1G052640.1,	Csa9110gt_1G044880.1,	Csa80_1G052440.1,Csa80_1G052460.1,Csa80_1G052430.1,	Csa64_1G055410.1,	Csaw4_1G074300.1,Csaw4_UNG261570.1,Csaw4_UNG261560.1,Csaw4_1G074320.1,	Csaw8_1G042120.1,	Csahx14_1G060790.1,	Csahx117_1G061650.1,
950_Csa9930_4G037070.1.fna	Csa9930_4G037070.1,Csa9930_4G037080.1,	Csaxtmc_4G048430.1,	Csacu2_4G039050.1,Csacu2_4G039060.1,	Csa37_4G100220.1,	Csagy14_4G045110.1,Csagy14_4G045120.1,	Csa9110gt_4G040870.1,Csa9110gt_4G040880.1,	Csa80_4G100010.1,	Csa64_4G039360.1,	Csaw4_4G031970.1,Csaw4_4G031980.1,	Csaw8_4G038010.1,Csaw8_4G038020.1,	Csahx14_4G044970.1,Csahx14_4G044980.1,	Csahx117_4G044320.1,Csahx117_4G044330.1,
951_Csa9930_6G047740.1.fna	Csa9930_6G047740.1,	Csaxtmc_6G059020.1,	Csacu2_6G043180.1,	Csa37_6G043730.1,	Csagy14_6G052570.1,	Csa9110gt_6G043930.1,	Csa80_6G097510.1,	Csa64_6G041870.1,	Csaw4_6G040680.1,	Csaw8_6G040970.1,	Csahx14_6G059360.1,	Csahx117_6G052560.1,
952_Csa9930_5G012990.1.fna	Csa9930_5G012990.1,Csa9930_5G012730.1,Csa9930_5G012710.1,Csa9930_5G012720.1,	Csaxtmc_5G016750.1,	Csacu2_5G013910.1,	Csa37_5G010920.1,	Csagy14_5G016680.1,	Csa9110gt_5G013000.1,	Csa80_5G010740.1,	Csa64_5G015160.1,	Csaw4_5G010990.1,	Csaw8_5G016930.1,	Csahx14_5G015660.1,	Csahx117_5G018010.1,Csahx117_UNG258250.1,
953_Csa9930_2G001620.1.fna	Csa9930_2G001620.1,	Csaxtmc_2G000570.1,	Csacu2_2G000570.1,	Csa37_2G000580.1,	Csagy14_2G000610.1,	Csa9110gt_2G001590.1,	Csa80_2G001580.1,	Csa64_2G000560.1,	Csaw4_2G000550.1,	Csaw8_2G000540.1,	Csahx14_2G001550.1,	Csahx117_2G000570.1,
954_Csa9930_4G003360.1.fna	Csa9930_4G003360.1,	Csaxtmc_4G003390.1,	Csacu2_4G006360.1,	Csa37_4G003420.1,	Csagy14_4G004370.1,	Csa9110gt_4G004420.1,	Csa80_4G003340.1,	Csa64_4G017050.1,	Csaw4_4G003450.1,	Csaw8_4G003400.1,	Csahx14_4G003360.1,	Csahx117_4G003410.1,
955_Csa9930_1G013750.1.fna	Csa9930_1G013750.1,	Csaxtmc_1G015000.1,	Csacu2_1G014050.1,	Csa37_1G014860.1,	Csagy14_1G022290.1,	Csa9110gt_1G015190.1,	Csa80_1G014710.1,	Csa64_1G013840.1,	Csaw4_1G015910.1,	Csaw8_1G014970.1,Csaw8_1G014980.1,	Csahx14_1G024010.1,	Csahx117_1G026180.1,
956_Csa9930_6G053200.1.fna	Csa9930_6G053200.1,	Csaxtmc_6G067620.1,	Csacu2_6G048740.1,	Csa37_6G049310.1,	Csagy14_6G059050.1,	Csa9110gt_6G051490.1,	Csa80_6G102890.1,	Csa64_6G047400.1,	Csaw4_6G046230.1,	Csaw8_6G046500.1,	Csahx14_6G066800.1,	Csahx117_6G058140.1,
957_Csa9930_5G022530.1.fna	Csa9930_5G022530.1,	Csaxtmc_5G035280.1,	Csacu2_5G034180.1,	Csa37_5G039600.1,	Csagy14_5G033520.1,	Csa9110gt_5G028370.1,	Csa80_5G043930.1,	Csa64_5G030550.1,	Csaw4_5G024410.1,	Csaw8_5G030000.1,	Csahx14_5G031850.1,	Csahx117_5G042990.1,Csahx117_UNG323190.1,Csahx117_UNG323200.1,
958_Csa9930_6G049980.1.fna	Csa9930_6G049980.1,	Csaxtmc_6G061300.1,	Csacu2_6G045510.1,	Csa37_6G046040.1,	Csagy14_6G055840.1,	Csa9110gt_6G046220.1,	Csa80_6G099700.1,	Csa64_6G044130.1,	Csaw4_6G042970.1,	Csaw8_6G043220.1,	Csahx14_6G062610.1,	Csahx117_6G054880.1,
959_Csa9930_3G006820.1.fna	Csa9930_3G006820.1,	Csaxtmc_3G011780.1,	Csacu2_3G006900.1,	Csa37_3G006890.1,	Csagy14_3G008960.1,	Csa9110gt_3G008890.1,	Csa80_3G006980.1,	Csa64_3G006830.1,	Csaw4_3G008960.1,	Csaw8_3G006970.1,	Csahx14_3G009760.1,	Csahx117_3G014040.1,
960_Csa9930_5G006540.1.fna	Csa9930_5G006540.1,	Csaxtmc_5G009540.1,	Csacu2_5G008540.1,	Csa37_5G006730.1,	Csagy14_5G009460.1,	Csa9110gt_5G007740.1,	Csa80_5G006570.1,	Csa64_5G019510.1,	Csaw4_5G007550.1,	Csaw8_5G021210.1,	Csahx14_5G010390.1,	Csahx117_5G010660.1,
961_Csa9930_2G026460.1.fna	Csa9930_2G026460.1,	Csaxtmc_2G027560.1,	Csacu2_2G027380.1,	Csa37_2G096910.1,	Csagy14_2G034460.1,	Csa9110gt_2G027790.1,	Csa80_2G100320.1,	Csa64_2G067420.1,	Csaw4_2G031500.1,	Csaw8_2G039630.1,	Csahx14_2G035600.1,	Csahx117_2G036460.1,
962_Csa9930_1G033480.1.fna	Csa9930_1G033480.1,	Csaxtmc_1G035650.1,	Csacu2_1G029070.1,	Csa37_1G033680.1,	Csagy14_1G039080.1,	Csa9110gt_1G031180.1,	Csa80_1G041960.1,	Csa64_1G042570.1,	Csaw4_1G029730.1,	Csaw8_1G028380.1,	Csahx14_1G045150.1,	Csahx117_1G043230.1,
963_Csa9930_3G012770.1.fna	Csa9930_3G012770.1,	Csaxtmc_3G018880.1,	Csacu2_3G015040.1,	Csa37_3G013040.1,	Csagy14_3G015910.1,	Csa9110gt_3G014940.1,Csa9110gt_3G014930.1,	Csa80_3G013040.1,Csa80_3G013050.1,	Csa64_3G015070.1,	Csaw4_3G015160.1,	Csaw8_3G013330.1,	Csahx14_3G018730.1,	Csahx117_3G022190.1,
964_Csa9930_4G000090.1.fna	Csa9930_4G000090.1,	Csaxtmc_4G000110.1,	Csacu2_4G000120.1,	Csa37_4G000120.1,	Csagy14_4G000120.1,	Csa9110gt_4G000120.1,	Csa80_4G000120.1,	Csa64_4G020360.1,	Csaw4_4G000120.1,	Csaw8_4G000120.1,	Csahx14_4G000120.1,	Csahx117_4G000120.1,
965_Csa9930_2G031190.1.fna	Csa9930_2G031190.1,	Csaxtmc_2G032130.1,	Csacu2_2G030880.1,	Csa37_2G100670.1,	Csagy14_2G038960.1,	Csa9110gt_2G032400.1,	Csa80_2G103790.1,	Csa64_2G071050.1,	Csaw4_2G036040.1,	Csaw8_2G043250.1,	Csahx14_2G039130.1,	Csahx117_2G043110.1,
966_Csa9930_5G032280.1.fna	Csa9930_5G032280.1,	Csaxtmc_5G051360.1,	Csacu2_5G047250.1,	Csa37_5G048540.1,	Csagy14_5G054000.1,	Csa9110gt_5G039350.1,	Csa80_5G055760.1,	Csa64_5G036420.1,	Csaw4_5G033390.1,Csaw4_5G033380.1,	Csaw8_5G037820.1,	Csahx14_5G049840.1,	Csahx117_5G060220.1,
967_Csa9930_2G026790.1.fna	Csa9930_2G026790.1,	Csaxtmc_2G027880.1,Csaxtmc_2G027890.1,	Csacu2_2G027700.1,	Csa37_2G097240.1,	Csagy14_2G034790.1,	Csa9110gt_2G028130.1,Csa9110gt_2G028140.1,	Csa80_2G100650.1,	Csa64_2G067740.1,	Csaw4_2G031820.1,	Csaw8_2G039960.1,	Csahx14_2G035930.1,	Csahx117_2G036790.1,Csahx117_2G036800.1,
968_Csa9930_6G013500.1.fna	Csa9930_6G013500.1,	Csaxtmc_6G017750.1,	Csacu2_6G013510.1,	Csa37_6G011580.1,	Csagy14_6G017740.1,	Csa9110gt_6G012710.1,	Csa80_6G015710.1,	Csa64_6G011730.1,	Csaw4_6G011710.1,	Csaw8_6G015800.1,	Csahx14_6G016640.1,	Csahx117_6G012670.1,
969_Csa9930_2G007670.1.fna	Csa9930_2G007670.1,	Csaxtmc_2G005570.1,	Csacu2_2G005610.1,	Csa37_2G005560.1,	Csagy14_2G006630.1,	Csa9110gt_2G006610.1,	Csa80_2G006490.1,	Csa64_2G005520.1,	Csaw4_2G005600.1,	Csaw8_2G006470.1,	Csahx14_2G007520.1,	Csahx117_2G006540.1,
970_Csa9930_3G041900.1.fna	Csa9930_3G041900.1,	Csaxtmc_3G060370.1,	Csacu2_3G046790.1,	Csa37_3G055610.1,	Csagy14_3G060580.1,	Csa9110gt_3G047340.1,	Csa80_3G051870.1,	Csa64_3G061290.1,	Csaw4_3G046510.1,	Csaw8_3G044970.1,	Csahx14_3G065220.1,	Csahx117_3G065950.1,
971_Csa9930_2G011770.1.fna	Csa9930_2G011770.1,	Csaxtmc_2G010840.1,	Csacu2_2G011930.1,	Csa37_2G009850.1,	Csagy14_2G016880.1,	Csa9110gt_2G010880.1,	Csa80_2G012740.1,	Csa64_2G009790.1,	Csaw4_2G012730.1,	Csaw8_2G017760.1,	Csahx14_2G014790.1,	Csahx117_2G012750.1,
972_Csa9930_6G038990.1.fna	Csa9930_6G038990.1,	Csaxtmc_6G049010.1,	Csacu2_6G033530.1,	Csa37_6G033890.1,	Csagy14_6G042720.1,	Csa9110gt_6G033950.1,	Csa80_6G077550.1,	Csa64_6G033070.1,	Csaw4_6G030730.1,	Csaw8_6G031080.1,	Csahx14_6G049450.1,	Csahx117_6G043620.1,
973_Csa9930_7G032230.1.fna	Csa9930_7G032230.1,	Csaxtmc_7G039090.1,	Csacu2_7G029430.1,	Csa37_7G042330.1,	Csagy14_7G037750.1,	Csa9110gt_7G028840.1,	Csa80_7G041810.1,	Csa64_7G031150.1,	Csaw4_7G027210.1,	Csaw8_7G041460.1,	Csahx14_7G039840.1,	Csahx117_7G044810.1,
975_Csa9930_1G003520.1.fna	Csa9930_1G003520.1,	Csaxtmc_1G003440.1,	Csacu2_1G003660.1,	Csa37_1G003530.1,	Csagy14_1G007620.1,	Csa9110gt_1G003660.1,	Csa80_1G003500.1,	Csa64_1G003500.1,	Csaw4_1G003520.1,	Csaw8_1G003500.1,	Csahx14_1G008630.1,	Csahx117_1G003560.1,
976_Csa9930_6G006840.1.fna	Csa9930_6G006840.1,Csa9930_6G006850.1,	Csaxtmc_6G007000.1,Csaxtmc_6G007010.1,	Csacu2_6G007850.1,Csacu2_6G007860.1,	Csa37_6G006880.1,Csa37_6G006890.1,	Csagy14_6G011060.1,Csagy14_6G011070.1,	Csa9110gt_6G006910.1,Csa9110gt_6G006920.1,	Csa80_6G011060.1,Csa80_6G011070.1,	Csa64_6G007020.1,Csa64_6G007030.1,	Csaw4_6G006940.1,Csaw4_6G006950.1,	Csaw8_6G008950.1,Csaw8_6G008960.1,	Csahx14_6G010850.1,Csahx14_6G010860.1,	Csahx117_6G006980.1,
977_Csa9930_1G012670.1.fna	Csa9930_1G012670.1,	Csaxtmc_1G013890.1,	Csacu2_1G013050.1,	Csa37_1G012810.1,	Csagy14_1G021200.1,Csagy14_1G021190.1,	Csa9110gt_1G013150.1,	Csa80_1G012720.1,	Csa64_1G012770.1,	Csaw4_1G013830.1,	Csaw8_1G013880.1,	Csahx14_1G022940.1,	Csahx117_1G023110.1,
978_Csa9930_6G003730.1.fna	Csa9930_6G003730.1,	Csaxtmc_6G003690.1,	Csacu2_6G003610.1,	Csa37_6G003730.1,	Csagy14_6G006780.1,	Csa9110gt_6G003720.1,	Csa80_6G005760.1,	Csa64_6G003710.1,	Csaw4_6G003720.1,	Csaw8_6G003710.1,	Csahx14_6G004740.1,Csahx14_6G004730.1,	Csahx117_6G003790.1,
979_Csa9930_6G050760.1.fna	Csa9930_6G050760.1,	Csaxtmc_6G062110.1,	Csacu2_6G046290.1,	Csa37_6G046850.1,	Csagy14_6G056600.1,	Csa9110gt_6G047010.1,	Csa80_6G100460.1,	Csa64_6G044900.1,	Csaw4_6G043760.1,	Csaw8_6G043990.1,Csaw8_6G044000.1,	Csahx14_6G063390.1,	Csahx117_6G055660.1,
980_Csa9930_5G002520.1.fna	Csa9930_5G002520.1,	Csaxtmc_5G003520.1,Csaxtmc_5G003540.1,Csaxtmc_5G003530.1,	Csacu2_5G003550.1,	Csa37_5G002580.1,	Csagy14_5G003530.1,	Csa9110gt_5G003670.1,	Csa80_5G002520.1,	Csa64_5G003760.1,	Csaw4_5G002500.1,	Csaw8_5G005590.1,Csaw8_5G005580.1,Csaw8_5G005600.1,	Csahx14_5G006450.1,	Csahx117_5G003470.1,Csahx117_5G003480.1,
981_Csa9930_2G031520.1.fna	Csa9930_2G031520.1,	Csaxtmc_2G033490.1,Csaxtmc_2G033480.1,	Csacu2_2G031210.1,	Csa37_2G101000.1,	Csagy14_2G039310.1,	Csa9110gt_2G032740.1,	Csa80_2G104130.1,	Csa64_2G071380.1,	Csaw4_2G036390.1,	Csaw8_2G043600.1,	Csahx14_2G040450.1,	Csahx117_2G043450.1,
982_Csa9930_3G006480.1.fna	Csa9930_3G006480.1,	Csaxtmc_3G011450.1,	Csacu2_3G006560.1,	Csa37_3G006560.1,	Csagy14_3G008640.1,	Csa9110gt_3G008540.1,	Csa80_3G006650.1,	Csa64_3G006500.1,	Csaw4_3G008640.1,	Csaw8_3G006620.1,	Csahx14_3G008420.1,	Csahx117_3G013680.1,
983_Csa9930_4G037350.1.fna	Csa9930_4G037350.1,	Csaxtmc_4G048700.1,	Csacu2_4G039330.1,	Csa37_4G100470.1,	Csagy14_4G045390.1,	Csa9110gt_4G041150.1,	Csa80_4G100280.1,	Csa64_4G039100.1,	Csaw4_4G032240.1,	Csaw8_4G038280.1,	Csahx14_4G045250.1,	Csahx117_4G044600.1,
984_Csa9930_3G050060.1.fna	Csa9930_3G050060.1,	Csaxtmc_3G070620.1,	Csacu2_3G058800.1,	Csa37_3G063940.1,	Csagy14_3G068890.1,	Csa9110gt_3G055880.1,	Csa80_3G060090.1,	Csa64_3G069530.1,	Csaw4_3G054900.1,	Csaw8_3G053540.1,	Csahx14_3G076530.1,	Csahx117_3G074540.1,
985_Csa9930_UNG012320.1.fna	Csa9930_UNG012320.1,Csa9930_5G022500.1,	Csaxtmc_5G035250.1,	Csacu2_5G034150.1,	Csa37_5G039560.1,	Csagy14_5G033490.1,	Csa9110gt_5G028340.1,	Csa80_5G043890.1,	Csa64_5G030580.1,	Csaw4_5G024380.1,	Csaw8_5G029970.1,	Csahx14_5G030830.1,	Csahx117_5G041970.1,
986_Csa9930_1G012630.1.fna	Csa9930_1G012630.1,	Csaxtmc_1G013840.1,	Csacu2_1G013010.1,	Csa37_1G012780.1,	Csagy14_1G021150.1,	Csa9110gt_1G013100.1,Csa9110gt_1G013110.1,	Csa80_1G012690.1,	Csa64_1G012720.1,Csa64_1G012710.1,	Csaw4_1G013790.1,Csaw4_1G013780.1,	Csaw8_1G013840.1,Csaw8_1G013830.1,	Csahx14_1G022900.1,	Csahx117_1G023080.1,Csahx117_1G023070.1,
987_Csa9930_3G036600.1.fna	Csa9930_3G036600.1,	Csaxtmc_3G052870.1,	Csacu2_3G040360.1,	Csa37_3G050200.1,	Csagy14_3G053060.1,	Csa9110gt_3G041840.1,	Csa80_3G046480.1,	Csa64_3G055790.1,	Csaw4_3G040040.1,	Csaw8_3G039460.1,	Csahx14_3G057690.1,Csahx14_3G057700.1,	Csahx117_3G060470.1,
988_Csa9930_5G041490.1.fna	Csa9930_5G041490.1,	Csaxtmc_5G062490.1,	Csacu2_5G056340.1,	Csa37_5G058510.1,	Csagy14_5G064240.1,	Csa9110gt_5G048460.1,	Csa80_5G064740.1,	Csa64_5G045680.1,	Csaw4_5G042770.1,	Csaw8_5G052310.1,	Csahx14_5G064900.1,	Csahx117_5G069410.1,
989_Csa9930_1G029520.1.fna	Csa9930_1G029520.1,Csa9930_1G029720.1,	Csaxtmc_1G028710.1,Csaxtmc_1G028940.1,Csaxtmc_1G028720.1,	Csacu2_1G024940.1,Csacu2_1G025170.1,	Csa37_1G029800.1,Csa37_1G030030.1,	Csagy14_1G033120.1,Csagy14_1G033130.1,Csagy14_1G033350.1,	Csa9110gt_1G026310.1,Csa9110gt_1G026530.1,	Csa80_1G038000.1,Csa80_1G038210.1,	Csa64_1G038550.1,Csa64_1G038870.1,Csa64_1G038560.1,Csa64_1G038570.1,	Csaw4_1G024900.1,Csaw4_1G024910.1,Csaw4_1G025150.1,	Csaw8_1G024320.1,Csaw8_6G026560.1,Csaw8_1G024550.1,Csaw8_1G024540.1,	Csahx14_1G038070.1,Csahx14_1G038280.1,	Csahx117_1G039140.1,Csahx117_1G039400.1,
990_Csa9930_5G037260.1.fna	Csa9930_5G037260.1,	Csaxtmc_5G056250.1,	Csacu2_5G052100.1,	Csa37_5G054430.1,	Csagy14_5G059010.1,	Csa9110gt_5G044260.1,	Csa80_5G060630.1,	Csa64_5G041430.1,	Csaw4_5G038360.1,	Csaw8_5G043770.1,	Csahx14_5G057740.1,	Csahx117_5G065070.1,
991_Csa9930_4G009010.1.fna	Csa9930_4G009010.1,Csa9930_4G009000.1,	Csaxtmc_4G014130.1,Csaxtmc_4G014120.1,	Csacu2_4G012140.1,Csacu2_4G012130.1,	Csa37_4G009250.1,Csa37_4G009240.1,	Csagy14_4G012120.1,Csagy14_4G012110.1,	Csa9110gt_4G011070.1,Csa9110gt_4G011060.1,	Csa80_4G009120.1,Csa80_4G009110.1,	Csa64_4G009380.1,Csa64_4G009390.1,	Csaw4_4G010150.1,Csaw4_4G010130.1,	Csaw8_4G010120.1,Csaw8_4G010110.1,	Csahx14_4G010090.1,Csahx14_4G010080.1,	Csahx117_4G009160.1,
992_Csa9930_2G025100.1.fna	Csa9930_2G025100.1,	Csaxtmc_3G000930.1,	-	Csa37_1G042420.1,	Csagy14_7G041520.1,	-	-	Csa64_3G031870.1,	Csaw4_6G031970.1,	Csaw8_3G011990.1,	-	-
993_Csa9930_1G040700.1.fna	Csa9930_1G040700.1,	Csaxtmc_1G043980.1,	Csacu2_1G036300.1,	Csa37_1G039910.1,	Csagy14_1G047270.1,	Csa9110gt_1G040470.1,	Csa80_1G048150.1,	Csa64_1G051070.1,	Csaw4_1G059770.1,	Csaw8_1G036700.1,	Csahx14_1G054360.1,	Csahx117_1G057320.1,
994_Csa9930_2G007110.1.fna	Csa9930_2G007110.1,	Csaxtmc_2G005000.1,	Csacu2_2G005010.1,	Csa37_2G004890.1,	Csagy14_2G006040.1,	Csa9110gt_2G006020.1,	Csa80_2G005900.1,	Csa64_2G004920.1,	Csaw4_2G005000.1,	Csaw8_2G005910.1,	Csahx14_2G006910.1,	Csahx117_2G005980.1,
995_Csa9930_5G029450.1.fna	Csa9930_5G029450.1,	Csaxtmc_5G047600.1,	Csacu2_5G043340.1,	Csa37_5G045770.1,	Csagy14_5G051200.1,	Csa9110gt_5G036490.1,Csa9110gt_5G036500.1,	Csa80_5G052840.1,	Csa64_5G033540.1,	Csaw4_5G030560.1,	Csaw8_5G034820.1,	Csahx14_5G047050.1,	Csahx117_5G057270.1,
996_Csa9930_3G005530.1.fna	Csa9930_3G005530.1,	Csaxtmc_3G009530.1,	Csacu2_3G005590.1,	Csa37_3G005600.1,	Csagy14_3G007670.1,	Csa9110gt_3G006580.1,	Csa80_3G005670.1,	Csa64_3G005550.1,	Csaw4_3G007660.1,	Csaw8_3G005660.1,	Csahx14_3G006510.1,	Csahx117_3G012710.1,
997_Csa9930_5G034910.1.fna	Csa9930_5G034910.1,	Csaxtmc_5G053950.1,	Csacu2_5G049890.1,	Csa37_5G051130.1,	Csagy14_5G056650.1,Csagy14_5G056660.1,	Csa9110gt_5G041980.1,Csa9110gt_5G041990.1,	Csa80_5G058350.1,	Csa64_5G039080.1,Csa64_5G039090.1,	Csaw4_5G036030.1,	Csaw8_5G040450.1,Csaw8_5G040460.1,	Csahx14_5G052430.1,Csahx14_5G052440.1,	Csahx117_5G062770.1,
998_Csa9930_4G032540.1.fna	Csa9930_4G032540.1,	Csaxtmc_4G042750.1,	Csacu2_4G034380.1,	Csa37_4G095380.1,	Csagy14_4G039490.1,	Csa9110gt_4G035230.1,Csa9110gt_4G035240.1,	Csa80_4G090370.1,	Csa64_4G044160.1,	Csaw4_4G027280.1,	Csaw8_4G033420.1,	Csahx14_4G040290.1,	Csahx117_4G039630.1,
999_Csa9930_5G014540.1.fna	Csa9930_5G014540.1,	Csaxtmc_5G019100.1,	Csacu2_5G021050.1,Csacu2_UNG318330.1,	Csa37_5G018350.1,	Csagy14_5G049410.1,	Csa9110gt_5G018380.1,	Csa80_5G017250.1,	Csa64_5G008580.1,	Csaw4_5G014350.1,	Csaw8_5G013520.1,	Csahx14_5G021880.1,	Csahx117_5G022390.1,
1000_Csa9930_6G009280.1.fna	Csa9930_6G009280.1,	Csaxtmc_6G013470.1,	Csacu2_6G011300.1,	Csa37_6G009420.1,	Csagy14_6G014580.1,	Csa9110gt_6G010460.1,	Csa80_6G013570.1,	Csa64_6G009460.1,	Csaw4_6G009420.1,	Csaw8_6G013400.1,Csaw8_UNG014430.1,Csaw8_UNG014420.1,	Csahx14_6G014370.1,	Csahx117_6G010510.1,
1001_Csa9930_1G012460.1.fna	Csa9930_1G012460.1,	Csaxtmc_1G013680.1,	Csacu2_1G012850.1,	Csa37_1G012610.1,	Csagy14_1G020980.1,	Csa9110gt_1G012920.1,	Csa80_1G012540.1,	Csa64_1G012510.1,	Csaw4_1G013590.1,	Csaw8_1G013640.1,	Csahx14_1G022750.1,	Csahx117_1G022900.1,
1002_Csa9930_4G006760.1.fna	Csa9930_4G006760.1,	Csaxtmc_4G008800.1,	Csacu2_4G009870.1,	Csa37_4G006890.1,	Csagy14_4G009830.1,	Csa9110gt_4G007840.1,Csa9110gt_4G007830.1,	Csa80_4G006850.1,	Csa64_4G011670.1,	Csaw4_4G007870.1,	Csaw8_4G007800.1,	Csahx14_4G007800.1,Csahx14_4G007790.1,	Csahx117_4G006840.1,Csahx117_UNG165000.1,Csahx117_UNG165030.1,Csahx117_UNG165010.1,Csahx117_UNG165020.1,
1003_Csa9930_4G005690.1.fna	Csa9930_4G005690.1,	Csaxtmc_4G006720.1,	Csacu2_4G008790.1,	Csa37_4G005730.1,	Csagy14_4G008710.1,	Csa9110gt_4G006740.1,	Csa80_4G005770.1,	Csa64_4G012740.1,	Csaw4_4G006780.1,	Csaw8_4G006710.1,	Csahx14_4G005720.1,	Csahx117_4G005700.1,
1004_Csa9930_2G010190.1.fna	Csa9930_2G010190.1,	Csaxtmc_2G009140.1,	Csacu2_2G008230.1,	Csa37_2G008050.1,	Csagy14_2G015260.1,	Csa9110gt_2G009250.1,	Csa80_2G011070.1,	Csa64_2G008110.1,	Csaw4_2G009160.1,	Csaw8_2G011100.1,	Csahx14_2G013180.1,	Csahx117_2G010150.1,
1005_Csa9930_3G002250.1.fna	Csa9930_3G002250.1,	Csaxtmc_3G003250.1,	Csacu2_3G002270.1,	Csa37_3G002260.1,	Csagy14_3G002240.1,	Csa9110gt_3G002220.1,	Csa80_3G002210.1,	Csa64_3G002290.1,	Csaw4_3G002250.1,	Csaw8_3G002270.1,	Csahx14_3G002270.1,	Csahx117_3G003210.1,
1006_Csa9930_1G029530.1.fna	Csa9930_1G029530.1,	Csaxtmc_1G028730.1,	Csacu2_1G024950.1,	Csa37_1G029820.1,Csa37_1G029810.1,	Csagy14_1G033140.1,	Csa9110gt_1G026320.1,	Csa80_1G038010.1,	Csa64_1G038580.1,	Csaw4_1G024920.1,	Csaw8_1G024330.1,	Csahx14_1G038080.1,	Csahx117_1G039170.1,
1007_Csa9930_4G037110.1.fna	Csa9930_4G037110.1,	Csaxtmc_4G048460.1,	Csacu2_4G039090.1,	Csa37_4G100250.1,	Csagy14_4G045150.1,	Csa9110gt_4G040910.1,	Csa80_4G100040.1,	Csa64_4G039330.1,	Csaw4_4G032010.1,	Csaw8_4G038050.1,	Csahx14_4G045010.1,	Csahx117_4G044360.1,
1008_Csa9930_6G051870.1.fna	Csa9930_6G051870.1,Csa9930_6G051860.1,	Csaxtmc_6G064200.1,	Csacu2_6G047390.1,	Csa37_6G047940.1,Csa37_6G047930.1,	Csagy14_6G057730.1,Csagy14_6G057720.1,	Csa9110gt_6G048100.1,	Csa80_6G101520.1,Csa80_6G101510.1,	Csa64_6G046040.1,Csa64_6G046020.1,	Csaw4_6G044870.1,	Csaw8_6G045140.1,Csaw8_6G045130.1,	Csahx14_6G064470.1,	Csahx117_6G056790.1,Csahx117_6G056780.1,
1009_Csa9930_3G022450.1.fna	Csa9930_3G022450.1,Csa9930_1G028190.1,Csa9930_1G028160.1,	Csaxtmc_3G031610.1,	Csacu2_3G026930.1,	Csa37_3G022700.1,	Csagy14_3G031660.1,	Csa9110gt_3G026580.1,	Csa80_3G026730.1,	Csa64_3G039090.1,	Csaw4_3G025840.1,	Csaw8_3G030860.1,	Csahx14_3G036440.1,	Csahx117_3G041000.1,
1010_Csa9930_1G003240.1.fna	Csa9930_1G003240.1,	Csaxtmc_1G003160.1,	Csacu2_1G003380.1,Csacu2_UNG236980.1,Csacu2_UNG236990.1,Csacu2_UNG237000.1,Csacu2_UNG236970.1,	Csa37_1G003250.1,	Csagy14_1G006330.1,	Csa9110gt_1G003370.1,	Csa80_1G003220.1,	Csa64_1G003220.1,	Csaw4_1G003230.1,	Csaw8_1G003220.1,	Csahx14_1G008350.1,	Csahx117_1G003270.1,
1011_Csa9930_7G036090.1.fna	Csa9930_7G036090.1,	Csaxtmc_7G043040.1,	Csacu2_7G033360.1,	Csa37_7G046240.1,	Csagy14_7G041640.1,	Csa9110gt_7G034770.1,	Csa80_7G045670.1,	Csa64_7G038040.1,	Csaw4_7G032130.1,	Csaw8_7G045320.1,	Csahx14_7G043720.1,	Csahx117_7G049720.1,
1012_Csa9930_5G039980.1.fna	Csa9930_5G039980.1,	Csaxtmc_5G060960.1,	Csacu2_5G054840.1,	Csa37_5G057050.1,	Csagy14_5G062730.1,	Csa9110gt_5G046980.1,	Csa80_5G063290.1,	Csa64_5G044150.1,	Csaw4_5G041130.1,	Csaw8_5G049570.1,	Csahx14_5G063420.1,	Csahx117_5G067810.1,
1013_Csa9930_4G022330.1.fna	Csa9930_4G022330.1,Csa9930_1G014580.1,	Csaxtmc_1G015750.1,Csaxtmc_4G026320.1,	Csacu2_1G014810.1,Csacu2_4G020150.1,	Csa37_1G015510.1,Csa37_4G024930.1,Csa37_4G026250.1,	Csagy14_4G020540.1,Csagy14_1G024060.1,	Csa9110gt_4G022190.1,Csa9110gt_1G015880.1,	Csa80_1G015380.1,Csa80_4G032690.1,	Csa64_4G022690.1,Csa64_1G015510.1,Csa64_1G014480.1,Csa64_1G014490.1,	Csaw4_1G016590.1,Csaw4_4G015740.1,	Csaw8_4G018700.1,Csaw8_1G015650.1,	Csahx14_4G017790.1,Csahx14_1G024710.1,	Csahx117_4G025290.1,Csahx117_1G026900.1,Csahx117_1G026910.1,
1014_Csa9930_5G028960.1.fna	Csa9930_5G028960.1,	Csaxtmc_5G047130.1,	Csacu2_5G042850.1,	Csa37_5G045350.1,	Csagy14_5G050710.1,	Csa9110gt_5G036000.1,	Csa80_5G052380.1,	Csa64_5G033190.1,	Csaw4_5G030080.1,	Csaw8_5G034350.1,Csaw8_5G034360.1,	Csahx14_5G044630.1,	Csahx117_5G056800.1,
1015_Csa9930_7G004120.1.fna	Csa9930_7G004120.1,	Csaxtmc_7G007320.1,	Csacu2_7G005140.1,	Csa37_7G004120.1,	Csagy14_7G005160.1,	Csa9110gt_7G006370.1,	Csa80_7G004130.1,	Csa64_7G003960.1,	Csaw4_7G004090.1,	Csaw8_7G009320.1,Csaw8_UNG099010.1,	Csahx14_7G006260.1,	Csahx117_7G005320.1,
1016_Csa9930_7G003560.1.fna	Csa9930_7G003560.1,	Csaxtmc_7G006730.1,	Csacu2_7G004580.1,	Csa37_7G003560.1,	Csagy14_7G004640.1,	Csa9110gt_7G004810.1,	Csa80_7G003600.1,	Csa64_7G004510.1,	Csaw4_7G003550.1,	Csaw8_7G008760.1,	Csahx14_7G005720.1,	Csahx117_7G004750.1,
1017_Csa9930_7G029650.1.fna	Csa9930_7G029650.1,	Csaxtmc_7G036530.1,	Csacu2_7G026870.1,	Csa37_7G039870.1,	Csagy14_7G035130.1,Csagy14_7G035120.1,	Csa9110gt_7G026200.1,	Csa80_7G038200.1,	Csa64_7G028510.1,	Csaw4_7G024650.1,	Csaw8_7G037880.1,	Csahx14_7G036310.1,	Csahx117_7G040240.1,
1018_Csa9930_4G035190.1.fna	Csa9930_4G035190.1,	Csaxtmc_4G045540.1,	Csacu2_4G037160.1,	Csa37_4G098210.1,	Csagy14_4G043200.1,	Csa9110gt_4G037990.1,Csa9110gt_4G038000.1,	Csa80_4G093070.1,	Csa64_4G041420.1,	Csaw4_4G030110.1,	Csaw8_4G036140.1,	Csahx14_4G043070.1,	Csahx117_4G042420.1,
1019_Csa9930_1G040200.1.fna	Csa9930_1G040200.1,	Csaxtmc_1G042440.1,	Csacu2_1G035770.1,	Csa37_1G039360.1,	Csagy14_1G046730.1,	Csa9110gt_1G039930.1,	Csa80_1G047610.1,	Csa64_1G050510.1,	Csaw4_1G059230.1,	Csaw8_1G035120.1,Csaw8_1G035130.1,	Csahx14_1G053820.1,	Csahx117_1G056760.1,
1020_Csa9930_3G028220.1.fna	Csa9930_3G028220.1,	Csaxtmc_3G042450.1,	Csacu2_3G031880.1,	Csa37_3G040730.1,	Csagy14_3G041580.1,	Csa9110gt_3G032220.1,	Csa80_3G037180.1,	Csa64_3G047230.1,	Csaw4_3G031720.1,	Csaw8_3G029250.1,	Csahx14_3G047150.1,	Csahx117_3G050940.1,
1021_Csa9930_4G002500.1.fna	Csa9930_4G002500.1,	Csaxtmc_4G002520.1,	Csacu2_4G005470.1,	Csa37_4G002540.1,	Csagy14_4G003500.1,	Csa9110gt_4G003520.1,	Csa80_4G002460.1,	Csa64_4G017920.1,	Csaw4_4G002530.1,Csaw4_4G002540.1,	Csaw8_4G002530.1,	Csahx14_4G002510.1,	Csahx117_4G002540.1,
1022_Csa9930_1G000020.1.fna	Csa9930_1G000020.1,	Csaxtmc_1G000020.1,	Csacu2_1G000020.1,	Csa37_1G000020.1,	Csagy14_1G000020.1,	Csa9110gt_1G000030.1,Csa9110gt_1G000020.1,	Csa80_1G000020.1,	Csa64_1G000020.1,	Csaw4_1G000010.1,	Csaw8_1G000020.1,	Csahx14_1G000740.1,Csahx14_UNG023380.1,Csahx14_UNG021370.1,	Csahx117_1G000020.1,
1023_Csa9930_2G003480.1.fna	Csa9930_2G003480.1,	Csaxtmc_2G002450.1,	Csacu2_2G002440.1,	Csa37_2G002430.1,	Csagy14_2G002500.1,	Csa9110gt_2G003510.1,	Csa80_2G003460.1,	Csa64_2G002440.1,	Csaw4_2G002500.1,	Csaw8_2G002440.1,	Csahx14_2G003450.1,	Csahx117_2G003480.1,
1024_Csa9930_2G031330.1.fna	Csa9930_2G031330.1,	Csaxtmc_2G032270.1,	Csacu2_2G031020.1,Csacu2_2G031030.1,	Csa37_2G100810.1,	Csagy14_2G039110.1,	Csa9110gt_2G032550.1,	Csa80_2G103930.1,	Csa64_2G071190.1,	Csaw4_2G036200.1,	Csaw8_2G043400.1,	Csahx14_2G039280.1,	Csahx117_2G043250.1,
1025_Csa9930_1G005420.1.fna	Csa9930_1G005420.1,	Csaxtmc_1G005350.1,	Csacu2_1G005540.1,	Csa37_1G005460.1,	Csagy14_1G009660.1,Csagy14_1G009650.1,Csagy14_1G009640.1,	Csa9110gt_1G005650.1,	Csa80_1G005410.1,	Csa64_1G005410.1,	Csaw4_1G005480.1,Csaw4_1G005470.1,Csaw4_1G005500.1,	Csaw8_1G005450.1,	Csahx14_1G011590.1,	Csahx117_1G008600.1,
1026_Csa9930_3G049580.1.fna	Csa9930_3G049580.1,	Csaxtmc_3G070120.1,	Csacu2_3G058300.1,	Csa37_3G063460.1,	Csagy14_3G068410.1,	Csa9110gt_3G055360.1,	Csa80_3G059600.1,	Csa64_3G069030.1,	Csaw4_3G054400.1,	Csaw8_3G053030.1,	Csahx14_3G076050.1,	Csahx117_3G074050.1,
1027_Csa9930_4G031520.1.fna	Csa9930_4G031520.1,	Csaxtmc_4G041640.1,	Csacu2_4G032330.1,	Csa37_4G094340.1,	Csagy14_4G037440.1,	Csa9110gt_4G033280.1,	Csa80_4G089290.1,	Csa64_4G045260.1,	Csaw4_4G026210.1,	Csaw8_4G031330.1,	Csahx14_4G038230.1,	Csahx117_4G038430.1,
1028_Csa9930_5G035090.1.fna	Csa9930_5G035090.1,	Csaxtmc_5G054130.1,	Csacu2_5G050080.1,	Csa37_5G051320.1,	Csagy14_5G056860.1,	Csa9110gt_5G042170.1,	Csa80_5G058530.1,	Csa64_5G039280.1,	Csaw4_5G036230.1,	Csaw8_5G040640.1,	Csahx14_5G052630.1,	Csahx117_5G062980.1,
1029_Csa9930_1G002150.1.fna	Csa9930_1G002150.1,	Csaxtmc_1G002080.1,	Csacu2_1G002110.1,	Csa37_1G002170.1,	Csagy14_1G005240.1,	Csa9110gt_1G002220.1,	Csa80_1G002090.1,	Csa64_1G002120.1,	Csaw4_1G002110.1,	Csaw8_1G002150.1,	Csahx14_1G007230.1,	Csahx117_1G002150.1,
1030_Csa9930_3G041490.1.fna	Csa9930_3G041490.1,	Csaxtmc_3G059940.1,	Csacu2_3G046360.1,	Csa37_3G055170.1,	Csagy14_3G060110.1,	Csa9110gt_3G046880.1,	Csa80_3G051460.1,	Csa64_3G060850.1,	Csaw4_3G046080.1,	Csaw8_3G044530.1,	Csahx14_3G064780.1,	Csahx117_3G065500.1,
1031_Csa9930_6G043260.1.fna	Csa9930_6G043260.1,Csa9930_6G043250.1,	Csaxtmc_6G054540.1,Csaxtmc_6G054530.1,	Csacu2_6G038760.1,Csacu2_6G038750.1,	Csa37_6G039320.1,Csa37_6G039310.1,	Csagy14_6G048160.1,Csagy14_6G048150.1,	Csa9110gt_6G038380.1,	Csa80_6G093120.1,Csa80_6G093110.1,	Csa64_6G037490.1,Csa64_6G037480.1,	Csaw4_6G035160.1,Csaw4_6G035150.1,	Csaw8_6G035520.1,Csaw8_6G035510.1,	Csahx14_6G054890.1,Csahx14_6G054880.1,	Csahx117_6G048110.1,
1032_Csa9930_5G034330.1.fna	Csa9930_5G034330.1,	Csaxtmc_5G053410.1,	Csacu2_5G049320.1,	Csa37_5G050550.1,	Csagy14_5G056090.1,	Csa9110gt_5G041400.1,	Csa80_5G057780.1,	Csa64_5G038470.1,	Csaw4_5G035460.1,	Csaw8_5G039900.1,	Csahx14_5G051880.1,	Csahx117_5G062230.1,
1033_Csa9930_7G007450.1.fna	Csa9930_7G007450.1,	Csaxtmc_7G010740.1,	Csacu2_7G007430.1,	Csa37_7G006370.1,	Csagy14_7G007420.1,	Csa9110gt_7G008550.1,	Csa80_7G006470.1,	Csa64_7G001690.1,	Csaw4_7G006290.1,	Csaw8_UNG213970.1,Csaw8_7G011590.1,Csaw8_7G011580.1,	Csahx14_7G009500.1,	Csahx117_7G011460.1,
1034_Csa9930_3G049320.1.fna	Csa9930_3G049320.1,	Csaxtmc_3G069850.1,	Csacu2_3G058050.1,	Csa37_3G063210.1,	Csagy14_3G068140.1,	Csa9110gt_3G055080.1,	Csa80_3G059330.1,	Csa64_3G068760.1,	Csaw4_3G054130.1,	Csaw8_3G052760.1,	Csahx14_3G075780.1,	Csahx117_3G073790.1,
1035_Csa9930_4G036300.1.fna	Csa9930_4G036300.1,	Csaxtmc_4G047640.1,	Csacu2_4G038270.1,	Csa37_4G099360.1,	Csagy14_4G044340.1,	Csa9110gt_4G040060.1,	Csa80_4G094150.1,Csa80_4G098400.1,	Csa64_4G040160.1,	Csaw4_4G031180.1,	Csaw8_4G037190.1,	Csahx14_4G044160.1,	Csahx117_4G043510.1,
1036_Csa9930_1G046070.1.fna	Csa9930_1G046070.1,	Csaxtmc_1G056380.1,	Csacu2_1G041730.1,	Csa37_1G045470.1,	Csagy14_1G053810.1,	Csa9110gt_1G045990.1,	Csa80_1G053620.1,	Csa64_1G056590.1,	Csaw4_1G075400.1,	Csaw8_1G044360.1,	Csahx14_1G062930.1,	Csahx117_1G062810.1,
1037_Csa9930_4G001010.1.fna	Csa9930_4G001010.1,	Csaxtmc_4G001020.1,	Csacu2_4G001010.1,	Csa37_4G001080.1,	Csagy14_4G001020.1,	Csa9110gt_4G000980.1,Csa9110gt_4G000990.1,	Csa80_4G001010.1,	Csa64_4G019460.1,	Csaw4_4G001020.1,	Csaw8_4G001020.1,	Csahx14_4G001000.1,	Csahx117_4G001030.1,
1038_Csa9930_2G031460.1.fna	Csa9930_2G031460.1,	Csaxtmc_2G032400.1,Csaxtmc_2G032410.1,	Csacu2_2G031150.1,	Csa37_2G100930.1,	Csagy14_2G039240.1,	Csa9110gt_2G032680.1,	Csa80_2G104060.1,	Csa64_2G071310.1,	Csaw4_2G036320.1,	Csaw8_2G043530.1,	Csahx14_2G040380.1,	Csahx117_2G043380.1,
1039_Csa9930_3G003770.1.fna	Csa9930_3G003770.1,	Csaxtmc_3G005800.1,Csaxtmc_3G005790.1,	Csacu2_3G003790.1,	Csa37_3G003820.1,	Csagy14_3G003810.1,	Csa9110gt_3G004810.1,	Csa80_3G003820.1,	Csa64_3G003860.1,	Csaw4_3G003800.1,	Csaw8_3G003880.1,	Csahx14_3G004810.1,	Csahx117_3G007800.1,
1040_Csa9930_1G033900.1.fna	Csa9930_1G033900.1,	Csaxtmc_1G036080.1,	Csacu2_1G029490.1,	Csa37_1G034100.1,	Csagy14_1G039530.1,	Csa9110gt_1G031600.1,	Csa80_1G042350.1,	Csa64_1G043000.1,	Csaw4_1G030170.1,	Csaw8_1G028820.1,	Csahx14_1G045600.1,	Csahx117_1G043690.1,
1041_Csa9930_2G035830.1.fna	Csa9930_2G035830.1,	Csaxtmc_2G037900.1,	Csacu2_2G036550.1,	Csa37_2G105500.1,	Csagy14_2G045820.1,	Csa9110gt_2G037210.1,	Csa80_2G108470.1,	Csa64_2G075950.1,	Csaw4_2G040850.1,	Csaw8_2G048130.1,	Csahx14_2G047840.1,	Csahx117_2G047820.1,
1043_Csa9930_6G044980.1.fna	Csa9930_6G044980.1,	Csaxtmc_6G056270.1,	Csacu2_6G040490.1,	Csa37_6G041010.1,	Csagy14_6G049860.1,	Csa9110gt_6G041150.1,	Csa80_6G094810.1,	Csa64_6G039180.1,	Csaw4_6G036940.1,Csaw4_6G036950.1,	Csaw8_6G038210.1,	Csahx14_6G056590.1,	Csahx117_6G049820.1,
1044_Csa9930_5G035430.1.fna	Csa9930_5G035430.1,	Csaxtmc_5G054480.1,	Csacu2_5G050430.1,	Csa37_5G051690.1,	Csagy14_5G057230.1,	Csa9110gt_5G042540.1,	Csa80_5G058870.1,	Csa64_5G039660.1,	Csaw4_5G036600.1,	Csaw8_5G041010.1,	Csahx14_5G053020.1,	Csahx117_5G063370.1,
1045_Csa9930_4G035040.1.fna	Csa9930_4G035040.1,	Csaxtmc_4G045390.1,	Csacu2_4G037000.1,	Csa37_4G098050.1,	Csagy14_4G043050.1,	Csa9110gt_4G037830.1,	Csa80_4G092920.1,	Csa64_4G041560.1,	Csaw4_4G029930.1,	Csaw8_4G036000.1,Csaw8_4G035990.1,	Csahx14_4G042900.1,	Csahx117_4G042250.1,
1046_Csa9930_6G034340.1.fna	Csa9930_6G034340.1,	Csaxtmc_6G042290.1,	Csacu2_6G029900.1,	Csa37_6G030070.1,	Csagy14_6G037110.1,	Csa9110gt_6G030180.1,	Csa80_6G065720.1,	Csa64_6G029390.1,	Csaw4_6G025110.1,	Csaw8_6G027400.1,	Csahx14_6G041810.1,	Csahx117_6G036770.1,
1047_Csa9930_3G039290.1.fna	Csa9930_3G039290.1,	Csaxtmc_3G056670.1,	Csacu2_3G044120.1,	Csa37_3G052920.1,	Csagy14_3G057860.1,	Csa9110gt_3G044630.1,	Csa80_3G049240.1,	Csa64_3G058530.1,	Csaw4_3G043850.1,	Csaw8_3G042250.1,	Csahx14_3G061480.1,	Csahx117_3G063200.1,
1048_Csa9930_4G037750.1.fna	Csa9930_4G037750.1,	Csaxtmc_4G049110.1,Csaxtmc_4G049100.1,	Csacu2_4G039730.1,Csacu2_4G039720.1,	Csa37_4G100850.1,Csa37_4G100840.1,	Csagy14_4G045810.1,Csagy14_4G045800.1,	Csa9110gt_4G041550.1,	Csa80_4G100680.1,	Csa64_4G038670.1,Csa64_4G038680.1,	Csaw4_4G032650.1,Csaw4_4G032640.1,	Csaw8_4G038700.1,Csaw8_4G038710.1,	Csahx14_4G045670.1,Csahx14_4G045660.1,	Csahx117_4G045010.1,Csahx117_4G045000.1,
1049_Csa9930_5G031070.1.fna	Csa9930_5G031070.1,	Csaxtmc_5G050210.1,	Csacu2_5G046030.1,	Csa37_5G047400.1,	Csagy14_5G052840.1,	Csa9110gt_5G038160.1,	Csa80_5G054490.1,	Csa64_5G035260.1,	Csaw4_5G032220.1,	Csaw8_5G036630.1,	Csahx14_5G048660.1,	Csahx117_5G058960.1,
1050_Csa9930_2G011050.1.fna	Csa9930_2G011050.1,	Csaxtmc_2G010120.1,	Csacu2_2G011180.1,	Csa37_2G009140.1,	Csagy14_2G016170.1,Csagy14_2G016180.1,	Csa9110gt_2G010190.1,	Csa80_2G012070.1,	Csa64_2G009060.1,	Csaw4_2G012050.1,	Csaw8_2G016040.1,	Csahx14_2G014080.1,Csahx14_2G014100.1,	Csahx117_2G011080.1,
1051_Csa9930_4G034930.1.fna	Csa9930_4G034930.1,	Csaxtmc_4G045280.1,	Csacu2_4G036880.1,	Csa37_4G097950.1,	Csagy14_4G042940.1,	Csa9110gt_4G037720.1,	Csa80_4G092810.1,	Csa64_4G041670.1,	Csaw4_4G029810.1,	Csaw8_4G035880.1,	Csahx14_4G042790.1,	Csahx117_4G042120.1,
1052_Csa9930_3G007210.1.fna	Csa9930_3G007210.1,	Csaxtmc_3G012190.1,	Csacu2_3G009370.1,	Csa37_3G007290.1,	Csagy14_3G010350.1,	Csa9110gt_3G009310.1,	Csa80_3G007370.1,	Csa64_3G007240.1,	Csaw4_3G009380.1,	Csaw8_3G007410.1,Csaw8_3G007420.1,	Csahx14_3G010150.1,Csahx14_3G010160.1,	Csahx117_3G016520.1,
1053_Csa9930_6G007590.1.fna	Csa9930_6G007590.1,	Csaxtmc_6G007790.1,Csaxtmc_6G007780.1,	Csacu2_6G008630.1,Csacu2_6G008640.1,	Csa37_6G007640.1,Csa37_6G007650.1,	Csagy14_6G011840.1,Csagy14_6G011850.1,	Csa9110gt_6G007720.1,Csa9110gt_6G007710.1,	Csa80_6G011810.1,	Csa64_6G007760.1,	Csaw4_6G007700.1,Csaw4_6G007710.1,	Csaw8_6G009720.1,Csaw8_6G009730.1,	Csahx14_6G011650.1,Csahx14_6G011640.1,	Csahx117_6G007770.1,Csahx117_6G007780.1,
1054_Csa9930_1G038250.1.fna	Csa9930_1G038250.1,	Csaxtmc_1G039510.1,	Csacu2_1G032860.1,	Csa37_1G037480.1,	Csagy14_1G043890.1,	Csa9110gt_1G035960.1,	Csa80_1G045680.1,	Csa64_1G046390.1,	Csaw4_1G053220.1,Csaw4_1G046730.1,	Csaw8_1G032180.1,	Csahx14_1G050980.1,	Csahx117_1G053870.1,
1055_Csa9930_7G025020.1.fna	Csa9930_7G025020.1,Csa9930_5G021320.1,	Csaxtmc_7G025630.1,	Csacu2_7G022210.1,Csacu2_5G031020.1,	Csa37_7G034930.1,Csa37_5G023630.1,	Csagy14_7G028330.1,Csagy14_5G030340.1,	Csa9110gt_7G021350.1,Csa9110gt_5G026200.1,	Csa80_7G033450.1,Csa80_5G042730.1,	Csa64_7G023980.1,	Csaw4_7G019860.1,Csaw4_5G022190.1,	Csaw8_7G032920.1,	Csahx14_7G028680.1,Csahx14_5G028680.1,	Csahx117_7G025350.1,Csahx117_5G040810.1,
1056_Csa9930_4G012120.1.fna	Csa9930_4G012120.1,	Csaxtmc_4G018370.1,	Csacu2_4G014240.1,	Csa37_4G013400.1,	Csagy14_4G017360.1,	Csa9110gt_4G014270.1,	Csa80_4G012220.1,	Csa64_4G001230.1,	Csaw4_4G013360.1,	Csaw8_4G015300.1,	Csahx14_4G015290.1,	Csahx117_4G017390.1,
1057_Csa9930_3G050720.1.fna	Csa9930_3G050720.1,	Csaxtmc_3G071310.1,	Csacu2_3G059480.1,	Csa37_3G064590.1,	Csagy14_3G069540.1,	Csa9110gt_3G056510.1,	Csa80_3G060730.1,	Csa64_3G070200.1,	Csaw4_3G055600.1,	Csaw8_3G054220.1,	Csahx14_3G077160.1,	Csahx117_3G075230.1,
1058_Csa9930_3G023550.1.fna	Csa9930_3G023550.1,	Csaxtmc_3G034740.1,	Csacu2_3G028120.1,	Csa37_3G025850.1,	Csagy14_3G034770.1,	Csa9110gt_3G028740.1,	Csa80_3G030730.1,	Csa64_3G041440.1,	Csaw4_3G028020.1,	Csaw8_3G024550.1,	Csahx14_3G039610.1,	Csahx117_3G043090.1,
1059_Csa9930_3G011110.1.fna	Csa9930_3G011110.1,Csa9930_3G011120.1,	Csaxtmc_3G016230.1,Csaxtmc_3G016220.1,Csaxtmc_3G016210.1,	Csacu2_3G013420.1,	Csa37_3G011370.1,	Csagy14_3G014280.1,	Csa9110gt_3G013280.1,Csa9110gt_3G013290.1,	Csa80_3G011370.1,	Csa64_3G011210.1,	Csaw4_3G013450.1,Csaw4_3G013460.1,	Csaw8_3G011530.1,Csaw8_3G011540.1,	Csahx14_3G016130.1,	Csahx117_3G020510.1,Csahx117_3G020520.1,
1060_Csa9930_3G008150.1.fna	Csa9930_3G008150.1,	Csaxtmc_3G013170.1,	Csacu2_3G010320.1,	Csa37_3G008280.1,	Csagy14_3G011310.1,	Csa9110gt_3G010280.1,	Csa80_3G008340.1,	Csa64_3G008150.1,	Csaw4_3G010330.1,	Csaw8_3G008420.1,	Csahx14_3G012080.1,	Csahx117_3G017450.1,
1061_Csa9930_1G038650.1.fna	Csa9930_1G038650.1,	Csaxtmc_1G039970.1,	Csacu2_1G034310.1,	Csa37_1G037840.1,	Csagy14_1G044300.1,	Csa9110gt_1G036380.1,	Csa80_1G046120.1,	Csa64_1G046840.1,	Csaw4_1G053610.1,	Csaw8_1G032630.1,	Csahx14_1G051420.1,	Csahx117_1G055320.1,
1062_Csa9930_1G040600.1.fna	Csa9930_1G040600.1,	Csaxtmc_1G043880.1,	Csacu2_1G036200.1,	Csa37_1G039810.1,Csa37_1G039800.1,	Csagy14_1G047170.1,Csagy14_1G047160.1,	Csa9110gt_1G040370.1,Csa9110gt_1G040360.1,	Csa80_1G048060.1,	Csa64_1G050970.1,Csa64_1G050960.1,	Csaw4_1G059670.1,Csaw4_UNG038880.1,Csaw4_UNG038890.1,Csaw4_1G059660.1,	Csaw8_1G035570.1,Csaw8_1G035560.1,	Csahx14_1G054260.1,Csahx14_1G054250.1,	Csahx117_1G057210.1,Csahx117_1G057220.1,Csahx117_1G057200.1,
1063_Csa9930_2G011700.1.fna	Csa9930_2G011700.1,	Csaxtmc_2G010770.1,	Csacu2_2G011870.1,	Csa37_2G009780.1,	Csagy14_2G016800.1,	Csa9110gt_2G010810.1,	Csa80_2G012680.1,	Csa64_2G009720.1,	Csaw4_2G012660.1,	Csaw8_2G017670.1,	Csahx14_2G014720.1,	Csahx117_2G012680.1,
1064_Csa9930_7G003050.1.fna	Csa9930_7G003050.1,	Csaxtmc_7G005210.1,	Csacu2_7G004090.1,	Csa37_7G003040.1,	Csagy14_7G003130.1,	Csa9110gt_7G004290.1,	Csa80_7G003090.1,	Csa64_7G005010.1,	Csaw4_7G003040.1,	Csaw8_7G008270.1,	Csahx14_7G005220.1,	Csahx117_7G004220.1,
1065_Csa9930_3G050320.1.fna	Csa9930_3G050320.1,	Csaxtmc_3G070890.1,	Csacu2_3G059050.1,	Csa37_3G064200.1,	Csagy14_3G069120.1,	Csa9110gt_3G056140.1,	Csa80_3G060340.1,	Csa64_3G069790.1,	Csaw4_3G055160.1,	Csaw8_3G053810.1,	Csahx14_3G076780.1,	Csahx117_3G074800.1,Csahx117_3G074790.1,
1066_Csa9930_3G035260.1.fna	Csa9930_3G035260.1,	Csaxtmc_3G050550.1,	Csacu2_3G039060.1,	Csa37_3G048950.1,	Csagy14_3G051750.1,	Csa9110gt_3G040460.1,	Csa80_3G045240.1,	Csa64_3G054510.1,	Csaw4_3G038770.1,	Csaw8_3G038230.1,	Csahx14_3G056360.1,	Csahx117_3G059160.1,
1067_Csa9930_6G006880.1.fna	Csa9930_6G006880.1,Csa9930_4G029810.1,	Csaxtmc_6G007050.1,Csaxtmc_4G038810.1,	Csacu2_6G007900.1,Csacu2_4G029580.1,	Csa37_6G006930.1,Csa37_4G089580.1,	Csagy14_6G011100.1,Csagy14_4G033800.1,	Csa9110gt_6G006960.1,Csa9110gt_4G030770.1,	Csa80_6G011110.1,Csa80_4G087470.1,	Csa64_6G007070.1,Csa64_4G032380.1,	Csaw4_6G007000.1,Csaw4_4G023600.1,	Csaw8_UNG175400.1,Csaw8_6G009010.1,Csaw8_4G027600.1,Csaw8_6G009000.1,	Csahx14_6G010900.1,Csahx14_4G033550.1,	Csahx117_6G007020.1,Csahx117_4G034750.1,
1068_Csa9930_6G012630.1.fna	Csa9930_6G012630.1,	Csaxtmc_6G016850.1,	Csacu2_6G012610.1,	Csa37_6G010660.1,	Csagy14_6G015860.1,	Csa9110gt_6G011750.1,	Csa80_6G014860.1,	Csa64_6G010830.1,	Csaw4_6G010740.1,	Csaw8_6G014780.1,	Csahx14_6G015690.1,	Csahx117_6G011800.1,
1069_Csa9930_7G035210.1.fna	Csa9930_7G035210.1,	Csaxtmc_7G042170.1,Csaxtmc_7G042180.1,	Csacu2_7G032490.1,	Csa37_7G045380.1,	Csagy14_7G040750.1,	Csa9110gt_7G033880.1,	Csa80_7G044790.1,Csa80_7G044800.1,	Csa64_7G037170.1,	Csaw4_7G031280.1,	Csaw8_7G044460.1,	Csahx14_7G042850.1,	Csahx117_7G048840.1,
1070_Csa9930_3G045520.1.fna	Csa9930_3G045520.1,	Csaxtmc_3G065960.1,	Csacu2_3G054030.1,	Csa37_3G059280.1,	Csagy14_3G064190.1,	Csa9110gt_3G051090.1,	Csa80_3G055410.1,	Csa64_3G064910.1,Csa64_3G064920.1,	Csaw4_3G050100.1,	Csaw8_3G048660.1,	Csahx14_3G068830.1,	Csahx117_3G069690.1,
1071_Csa9930_1G006690.1.fna	Csa9930_1G006690.1,	Csaxtmc_1G006740.1,	Csacu2_1G006940.1,	Csa37_1G006820.1,	Csagy14_1G012030.1,	Csa9110gt_1G007050.1,	Csa80_1G006750.1,	Csa64_1G006790.1,	Csaw4_1G006790.1,	Csaw8_1G006810.1,	Csahx14_1G012970.1,	Csahx117_1G010030.1,
1072_Csa9930_4G024560.1.fna	Csa9930_4G024560.1,	Csaxtmc_4G029730.1,	Csacu2_UNG226810.1,Csacu2_UNG226820.1,Csacu2_UNG226800.1,	-	-	Csa9110gt_4G025570.1,	Csa80_4G078390.1,	-	-	-	Csahx14_4G026450.1,	Csahx117_4G029630.1,
1073_Csa9930_3G008110.1.fna	Csa9930_3G008110.1,	Csaxtmc_3G013120.1,Csaxtmc_3G013130.1,	Csacu2_3G010280.1,	Csa37_3G008240.1,	Csagy14_3G011270.1,	Csa9110gt_3G010240.1,	Csa80_3G008300.1,	Csa64_3G008110.1,	Csaw4_3G010290.1,	Csaw8_3G008380.1,	Csahx14_3G012040.1,	Csahx117_3G017410.1,
1074_Csa9930_1G039840.1.fna	Csa9930_1G039840.1,	Csaxtmc_1G042100.1,	Csacu2_1G035420.1,	Csa37_1G039020.1,	Csagy14_1G046400.1,	Csa9110gt_1G039570.1,	Csa80_1G047280.1,	Csa64_1G050150.1,	Csaw4_1G058890.1,	Csaw8_1G034780.1,	Csahx14_1G053490.1,	Csahx117_1G056430.1,
1075_Csa9930_1G002250.1.fna	Csa9930_1G002250.1,	Csaxtmc_1G002180.1,	Csacu2_1G002220.1,	Csa37_1G002280.1,	Csagy14_1G005350.1,	Csa9110gt_1G002330.1,	Csa80_1G002200.1,	Csa64_1G002230.1,	Csaw4_1G002220.1,	Csaw8_1G002250.1,	Csahx14_1G007340.1,	Csahx117_1G002260.1,
1076_Csa9930_6G004680.1.fna	Csa9930_6G004680.1,	Csaxtmc_6G004700.1,	Csacu2_6G005570.1,	Csa37_6G004680.1,	Csagy14_UNG135680.1,Csagy14_6G007740.1,Csagy14_6G007730.1,	Csa9110gt_6G004660.1,	Csa80_6G006800.1,	Csa64_6G004800.1,	Csaw4_6G004680.1,	Csaw8_6G004680.1,	Csahx14_6G006720.1,	Csahx117_6G004750.1,
1077_Csa9930_2G007640.1.fna	Csa9930_2G007640.1,	Csaxtmc_2G005540.1,	Csacu2_2G005580.1,	Csa37_2G005530.1,	Csagy14_2G006600.1,	Csa9110gt_2G006580.1,	Csa80_2G006460.1,	Csa64_2G005490.1,	Csaw4_2G005570.1,	Csaw8_2G006440.1,	Csahx14_2G007490.1,Csahx14_2G007480.1,	Csahx117_2G006510.1,
1078_Csa9930_5G013930.1.fna	Csa9930_5G013930.1,	Csaxtmc_5G043810.1,	Csacu2_5G018740.1,	Csa37_5G015850.1,	Csagy14_5G019620.1,	Csa9110gt_5G016880.1,	Csa80_5G011650.1,	Csa64_5G011260.1,	Csaw4_5G012840.1,	Csaw8_5G015060.1,Csaw8_UNG077730.1,	Csahx14_5G019510.1,	Csahx117_5G020900.1,
1079_Csa9930_4G031800.1.fna	Csa9930_4G031800.1,	Csaxtmc_4G041950.1,	Csacu2_4G032660.1,Csacu2_UNG331410.1,Csacu2_UNG331400.1,Csacu2_UNG331420.1,	Csa37_4G094610.1,	Csagy14_4G038730.1,	Csa9110gt_4G033560.1,	Csa80_4G089610.1,	Csa64_4G044980.1,	Csaw4_4G026540.1,	Csaw8_4G031660.1,	Csahx14_4G038530.1,	Csahx117_4G038730.1,
1080_Csa9930_2G008620.1.fna	Csa9930_2G008620.1,	Csaxtmc_2G006570.1,	Csacu2_2G006590.1,	Csa37_2G006520.1,	Csagy14_2G011660.1,	Csa9110gt_2G007610.1,	Csa80_2G007460.1,	Csa64_2G006530.1,	Csaw4_2G006610.1,	Csaw8_2G007460.1,Csaw8_UNG221060.1,	Csahx14_2G011540.1,	Csahx117_2G007520.1,
1081_Csa9930_5G024980.1.fna	Csa9930_5G024980.1,	Csaxtmc_5G038890.1,	Csacu2_5G038810.1,	Csa37_5G041400.1,	Csagy14_5G037060.1,	Csa9110gt_5G030910.1,	Csa80_5G048460.1,	Csa64_5G026940.1,	Csaw4_5G026000.1,	Csaw8_5G027520.1,Csaw8_UNG231140.1,	Csahx14_5G035630.1,	Csahx117_5G052630.1,Csahx117_5G052640.1,
1082_Csa9930_6G008640.1.fna	Csa9930_6G008640.1,	Csaxtmc_6G011860.1,Csaxtmc_6G011870.1,	Csacu2_6G010700.1,	Csa37_6G008810.1,	Csagy14_6G013940.1,	Csa9110gt_6G009830.1,	Csa80_6G012910.1,	Csa64_6G008810.1,	Csaw4_6G008790.1,	Csaw8_6G010790.1,Csaw8_6G010800.1,	Csahx14_6G013710.1,	Csahx117_6G009840.1,
1083_Csa9930_5G002760.1.fna	Csa9930_5G002760.1,	Csaxtmc_5G003780.1,	Csacu2_5G003790.1,	Csa37_5G002820.1,	Csagy14_5G003760.1,	Csa9110gt_5G003930.1,	Csa80_5G002770.1,	Csa64_5G003380.1,	Csaw4_5G002750.1,	Csaw8_5G005330.1,	Csahx14_5G006690.1,	Csahx117_5G003730.1,
1084_Csa9930_4G009210.1.fna	Csa9930_4G009210.1,	Csaxtmc_4G014340.1,	Csacu2_4G012350.1,	Csa37_4G009450.1,	Csagy14_4G012330.1,	Csa9110gt_4G011270.1,	Csa80_4G009310.1,	Csa64_4G009180.1,	Csaw4_4G010350.1,	Csaw8_4G010320.1,	Csahx14_4G010290.1,	Csahx117_4G009420.1,
1085_Csa9930_3G027730.1.fna	Csa9930_3G027730.1,	Csaxtmc_3G041920.1,	Csacu2_3G031360.1,Csacu2_3G031350.1,	Csa37_3G040060.1,	Csagy14_3G041070.1,	Csa9110gt_3G031730.1,Csa9110gt_3G031720.1,	Csa80_3G036670.1,	Csa64_3G046710.1,Csa64_3G046700.1,	Csaw4_3G031260.1,Csaw4_3G031250.1,	Csaw8_3G028720.1,Csaw8_3G028710.1,	Csahx14_3G046640.1,Csahx14_3G046630.1,	Csahx117_3G050400.1,
1086_Csa9930_5G034690.1.fna	Csa9930_5G034690.1,	Csaxtmc_5G053740.1,	Csacu2_5G049660.1,	Csa37_5G050900.1,	Csagy14_5G056440.1,	Csa9110gt_5G041750.1,	Csa80_5G058120.1,	Csa64_5G038840.1,	Csaw4_5G035800.1,	Csaw8_5G040250.1,	Csahx14_5G052230.1,	Csahx117_5G062570.1,
1087_Csa9930_6G049730.1.fna	Csa9930_6G049730.1,	Csaxtmc_6G061050.1,Csaxtmc_6G061060.1,	Csacu2_6G045240.1,Csacu2_6G045230.1,	Csa37_6G045770.1,Csa37_6G045750.1,Csa37_6G045760.1,	Csagy14_6G055560.1,Csagy14_6G055570.1,	Csa9110gt_6G045970.1,Csa9110gt_6G045960.1,	Csa80_6G099470.1,	Csa64_6G043900.1,Csa64_6G043890.1,	Csaw4_6G042720.1,Csaw4_6G042710.1,	Csaw8_6G042980.1,Csaw8_6G042970.1,	Csahx14_6G061390.1,Csahx14_6G061380.1,	Csahx117_6G054620.1,
1088_Csa9930_1G042920.1.fna	Csa9930_1G042920.1,	Csaxtmc_1G047240.1,	Csacu2_1G038490.1,	Csa37_1G042170.1,	Csagy14_1G050460.1,	Csa9110gt_1G042710.1,	Csa80_1G050350.1,	Csa64_1G053350.1,	Csaw4_1G063020.1,Csaw4_1G066230.1,Csaw4_1G066220.1,	Csaw8_1G040030.1,	Csahx14_1G057680.1,	Csahx117_1G059580.1,Csahx117_UNG119920.1,Csahx117_UNG119910.1,
1089_Csa9930_6G014430.1.fna	Csa9930_6G014430.1,	Csaxtmc_6G019670.1,	Csacu2_6G015410.1,	Csa37_6G012520.1,	Csagy14_6G019620.1,	Csa9110gt_6G014710.1,	Csa80_6G019660.1,	Csa64_6G012720.1,	Csaw4_6G012590.1,	Csaw8_6G016720.1,	Csahx14_6G019540.1,	Csahx117_6G015590.1,
1090_Csa9930_6G038940.1.fna	Csa9930_6G038940.1,	Csaxtmc_6G048960.1,	Csacu2_6G033480.1,	Csa37_6G033840.1,	Csagy14_6G042670.1,	Csa9110gt_6G033900.1,	Csa80_6G077500.1,	Csa64_6G033020.1,	Csaw4_6G030680.1,	Csaw8_6G031030.1,	Csahx14_6G049400.1,	Csahx117_6G043570.1,
1091_Csa9930_3G011340.1.fna	Csa9930_3G011340.1,	Csaxtmc_3G017460.1,	Csacu2_3G013640.1,	Csa37_3G011600.1,	Csagy14_3G014490.1,	Csa9110gt_3G013510.1,	Csa80_3G011580.1,	Csa64_3G011420.1,	Csaw4_3G013690.1,Csaw4_3G013700.1,	Csaw8_3G011770.1,	Csahx14_3G016350.1,	Csahx117_3G020740.1,
1092_Csa9930_2G007010.1.fna	Csa9930_2G007010.1,	Csaxtmc_2G004900.1,	Csacu2_2G004910.1,	Csa37_2G004790.1,	Csagy14_2G005930.1,	Csa9110gt_2G005920.1,	Csa80_2G005810.1,	Csa64_2G004820.1,	Csaw4_2G004900.1,	Csaw8_2G005810.1,Csaw8_2G005800.1,	Csahx14_2G006810.1,	Csahx117_2G005870.1,
1093_Csa9930_2G001070.1.fna	Csa9930_2G001070.1,	Csaxtmc_2G000030.1,	Csacu2_2G000030.1,	Csa37_2G000030.1,	Csagy14_2G000050.1,	Csa9110gt_2G000040.1,	Csa80_2G001040.1,	Csa64_2G000030.1,	Csaw4_2G000030.1,	Csaw8_UNG111340.1,Csaw8_2G000010.1,	Csahx14_2G000030.1,	Csahx117_2G000030.1,
1094_Csa9930_3G023800.1.fna	Csa9930_3G023800.1,	Csaxtmc_3G035000.1,	Csacu2_3G028400.1,	Csa37_3G026120.1,Csa37_3G026110.1,	Csagy14_3G035030.1,	Csa9110gt_3G029010.1,Csa9110gt_3G029000.1,	Csa80_3G030910.1,Csa80_3G030900.1,	Csa64_3G041700.1,Csa64_3G041690.1,	Csaw4_3G028310.1,Csaw4_3G028300.1,	Csaw8_3G024820.1,	Csahx14_3G039860.1,Csahx14_3G039850.1,	Csahx117_3G043340.1,
1095_Csa9930_6G045470.1.fna	Csa9930_6G045470.1,	Csaxtmc_6G056780.1,	Csacu2_6G040970.1,	Csa37_6G041510.1,	Csagy14_6G050360.1,	Csa9110gt_6G041680.1,	Csa80_6G095300.1,	Csa64_6G039660.1,	Csaw4_6G038460.1,	Csaw8_6G038720.1,	Csahx14_6G057110.1,	Csahx117_6G050330.1,
1096_Csa9930_5G005190.1.fna	Csa9930_5G005190.1,	Csaxtmc_5G007260.1,	Csacu2_5G007220.1,	Csa37_5G005310.1,	Csagy14_5G008140.1,	Csa9110gt_5G006420.1,	-	Csa64_5G000970.1,	Csaw4_5G006180.1,	Csaw8_UNG308320.1,	Csahx14_5G009090.1,	Csahx117_5G009340.1,
1097_Csa9930_1G038110.1.fna	Csa9930_1G038110.1,	Csaxtmc_1G039370.1,	Csacu2_1G032720.1,	Csa37_1G037350.1,	Csagy14_1G043750.1,	Csa9110gt_1G035820.1,	Csa80_1G045540.1,	Csa64_1G046260.1,	Csaw4_UNG111130.1,Csaw4_1G047870.1,Csaw4_1G053090.1,Csaw4_1G053080.1,Csaw4_1G053070.1,	Csaw8_1G032050.1,	Csahx14_1G050840.1,	Csahx117_1G053750.1,
1098_Csa9930_6G032030.1.fna	Csa9930_6G032030.1,	Csaxtmc_6G041030.1,	Csacu2_6G028670.1,	Csa37_6G028870.1,	Csagy14_6G035890.1,Csagy14_6G035900.1,	Csa9110gt_6G028880.1,	Csa80_6G064460.1,	Csa64_6G028120.1,	Csaw4_6G023870.1,	Csaw8_6G026120.1,	Csahx14_6G038630.1,	Csahx117_6G035600.1,
1099_Csa9930_7G031660.1.fna	Csa9930_7G031660.1,	Csaxtmc_7G038540.1,	Csacu2_7G028870.1,	Csa37_7G041800.1,	Csagy14_7G037160.1,	Csa9110gt_7G028270.1,	Csa80_7G041260.1,	Csa64_7G030510.1,	Csaw4_7G026650.1,	Csaw8_7G040890.1,	Csahx14_7G039290.1,	Csahx117_7G043270.1,
1100_Csa9930_4G001000.1.fna	Csa9930_4G001000.1,	-	Csacu2_4G001000.1,	Csa37_4G001070.1,	Csagy14_4G001010.1,	-	Csa80_4G001000.1,	Csa64_4G019470.1,	-	Csaw8_4G001010.1,	Csahx14_4G000990.1,	Csahx117_4G001020.1,
1101_Csa9930_3G021440.1.fna	Csa9930_3G021440.1,	Csaxtmc_3G028730.1,	Csacu2_3G024880.1,	Csa37_3G021640.1,	Csagy14_3G028640.1,	Csa9110gt_3G025680.1,	Csa80_3G021730.1,	Csa64_3G032070.1,	Csaw4_3G023840.1,	Csaw8_3G022240.1,	Csahx14_3G033510.1,	Csahx117_3G039030.1,
1102_Csa9930_UNG056650.1.fna	Csa9930_UNG056650.1,	Csaxtmc_3G047800.1,	Csacu2_3G037280.1,	Csa37_3G047250.1,	Csagy14_3G048950.1,	Csa9110gt_3G038640.1,	Csa80_3G043380.1,	Csa64_3G052700.1,	Csaw4_3G037030.1,	Csaw8_3G036410.1,	Csahx14_3G054560.1,	Csahx117_3G057350.1,
1104_Csa9930_4G036620.1.fna	Csa9930_4G036620.1,	Csaxtmc_4G047970.1,	Csacu2_4G038600.1,	Csa37_4G099800.1,	Csagy14_4G044670.1,	Csa9110gt_4G040390.1,	Csa80_4G099570.1,	Csa64_4G039830.1,	Csaw4_4G031500.1,	Csaw8_4G037540.1,	Csahx14_4G044500.1,	Csahx117_4G043840.1,
1105_Csa9930_1G044420.1.fna	Csa9930_1G044420.1,	Csaxtmc_1G052770.1,	Csacu2_1G040160.1,	Csa37_1G043790.1,	Csagy14_1G052140.1,	Csa9110gt_1G044420.1,	Csa80_1G051980.1,	Csa64_1G054930.1,	Csaw4_1G073840.1,	Csaw8_1G041670.1,	Csahx14_1G060320.1,	Csahx117_1G061170.1,
1106_Csa9930_5G004960.1.fna	Csa9930_5G004960.1,	Csaxtmc_5G007040.1,	Csacu2_5G006990.1,	Csa37_5G005090.1,	Csagy14_5G007920.1,	Csa9110gt_5G006190.1,	Csa80_5G005010.1,	Csa64_5G001180.1,	Csaw4_5G005970.1,	-	Csahx14_5G008880.1,	Csahx117_5G009130.1,
1107_Csa9930_6G007740.1.fna	Csa9930_6G007740.1,	Csaxtmc_6G007970.1,	Csacu2_6G008790.1,	Csa37_6G007830.1,	Csagy14_6G012030.1,	Csa9110gt_6G007900.1,	Csa80_6G011990.1,	Csa64_6G007920.1,	Csaw4_6G007890.1,	Csaw8_6G009910.1,	Csahx14_6G011830.1,	Csahx117_6G007960.1,
1108_Csa9930_2G030280.1.fna	Csa9930_2G030280.1,	Csaxtmc_2G031210.1,	Csacu2_2G029960.1,	Csa37_2G099780.1,	Csagy14_2G038050.1,	Csa9110gt_2G031480.1,	Csa80_2G102900.1,	Csa64_2G070120.1,	Csaw4_2G035110.1,	Csaw8_2G042290.1,	Csahx14_2G038220.1,	Csahx117_2G041180.1,
1109_Csa9930_6G039070.1.fna	Csa9930_6G039070.1,	Csaxtmc_6G049100.1,	Csacu2_6G033590.1,	Csa37_6G033960.1,	Csagy14_6G042790.1,	Csa9110gt_6G034030.1,	Csa80_6G077620.1,	Csa64_6G033140.1,	Csaw4_6G030800.1,	Csaw8_6G031160.1,	Csahx14_6G049520.1,	Csahx117_6G043690.1,
1110_Csa9930_4G035330.1.fna	Csa9930_4G035330.1,	Csaxtmc_4G045700.1,	Csacu2_4G037300.1,	Csa37_4G098350.1,	Csagy14_4G043350.1,	Csa9110gt_4G038130.1,	Csa80_4G093200.1,	Csa64_4G041200.1,	Csaw4_4G030260.1,	Csaw8_4G036260.1,	Csahx14_4G043200.1,	Csahx117_4G042540.1,
1111_Csa9930_7G006570.1.fna	Csa9930_7G006570.1,Csa9930_7G006580.1,Csa9930_7G006560.1,	Csaxtmc_7G009840.1,Csaxtmc_7G009830.1,Csaxtmc_7G009820.1,Csaxtmc_7G009850.1,	Csacu2_7G006510.1,Csacu2_7G006530.1,Csacu2_7G006520.1,	Csa37_7G005440.1,Csa37_7G005450.1,	Csagy14_7G006500.1,Csagy14_7G006510.1,	Csa9110gt_7G007710.1,	Csa80_7G005560.1,Csa80_7G005590.1,Csa80_7G005550.1,Csa80_7G005570.1,Csa80_7G005580.1,	Csa64_7G002600.1,Csa64_7G002590.1,Csa64_7G002610.1,	Csaw4_UNG044940.1,Csaw4_7G005450.1,Csaw4_7G005430.1,Csaw4_7G005420.1,Csaw4_7G005440.1,	Csaw8_7G010680.1,Csaw8_7G010670.1,Csaw8_UNG180490.1,Csaw8_UNG180510.1,Csaw8_UNG180520.1,Csaw8_UNG180480.1,	Csahx14_7G008630.1,Csahx14_7G008660.1,Csahx14_7G008650.1,Csahx14_7G008640.1,	Csahx117_7G010650.1,Csahx117_7G010660.1,
1112_Csa9930_3G012120.1.fna	Csa9930_3G012120.1,	Csaxtmc_3G018250.1,	Csacu2_3G014410.1,	Csa37_3G012370.1,	Csagy14_3G015270.1,	Csa9110gt_3G014290.1,	Csa80_3G012380.1,	Csa64_3G012210.1,	Csaw4_3G014520.1,	Csaw8_3G012620.1,Csaw8_3G012610.1,	Csahx14_3G017140.1,	Csahx117_3G021560.1,
1113_Csa9930_3G041590.1.fna	Csa9930_3G041590.1,	Csaxtmc_3G060050.1,Csaxtmc_3G060040.1,	Csacu2_3G046470.1,Csacu2_3G046460.1,	Csa37_3G055280.1,Csa37_3G055300.1,Csa37_3G055290.1,	Csagy14_3G060210.1,Csagy14_3G060230.1,Csagy14_3G060220.1,	Csa9110gt_3G046980.1,Csa9110gt_3G047020.1,Csa9110gt_3G047000.1,Csa9110gt_3G046990.1,Csa9110gt_3G047010.1,	Csa80_3G051570.1,Csa80_3G051560.1,	Csa64_3G060970.1,Csa64_3G060960.1,	Csaw4_3G046180.1,Csaw4_3G046200.1,Csaw4_3G046190.1,	Csaw8_3G044640.1,Csaw8_3G044630.1,	Csahx14_3G064900.1,Csahx14_3G064890.1,	Csahx117_3G065640.1,Csahx117_3G065620.1,Csahx117_3G065630.1,
1114_Csa9930_7G000190.1.fna	Csa9930_7G000190.1,	Csaxtmc_7G000210.1,	Csacu2_7G001220.1,	Csa37_7G000200.1,	Csagy14_7G000210.1,	Csa9110gt_7G001370.1,	Csa80_7G000190.1,	Csa64_7G008050.1,	Csaw4_7G000110.1,	Csaw8_7G001140.1,	Csahx14_7G000190.1,	Csahx117_7G001280.1,
1115_Csa9930_5G004360.1.fna	Csa9930_5G004360.1,	Csaxtmc_5G006410.1,	Csacu2_5G005400.1,	Csa37_5G004530.1,	Csagy14_5G007350.1,	Csa9110gt_5G005570.1,	Csa80_5G004390.1,	Csa64_5G001800.1,	Csaw4_5G005370.1,	Csaw8_5G002760.1,	Csahx14_5G008300.1,	Csahx117_5G008490.1,
1116_Csa9930_3G035150.1.fna	Csa9930_3G035150.1,	Csaxtmc_3G050450.1,	-	-	Csagy14_3G050650.1,Csagy14_UNG038860.1,	Csa9110gt_3G040340.1,	Csa80_3G045110.1,	Csa64_3G054380.1,	Csaw4_3G038640.1,	Csaw8_3G038110.1,	Csahx14_3G056240.1,	Csahx117_3G059040.1,
1117_Csa9930_2G036720.1.fna	Csa9930_2G036720.1,	Csaxtmc_2G038830.1,	Csacu2_2G037420.1,	Csa37_2G106400.1,	Csagy14_2G046730.1,	Csa9110gt_2G038100.1,	Csa80_2G109340.1,	Csa64_2G076800.1,	Csaw4_2G041780.1,	Csaw8_2G049010.1,	Csahx14_2G048740.1,	Csahx117_2G049680.1,
1118_Csa9930_6G043240.1.fna	Csa9930_6G043240.1,	Csaxtmc_6G054520.1,	Csacu2_6G038740.1,	Csa37_6G039300.1,	Csagy14_6G048140.1,	Csa9110gt_6G038370.1,	Csa80_6G093100.1,	Csa64_6G037470.1,	Csaw4_6G035140.1,	Csaw8_6G035500.1,	Csahx14_6G054870.1,	Csahx117_6G048100.1,
1119_Csa9930_7G005650.1.fna	Csa9930_7G005650.1,	Csaxtmc_7G007750.1,	Csacu2_7G005560.1,	Csa37_7G004540.1,	Csagy14_7G005570.1,	Csa9110gt_7G006780.1,	Csa80_7G004540.1,	Csa64_7G003550.1,	Csaw4_7G004500.1,	Csaw8_7G009720.1,	Csahx14_7G006670.1,	Csahx117_7G005740.1,
1120_Csa9930_3G049620.1.fna	Csa9930_3G049620.1,	Csaxtmc_3G070160.1,	Csacu2_3G058340.1,	Csa37_3G063500.1,	Csagy14_3G068450.1,	Csa9110gt_3G055400.1,	Csa80_3G059640.1,	Csa64_3G069070.1,	Csaw4_3G054440.1,	Csaw8_3G053070.1,	Csahx14_3G076090.1,	Csahx117_3G074090.1,
1121_Csa9930_1G038090.1.fna	Csa9930_1G038090.1,	Csaxtmc_1G039350.1,	Csacu2_1G032710.1,	Csa37_1G037330.1,	Csagy14_1G043730.1,	Csa9110gt_1G035800.1,	Csa80_1G045520.1,	Csa64_1G046240.1,	Csaw4_1G047850.1,Csaw4_UNG111150.1,Csaw4_UNG222410.1,Csaw4_UNG111140.1,Csaw4_UNG111160.1,	Csaw8_1G032030.1,	Csahx14_1G050820.1,	Csahx117_1G053730.1,
1122_Csa9930_4G034190.1.fna	Csa9930_4G034190.1,	Csaxtmc_4G044520.1,	Csacu2_4G036110.1,	Csa37_4G097190.1,	Csagy14_4G042200.1,	Csa9110gt_4G037000.1,	Csa80_4G092040.1,	Csa64_4G042420.1,	Csaw4_4G029040.1,	Csaw8_4G035110.1,	Csahx14_4G042050.1,Csahx14_UNG020360.1,Csahx14_UNG020370.1,	Csahx117_4G041370.1,Csahx117_4G041360.1,
1123_Csa9930_4G008750.1.fna	Csa9930_4G008750.1,	Csaxtmc_4G013870.1,	Csacu2_4G011880.1,	Csa37_4G008970.1,	Csagy14_4G011850.1,	Csa9110gt_4G010800.1,	Csa80_4G008880.1,	Csa64_4G009650.1,	Csaw4_4G009880.1,	Csaw8_4G009840.1,	Csahx14_4G009830.1,	Csahx117_4G008920.1,
1124_Csa9930_6G002340.1.fna	Csa9930_6G002340.1,	Csaxtmc_6G002340.1,	Csacu2_6G002320.1,	Csa37_6G002380.1,	Csagy14_6G005410.1,	Csa9110gt_6G002360.1,	Csa80_6G004330.1,	Csa64_6G002380.1,	Csaw4_6G002360.1,	Csaw8_6G002320.1,	Csahx14_6G003330.1,	Csahx117_6G002380.1,
1125_Csa9930_2G004320.1.fna	Csa9930_2G004320.1,	Csaxtmc_2G003320.1,	Csacu2_2G003300.1,	Csa37_2G003280.1,	Csagy14_2G003380.1,	Csa9110gt_2G004390.1,	Csa80_2G004300.1,	Csa64_2G003310.1,	Csaw4_2G003350.1,	Csaw8_2G003290.1,	Csahx14_2G004310.1,	Csahx117_2G004330.1,
1126_Csa9930_3G029750.1.fna	Csa9930_3G029750.1,	Csaxtmc_3G044970.1,	Csacu2_3G034490.1,	Csa37_3G043310.1,	Csagy14_3G044190.1,	Csa9110gt_3G034790.1,	Csa80_3G039640.1,	Csa64_3G050790.1,	Csaw4_3G034230.1,	Csaw8_3G032590.1,	Csahx14_3G049730.1,	Csahx117_3G053340.1,
1127_Csa9930_5G005590.1.fna	Csa9930_5G005590.1,	Csaxtmc_5G007650.1,	Csacu2_5G007610.1,	Csa37_5G005710.1,	Csagy14_5G008540.1,	Csa9110gt_5G006840.1,	Csa80_5G005640.1,	Csa64_5G000570.1,	Csaw4_5G006590.1,	Csaw8_5G001540.1,	Csahx14_5G009480.1,	Csahx117_5G009760.1,
1128_Csa9930_1G003260.1.fna	Csa9930_1G003260.1,	Csaxtmc_1G003180.1,	Csacu2_1G003400.1,	Csa37_1G003270.1,	Csagy14_1G006350.1,	Csa9110gt_1G003390.1,	Csa80_1G003240.1,	Csa64_1G003240.1,	Csaw4_1G003250.1,	Csaw8_1G003240.1,	Csahx14_1G008370.1,	Csahx117_1G003290.1,
1129_Csa9930_1G046900.1.fna	Csa9930_1G046900.1,	Csaxtmc_1G057230.1,	Csacu2_1G043570.1,	Csa37_1G046290.1,	Csagy14_1G054620.1,	Csa9110gt_1G048830.1,	Csa80_1G055430.1,	Csa64_1G059560.1,	Csaw4_UNG114220.1,Csaw4_1G082370.1,Csaw4_1G082380.1,	Csaw8_1G047210.1,	Csahx14_1G063800.1,	Csahx117_1G063600.1,
1130_Csa9930_6G008210.1.fna	Csa9930_6G008210.1,	Csaxtmc_6G010440.1,	Csacu2_6G010260.1,	Csa37_6G008410.1,	Csagy14_6G013510.1,	Csa9110gt_6G009390.1,	Csa80_6G012450.1,	Csa64_6G008400.1,	Csaw4_6G008360.1,	Csaw8_6G010360.1,	Csahx14_6G013270.1,	Csahx117_6G009410.1,
1131_Csa9930_4G006590.1.fna	Csa9930_4G006590.1,	Csaxtmc_4G008610.1,	Csacu2_4G009700.1,	Csa37_4G006610.1,	Csagy14_4G009640.1,	Csa9110gt_4G007630.1,	Csa80_4G006670.1,	Csa64_4G011840.1,Csa64_7G018350.1,	Csaw4_4G007690.1,	Csaw8_4G007620.1,	Csahx14_4G007610.1,	Csahx117_4G006650.1,Csahx117_7G018850.1,
1132_Csa9930_5G036410.1.fna	Csa9930_5G036410.1,	Csaxtmc_5G055470.1,	Csacu2_5G051400.1,	Csa37_5G052650.1,	Csagy14_5G058230.1,	Csa9110gt_5G043510.1,	Csa80_5G059860.1,	Csa64_5G040620.1,	Csaw4_5G037580.1,	Csaw8_5G042000.1,	Csahx14_5G055970.1,	Csahx117_5G064350.1,
1133_Csa9930_1G032390.1.fna	Csa9930_1G032390.1,	Csaxtmc_1G034540.1,	Csacu2_1G027910.1,	Csa37_1G032550.1,	Csagy14_1G037930.1,	Csa9110gt_1G030090.1,	Csa80_1G040870.1,	Csa64_1G041480.1,	Csaw4_1G028580.1,	Csaw8_1G027290.1,	Csahx14_1G043020.1,	Csahx117_1G042050.1,
1134_Csa9930_3G014080.1.fna	Csa9930_3G014080.1,	Csaxtmc_3G020190.1,	Csacu2_3G016360.1,	Csa37_3G014340.1,	Csagy14_3G017220.1,	Csa9110gt_3G016210.1,	Csa80_3G014310.1,	Csa64_3G024650.1,	Csaw4_3G016450.1,	Csaw8_3G014660.1,	Csahx14_3G020060.1,	Csahx117_3G024530.1,
1135_Csa9930_1G033460.1.fna	Csa9930_1G033460.1,	Csaxtmc_1G035630.1,	Csacu2_1G029040.1,	Csa37_1G033670.1,	Csagy14_1G039070.1,	Csa9110gt_1G031170.1,	Csa80_1G041940.1,	Csa64_1G042560.1,	Csaw4_1G029720.1,	Csaw8_1G028370.1,	Csahx14_1G045140.1,	Csahx117_1G043210.1,Csahx117_UNG270660.1,
1136_Csa9930_4G025020.1.fna	Csa9930_4G025020.1,	Csaxtmc_4G030170.1,	Csacu2_4G024030.1,	Csa37_4G084710.1,	Csagy14_4G026140.1,	Csa9110gt_4G026010.1,	Csa80_4G078840.1,	Csa64_4G027840.1,	Csaw4_4G018900.1,	Csaw8_4G021930.1,	Csahx14_4G026900.1,	Csahx117_4G030090.1,
1137_Csa9930_3G016120.1.fna	Csa9930_3G016120.1,	Csaxtmc_3G023310.1,	Csacu2_3G018460.1,	Csa37_3G016410.1,	Csagy14_3G021310.1,	Csa9110gt_3G018300.1,	Csa80_3G016350.1,	Csa64_3G026720.1,	Csaw4_3G018520.1,	Csaw8_3G016770.1,Csaw8_3G016760.1,	Csahx14_3G022180.1,	Csahx117_3G028630.1,
1138_Csa9930_3G035530.1.fna	Csa9930_3G035530.1,	Csaxtmc_3G051810.1,	Csacu2_3G039330.1,	Csa37_3G049200.1,	Csagy14_3G052020.1,	Csa9110gt_3G040770.1,	Csa80_3G045470.1,	Csa64_3G054770.1,	Csaw4_3G039000.1,	Csaw8_3G038480.1,	Csahx14_3G056600.1,	Csahx117_3G059410.1,
1139_Csa9930_1G001980.1.fna	Csa9930_1G001980.1,	Csaxtmc_1G001910.1,	Csacu2_1G001950.1,	Csa37_1G002000.1,	Csagy14_1G005070.1,	Csa9110gt_1G002050.1,	Csa80_1G001930.1,	Csa64_1G001960.1,	Csaw4_1G001940.1,	Csaw8_1G001960.1,	Csahx14_1G007060.1,	Csahx117_1G001980.1,
1140_Csa9930_7G026920.1.fna	Csa9930_7G026920.1,	Csaxtmc_7G031600.1,	Csacu2_7G024250.1,	Csa37_7G037050.1,	Csagy14_7G032250.1,	Csa9110gt_7G023340.1,	Csa80_7G035470.1,	Csa64_7G025890.1,	Csaw4_7G021920.1,	Csaw8_7G034950.1,	Csahx14_7G031600.1,	Csahx117_7G031470.1,
1141_Csa9930_1G006870.1.fna	Csa9930_1G006870.1,	Csaxtmc_1G006930.1,	Csacu2_1G007130.1,	Csa37_1G007000.1,Csa37_1G007010.1,	Csagy14_1G012210.1,Csagy14_1G012220.1,	Csa9110gt_1G007240.1,Csa9110gt_1G007250.1,	Csa80_1G006950.1,	Csa64_1G006960.1,Csa64_1G006970.1,	Csaw4_1G006960.1,	Csaw8_1G007000.1,	Csahx14_1G013160.1,	Csahx117_1G010210.1,
1142_Csa9930_5G013050.1.fna	Csa9930_5G013050.1,	Csaxtmc_5G016820.1,	Csacu2_5G013990.1,	Csa37_5G011020.1,	Csagy14_5G016770.1,	Csa9110gt_5G013080.1,	Csa80_5G010820.1,	Csa64_5G014990.1,	Csaw4_5G011100.1,Csaw4_5G011110.1,	Csaw8_5G016830.1,	Csahx14_5G015750.1,	Csahx117_5G018090.1,
1143_Csa9930_3G016710.1.fna	Csa9930_3G016710.1,	Csaxtmc_3G023940.1,	Csacu2_3G019070.1,	Csa37_3G017000.1,	Csagy14_3G022900.1,	Csa9110gt_3G018910.1,	Csa80_3G016930.1,	Csa64_3G027330.1,	Csaw4_3G019110.1,	Csaw8_3G017410.1,	Csahx14_3G023760.1,	Csahx117_3G029240.1,
1144_Csa9930_3G049760.1.fna	Csa9930_3G049760.1,	Csaxtmc_3G070310.1,	Csacu2_3G058490.1,	Csa37_3G063640.1,	Csagy14_3G068600.1,	Csa9110gt_3G055560.1,Csa9110gt_3G055570.1,	Csa80_3G059780.1,	Csa64_3G069220.1,	Csaw4_3G054580.1,	Csaw8_3G053220.1,Csaw8_3G053230.1,	Csahx14_3G076230.1,	Csahx117_3G074240.1,
1145_Csa9930_1G014610.1.fna	Csa9930_1G014610.1,	Csaxtmc_1G015780.1,	Csacu2_1G014850.1,	Csa37_1G015540.1,	Csagy14_1G024090.1,	Csa9110gt_1G015910.1,	Csa80_1G015410.1,	Csa64_1G015650.1,	Csaw4_1G016630.1,	Csaw8_1G015680.1,	Csahx14_1G024740.1,	Csahx117_1G026940.1,
1146_Csa9930_2G005140.1.fna	Csa9930_2G005140.1,	Csaxtmc_2G003970.1,	Csacu2_2G003980.1,	Csa37_2G003910.1,	Csagy14_2G005030.1,	Csa9110gt_2G005010.1,	Csa80_2G004920.1,	Csa64_2G003940.1,	Csaw4_2G003980.1,	Csaw8_2G003930.1,	Csahx14_2G004950.1,	Csahx117_2G004970.1,
1147_Csa9930_2G003410.1.fna	Csa9930_2G003410.1,	Csaxtmc_2G002370.1,	Csacu2_2G002360.1,	Csa37_2G002350.1,	Csagy14_2G002430.1,	Csa9110gt_2G003430.1,	Csa80_2G003380.1,	Csa64_2G002360.1,	Csaw4_2G002420.1,	Csaw8_2G002360.1,	Csahx14_2G003370.1,	Csahx117_2G003400.1,
1148_Csa9930_1G044740.1.fna	Csa9930_1G044740.1,	Csaxtmc_1G054070.1,	Csacu2_1G040510.1,	Csa37_1G044110.1,	Csagy14_1G052460.1,	Csa9110gt_1G044720.1,	Csa80_1G052270.1,	Csa64_1G055250.1,	Csaw4_1G074150.1,Csaw4_UNG127490.1,Csaw4_UNG127510.1,Csaw4_UNG127500.1,	Csaw8_1G041970.1,	Csahx14_1G060620.1,	Csahx117_1G061490.1,
1149_Csa9930_3G042850.1.fna	Csa9930_3G042850.1,	Csaxtmc_3G061330.1,	Csacu2_3G048690.1,	Csa37_3G056550.1,	Csagy14_3G061540.1,	Csa9110gt_3G048320.1,	Csa80_3G052760.1,	Csa64_3G062230.1,	Csaw4_3G047460.1,	Csaw8_3G045900.1,	Csahx14_3G066190.1,	Csahx117_3G066970.1,
1150_Csa9930_2G033040.1.fna	Csa9930_2G033040.1,	Csaxtmc_2G035110.1,	Csacu2_2G033810.1,	Csa37_2G102680.1,	Csagy14_2G040920.1,	Csa9110gt_2G034390.1,	Csa80_2G105690.1,Csa80_4G085470.1,	Csa64_2G072970.1,Csa64_4G030410.1,	Csaw4_2G038040.1,	Csaw8_2G045300.1,	Csahx14_2G042070.1,	Csahx117_2G045060.1,
1151_Csa9930_6G040250.1.fna	Csa9930_6G040250.1,	Csaxtmc_6G051350.1,	Csacu2_6G034760.1,Csacu2_UNG167880.1,Csacu2_UNG167870.1,Csacu2_UNG165870.1,	Csa37_6G036150.1,	Csagy14_6G044940.1,	Csa9110gt_6G035260.1,Csa9110gt_6G035270.1,Csa9110gt_6G035250.1,	Csa80_6G078800.1,	Csa64_6G034350.1,	Csaw4_6G032010.1,	Csaw8_6G032400.1,Csaw8_6G032390.1,Csaw8_6G032380.1,	Csahx14_6G051720.1,Csahx14_6G051740.1,Csahx14_6G051730.1,	Csahx117_6G044860.1,Csahx117_6G044870.1,
1152_Csa9930_5G005570.1.fna	Csa9930_5G005570.1,	Csaxtmc_5G007630.1,	Csacu2_5G007590.1,	Csa37_5G005690.1,	Csagy14_5G008520.1,	Csa9110gt_5G006820.1,	Csa80_5G005620.1,	Csa64_5G000590.1,	Csaw4_5G006570.1,	Csaw8_5G001560.1,	Csahx14_5G009460.1,	Csahx117_5G009740.1,
1153_Csa9930_6G006790.1.fna	Csa9930_6G006790.1,	Csaxtmc_6G006950.1,	Csacu2_6G007800.1,	Csa37_6G006830.1,	-	Csa9110gt_6G006860.1,	-	Csa64_6G006970.1,	Csaw4_6G006890.1,	Csaw8_6G008900.1,Csaw8_UNG179420.1,	Csahx14_6G010800.1,	Csahx117_6G006930.1,
1154_Csa9930_1G045180.1.fna	Csa9930_1G045180.1,	Csaxtmc_1G054510.1,	Csacu2_1G040940.1,	Csa37_1G044560.1,	Csagy14_1G052930.1,	Csa9110gt_1G045160.1,	Csa80_1G052750.1,	Csa64_1G055670.1,	Csaw4_1G074530.1,	Csaw8_1G042420.1,	Csahx14_1G062030.1,	Csahx117_1G061940.1,
1155_Csa9930_4G027830.1.fna	Csa9930_4G027830.1,	Csaxtmc_4G033840.1,	Csacu2_4G027650.1,	Csa37_4G087550.1,	Csagy14_4G031780.1,	Csa9110gt_4G028740.1,	Csa80_4G085510.1,	Csa64_4G030450.1,	Csaw4_4G021560.1,	Csaw8_4G024550.1,	Csahx14_4G031590.1,	Csahx117_4G032760.1,
1156_Csa9930_6G009470.1.fna	Csa9930_6G009470.1,	Csaxtmc_6G013650.1,	Csacu2_6G011490.1,	Csa37_6G009610.1,	Csagy14_6G014760.1,	Csa9110gt_6G010640.1,	Csa80_6G013750.1,	Csa64_6G009650.1,	Csaw4_6G009610.1,	Csaw8_6G013600.1,	Csahx14_6G014560.1,Csahx14_6G014570.1,	Csahx117_6G010690.1,
1157_Csa9930_2G029760.1.fna	Csa9930_2G029760.1,	Csaxtmc_2G030690.1,	Csacu2_2G029440.1,	Csa37_2G099260.1,	Csagy14_2G037550.1,	Csa9110gt_2G030960.1,	Csa80_2G102370.1,	Csa64_2G069600.1,	Csaw4_2G034590.1,	Csaw8_2G041770.1,	Csahx14_2G037700.1,	Csahx117_2G040670.1,
1158_Csa9930_5G039050.1.fna	Csa9930_5G039050.1,	Csaxtmc_5G060030.1,	Csacu2_5G053900.1,	Csa37_5G056140.1,	Csagy14_5G061790.1,	Csa9110gt_5G046060.1,	Csa80_5G062420.1,	Csa64_5G043200.1,	Csaw4_5G040160.1,	Csaw8_5G047670.1,	Csahx14_5G061500.1,	Csahx117_5G066860.1,
1159_Csa9930_5G017660.1.fna	Csa9930_5G017660.1,	Csaxtmc_5G023290.1,	Csacu2_5G027160.1,	Csa37_5G020400.1,	Csagy14_5G027560.1,	Csa9110gt_5G023420.1,	Csa80_5G028730.1,	Csa64_5G006930.1,	Csaw4_5G019370.1,	Csaw8_5G011850.1,	Csahx14_5G025860.1,	Csahx117_5G033230.1,
1160_Csa9930_1G007940.1.fna	Csa9930_1G007940.1,	Csaxtmc_1G008020.1,	Csacu2_1G008190.1,	Csa37_1G008080.1,	Csagy14_1G013250.1,	Csa9110gt_1G008330.1,	Csa80_1G008020.1,	Csa64_1G008050.1,	Csaw4_1G008010.1,	Csaw8_1G008070.1,	Csahx14_1G014250.1,	Csahx117_1G011300.1,
1161_Csa9930_3G016130.1.fna	Csa9930_3G016130.1,	Csaxtmc_3G023320.1,	Csacu2_3G018470.1,	Csa37_3G016420.1,	Csagy14_3G021320.1,	Csa9110gt_3G018310.1,	Csa80_3G016360.1,	Csa64_3G026730.1,	Csaw4_3G018530.1,	Csaw8_3G016780.1,	Csahx14_3G022190.1,	Csahx117_3G028640.1,
1162_Csa9930_3G050910.1.fna	Csa9930_3G050910.1,	Csaxtmc_3G071490.1,	Csacu2_3G059660.1,	Csa37_3G064770.1,	Csagy14_3G069720.1,	Csa9110gt_3G056700.1,	Csa80_3G060900.1,	Csa64_3G070390.1,	Csaw4_3G055790.1,	Csaw8_3G054400.1,	Csahx14_3G077340.1,	Csahx117_3G075410.1,
1163_Csa9930_6G003920.1.fna	Csa9930_6G003920.1,	Csaxtmc_6G003870.1,	Csacu2_6G004780.1,	Csa37_6G003910.1,	Csagy14_6G006960.1,	Csa9110gt_6G003890.1,	Csa80_6G006010.1,	Csa64_6G003870.1,	Csaw4_6G003890.1,	Csaw8_6G003880.1,Csaw8_6G003890.1,	Csahx14_6G004930.1,	Csahx117_6G003970.1,
1164_Csa9930_2G031890.1.fna	Csa9930_2G031890.1,	Csaxtmc_2G033860.1,Csaxtmc_2G033870.1,	Csacu2_2G032570.1,	Csa37_2G101370.1,	Csagy14_2G039680.1,	Csa9110gt_2G033120.1,	Csa80_2G104490.1,	Csa64_2G071750.1,	Csaw4_2G036770.1,	Csaw8_2G043980.1,	Csahx14_2G040810.1,Csahx14_2G040820.1,	Csahx117_2G043830.1,
1165_Csa9930_1G038260.1.fna	Csa9930_1G038260.1,	Csaxtmc_1G039520.1,	Csacu2_1G032870.1,	Csa37_1G037490.1,	Csagy14_1G043900.1,	Csa9110gt_1G035970.1,	Csa80_1G045690.1,	Csa64_1G046400.1,	Csaw4_1G053230.1,Csaw4_1G049920.1,Csaw4_1G049910.1,Csaw4_1G049900.1,	Csaw8_1G032190.1,	Csahx14_1G050990.1,	Csahx117_1G053880.1,Csahx117_UNG219430.1,
1166_Csa9930_7G001300.1.fna	Csa9930_7G001300.1,	Csaxtmc_7G001380.1,	Csacu2_7G002350.1,	Csa37_7G001390.1,	Csagy14_7G001310.1,	Csa9110gt_7G002510.1,	Csa80_7G001270.1,	Csa64_7G006920.1,	Csaw4_7G001280.1,	Csaw8_UNG074620.1,Csaw8_7G006410.1,	Csahx14_7G001360.1,Csahx14_7G001350.1,	Csahx117_7G002430.1,
1167_Csa9930_2G008570.1.fna	Csa9930_2G008570.1,	Csaxtmc_2G006520.1,	Csacu2_2G006540.1,	Csa37_2G006480.1,	Csagy14_2G011610.1,	Csa9110gt_2G007560.1,	Csa80_2G007410.1,	Csa64_2G006480.1,	Csaw4_2G006560.1,	Csaw8_2G007410.1,	Csahx14_2G010500.1,	Csahx117_2G007470.1,
1168_Csa9930_2G019910.1.fna	Csa9930_2G019910.1,	Csaxtmc_2G021190.1,Csaxtmc_2G021180.1,	Csacu2_UNG037720.1,Csacu2_UNG037710.1,	Csa37_2G018980.1,Csa37_2G018970.1,	Csagy14_2G028120.1,Csagy14_2G028110.1,	Csa9110gt_2G021100.1,Csa9110gt_2G021090.1,	Csa80_2G023850.1,Csa80_2G023840.1,	Csa64_2G018240.1,Csa64_2G018230.1,	Csaw4_2G023870.1,Csaw4_2G023860.1,	Csaw8_2G034270.1,Csaw8_UNG333730.1,Csaw8_UNG333720.1,	Csahx14_2G030180.1,Csahx14_2G030190.1,	Csahx117_2G029830.1,Csahx117_2G029820.1,
1169_Csa9930_3G020870.1.fna	Csa9930_3G020870.1,	Csaxtmc_3G028160.1,	Csacu2_3G024300.1,	Csa37_3G021080.1,	Csagy14_3G027090.1,	Csa9110gt_3G025120.1,	Csa80_3G021230.1,	Csa64_3G031530.1,	Csaw4_3G023320.1,	Csaw8_3G021650.1,	Csahx14_3G030910.1,	Csahx117_3G038450.1,
1170_Csa9930_1G032360.1.fna	Csa9930_1G032360.1,	Csaxtmc_1G034510.1,Csaxtmc_1G034500.1,Csaxtmc_1G034490.1,	Csacu2_1G027870.1,	Csa37_1G032520.1,	Csagy14_1G037900.1,	Csa9110gt_1G030060.1,	Csa80_1G040840.1,	Csa64_1G041440.1,	Csaw4_1G028550.1,	Csaw8_1G027250.1,	Csahx14_1G042980.1,	Csahx117_1G042020.1,
1171_Csa9930_5G013210.1.fna	Csa9930_5G013210.1,Csa9930_UNG040870.1,	Csaxtmc_5G016980.1,	Csacu2_5G014130.1,	Csa37_5G011160.1,	Csagy14_5G016920.1,	Csa9110gt_5G013210.1,Csa9110gt_5G013200.1,	Csa80_5G010960.1,	Csa64_5G014850.1,	Csaw4_5G011240.1,	Csaw8_5G016690.1,	Csahx14_5G015880.1,	Csahx117_5G018270.1,
1172_Csa9930_1G037280.1.fna	Csa9930_1G037280.1,	Csaxtmc_1G038530.1,	Csacu2_1G031890.1,	Csa37_1G036560.1,	Csagy14_1G042890.1,	Csa9110gt_1G035000.1,	Csa80_1G044710.1,	Csa64_1G045410.1,	Csaw4_1G039660.1,	Csaw8_1G031210.1,	Csahx14_1G049990.1,	Csahx117_1G052900.1,
1173_Csa9930_5G031570.1.fna	Csa9930_5G031570.1,	Csaxtmc_5G050670.1,	Csacu2_5G046550.1,	Csa37_5G047860.1,	Csagy14_5G053310.1,	Csa9110gt_5G038640.1,	Csa80_5G055090.1,	Csa64_5G035770.1,	Csaw4_5G032710.1,	Csaw8_5G037150.1,	Csahx14_5G049150.1,	Csahx117_5G059450.1,
1174_Csa9930_1G004790.1.fna	Csa9930_1G004790.1,	Csaxtmc_1G004740.1,	Csacu2_1G004920.1,	Csa37_1G004840.1,	Csagy14_1G009020.1,	Csa9110gt_1G005010.1,	Csa80_1G004790.1,	Csa64_1G004820.1,	Csaw4_1G004850.1,	Csaw8_1G004840.1,	Csahx14_1G010970.1,	Csahx117_1G007960.1,Csahx117_1G007950.1,
1175_Csa9930_3G049340.1.fna	Csa9930_3G049340.1,	Csaxtmc_3G069870.1,	Csacu2_3G058070.1,	Csa37_3G063230.1,	Csagy14_3G068160.1,	Csa9110gt_3G055100.1,	Csa80_3G059350.1,	Csa64_3G068780.1,	Csaw4_3G054150.1,	Csaw8_3G052780.1,	Csahx14_3G075800.1,	Csahx117_3G073810.1,
1176_Csa9930_2G008870.1.fna	Csa9930_2G008870.1,	Csaxtmc_2G006830.1,	Csacu2_2G006850.1,	Csa37_2G006770.1,	Csagy14_2G012920.1,	Csa9110gt_2G007890.1,	Csa80_2G007710.1,	Csa64_2G006790.1,Csa64_2G006780.1,	Csaw4_2G006870.1,	Csaw8_2G007750.1,	Csahx14_2G011810.1,	Csahx117_2G007770.1,
1177_Csa9930_5G030910.1.fna	Csa9930_5G030910.1,	Csaxtmc_5G050050.1,	Csacu2_5G045870.1,	Csa37_5G047250.1,	Csagy14_5G052680.1,	Csa9110gt_5G038010.1,	Csa80_5G054330.1,	Csa64_5G035110.1,	Csaw4_5G032070.1,	Csaw8_5G036450.1,	Csahx14_5G048500.1,	Csahx117_5G058790.1,
1178_Csa9930_5G014400.1.fna	Csa9930_5G014400.1,	Csaxtmc_5G018940.1,	Csacu2_5G020920.1,	Csa37_5G018200.1,	Csagy14_5G049280.1,	Csa9110gt_5G018250.1,	Csa80_5G017090.1,	Csa64_5G008720.1,	Csaw4_5G014220.1,	Csaw8_5G013670.1,	Csahx14_5G021740.1,	Csahx117_5G022250.1,
1179_Csa9930_1G007810.1.fna	Csa9930_1G007810.1,Csa9930_1G007820.1,	Csaxtmc_1G007890.1,	Csacu2_1G008070.1,	Csa37_1G007950.1,Csa37_1G007960.1,	Csagy14_1G013130.1,	Csa9110gt_1G008200.1,Csa9110gt_1G008210.1,	Csa80_1G007900.1,Csa80_1G007910.1,	Csa64_1G007930.1,	Csaw4_1G007890.1,	Csaw8_1G007940.1,Csaw8_1G007950.1,	Csahx14_1G014120.1,Csahx14_1G014130.1,	Csahx117_1G011170.1,Csahx117_1G011180.1,
1180_Csa9930_4G001720.1.fna	Csa9930_4G001720.1,	Csaxtmc_4G001770.1,	Csacu2_4G001760.1,	Csa37_4G001810.1,	Csagy14_4G001740.1,	Csa9110gt_4G002760.1,	Csa80_4G001710.1,	Csa64_4G018690.1,	Csaw4_4G001760.1,	Csaw8_4G001770.1,	Csahx14_4G001730.1,	Csahx117_4G001780.1,
1181_Csa9930_5G013580.1.fna	Csa9930_5G013580.1,	Csaxtmc_5G017450.1,	Csacu2_5G016530.1,	Csa37_5G014670.1,	Csagy14_5G018390.1,	Csa9110gt_5G015640.1,	Csa80_5G011390.1,	Csa64_5G014470.1,	Csaw4_5G011650.1,	Csaw8_5G016290.1,	Csahx14_5G018270.1,	Csahx117_5G019670.1,Csahx117_5G019680.1,
1182_Csa9930_2G009580.1.fna	Csa9930_2G009580.1,	Csaxtmc_2G008490.1,	Csacu2_2G007500.1,	Csa37_2G007470.1,	Csagy14_2G013630.1,	Csa9110gt_2G008560.1,	Csa80_2G009390.1,	Csa64_2G007460.1,	Csaw4_2G008530.1,	Csaw8_2G010450.1,	Csahx14_2G012490.1,	Csahx117_2G009500.1,
1183_Csa9930_5G004950.1.fna	Csa9930_5G004950.1,	Csaxtmc_5G007030.1,Csaxtmc_5G007020.1,	Csacu2_5G006980.1,	Csa37_5G005080.1,Csa37_5G005070.1,	Csagy14_5G007910.1,	Csa9110gt_5G006180.1,	Csa80_5G005000.1,	Csa64_5G001210.1,Csa64_5G001200.1,	Csaw4_5G005960.1,	-	Csahx14_5G008870.1,	Csahx117_5G009120.1,
1184_Csa9930_5G028970.1.fna	Csa9930_5G028970.1,	Csaxtmc_5G047140.1,	Csacu2_5G042860.1,	Csa37_5G045360.1,	Csagy14_5G050720.1,	Csa9110gt_5G036010.1,Csa9110gt_5G036020.1,	Csa80_5G052390.1,	Csa64_5G033200.1,	Csaw4_5G030090.1,	Csaw8_5G034370.1,	Csahx14_5G044640.1,	Csahx117_5G056810.1,
1185_Csa9930_3G033520.1.fna	Csa9930_3G033520.1,Csa9930_UNG056660.1,	Csaxtmc_3G047810.1,	Csacu2_3G037290.1,	Csa37_3G047260.1,	Csagy14_3G048960.1,	Csa9110gt_3G038650.1,	Csa80_3G043390.1,	Csa64_3G052710.1,	Csaw4_3G037040.1,	Csaw8_3G036420.1,	Csahx14_3G054570.1,	Csahx117_3G057360.1,
1186_Csa9930_4G028730.1.fna	Csa9930_4G028730.1,	Csaxtmc_4G034740.1,	Csacu2_4G028540.1,	Csa37_4G088510.1,	Csagy14_4G032720.1,	Csa9110gt_4G029700.1,	Csa80_4G086410.1,	Csa64_4G031340.1,	Csaw4_4G022500.1,	Csaw8_4G025480.1,	Csahx14_4G032500.1,	Csahx117_4G033710.1,
1187_Csa9930_7G025420.1.fna	Csa9930_7G025420.1,	Csaxtmc_7G026030.1,	Csacu2_7G022630.1,	Csa37_7G035360.1,	Csagy14_7G030640.1,	Csa9110gt_7G021770.1,	Csa80_7G033890.1,	Csa64_7G024370.1,	Csaw4_7G020290.1,	Csaw8_7G033350.1,	Csahx14_7G029100.1,	Csahx117_7G027820.1,
1188_Csa9930_1G029040.1.fna	Csa9930_1G029040.1,	Csaxtmc_1G028220.1,	Csacu2_1G024480.1,	Csa37_1G029360.1,	Csagy14_1G032640.1,	Csa9110gt_1G025830.1,	Csa80_1G037520.1,	Csa64_1G037960.1,	Csaw4_1G024410.1,	Csaw8_1G023860.1,	Csahx14_1G037590.1,	Csahx117_1G038620.1,
1189_Csa9930_3G046730.1.fna	Csa9930_3G046730.1,	Csaxtmc_3G067260.1,	Csacu2_3G055350.1,	Csa37_3G060550.1,	Csagy14_3G065480.1,	Csa9110gt_3G052400.1,	Csa80_3G056650.1,	Csa64_3G066200.1,	Csaw4_3G051410.1,	Csaw8_3G050030.1,Csaw8_3G050040.1,Csaw8_3G050020.1,	Csahx14_3G070090.1,	Csahx117_3G070970.1,
1190_Csa9930_3G047880.1.fna	Csa9930_3G047880.1,	Csaxtmc_3G068420.1,	Csacu2_3G056540.1,	Csa37_3G061790.1,	Csagy14_3G066700.1,	Csa9110gt_3G053620.1,	Csa80_3G057920.1,	Csa64_3G067320.1,	Csaw4_3G052650.1,	Csaw8_3G051260.1,Csaw8_3G051250.1,	Csahx14_3G072080.1,	Csahx117_3G072230.1,
1191_Csa9930_6G007520.1.fna	Csa9930_6G007520.1,	Csaxtmc_6G007700.1,	Csacu2_6G008560.1,	Csa37_6G007570.1,	Csagy14_6G011770.1,	Csa9110gt_6G007640.1,	Csa80_6G011740.1,	Csa64_6G007690.1,	Csaw4_6G007640.1,	Csaw8_6G009650.1,Csaw8_6G009660.1,	Csahx14_6G011580.1,	Csahx117_6G007700.1,
1192_Csa9930_6G017370.1.fna	Csa9930_6G017370.1,	Csaxtmc_6G024720.1,	Csacu2_6G018440.1,	Csa37_6G015680.1,	Csagy14_6G023650.1,	Csa9110gt_6G017670.1,	Csa80_6G025670.1,	Csa64_6G015840.1,	Csaw4_6G015620.1,	Csaw8_6G019750.1,	Csahx14_6G025620.1,	Csahx117_6G019560.1,
1193_Csa9930_7G006480.1.fna	Csa9930_7G006480.1,	Csaxtmc_7G009720.1,	Csacu2_7G006420.1,	Csa37_7G005360.1,	Csagy14_7G006420.1,	Csa9110gt_7G007620.1,	Csa80_7G005470.1,	Csa64_7G002700.1,	Csaw4_7G005330.1,	Csaw8_7G010580.1,	Csahx14_7G008520.1,	Csahx117_7G010570.1,
1194_Csa9930_3G013230.1.fna	Csa9930_3G013230.1,	Csaxtmc_3G019370.1,Csaxtmc_3G019360.1,	Csacu2_3G015520.1,Csacu2_3G015510.1,	Csa37_3G013510.1,Csa37_3G013500.1,	Csagy14_3G016400.1,Csagy14_3G016390.1,	Csa9110gt_3G015410.1,Csa9110gt_3G015400.1,	Csa80_3G013500.1,	Csa64_3G015520.1,Csa64_3G015510.1,	Csaw4_3G015620.1,Csaw4_3G015610.1,	Csaw8_3G013800.1,Csaw8_3G013790.1,	Csahx14_3G019200.1,Csahx14_3G019190.1,	Csahx117_3G023670.1,Csahx117_3G023660.1,
1195_Csa9930_1G038060.1.fna	Csa9930_1G038060.1,Csa9930_1G038070.1,	Csaxtmc_1G039320.1,Csaxtmc_1G039330.1,	Csacu2_1G032690.1,	Csa37_1G037310.1,	Csagy14_1G043710.1,	Csa9110gt_1G035780.1,	Csa80_1G045500.1,	Csa64_1G046220.1,	Csaw4_1G047830.1,Csaw4_UNG218350.1,Csaw4_UNG220380.1,Csaw4_UNG216290.1,Csaw4_UNG216300.1,	Csaw8_1G032010.1,	Csahx14_1G050800.1,	Csahx117_UNG217420.1,Csahx117_1G053700.1,Csahx117_UNG217430.1,Csahx117_1G053710.1,
1196_Csa9930_6G034070.1.fna	Csa9930_6G034070.1,	Csaxtmc_6G042000.1,	Csacu2_6G029620.1,	Csa37_6G029810.1,	Csagy14_6G036880.1,	Csa9110gt_6G029890.1,	Csa80_6G065440.1,	Csa64_6G029080.1,	Csaw4_6G024840.1,	Csaw8_6G027110.1,	Csahx14_6G041540.1,	Csahx117_6G036510.1,
1197_Csa9930_5G035140.1.fna	Csa9930_5G035140.1,	Csaxtmc_5G054180.1,	Csacu2_5G050130.1,	Csa37_5G051370.1,	Csagy14_5G056910.1,	Csa9110gt_5G042220.1,	Csa80_5G058580.1,	Csa64_5G039330.1,	Csaw4_5G036280.1,	Csaw8_5G040690.1,	Csahx14_5G052680.1,	Csahx117_5G063030.1,
1198_Csa9930_1G002260.1.fna	Csa9930_1G002260.1,	Csaxtmc_1G002190.1,Csaxtmc_1G002200.1,	Csacu2_1G002230.1,Csacu2_1G002240.1,	Csa37_1G002290.1,	Csagy14_1G005360.1,	Csa9110gt_1G002340.1,	Csa80_1G002210.1,Csa80_1G002220.1,	Csa64_1G002240.1,	Csaw4_1G002230.1,Csaw4_1G002240.1,	Csaw8_1G002260.1,	Csahx14_1G007350.1,Csahx14_1G007360.1,	Csahx117_1G002270.1,
1199_Csa9930_3G050740.1.fna	Csa9930_3G050740.1,	Csaxtmc_3G071330.1,	Csacu2_3G059500.1,	Csa37_3G064610.1,	Csagy14_3G069560.1,	Csa9110gt_3G056530.1,	Csa80_3G060740.1,	Csa64_3G070220.1,	Csaw4_3G055620.1,	Csaw8_3G054240.1,	Csahx14_3G077180.1,	Csahx117_3G075240.1,
1200_Csa9930_5G011240.1.fna	Csa9930_5G011240.1,	-	Csacu2_5G011330.1,	Csa37_5G009390.1,	Csagy14_5G047910.1,	Csa9110gt_5G010540.1,	Csa80_5G009260.1,	Csa64_5G016650.1,	Csaw4_5G010410.1,	Csaw8_5G018430.1,	Csahx14_5G014140.1,	Csahx117_5G017460.1,
1201_Csa9930_3G040140.1.fna	Csa9930_3G040140.1,	Csaxtmc_3G058520.1,	Csacu2_3G044970.1,	Csa37_3G053740.1,	Csagy14_3G058710.1,	Csa9110gt_3G045470.1,	Csa80_3G050080.1,	Csa64_3G059350.1,	Csaw4_3G044690.1,	Csaw8_3G043100.1,	Csahx14_3G062330.1,	Csahx117_3G064030.1,
1202_Csa9930_1G041130.1.fna	Csa9930_1G041130.1,Csa9930_UNG023540.1,Csa9930_UNG023550.1,	Csaxtmc_1G044400.1,Csaxtmc_1G044410.1,	Csacu2_1G036700.1,	Csa37_1G040340.1,Csa37_1G040330.1,	Csagy14_1G047680.1,	Csa9110gt_1G040900.1,	Csa80_1G048550.1,	Csa64_1G051510.1,Csa64_1G051500.1,	Csaw4_1G060180.1,	Csaw8_1G037120.1,Csaw8_1G037130.1,Csaw8_1G037110.1,	Csahx14_1G055770.1,	Csahx117_1G057740.1,Csahx117_1G057730.1,
1203_Csa9930_1G040520.1.fna	Csa9930_1G040520.1,	Csaxtmc_1G043780.1,	Csacu2_1G036100.1,	Csa37_1G039710.1,	Csagy14_1G047060.1,	Csa9110gt_1G040270.1,	Csa80_1G047960.1,	Csa64_1G050850.1,	Csaw4_1G059560.1,Csaw4_UNG389070.1,Csaw4_UNG389080.1,Csaw4_UNG390130.1,Csaw4_UNG389090.1,Csaw4_UNG390120.1,	Csaw8_1G035460.1,	Csahx14_1G054150.1,	Csahx117_1G057100.1,Csahx117_UNG185510.1,
1204_Csa9930_4G025350.1.fna	Csa9930_4G025350.1,	Csaxtmc_4G031490.1,	Csacu2_4G024400.1,	Csa37_4G085040.1,	Csagy14_4G026480.1,	Csa9110gt_4G026330.1,	Csa80_4G079180.1,	Csa64_4G028180.1,	Csaw4_4G019240.1,	Csaw8_4G022260.1,	Csahx14_4G027260.1,	Csahx117_4G030430.1,
1205_Csa9930_4G011730.1.fna	Csa9930_4G011730.1,	Csaxtmc_4G016980.1,	Csacu2_4G013860.1,	Csa37_4G012040.1,	Csagy14_4G015960.1,	Csa9110gt_4G013890.1,	Csa80_4G011850.1,	Csa64_4G007650.1,Csa64_4G007660.1,	Csaw4_4G011960.1,	Csaw8_4G013940.1,	Csahx14_4G014830.1,	Csahx117_4G014020.1,
1206_Csa9930_2G017670.1.fna	Csa9930_2G017670.1,	Csaxtmc_2G018870.1,	Csacu2_2G018870.1,	Csa37_2G016670.1,	Csagy14_2G025780.1,	Csa9110gt_2G019840.1,	Csa80_2G020520.1,	Csa64_2G016830.1,	Csaw4_2G022580.1,	Csaw8_2G031060.1,Csaw8_2G024220.1,Csaw8_2G031050.1,Csaw8_2G024210.1,	Csahx14_2G027670.1,	Csahx117_2G024500.1,
1207_Csa9930_5G020820.1.fna	Csa9930_5G020820.1,	Csaxtmc_5G028530.1,	Csacu2_5G030560.1,	Csa37_5G023090.1,	Csagy14_5G029890.1,	Csa9110gt_5G025720.1,	Csa80_5G042250.1,	Csa64_5G031230.1,	Csaw4_5G021730.1,	Csaw8_5G031610.1,	Csahx14_5G028200.1,	Csahx117_5G039360.1,
1208_Csa9930_2G033680.1.fna	Csa9930_2G033680.1,	Csaxtmc_2G035760.1,	Csacu2_2G034410.1,	Csa37_2G103290.1,Csa37_2G103300.1,	Csagy14_2G041540.1,	Csa9110gt_2G035000.1,Csa9110gt_2G035010.1,	Csa80_2G106290.1,	Csa64_2G073630.1,	Csaw4_2G038710.1,	Csaw8_2G045940.1,	Csahx14_2G043710.1,	Csahx117_2G045690.1,
1209_Csa9930_4G018020.1.fna	Csa9930_4G018020.1,Csa9930_3G021750.1,Csa9930_3G021730.1,Csa9930_3G021770.1,Csa9930_4G018030.1,Csa9930_3G021740.1,	Csaxtmc_3G030040.1,	Csacu2_3G025200.1,	Csa37_3G021960.1,Csa37_3G021980.1,	Csagy14_3G028950.1,	Csa9110gt_3G026010.1,Csa9110gt_3G026020.1,	Csa80_3G022050.1,	Csa64_3G032370.1,Csa64_3G032380.1,	Csaw4_3G024160.1,Csaw4_3G024170.1,	Csaw8_3G022560.1,	Csahx14_3G035190.1,	Csahx117_3G039350.1,
1210_Csa9930_7G001760.1.fna	Csa9930_7G001760.1,	Csaxtmc_7G001780.1,	Csacu2_7G002800.1,	Csa37_7G001760.1,	Csagy14_7G001810.1,	Csa9110gt_7G003020.1,	Csa80_7G001750.1,	Csa64_7G006370.1,	Csaw4_7G001770.1,	Csaw8_7G006930.1,	Csahx14_7G001860.1,	Csahx117_7G002940.1,
1211_Csa9930_5G041120.1.fna	Csa9930_5G041120.1,	Csaxtmc_5G062130.1,	Csacu2_5G055990.1,	Csa37_5G058170.1,	Csagy14_5G063860.1,	Csa9110gt_5G048120.1,	Csa80_5G064410.1,	Csa64_5G045350.1,	Csaw4_5G042400.1,	Csaw8_5G051950.1,	Csahx14_5G064570.1,	Csahx117_5G069030.1,
1212_Csa9930_1G007870.1.fna	Csa9930_1G007870.1,	Csaxtmc_1G007950.1,Csaxtmc_1G007940.1,	Csacu2_1G008120.1,	Csa37_1G008010.1,	Csagy14_1G013180.1,	Csa9110gt_1G008260.1,	Csa80_1G007960.1,	Csa64_1G007980.1,	Csaw4_1G007940.1,	Csaw8_1G008000.1,	Csahx14_1G014180.1,	Csahx117_1G011230.1,
1213_Csa9930_3G048970.1.fna	Csa9930_3G048970.1,Csa9930_3G048960.1,	Csaxtmc_3G069500.1,Csaxtmc_3G069490.1,	Csacu2_3G057680.1,Csacu2_3G057690.1,Csacu2_3G057700.1,	Csa37_3G062860.1,	Csagy14_3G067800.1,Csagy14_3G067790.1,Csagy14_3G067810.1,	Csa9110gt_3G054720.1,Csa9110gt_3G054710.1,	Csa80_3G059000.1,Csa80_3G059010.1,	Csa64_3G068410.1,Csa64_3G068400.1,	Csaw4_3G053780.1,	Csaw8_3G052400.1,Csaw8_3G052390.1,Csaw8_3G052410.1,	Csahx14_3G075420.1,Csahx14_3G075430.1,	Csahx117_3G073410.1,
1214_Csa9930_3G035110.1.fna	Csa9930_3G035110.1,	Csaxtmc_3G050420.1,	Csacu2_3G038920.1,	Csa37_3G048820.1,	Csagy14_3G050620.1,	Csa9110gt_3G040310.1,	Csa80_3G045080.1,	Csa64_3G054340.1,	Csaw4_3G038610.1,	Csaw8_3G038060.1,	Csahx14_3G056210.1,	Csahx117_3G059000.1,
1215_Csa9930_7G025190.1.fna	Csa9930_7G025190.1,	Csaxtmc_7G025780.1,	Csacu2_7G022380.1,	Csa37_7G035120.1,	Csagy14_7G029450.1,	Csa9110gt_7G021520.1,	Csa80_7G033640.1,	Csa64_7G024150.1,	Csaw4_7G020040.1,	Csaw8_7G033100.1,	Csahx14_7G028860.1,	Csahx117_7G025520.1,
1216_Csa9930_4G036450.1.fna	Csa9930_4G036450.1,	Csaxtmc_4G047800.1,	Csacu2_4G038430.1,	Csa37_4G099520.1,	Csagy14_4G044500.1,	Csa9110gt_4G040220.1,	Csa80_4G099410.1,Csa80_UNG084740.1,	Csa64_4G040010.1,	Csaw4_4G031330.1,	Csaw8_4G037350.1,Csaw8_4G037360.1,	Csahx14_4G044320.1,	Csahx117_4G043670.1,
1217_Csa9930_4G036680.1.fna	Csa9930_4G036680.1,	Csaxtmc_4G048030.1,	Csacu2_4G038660.1,	Csa37_4G099860.1,	Csagy14_4G044730.1,	Csa9110gt_4G040470.1,Csa9110gt_4G040450.1,	Csa80_4G099630.1,	Csa64_4G039750.1,Csa64_4G039770.1,	Csaw4_4G031560.1,	Csaw8_4G037620.1,Csaw8_4G037600.1,	Csahx14_4G044580.1,Csahx14_4G044560.1,	Csahx117_4G043900.1,
1218_Csa9930_4G026280.1.fna	Csa9930_4G026280.1,Csa9930_4G026270.1,	Csaxtmc_4G032450.1,Csaxtmc_4G032440.1,	Csacu2_4G025330.1,Csacu2_4G025320.1,	Csa37_4G085990.1,Csa37_4G085980.1,	Csagy14_4G029380.1,Csagy14_4G029370.1,	Csa9110gt_4G027300.1,Csa9110gt_4G027290.1,	Csa80_4G080080.1,Csa80_4G080070.1,	Csa64_4G029050.1,Csa64_4G029040.1,	Csaw4_4G020190.1,Csaw4_4G020180.1,	Csaw8_4G023170.1,	Csahx14_4G030240.1,Csahx14_4G030230.1,	Csahx117_4G031360.1,
1219_Csa9930_3G045930.1.fna	Csa9930_3G045930.1,	Csaxtmc_3G066360.1,	Csacu2_3G054460.1,	Csa37_3G059700.1,	Csagy14_3G064620.1,	Csa9110gt_3G051500.1,	Csa80_3G055790.1,	Csa64_3G065350.1,	Csaw4_3G050530.1,	Csaw8_3G049100.1,	Csahx14_3G069250.1,	Csahx117_3G070100.1,
1220_Csa9930_2G031070.1.fna	Csa9930_2G031070.1,	Csaxtmc_2G032010.1,	Csacu2_2G030770.1,	Csa37_2G100560.1,	Csagy14_2G038850.1,	Csa9110gt_2G032280.1,	Csa80_2G103680.1,	Csa64_2G070940.1,	Csaw4_2G035930.1,	Csaw8_2G043110.1,	Csahx14_2G039020.1,	Csahx117_2G043000.1,
1221_Csa9930_6G004140.1.fna	Csa9930_6G004140.1,	Csaxtmc_6G004130.1,	Csacu2_6G005030.1,	Csa37_6G004150.1,	Csagy14_6G007200.1,	Csa9110gt_6G004150.1,	Csa80_6G006260.1,	Csa64_6G004240.1,	Csaw4_6G004160.1,	Csaw8_6G004150.1,	Csahx14_6G006180.1,	Csahx117_6G004230.1,
1222_Csa9930_1G038990.1.fna	Csa9930_1G038990.1,Csa9930_1G038980.1,	Csaxtmc_1G040200.1,	Csacu2_1G034560.1,	Csa37_1G038160.1,	Csagy14_1G044530.1,	Csa9110gt_1G037600.1,	Csa80_1G046440.1,	Csa64_1G049130.1,	Csaw4_1G057990.1,	Csaw8_1G033860.1,	Csahx14_1G051650.1,	Csahx117_1G055580.1,
1223_Csa9930_2G033220.1.fna	Csa9930_2G033220.1,Csa9930_2G033240.1,Csa9930_6G022640.1,Csa9930_6G022650.1,	Csaxtmc_2G035290.1,Csaxtmc_6G035180.1,Csaxtmc_6G035140.1,	Csacu2_2G033980.1,Csacu2_6G023740.1,Csacu2_2G033990.1,Csacu2_6G023700.1,	Csa37_2G102850.1,Csa37_6G019430.1,Csa37_6G019450.1,Csa37_6G019410.1,	Csagy14_2G041100.1,Csagy14_6G030930.1,Csagy14_6G030950.1,	Csa9110gt_2G034560.1,Csa9110gt_6G023890.1,Csa9110gt_6G023850.1,	Csa80_2G105850.1,Csa80_6G053460.1,Csa80_2G105870.1,Csa80_6G053420.1,	Csa64_2G073160.1,Csa64_6G022010.1,Csa64_2G073180.1,	Csaw4_2G038220.1,Csaw4_6G019850.1,Csaw4_6G019810.1,	Csaw8_2G045480.1,Csaw8_2G045500.1,Csaw8_6G023060.1,Csaw8_6G023020.1,	Csahx14_2G042250.1,Csahx14_2G042270.1,Csahx14_6G032750.1,Csahx14_6G032700.1,	Csahx117_2G045230.1,Csahx117_6G029940.1,Csahx117_6G029900.1,
1224_Csa9930_6G042550.1.fna	Csa9930_6G042550.1,	Csaxtmc_6G053790.1,	Csacu2_6G038040.1,	Csa37_6G038630.1,	Csagy14_6G047420.1,	Csa9110gt_6G037650.1,	Csa80_6G092410.1,	Csa64_6G036780.1,	Csaw4_6G034460.1,	Csaw8_6G034790.1,	Csahx14_6G054160.1,	Csahx117_6G047360.1,
1225_Csa9930_1G003650.1.fna	Csa9930_1G003650.1,	Csaxtmc_1G003570.1,	Csacu2_1G003780.1,	Csa37_1G003660.1,	Csagy14_1G007750.1,	Csa9110gt_1G003790.1,	Csa80_1G003630.1,	Csa64_1G003620.1,	Csaw4_1G003660.1,Csaw4_1G003650.1,	Csaw8_1G003630.1,Csaw8_1G003620.1,	Csahx14_1G008760.1,Csahx14_1G008750.1,	Csahx117_1G003680.1,
1226_Csa9930_6G040570.1.fna	Csa9930_6G040570.1,	Csaxtmc_6G051650.1,	Csacu2_6G035060.1,	Csa37_6G036450.1,	Csagy14_6G045240.1,	Csa9110gt_6G035590.1,	Csa80_6G079120.1,	Csa64_6G034670.1,	Csaw4_6G032330.1,	Csaw8_6G032730.1,	Csahx14_6G052040.1,	Csahx117_6G045190.1,
1227_Csa9930_5G025840.1.fna	Csa9930_5G025840.1,	Csaxtmc_5G040740.1,	Csacu2_5G039720.1,	Csa37_5G042220.1,	Csagy14_5G040940.1,	Csa9110gt_5G031800.1,	Csa80_5G049290.1,	Csa64_5G026030.1,	Csaw4_5G026890.1,	Csaw8_5G026580.1,	Csahx14_5G040530.1,	Csahx117_5G053520.1,Csahx117_5G053530.1,Csahx117_5G053540.1,
1228_Csa9930_3G019610.1.fna	Csa9930_3G019610.1,	Csaxtmc_3G026850.1,Csaxtmc_3G026860.1,	Csacu2_3G022990.1,Csacu2_3G023000.1,	Csa37_3G019770.1,	Csagy14_3G025820.1,	Csa9110gt_3G022700.1,	Csa80_3G019900.1,Csa80_3G019910.1,	Csa64_3G030250.1,Csa64_3G030260.1,	Csaw4_3G022020.1,Csaw4_3G022030.1,	Csaw8_3G020330.1,Csaw8_3G020350.1,Csaw8_3G020340.1,	Csahx14_3G027640.1,Csahx14_3G027650.1,	Csahx117_3G036040.1,Csahx117_3G036050.1,
1229_Csa9930_5G040760.1.fna	Csa9930_5G040760.1,	Csaxtmc_5G061770.1,	Csacu2_5G055660.1,Csacu2_5G055650.1,	Csa37_5G057820.1,	Csagy14_5G063520.1,	Csa9110gt_5G047760.1,	Csa80_5G064060.1,	Csa64_5G044970.1,	Csaw4_5G041970.1,Csaw4_5G041980.1,	Csaw8_5G050380.1,	Csahx14_5G064210.1,	Csahx117_5G068660.1,Csahx117_5G068650.1,
1230_Csa9930_1G013150.1.fna	Csa9930_1G013150.1,	Csaxtmc_1G014380.1,	Csacu2_1G013480.1,	Csa37_1G014190.1,	Csagy14_1G021680.1,	Csa9110gt_1G014600.1,	Csa80_1G014150.1,	Csa64_1G013260.1,	Csaw4_1G015310.1,	Csaw8_1G014350.1,	Csahx14_1G023430.1,	Csahx117_1G024580.1,
1231_Csa9930_2G006460.1.fna	Csa9930_2G006460.1,	Csaxtmc_2G004350.1,	Csacu2_2G004320.1,	Csa37_2G004250.1,	Csagy14_2G005380.1,	Csa9110gt_2G005380.1,	Csa80_2G005250.1,	Csa64_2G004320.1,	Csaw4_2G004320.1,	Csaw8_UNG016480.1,Csaw8_2G004290.1,Csaw8_2G004280.1,	Csahx14_2G005240.1,	Csahx117_2G005310.1,
1232_Csa9930_6G005700.1.fna	Csa9930_6G005700.1,	Csaxtmc_6G005850.1,	Csacu2_6G006650.1,	Csa37_6G005740.1,	Csagy14_6G009890.1,	Csa9110gt_6G005750.1,	Csa80_6G009950.1,	Csa64_6G005860.1,	Csaw4_6G005770.1,	Csaw8_6G007770.1,	Csahx14_6G007790.1,	Csahx117_6G005830.1,
1233_Csa9930_3G004690.1.fna	Csa9930_3G004690.1,	Csaxtmc_3G007720.1,	Csacu2_3G004760.1,	Csa37_3G004750.1,	Csagy14_3G006840.1,	Csa9110gt_3G005750.1,	Csa80_3G004830.1,	Csa64_3G004780.1,	Csaw4_3G006840.1,	Csaw8_3G004860.1,	Csahx14_3G005740.1,	Csahx117_3G010860.1,
1234_Csa9930_5G041460.1.fna	Csa9930_5G041460.1,	Csaxtmc_5G062460.1,	Csacu2_5G056310.1,	Csa37_5G058490.1,	Csagy14_5G064210.1,	Csa9110gt_5G048430.1,	Csa80_5G064720.1,	Csa64_5G045660.1,	Csaw4_5G042740.1,	Csaw8_5G052280.1,	Csahx14_5G064870.1,	Csahx117_5G069380.1,
1235_Csa9930_5G002490.1.fna	Csa9930_5G002490.1,	Csaxtmc_5G003490.1,	Csacu2_5G003520.1,	Csa37_5G002550.1,	Csagy14_5G003500.1,	Csa9110gt_5G003640.1,	Csa80_5G002490.1,	Csa64_5G003790.1,	Csaw4_5G002470.1,	Csaw8_5G005630.1,	Csahx14_5G005440.1,	Csahx117_5G003440.1,
1236_Csa9930_5G028810.1.fna	Csa9930_5G028810.1,	Csaxtmc_5G046990.1,	Csacu2_5G042710.1,	Csa37_5G045190.1,	Csagy14_5G050560.1,	Csa9110gt_5G035850.1,	Csa80_5G052230.1,	Csa64_5G019910.1,	Csaw4_5G029950.1,	Csaw8_5G021590.1,	Csahx14_5G044480.1,	Csahx117_5G056630.1,Csahx117_5G056620.1,
1237_Csa9930_6G043300.1.fna	Csa9930_6G043300.1,	Csaxtmc_6G054580.1,	Csacu2_6G038800.1,	Csa37_6G039360.1,	Csagy14_6G048200.1,	Csa9110gt_6G038420.1,	Csa80_6G093160.1,	Csa64_6G037530.1,	Csaw4_6G035200.1,	Csaw8_6G035560.1,	Csahx14_6G054930.1,	Csahx117_6G048150.1,
1238_Csa9930_1G011950.1.fna	Csa9930_1G011950.1,	Csaxtmc_1G012130.1,	Csacu2_1G012340.1,	Csa37_1G012060.1,	Csagy14_1G020460.1,	Csa9110gt_1G012350.1,	Csa80_1G012000.1,	Csa64_1G012020.1,	Csaw4_1G013090.1,	Csaw8_1G013140.1,	Csahx14_1G021220.1,	Csahx117_1G022340.1,
1239_Csa9930_4G028480.1.fna	Csa9930_4G028480.1,	Csaxtmc_4G034470.1,	Csacu2_4G028270.1,	Csa37_4G088220.1,	Csagy14_4G032450.1,	Csa9110gt_4G029400.1,Csa9110gt_4G029390.1,	Csa80_4G086120.1,	Csa64_4G031060.1,	Csaw4_4G022220.1,	Csaw8_4G025190.1,	Csahx14_4G032230.1,	Csahx117_4G033450.1,
1240_Csa9930_5G041600.1.fna	Csa9930_5G041600.1,	Csaxtmc_5G062600.1,	Csacu2_5G056460.1,	Csa37_5G058620.1,	Csagy14_5G064350.1,	Csa9110gt_5G048570.1,	Csa80_5G064850.1,	Csa64_5G045810.1,	Csaw4_5G042880.1,	Csaw8_5G052440.1,	Csahx14_5G065010.1,	Csahx117_5G069530.1,
1241_Csa9930_3G042750.1.fna	Csa9930_3G042750.1,	Csaxtmc_3G061240.1,	Csacu2_3G048590.1,Csacu2_UNG016240.1,	Csa37_3G056450.1,	Csagy14_3G061440.1,	Csa9110gt_3G048210.1,	Csa80_3G052660.1,	-	Csaw4_3G047360.1,	Csaw8_3G045800.1,	Csahx14_3G066070.1,	Csahx117_3G066860.1,
1242_Csa9930_4G012220.1.fna	Csa9930_4G012220.1,	Csaxtmc_4G018500.1,Csaxtmc_4G018490.1,	Csacu2_4G014360.1,	Csa37_4G013500.1,	Csagy14_4G017460.1,	Csa9110gt_4G014380.1,	Csa80_4G012330.1,	Csa64_4G001120.1,	Csaw4_4G013470.1,	Csaw8_4G015410.1,	Csahx14_4G015390.1,	Csahx117_4G017510.1,
1243_Csa9930_2G006490.1.fna	Csa9930_2G006490.1,	Csaxtmc_2G004380.1,	Csacu2_2G004350.1,	Csa37_2G004280.1,	Csagy14_2G005410.1,	Csa9110gt_2G005410.1,	Csa80_2G005280.1,	Csa64_2G004350.1,	Csaw4_2G004350.1,	Csaw8_2G004320.1,	Csahx14_2G005270.1,	Csahx117_2G005340.1,
1244_Csa9930_3G011000.1.fna	Csa9930_3G011000.1,	Csaxtmc_3G016090.1,	Csacu2_3G013300.1,	Csa37_3G011250.1,	Csagy14_3G014160.1,	Csa9110gt_3G013160.1,	Csa80_3G011250.1,	Csa64_3G011090.1,	Csaw4_3G013330.1,	Csaw8_3G011400.1,	Csahx14_3G016010.1,	Csahx117_3G020370.1,Csahx117_3G020380.1,
1245_Csa9930_6G022740.1.fna	Csa9930_6G022740.1,	Csaxtmc_6G035270.1,	Csacu2_6G023850.1,	Csa37_6G019540.1,	Csagy14_6G032040.1,	Csa9110gt_6G023980.1,	Csa80_6G053560.1,	Csa64_6G022100.1,	Csaw4_6G019950.1,	Csaw8_6G023190.1,	Csahx14_6G032860.1,	Csahx117_6G030040.1,
1246_Csa9930_4G029160.1.fna	Csa9930_4G029160.1,	Csaxtmc_4G036180.1,	Csacu2_4G028960.1,	Csa37_4G088950.1,	Csagy14_4G033150.1,	Csa9110gt_4G030130.1,	Csa80_4G086840.1,	Csa64_4G031800.1,	Csaw4_4G022950.1,	Csaw8_4G025940.1,	Csahx14_4G032940.1,	Csahx117_4G034140.1,
1247_Csa9930_5G002230.1.fna	Csa9930_5G002230.1,	Csaxtmc_5G003230.1,	Csacu2_5G003270.1,	Csa37_5G002300.1,	Csagy14_5G003240.1,	Csa9110gt_5G003370.1,Csa9110gt_5G003380.1,Csa9110gt_5G003360.1,	Csa80_5G002230.1,	Csa64_5G004040.1,Csa64_5G004030.1,	Csaw4_5G002220.1,	Csaw8_5G005890.1,	Csahx14_5G005190.1,	Csahx117_5G003190.1,
1248_Csa9930_1G033600.1.fna	Csa9930_1G033600.1,	Csaxtmc_1G035770.1,	Csacu2_1G029190.1,Csacu2_1G029200.1,	Csa37_1G033800.1,Csa37_1G033810.1,	Csagy14_1G039200.1,Csagy14_1G039210.1,	Csa9110gt_1G031300.1,	Csa80_1G042070.1,	Csa64_1G042680.1,	Csaw4_1G029850.1,	Csaw8_1G028500.1,	Csahx14_1G045270.1,	Csahx117_1G043360.1,
1249_Csa9930_2G035560.1.fna	Csa9930_2G035560.1,	Csaxtmc_2G037630.1,	Csacu2_2G036290.1,	Csa37_2G105240.1,	Csagy14_2G045540.1,	Csa9110gt_2G036910.1,	Csa80_2G108190.1,	Csa64_2G075660.1,Csa64_2G075670.1,	Csaw4_2G040550.1,	Csaw8_2G047860.1,	Csahx14_2G046560.1,Csahx14_2G046570.1,	Csahx117_2G047550.1,
1250_Csa9930_7G008790.1.fna	Csa9930_7G008790.1,	Csaxtmc_7G011990.1,	Csacu2_7G008700.1,	Csa37_7G007610.1,	Csagy14_7G008700.1,	Csa9110gt_7G009820.1,	Csa80_7G007720.1,	Csa64_7G000370.1,	Csaw4_7G007650.1,	Csaw8_7G012960.1,Csaw8_UNG355910.1,	Csahx14_7G010800.1,	Csahx117_7G013760.1,
1251_Csa9930_7G030540.1.fna	Csa9930_7G030540.1,	Csaxtmc_7G037430.1,Csaxtmc_7G037440.1,	Csacu2_7G027750.1,	Csa37_7G040750.1,	Csagy14_7G036030.1,	Csa9110gt_7G027160.1,	Csa80_7G040140.1,	Csa64_7G029410.1,	Csaw4_7G025550.1,	Csaw8_7G039750.1,	Csahx14_7G038180.1,	Csahx117_7G041150.1,
1252_Csa9930_2G007420.1.fna	Csa9930_2G007420.1,	Csaxtmc_2G005320.1,	Csacu2_2G005360.1,	Csa37_2G005220.1,	Csagy14_2G006380.1,	Csa9110gt_2G006360.1,	Csa80_2G006240.1,	Csa64_2G005280.1,	Csaw4_2G005350.1,	Csaw8_2G006220.1,	Csahx14_2G007260.1,	Csahx117_2G006290.1,
1253_Csa9930_3G007970.1.fna	Csa9930_3G007970.1,	Csaxtmc_3G012960.1,Csaxtmc_3G012980.1,Csaxtmc_3G012970.1,	Csacu2_3G010130.1,Csacu2_3G010150.1,Csacu2_3G010140.1,	Csa37_3G008070.1,Csa37_3G008090.1,Csa37_3G008080.1,	Csagy14_3G011130.1,Csagy14_3G011120.1,	Csa9110gt_3G010100.1,Csa9110gt_3G010090.1,	Csa80_3G008130.1,Csa80_3G008150.1,Csa80_3G008140.1,	Csa64_3G007960.1,Csa64_3G007980.1,Csa64_3G007970.1,	Csaw4_3G010150.1,Csaw4_3G010140.1,	Csaw8_3G008210.1,Csaw8_3G008230.1,Csaw8_3G008220.1,	Csahx14_3G011880.1,Csahx14_3G011900.1,Csahx14_3G011890.1,	Csahx117_3G017250.1,Csahx117_3G017270.1,Csahx117_3G017260.1,
1254_Csa9930_4G009440.1.fna	Csa9930_4G009440.1,	Csaxtmc_4G015520.1,	Csacu2_4G012570.1,	Csa37_4G009660.1,	Csagy14_4G012540.1,	Csa9110gt_4G011520.1,	Csa80_4G009550.1,	Csa64_4G008990.1,	Csaw4_4G010590.1,	Csaw8_4G010560.1,	Csahx14_4G010520.1,	Csahx117_4G009630.1,Csahx117_4G009610.1,Csahx117_UNG345580.1,
1255_Csa9930_3G050370.1.fna	Csa9930_3G050370.1,	Csaxtmc_3G070950.1,	Csacu2_3G059100.1,	Csa37_3G064250.1,	Csagy14_3G069170.1,	Csa9110gt_3G056190.1,	Csa80_3G060390.1,	Csa64_3G069840.1,	Csaw4_3G055220.1,Csaw4_3G055230.1,	Csaw8_3G053860.1,	Csahx14_3G076830.1,	Csahx117_3G074860.1,
1256_Csa9930_5G020570.1.fna	Csa9930_5G020570.1,	Csaxtmc_5G028260.1,	Csacu2_5G030230.1,	Csa37_5G022820.1,	Csagy14_5G029580.1,	Csa9110gt_5G025380.1,Csa9110gt_5G025390.1,	Csa80_5G041920.1,	Csa64_5G031560.1,	Csaw4_5G021420.1,	Csaw8_5G031960.1,	Csahx14_5G027900.1,	Csahx117_5G038110.1,
1257_Csa9930_1G034790.1.fna	Csa9930_1G034790.1,	Csaxtmc_1G037030.1,	Csacu2_1G030460.1,	Csa37_1G035010.1,	Csagy14_1G040440.1,	Csa9110gt_1G033520.1,	Csa80_1G043280.1,	Csa64_1G044060.1,	Csaw4_1G038230.1,	Csaw8_1G029810.1,	Csahx14_1G047510.1,	Csahx117_1G047600.1,
1258_Csa9930_6G048310.1.fna	Csa9930_6G048310.1,	Csaxtmc_6G059600.1,	Csacu2_6G043770.1,	Csa37_6G044330.1,	Csagy14_6G053140.1,Csagy14_6G053150.1,	Csa9110gt_6G044510.1,	Csa80_6G098100.1,Csa80_6G098110.1,	Csa64_6G042450.1,	Csaw4_6G041260.1,	Csaw8_6G041560.1,	Csahx14_6G059950.1,Csahx14_6G059960.1,	Csahx117_6G053170.1,
1259_Csa9930_6G029900.1.fna	Csa9930_6G029900.1,Csa9930_6G031030.1,Csa9930_6G031050.1,Csa9930_6G029890.1,	Csaxtmc_6G039980.1,	Csacu2_6G027660.1,	Csa37_6G027850.1,	Csagy14_6G034800.1,	Csa9110gt_6G027800.1,	Csa80_6G063490.1,	Csa64_6G026980.1,	Csaw4_6G022840.1,Csaw4_6G022850.1,	Csaw8_6G025050.1,Csaw8_6G025060.1,	Csahx14_6G037610.1,	Csahx117_6G021970.1,Csahx117_6G021960.1,
1260_Csa9930_1G014110.1.fna	Csa9930_1G014110.1,	Csaxtmc_1G015270.1,	Csacu2_1G014310.1,	Csa37_1G015070.1,	Csagy14_1G023610.1,	Csa9110gt_1G015430.1,	Csa80_1G014950.1,	Csa64_1G014050.1,	Csaw4_1G016180.1,	Csaw8_1G015220.1,	Csahx14_1G024260.1,	Csahx117_1G026440.1,
1261_Csa9930_5G041010.1.fna	Csa9930_5G041010.1,	Csaxtmc_5G062010.1,	Csacu2_5G055890.1,	Csa37_5G058070.1,	Csagy14_5G063760.1,	Csa9110gt_5G048010.1,	Csa80_5G064320.1,Csa80_6G045820.1,	Csa64_5G045240.1,	Csaw4_5G042310.1,	Csaw8_5G051830.1,Csaw8_6G021350.1,	Csahx14_5G064460.1,	Csahx117_5G068920.1,
1262_Csa9930_5G035400.1.fna	Csa9930_5G035400.1,	Csaxtmc_5G054450.1,	Csacu2_5G050400.1,	Csa37_5G051650.1,	Csagy14_5G057190.1,	Csa9110gt_5G042500.1,	Csa80_5G058830.1,	Csa64_5G039620.1,	Csaw4_5G036570.1,	Csaw8_5G040980.1,	Csahx14_5G052970.1,	Csahx117_5G063320.1,
1263_Csa9930_6G009290.1.fna	Csa9930_6G009290.1,	Csaxtmc_6G013480.1,	Csacu2_6G011310.1,	Csa37_6G009430.1,	Csagy14_6G014590.1,	Csa9110gt_6G010470.1,	Csa80_6G013580.1,	Csa64_6G009470.1,	Csaw4_6G009430.1,	Csaw8_6G013410.1,	Csahx14_6G014380.1,	Csahx117_6G010520.1,
1264_Csa9930_7G000400.1.fna	Csa9930_7G000400.1,	Csaxtmc_7G000420.1,	Csacu2_7G001430.1,	Csa37_7G000490.1,	Csagy14_7G000420.1,	Csa9110gt_7G001590.1,	Csa80_7G000400.1,	Csa64_7G007850.1,	Csaw4_7G000310.1,	Csaw8_7G016930.1,Csaw8_7G001360.1,	Csahx14_7G000400.1,	Csahx117_7G001500.1,
1265_Csa9930_3G009070.1.fna	Csa9930_3G009070.1,	Csaxtmc_3G014120.1,	Csacu2_3G011330.1,	Csa37_3G009280.1,	Csagy14_3G012250.1,	Csa9110gt_3G011230.1,	Csa80_3G009320.1,	Csa64_3G009130.1,	Csaw4_3G011320.1,	Csaw8_3G009390.1,	Csahx14_3G013030.1,	Csahx117_3G018440.1,
1266_Csa9930_6G037440.1.fna	Csa9930_6G037440.1,	Csaxtmc_6G044460.1,	Csacu2_6G031960.1,	Csa37_6G032300.1,	Csagy14_6G040190.1,	Csa9110gt_6G032380.1,	Csa80_6G075890.1,	Csa64_6G031570.1,	Csaw4_6G029190.1,	Csaw8_6G029570.1,	Csahx14_6G044880.1,	Csahx117_6G042030.1,
1267_Csa9930_6G003500.1.fna	Csa9930_6G003500.1,	Csaxtmc_6G003470.1,	Csacu2_6G003380.1,	Csa37_6G003500.1,	Csagy14_6G006550.1,	Csa9110gt_6G003490.1,	Csa80_6G005560.1,	Csa64_6G003490.1,	Csaw4_6G003490.1,	Csaw8_6G003500.1,	Csahx14_6G004500.1,	Csahx117_6G003570.1,
1268_Csa9930_1G031810.1.fna	Csa9930_1G031810.1,	Csaxtmc_1G033930.1,	Csacu2_1G027310.1,	Csa37_1G031980.1,	Csagy14_1G037340.1,	Csa9110gt_1G029530.1,	Csa80_1G040280.1,	Csa64_1G040890.1,	Csaw4_1G028000.1,	Csaw8_1G026670.1,	Csahx14_1G042440.1,	Csahx117_1G041410.1,Csahx117_UNG089160.1,Csahx117_UNG089140.1,Csahx117_UNG089150.1,
1269_Csa9930_5G040750.1.fna	Csa9930_5G040750.1,	Csaxtmc_5G061760.1,	Csacu2_5G055640.1,	Csa37_5G057810.1,	Csagy14_5G063510.1,	Csa9110gt_5G047750.1,	Csa80_5G064050.1,	Csa64_5G044960.1,	Csaw4_5G041960.1,	Csaw8_5G050370.1,	Csahx14_5G064200.1,	Csahx117_5G068640.1,
1270_Csa9930_4G038120.1.fna	Csa9930_4G038120.1,	Csaxtmc_4G049500.1,	Csacu2_4G040120.1,	Csa37_4G101220.1,	Csagy14_4G047180.1,	Csa9110gt_4G041930.1,	Csa80_4G101040.1,	Csa64_4G038320.1,	Csaw4_4G033020.1,	Csaw8_4G039110.1,	Csahx14_4G046040.1,	Csahx117_4G045400.1,
1271_Csa9930_6G047300.1.fna	Csa9930_6G047300.1,	Csaxtmc_6G058580.1,	Csacu2_6G042750.1,	Csa37_6G043280.1,	Csagy14_6G052120.1,	Csa9110gt_6G043490.1,	Csa80_6G097090.1,	Csa64_6G041430.1,	Csaw4_6G040250.1,	Csaw8_6G040500.1,	Csahx14_6G058930.1,	Csahx117_6G052130.1,
1272_Csa9930_4G033820.1.fna	Csa9930_4G033820.1,	Csaxtmc_4G044100.1,	Csacu2_4G035720.1,	Csa37_4G096800.1,	Csagy14_4G041810.1,	Csa9110gt_4G036600.1,	Csa80_4G091650.1,	Csa64_4G042830.1,	Csaw4_4G028680.1,	Csaw8_4G034750.1,	Csahx14_4G041650.1,	Csahx117_4G040970.1,
1273_Csa9930_1G043890.1.fna	Csa9930_1G043890.1,	Csaxtmc_1G050210.1,	Csacu2_1G039540.1,	Csa37_1G043160.1,	Csagy14_1G051500.1,	Csa9110gt_1G043810.1,	Csa80_1G051380.1,	Csa64_1G054370.1,	Csaw4_1G071250.1,Csaw4_UNG082340.1,	Csaw8_1G041090.1,	Csahx14_1G059710.1,	Csahx117_1G060580.1,
1274_Csa9930_6G031690.1.fna	Csa9930_6G031690.1,	Csaxtmc_6G040640.1,Csaxtmc_6G040650.1,	Csacu2_6G028340.1,	Csa37_6G028520.1,	Csagy14_6G035500.1,Csagy14_6G035510.1,Csagy14_6G035520.1,	Csa9110gt_6G028500.1,Csa9110gt_6G028510.1,	Csa80_6G064120.1,	Csa64_6G027740.1,	Csaw4_6G023500.1,	Csaw8_6G025750.1,	Csahx14_6G038280.1,	Csahx117_6G035270.1,
1275_Csa9930_7G022770.1.fna	Csa9930_7G022770.1,	Csaxtmc_7G022320.1,	Csacu2_7G019940.1,	Csa37_7G032620.1,	Csagy14_7G019010.1,	Csa9110gt_7G019050.1,	Csa80_7G031190.1,	Csa64_7G021600.1,	Csaw4_7G014110.1,	Csaw8_7G025480.1,	Csahx14_7G025390.1,	Csahx117_7G022050.1,
1276_Csa9930_5G027130.1.fna	Csa9930_5G027130.1,	Csaxtmc_5G042020.1,	Csacu2_5G041080.1,	Csa37_5G043510.1,	Csagy14_5G043330.1,	Csa9110gt_5G034090.1,	Csa80_5G050570.1,	Csa64_5G022570.1,	Csaw4_5G028190.1,	Csaw8_5G025290.1,	Csahx14_5G042800.1,	Csahx117_5G054870.1,
1277_Csa9930_3G024290.1.fna	Csa9930_3G024290.1,	Csaxtmc_3G035470.1,	Csacu2_3G028910.1,	Csa37_3G026580.1,	Csagy14_3G035670.1,	Csa9110gt_3G029630.1,	Csa80_3G031350.1,	Csa64_3G042210.1,	Csaw4_3G028800.1,	Csaw8_3G026260.1,	Csahx14_3G040350.1,	Csahx117_3G044980.1,
1278_Csa9930_3G045590.1.fna	Csa9930_3G045590.1,	Csaxtmc_3G066040.1,	Csacu2_3G054110.1,	Csa37_3G059360.1,	Csagy14_3G064280.1,	Csa9110gt_3G051170.1,	Csa80_3G055490.1,	Csa64_3G065010.1,	Csaw4_3G050180.1,	Csaw8_3G048740.1,	Csahx14_3G068920.1,	Csahx117_3G069770.1,
1279_Csa9930_3G009730.1.fna	Csa9930_3G009730.1,	Csaxtmc_3G014810.1,	Csacu2_3G012010.1,	Csa37_3G009970.1,	Csagy14_3G012890.1,	Csa9110gt_3G011890.1,	Csa80_3G009970.1,	Csa64_3G009790.1,	Csaw4_3G012030.1,	Csaw8_3G010070.1,	Csahx14_3G013700.1,	Csahx117_3G019120.1,
1280_Csa9930_3G018830.1.fna	Csa9930_3G018830.1,	Csaxtmc_3G026050.1,	Csacu2_3G022140.1,	Csa37_3G019020.1,	Csagy14_3G025050.1,	Csa9110gt_3G021900.1,	Csa80_3G019060.1,	Csa64_3G029410.1,	Csaw4_3G021230.1,	Csaw8_3G019530.1,	Csahx14_3G026820.1,	Csahx117_3G033280.1,
1281_Csa9930_5G011020.1.fna	Csa9930_5G011020.1,	Csaxtmc_5G013060.1,	Csacu2_5G011050.1,Csacu2_5G000010.1,	Csa37_5G009160.1,	Csagy14_5G012900.1,	Csa9110gt_5G010300.1,	Csa80_5G009020.1,	Csa64_5G016870.1,	Csaw4_5G010160.1,	Csaw8_5G018660.1,	Csahx14_5G013910.1,	Csahx117_5G015230.1,
1282_Csa9930_6G041330.1.fna	Csa9930_6G041330.1,	Csaxtmc_6G052460.1,	Csacu2_6G035860.1,	Csa37_6G037250.1,	Csagy14_6G046090.1,	Csa9110gt_6G036400.1,	Csa80_6G079840.1,	Csa64_6G035540.1,	Csaw4_6G033140.1,	Csaw8_6G033500.1,	Csahx14_6G052860.1,	Csahx117_6G046010.1,
1283_Csa9930_5G028680.1.fna	Csa9930_5G028680.1,	Csaxtmc_5G046870.1,	Csacu2_5G042590.1,	Csa37_5G045070.1,	Csagy14_5G050450.1,	Csa9110gt_5G035710.1,	Csa80_5G052120.1,	Csa64_5G020030.1,	Csaw4_5G029800.1,	Csaw8_5G021730.1,	Csahx14_5G044340.1,	Csahx117_5G056490.1,
1284_Csa9930_5G006500.1.fna	Csa9930_5G006500.1,	Csaxtmc_5G009510.1,	Csacu2_5G008510.1,	Csa37_5G006690.1,	Csagy14_5G009420.1,	Csa9110gt_5G007700.1,	Csa80_5G006540.1,	Csa64_5G019550.1,	Csaw4_5G007520.1,	Csaw8_5G021240.1,	Csahx14_5G010360.1,	Csahx117_5G010630.1,
1285_Csa9930_3G009060.1.fna	Csa9930_3G009060.1,	Csaxtmc_3G014110.1,	Csacu2_3G011310.1,Csacu2_3G011320.1,	Csa37_3G009270.1,	Csagy14_3G012230.1,Csagy14_3G012240.1,	Csa9110gt_3G011220.1,	Csa80_3G009300.1,Csa80_3G009310.1,	Csa64_3G009120.1,	Csaw4_3G011300.1,Csaw4_3G011310.1,	Csaw8_3G009380.1,	Csahx14_3G013010.1,Csahx14_3G013020.1,	Csahx117_3G018430.1,
1286_Csa9930_3G050440.1.fna	Csa9930_3G050440.1,	Csaxtmc_3G071020.1,	Csacu2_3G059170.1,	Csa37_3G064300.1,	Csagy14_3G069240.1,	Csa9110gt_3G056240.1,Csa9110gt_UNG071380.1,	Csa80_3G060460.1,	Csa64_3G069900.1,	Csaw4_3G055300.1,	Csaw8_3G053930.1,	Csahx14_3G076890.1,	Csahx117_3G074930.1,
1287_Csa9930_6G037420.1.fna	Csa9930_6G037420.1,	Csaxtmc_6G044430.1,Csaxtmc_6G044440.1,	Csacu2_6G031940.1,	Csa37_6G032280.1,	Csagy14_6G040160.1,Csagy14_6G040150.1,	Csa9110gt_6G032350.1,Csa9110gt_6G032360.1,	Csa80_6G075860.1,	Csa64_6G031550.1,	Csaw4_6G029170.1,	Csaw8_6G029550.1,	Csahx14_6G044860.1,	Csahx117_6G042000.1,
1288_Csa9930_3G017090.1.fna	Csa9930_3G017090.1,	Csaxtmc_3G024310.1,	Csacu2_3G019470.1,	Csa37_3G017370.1,	Csagy14_3G023270.1,	Csa9110gt_3G019280.1,	Csa80_3G017300.1,	Csa64_3G027690.1,	Csaw4_3G019500.1,	Csaw8_3G017800.1,	Csahx14_3G024120.1,	Csahx117_3G029610.1,
1289_Csa9930_1G034770.1.fna	Csa9930_1G034770.1,	Csaxtmc_1G037010.1,	Csacu2_1G030430.1,Csacu2_1G030440.1,	Csa37_1G034990.1,Csa37_1G035000.1,	Csagy14_1G040410.1,Csagy14_1G040420.1,	Csa9110gt_1G033490.1,Csa9110gt_1G033500.1,	Csa80_1G043250.1,Csa80_1G043260.1,	Csa64_1G044040.1,Csa64_1G044050.1,	Csaw4_1G036090.1,Csaw4_1G038210.1,Csaw4_UNG019340.1,Csaw4_1G038220.1,Csaw4_UNG019330.1,	Csaw8_1G029780.1,Csaw8_1G029790.1,	Csahx14_1G047480.1,Csahx14_1G047490.1,	Csahx117_1G046570.1,Csahx117_1G046580.1,
1290_Csa9930_7G027510.1.fna	Csa9930_7G027510.1,	Csaxtmc_7G033170.1,	Csacu2_7G024740.1,	Csa37_7G037540.1,	Csagy14_7G032750.1,	Csa9110gt_7G023930.1,	Csa80_7G036010.1,	Csa64_7G026470.1,	Csaw4_7G022460.1,	Csaw8_7G035610.1,	Csahx14_7G032130.1,	Csahx117_7G032010.1,
1291_Csa9930_5G006550.1.fna	Csa9930_5G006550.1,	Csaxtmc_5G009550.1,	Csacu2_5G008550.1,	Csa37_5G006740.1,	Csagy14_5G009470.1,	Csa9110gt_5G007750.1,	Csa80_5G006580.1,	Csa64_5G019500.1,	Csaw4_5G007560.1,	Csaw8_5G021200.1,	Csahx14_5G010400.1,	Csahx117_5G010670.1,
1292_Csa9930_2G016880.1.fna	Csa9930_2G016880.1,Csa9930_2G016890.1,	Csaxtmc_2G018030.1,Csaxtmc_2G018040.1,	Csacu2_2G018030.1,Csacu2_2G018040.1,	Csa37_2G015940.1,Csa37_2G015950.1,	Csagy14_2G023950.1,Csagy14_2G023960.1,	Csa9110gt_2G019050.1,Csa9110gt_2G019060.1,	Csa80_2G019710.1,Csa80_2G019720.1,	Csa64_2G016000.1,Csa64_2G016010.1,	Csaw4_2G019350.1,Csaw4_2G019360.1,	Csaw8_2G030230.1,Csaw8_2G030240.1,	Csahx14_2G026860.1,Csahx14_2G026870.1,	Csahx117_2G022720.1,Csahx117_UNG007080.1,Csahx117_UNG009090.1,
1293_Csa9930_6G036070.1.fna	Csa9930_6G036070.1,	Csaxtmc_6G043080.1,	Csacu2_6G030630.1,	Csa37_6G030990.1,	Csagy14_6G037860.1,	Csa9110gt_6G030990.1,	Csa80_6G074620.1,	Csa64_6G030220.1,	Csaw4_6G027880.1,	Csaw8_6G028170.1,	Csahx14_6G042580.1,	Csahx117_6G039630.1,
1294_Csa9930_2G003430.1.fna	Csa9930_2G003430.1,	Csaxtmc_2G002390.1,	Csacu2_2G002380.1,	Csa37_2G002370.1,	Csagy14_2G002450.1,	Csa9110gt_2G003450.1,	Csa80_2G003400.1,	Csa64_2G002380.1,	Csaw4_2G002440.1,	Csaw8_2G002380.1,	Csahx14_2G003390.1,	Csahx117_2G003420.1,
1296_Csa9930_1G000110.1.fna	Csa9930_1G000110.1,	Csaxtmc_1G000110.1,	Csacu2_1G000100.1,	Csa37_1G000120.1,	Csagy14_1G000120.1,	Csa9110gt_1G000130.1,	Csa80_1G000110.1,	Csa64_1G000120.1,	Csaw4_1G000100.1,	Csaw8_1G000110.1,	Csahx14_1G000640.1,	Csahx117_1G000130.1,
1297_Csa9930_5G031720.1.fna	Csa9930_5G031720.1,	Csaxtmc_5G050800.1,	Csacu2_5G046670.1,	Csa37_5G047990.1,	Csagy14_5G053440.1,	Csa9110gt_5G038770.1,	Csa80_5G055220.1,	Csa64_5G035900.1,Csa64_5G035910.1,	Csaw4_5G032830.1,	Csaw8_5G037270.1,	Csahx14_5G049280.1,	Csahx117_5G059580.1,
1298_Csa9930_3G042760.1.fna	Csa9930_3G042760.1,	Csaxtmc_3G061250.1,	Csacu2_3G048600.1,Csacu2_UNG016250.1,	Csa37_3G056460.1,	Csagy14_3G061450.1,	Csa9110gt_3G048220.1,	Csa80_3G052670.1,	Csa64_3G062140.1,	Csaw4_3G047370.1,	Csaw8_3G045810.1,	Csahx14_3G066100.1,	Csahx117_3G066870.1,
1299_Csa9930_1G037650.1.fna	Csa9930_1G037650.1,Csa9930_1G037640.1,	Csaxtmc_1G038900.1,Csaxtmc_1G038890.1,	Csacu2_1G032270.1,Csacu2_1G032250.1,Csacu2_1G032260.1,	Csa37_1G036920.1,Csa37_1G036900.1,Csa37_1G036910.1,	Csagy14_1G043270.1,Csagy14_1G043260.1,	Csa9110gt_1G035390.1,Csa9110gt_1G035370.1,Csa9110gt_1G035380.1,	Csa80_1G045070.1,Csa80_1G045050.1,Csa80_1G045060.1,	Csa64_1G045790.1,Csa64_1G045770.1,Csa64_1G045780.1,	Csaw4_1G041160.1,Csaw4_UNG145810.1,Csaw4_1G040020.1,Csaw4_1G041150.1,Csaw4_1G040040.1,Csaw4_UNG145790.1,Csaw4_1G040060.1,Csaw4_1G040030.1,	Csaw8_1G031590.1,Csaw8_1G031580.1,	Csahx14_1G050380.1,Csahx14_1G050350.1,Csahx14_1G050360.1,Csahx14_1G050370.1,	Csahx117_1G053270.1,
1300_Csa9930_4G007770.1.fna	Csa9930_4G007770.1,	Csaxtmc_4G012870.1,	Csacu2_4G010900.1,	Csa37_4G007970.1,	Csagy14_4G010890.1,	Csa9110gt_4G008910.1,	Csa80_4G007890.1,	Csa64_4G010610.1,	Csaw4_4G008920.1,	Csaw8_4G008890.1,	Csahx14_4G008870.1,	Csahx117_4G007880.1,
1301_Csa9930_6G031290.1.fna	Csa9930_6G031290.1,	Csaxtmc_6G040210.1,	Csacu2_6G027890.1,	Csa37_6G028070.1,Csa37_6G028080.1,	Csagy14_6G035030.1,	Csa9110gt_6G028040.1,	Csa80_6G063720.1,	Csa64_6G027220.1,	Csaw4_6G023080.1,	Csaw8_6G025290.1,	Csahx14_6G037830.1,	Csahx117_6G034830.1,
1302_Csa9930_6G009910.1.fna	Csa9930_6G009910.1,	Csaxtmc_6G016110.1,	Csacu2_6G011930.1,	Csa37_6G010000.1,	Csagy14_6G015170.1,	Csa9110gt_6G011070.1,	Csa80_6G014200.1,	Csa64_6G010080.1,	Csaw4_6G010050.1,	Csaw8_6G014020.1,	Csahx14_6G014990.1,	Csahx117_6G011120.1,Csahx117_UNG130270.1,Csahx117_UNG130260.1,
1303_Csa9930_7G030800.1.fna	Csa9930_7G030800.1,	Csaxtmc_7G037680.1,	Csacu2_7G027980.1,	Csa37_7G040980.1,	Csagy14_7G036290.1,	Csa9110gt_7G027400.1,	Csa80_7G040380.1,	Csa64_7G029640.1,	Csaw4_7G025780.1,	Csaw8_7G039970.1,	Csahx14_7G038410.1,	Csahx117_7G041380.1,
1304_Csa9930_4G003330.1.fna	Csa9930_4G003330.1,	Csaxtmc_4G003360.1,	Csacu2_4G006330.1,	Csa37_4G003390.1,	Csagy14_4G004340.1,	Csa9110gt_4G004390.1,	Csa80_4G003310.1,	Csa64_4G017080.1,	Csaw4_4G003420.1,	Csaw8_4G003370.1,	Csahx14_4G003330.1,	Csahx117_4G003380.1,
1305_Csa9930_3G037710.1.fna	Csa9930_3G037710.1,	Csaxtmc_3G055020.1,	Csacu2_3G042490.1,	Csa37_3G051310.1,	Csagy14_3G056160.1,	Csa9110gt_3G043010.1,	Csa80_3G047650.1,	Csa64_3G056960.1,	Csaw4_3G041200.1,Csaw4_3G041210.1,	Csaw8_3G040620.1,	Csahx14_3G058840.1,	Csahx117_3G061610.1,
1306_Csa9930_UNG066260.1.fna	Csa9930_UNG066260.1,Csa9930_4G015130.1,	Csaxtmc_4G021520.1,	Csacu2_4G015340.1,	Csa37_4G014540.1,	Csagy14_4G020970.1,	Csa9110gt_4G017410.1,	Csa80_4G014450.1,	Csa64_4G000120.1,	Csaw4_4G014430.1,	Csaw8_4G017350.1,	Csahx14_4G017380.1,	Csahx117_4G019490.1,
1307_Csa9930_2G033770.1.fna	Csa9930_2G033770.1,	Csaxtmc_2G035860.1,	Csacu2_2G034520.1,	Csa37_2G103400.1,	Csagy14_2G041640.1,	Csa9110gt_2G035090.1,	Csa80_2G106390.1,	Csa64_2G073720.1,	Csaw4_2G038810.1,	Csaw8_2G046030.1,Csaw8_2G046040.1,	Csahx14_2G043800.1,	Csahx117_2G045800.1,Csahx117_UNG127160.1,Csahx117_UNG127150.1,
1308_Csa9930_1G047900.1.fna	Csa9930_1G047900.1,	Csaxtmc_1G058260.1,	Csacu2_1G044560.1,	Csa37_1G047300.1,	Csagy14_1G056740.1,	Csa9110gt_UNG190660.1,	Csa80_1G056380.1,Csa80_UNG029430.1,	Csa64_1G060700.1,	Csaw4_UNG223420.1,	Csaw8_1G049250.1,	Csahx14_1G065120.1,	Csahx117_1G064620.1,
1309_Csa9930_5G033480.1.fna	Csa9930_5G033480.1,	Csaxtmc_5G052550.1,	Csacu2_5G048460.1,	Csa37_5G049730.1,	Csagy14_5G055210.1,	Csa9110gt_5G040560.1,	Csa80_5G056930.1,	Csa64_5G037620.1,	Csaw4_5G034610.1,	Csaw8_5G039030.1,	Csahx14_5G051040.1,	Csahx117_5G061410.1,
1310_Csa9930_1G000120.1.fna	Csa9930_1G000120.1,	Csaxtmc_1G000120.1,	Csacu2_1G000110.1,	Csa37_1G000130.1,	Csagy14_1G000130.1,	Csa9110gt_1G000150.1,Csa9110gt_1G000140.1,Csa9110gt_1G000180.1,Csa9110gt_1G000170.1,	Csa80_1G000120.1,	Csa64_1G000130.1,Csa64_1G000140.1,	Csaw4_1G000110.1,	Csaw8_1G000120.1,	Csahx14_1G000630.1,	Csahx117_1G000140.1,
1311_Csa9930_2G032950.1.fna	Csa9930_2G032950.1,	Csaxtmc_2G035020.1,Csaxtmc_UNG244760.1,	Csacu2_2G033730.1,Csacu2_UNG355930.1,	Csa37_2G102600.1,Csa37_2G028600.1,	Csagy14_2G040830.1,Csagy14_UNG029770.1,	Csa9110gt_2G034310.1,Csa9110gt_UNG167430.1,	Csa80_2G105610.1,Csa80_2G042520.1,	Csa64_2G072870.1,Csa64_2G029930.1,	Csaw4_2G037950.1,Csaw4_UNG021390.1,	Csaw8_2G045200.1,Csaw8_UNG352860.1,	Csahx14_2G041990.1,Csahx14_2G042000.1,Csahx14_UNG025420.1,	Csahx117_2G044970.1,Csahx117_UNG401500.1,
1312_Csa9930_6G004710.1.fna	Csa9930_6G004710.1,	Csaxtmc_6G004730.1,	Csacu2_6G005600.1,	Csa37_6G004700.1,	Csagy14_6G007770.1,Csagy14_UNG135690.1,Csagy14_UNG135710.1,	Csa9110gt_6G004690.1,Csa9110gt_6G004680.1,	Csa80_6G006820.1,	Csa64_6G004830.1,	Csaw4_6G004720.1,Csaw4_6G004710.1,	Csaw8_6G004710.1,	Csahx14_6G006750.1,	Csahx117_6G004790.1,Csahx117_6G004780.1,
1313_Csa9930_5G041050.1.fna	Csa9930_5G041050.1,	Csaxtmc_5G062050.1,Csaxtmc_5G062060.1,	Csacu2_5G055930.1,	Csa37_5G058110.1,	Csagy14_5G063800.1,	Csa9110gt_5G048050.1,	Csa80_5G064350.1,	Csa64_5G045280.1,	Csaw4_5G042340.1,	Csaw8_UNG295190.1,Csaw8_5G051870.1,	Csahx14_5G064500.1,	Csahx117_5G068960.1,
1314_Csa9930_3G007730.1.fna	Csa9930_3G007730.1,	Csaxtmc_3G012710.1,	Csacu2_3G009890.1,	Csa37_3G007810.1,Csa37_3G007830.1,	Csagy14_3G010870.1,	Csa9110gt_3G009860.1,	Csa80_3G007890.1,	Csa64_3G007720.1,	Csaw4_3G009910.1,	Csaw8_3G007960.1,Csaw8_3G007970.1,	Csahx14_3G011640.1,	Csahx117_3G017020.1,
1315_Csa9930_4G038460.1.fna	Csa9930_4G038460.1,	Csaxtmc_4G049840.1,	Csacu2_4G040440.1,	Csa37_4G101560.1,	Csagy14_4G047520.1,Csagy14_4G047530.1,	Csa9110gt_4G042270.1,	Csa80_4G101370.1,	Csa64_4G038000.1,	Csaw4_4G033350.1,	Csaw8_4G039450.1,	Csahx14_4G048540.1,	Csahx117_4G045740.1,
1316_Csa9930_2G020150.1.fna	Csa9930_2G020150.1,	Csaxtmc_2G021440.1,	Csacu2_2G022290.1,	Csa37_2G019320.1,	Csagy14_2G029340.1,	Csa9110gt_2G021380.1,	Csa80_2G024100.1,	Csa64_2G018480.1,	Csaw4_2G026380.1,	Csaw8_2G034530.1,	Csahx14_2G029920.1,	Csahx117_2G030090.1,Csahx117_2G030080.1,
1317_Csa9930_7G028260.1.fna	Csa9930_7G028260.1,	Csaxtmc_7G034000.1,Csaxtmc_7G033990.1,	Csacu2_7G025460.1,Csacu2_7G025450.1,	Csa37_7G038350.1,Csa37_7G038340.1,	Csagy14_7G033630.1,Csagy14_7G033620.1,	Csa9110gt_7G024660.1,Csa9110gt_7G024650.1,	Csa80_7G036790.1,Csa80_7G036780.1,	Csa64_7G027180.1,Csa64_7G027170.1,	Csaw4_7G023210.1,Csaw4_7G023200.1,	Csaw8_7G036420.1,Csaw8_7G036410.1,	Csahx14_7G032870.1,	Csahx117_7G035780.1,Csahx117_7G035770.1,
1318_Csa9930_2G016870.1.fna	Csa9930_2G016870.1,	Csaxtmc_2G018020.1,	Csacu2_2G018020.1,	Csa37_2G015930.1,	Csagy14_2G023940.1,	Csa9110gt_2G019040.1,	Csa80_2G019700.1,	Csa64_2G015990.1,	Csaw4_2G019340.1,	Csaw8_2G030220.1,	Csahx14_2G026850.1,	Csahx117_2G022710.1,Csahx117_UNG005070.1,Csahx117_UNG005060.1,Csahx117_UNG005050.1,
1319_Csa9930_5G003490.1.fna	Csa9930_5G003490.1,	Csaxtmc_5G004510.1,	Csacu2_5G004520.1,	Csa37_5G003560.1,	Csagy14_5G004490.1,	Csa9110gt_5G004690.1,	Csa80_5G003490.1,	Csa64_5G002670.1,	Csaw4_5G003470.1,	Csaw8_5G004620.1,	Csahx14_5G007420.1,	Csahx117_5G004470.1,
1320_Csa9930_1G044440.1.fna	Csa9930_1G044440.1,Csa9930_1G044430.1,	Csaxtmc_1G052780.1,	Csacu2_1G040190.1,Csacu2_1G040170.1,	Csa37_1G043800.1,	Csagy14_1G052170.1,Csagy14_1G052180.1,Csagy14_1G052150.1,	Csa9110gt_1G044430.1,	Csa80_1G051990.1,	Csa64_1G054950.1,Csa64_1G054940.1,	Csaw4_1G073870.1,Csaw4_1G073850.1,	Csaw8_1G041680.1,	Csahx14_1G060330.1,	Csahx117_1G061190.1,Csahx117_1G061180.1,Csahx117_1G061200.1,
1321_Csa9930_3G051570.1.fna	Csa9930_3G051570.1,	Csaxtmc_3G072180.1,	Csacu2_3G060310.1,	Csa37_3G065420.1,	Csagy14_3G070390.1,	Csa9110gt_3G057360.1,	Csa80_3G061510.1,	Csa64_3G071020.1,	Csaw4_3G056480.1,	Csaw8_3G055050.1,	Csahx14_3G077990.1,	Csahx117_3G076150.1,
1322_Csa9930_4G017590.1.fna	Csa9930_4G017590.1,	Csaxtmc_4G022780.1,	Csacu2_4G016640.1,	Csa37_4G103410.1,	Csagy14_4G023230.1,	Csa9110gt_4G018650.1,	Csa80_4G017790.1,	Csa64_4G026270.1,	Csaw4_4G017300.1,	Csaw8_4G020320.1,	Csahx14_4G022320.1,	Csahx117_4G022770.1,
1323_Csa9930_5G001460.1.fna	Csa9930_5G001460.1,	Csaxtmc_5G001480.1,Csaxtmc_5G001470.1,	Csacu2_5G002510.1,	Csa37_5G001550.1,Csa37_5G001540.1,	Csagy14_5G001490.1,Csagy14_5G001480.1,	Csa9110gt_5G002610.1,Csa9110gt_5G002600.1,	Csa80_5G001470.1,	Csa64_5G004830.1,	Csaw4_5G001470.1,Csaw4_5G001460.1,	Csaw8_5G006700.1,	Csahx14_5G002450.1,	Csahx117_5G001490.1,
1324_Csa9930_2G030780.1.fna	Csa9930_2G030780.1,	Csaxtmc_2G031720.1,	Csacu2_2G030480.1,	Csa37_2G100280.1,	Csagy14_2G038560.1,	Csa9110gt_2G031980.1,	Csa80_2G103390.1,	Csa64_2G070650.1,	Csaw4_2G035640.1,	Csaw8_2G042820.1,	Csahx14_2G038730.1,	Csahx117_2G041730.1,
1325_Csa9930_2G035520.1.fna	Csa9930_2G035520.1,	Csaxtmc_2G037590.1,	Csacu2_2G036250.1,	Csa37_2G105210.1,	Csagy14_2G045500.1,	Csa9110gt_2G036870.1,	Csa80_2G108150.1,	Csa64_2G075620.1,	Csaw4_2G040520.1,	Csaw8_2G047820.1,	Csahx14_2G046520.1,	Csahx117_2G047520.1,
1326_Csa9930_7G034980.1.fna	Csa9930_7G034980.1,Csa9930_7G034970.1,	Csaxtmc_7G041930.1,Csaxtmc_7G041920.1,	Csacu2_7G032260.1,Csacu2_7G032250.1,	Csa37_7G045150.1,Csa37_7G045140.1,	Csagy14_7G040510.1,Csagy14_7G040500.1,	Csa9110gt_7G033640.1,Csa9110gt_7G033630.1,	Csa80_7G044560.1,Csa80_7G044550.1,	Csa64_7G036940.1,Csa64_7G036930.1,	Csaw4_7G031040.1,Csaw4_7G031030.1,	Csaw8_7G044220.1,Csaw8_7G044210.1,	Csahx14_7G042620.1,Csahx14_7G042610.1,	Csahx117_7G048610.1,
1327_Csa9930_6G022670.1.fna	Csa9930_6G022670.1,	Csaxtmc_6G035200.1,	Csacu2_6G023760.1,	Csa37_6G019470.1,Csa37_5G019790.1,	Csagy14_6G030970.1,	Csa9110gt_6G023910.1,	Csa80_6G053480.1,	Csa64_6G022030.1,	Csaw4_6G019870.1,Csaw4_6G019880.1,	Csaw8_6G023110.1,	Csahx14_6G032780.1,	Csahx117_6G029970.1,Csahx117_5G030730.1,
1328_Csa9930_3G037460.1.fna	Csa9930_3G037460.1,	Csaxtmc_3G054780.1,Csaxtmc_3G054770.1,	Csacu2_3G042240.1,Csacu2_3G041240.1,	Csa37_3G051060.1,	Csagy14_3G055910.1,Csagy14_3G055900.1,	Csa9110gt_3G042760.1,	Csa80_3G047400.1,	Csa64_3G056700.1,	Csaw4_3G040950.1,	Csaw8_3G040370.1,	Csahx14_3G058570.1,	Csahx117_3G061370.1,
1329_Csa9930_2G028450.1.fna	Csa9930_2G028450.1,	Csaxtmc_2G029410.1,	Csacu2_2G028190.1,	Csa37_2G098010.1,	Csagy14_2G036290.1,	Csa9110gt_2G029670.1,Csa9110gt_2G029660.1,	Csa80_2G101140.1,	Csa64_2G068310.1,	Csaw4_2G033340.1,	Csaw8_2G040490.1,	Csahx14_2G036450.1,	Csahx117_2G038160.1,Csahx117_2G039400.1,Csahx117_2G039390.1,
1330_Csa9930_3G027310.1.fna	Csa9930_3G027310.1,	Csaxtmc_3G039500.1,	Csacu2_3G030940.1,	Csa37_3G039550.1,	Csagy14_3G039620.1,	Csa9110gt_3G031280.1,	Csa80_3G035250.1,	Csa64_3G046330.1,	Csaw4_3G030740.1,	Csaw8_3G028200.1,	Csahx14_3G045290.1,	Csahx117_3G049920.1,
1331_Csa9930_7G002240.1.fna	Csa9930_7G002240.1,	Csaxtmc_7G002270.1,	Csacu2_7G003290.1,	Csa37_7G002240.1,	Csagy14_7G002310.1,	Csa9110gt_7G003490.1,	Csa80_7G002250.1,	Csa64_7G005840.1,	Csaw4_7G002270.1,	Csaw8_7G007450.1,	Csahx14_7G002360.1,	Csahx117_7G003430.1,
1332_Csa9930_2G007320.1.fna	Csa9930_2G007320.1,	Csaxtmc_2G005230.1,	Csacu2_2G005260.1,	Csa37_2G005120.1,	Csagy14_2G006280.1,	Csa9110gt_2G006260.1,	Csa80_2G006140.1,	Csa64_2G005180.1,	Csaw4_2G005250.1,	Csaw8_2G006140.1,	Csahx14_2G007170.1,Csahx14_2G007160.1,	Csahx117_2G006190.1,
1333_Csa9930_6G035890.1.fna	Csa9930_6G035890.1,	Csaxtmc_6G042890.1,	Csacu2_6G030460.1,	Csa37_6G030820.1,	Csagy14_6G037680.1,	Csa9110gt_6G030790.1,	Csa80_6G074470.1,	Csa64_6G030040.1,	Csaw4_6G027680.1,	Csaw8_6G028010.1,Csaw8_6G028000.1,	Csahx14_6G042410.1,	Csahx117_6G039420.1,
1334_Csa9930_6G050180.1.fna	Csa9930_6G050180.1,	Csaxtmc_6G061500.1,Csaxtmc_6G061490.1,	Csacu2_6G045690.1,	Csa37_6G046240.1,	Csagy14_6G056010.1,	Csa9110gt_6G046400.1,	Csa80_6G099870.1,	Csa64_6G044300.1,	Csaw4_6G043130.1,	Csaw8_6G043390.1,	Csahx14_6G062790.1,	Csahx117_6G055050.1,
1335_Csa9930_UNG004290.1.fna	Csa9930_UNG004290.1,Csa9930_6G005370.1,Csa9930_6G005360.1,	Csaxtmc_6G005470.1,Csaxtmc_6G005460.1,	Csacu2_6G006280.1,Csacu2_6G006270.1,	Csa37_6G005370.1,Csa37_6G005360.1,	Csagy14_6G009510.1,Csagy14_6G009500.1,	Csa9110gt_6G005370.1,Csa9110gt_6G005360.1,	Csa80_6G009580.1,Csa80_6G009570.1,	Csa64_6G005500.1,Csa64_6G005490.1,	Csaw4_6G005390.1,Csaw4_6G005380.1,	Csaw8_6G005380.1,Csaw8_6G005370.1,	Csahx14_6G007430.1,Csahx14_6G007420.1,	Csahx117_6G005450.1,Csahx117_6G005440.1,
1336_Csa9930_3G047060.1.fna	Csa9930_3G047060.1,	Csaxtmc_3G067570.1,	Csacu2_3G055700.1,	Csa37_3G060920.1,	Csagy14_3G065860.1,	Csa9110gt_3G052730.1,	Csa80_3G057090.1,	Csa64_3G066500.1,	Csaw4_3G051790.1,	Csaw8_3G050400.1,	Csahx14_3G070420.1,Csahx14_3G070410.1,	Csahx117_3G071340.1,Csahx117_3G071350.1,
[truncated: 25,497 more rows]
