# Supplementary material for: Graph-based pan-genome reveals structural and sequence variations related to agronomic traits and domestication in cucumber
Source: Nat Commun. 2022 Feb 3;13:682. doi: 10.1038/s41467-022-28362-0 (PMC8813957; doi:10.1038/s41467-022-28362-0)
Supplement: Supplementary file 6 — Supplementary Data 3 [file 41467_2022_28362_MOESM6_ESM.xlsx]

## Sheet: Supp.Data3
Supplementary Data 3. Information of SVs identified from 12 cucumber genomes.
SV information based on the 9930 reference						Genotype or coordinates in corresponding accessions
SV name	SV type	SV length	Reference chromosome	Reference start	Reference end	XTMC	Cu2	Cuc37	Gy14	9110gt	Cuc80	Cuc64	W4	W8	Hx14	Hx117
SV_INS_1G000010	INS	1059	chr1	15814	15814	0	chr1:472-1531	0	0	0	0	0	0	0	0	0
SV_DEL_1G000010	DEL	364	chr1	15851	16215	0	0	chr1:5445-5445	0	0	0	0	0	0	0	0
SV_INS_1G000020	INS	354	chr1	15854	15854	0	0	0	0	chr1:684-1038	0	0	0	0	0	0
SV_DEL_1G000020	DEL	363	chr1	15952	16315	0	0	0	0	chr1:1135-1135	0	0	0	0	0	0
SV_INS_1G000030	INS	720	chr1	16296	16296	0	chr1:2009-2729	0	0	0	0	0	0	0	0	0
SV_DEL_1G000030	DEL	1816	chr1	17039	18855	0	chr1:3470-3470	0	0	0	0	0	0	0	0	0
SV_DEL_1G000040	DEL	730	chr1	17092	17822	0	0	0	0	chr1:1905-1905	0	0	0	0	0	0
SV_COMINS_1G000010	COMINS	360	chr1	17769	17773	0	0	chr1:6994-7358	0	0	0	0	0	0	0	0
SV_COMDEL_1G000010	COMDEL	365	chr1	17873	18241	0	0	0	0	0	chr1:336-339	0	0	0	0	0
SV_DEL_1G000050	DEL	365	chr1	17904	18269	0	0	chr1:7489-7489	0	0	0	0	0	0	0	0
SV_INS_1G000040	INS	354	chr1	18003	18003	chr1:31-385	0	0	0	0	0	0	0	0	0	0
SV_COMINS_1G000020	COMINS	728	chr1	18236	18242	chr1:617-1351	0	0	0	0	0	0	0	0	0	0
SV_INS_1G000050	INS	358	chr1	18495	18495	0	0	0	0	0	chr1:594-952	0	0	0	0	0
SV_INS_1G000060	INS	902.5	chr1	18826	18826	0	0	chr1:8062-8421	0	chr1:2184-3630	0	0	0	0	0	0
SV_DEL_1G000060	DEL	1083	chr1	19472	20555	chr1:2580-2580	0	0	0	0	0	0	0	0	0	0
SV_DEL_1G000070	DEL	361	chr1	20048	20409	0	0	0	0	0	0	0	0	0	chr1:417032-417032	0
SV_DEL_1G000080	DEL	162	chr1	26629	26791	0	0	0	0	chr1:11426-11426	0	0	0	chr1:12347-12347	0	0
SV_DEL_1G000090	DEL	162	chr1	26672	26834	0	0	0	chr1:6930-6930	0	0	0	0	0	0	0
SV_COMINS_1G000030	COMINS	1671	chr1	58243	58317	0	0	0	0	0	0	chr1:47829-49574	0	chr1:43786-45531	0	0
SV_DEL_1G000100	DEL	917	chr1	71286	72203	0	0	0	0	0	0	chr1:62585-62585	0	0	0	0
SV_INS_1G000070	INS	400	chr1	77678	77678	0	0	0	chr1:57780-58180	0	0	0	0	0	0	0
SV_INS_1G000080	INS	398	chr1	86482	86482	0	0	0	0	0	0	chr1:76873-77271	0	chr1:73788-74186	0	0
SV_INS_1G000090	INS	58	chr1	91975	91975	0	0	0	0	0	0	chr1:82741-82799	0	0	0	0
SV_DEL_1G000110	DEL	75	chr1	98952	99027	0	0	0	0	0	chr1:81268-81268	0	0	0	0	chr1:79362-79362
SV_DEL_1G000120	DEL	1415	chr1	142793	144208	0	0	0	0	0	0	0	0	0	chr1:294651-294651	0
SV_DEL_1G000130	DEL	97	chr1	152126	152223	0	0	0	0	0	0	chr1:143019-143019	0	0	0	0
SV_INS_1G000100	INS	5368	chr1	155882	155882	0	0	0	0	0	0	0	0	chr1:143754-149122	0	0
SV_interTRANS_1G000010	interTRANS	2445	chr1	172139	174583	0	0	chr4:1595294-1597738	0	0	0	0	0	0	0	0
SV_DEL_1G000140	DEL	6514	chr1	172141	178655	chr1:154172-154172	0	chr1:161636-161636	chr1:152580-152580	0	chr1:154324-154324	chr1:162885-162885	chr1:149459-149459	chr1:165412-165412	chr1:266801-266801	chr1:152293-152293
SV_interTRANS_1G000020	interTRANS	3932	chr1	174710	178644	0	0	0	0	0	0	0	0	0	0	chr4:11154855-11158786
SV_INS_1G000110	INS	368	chr1	220636	220636	0	0	0	0	0	0	0	0	chr1:207455-207823	0	0
SV_DEL_1G000150	DEL	53	chr1	223284	223337	0	0	0	0	0	0	chr1:207570-207570	0	chr1:210481-210481	0	0
SV_INS_1G000120	INS	55	chr1	242125	242125	0	0	0	0	0	0	chr1:226334-226389	chr1:212902-212957	chr1:229237-229292	0	0
SV_INS_1G000130	INS	79	chr1	247415	247415	0	0	0	0	0	0	chr1:231681-231760	0	0	0	0
SV_DEL_1G000160	DEL	67	chr1	275742	275809	chr1:251340-251340	chr1:260313-260313	chr1:258727-258727	chr1:249690-249690	0	chr1:251389-251389	0	0	0	chr1:169779-169779	0
SV_DEL_1G000170	DEL	470	chr1	279588	280058	0	0	0	0	0	0	chr1:263787-263787	0	0	0	0
SV_DEL_1G000180	DEL	55	chr1	287211	287266	0	0	0	0	0	0	0	0	0	0	chr1:260785-260785
SV_DEL_1G000190	DEL	113	chr1	288577	288690	0	0	0	0	0	0	0	chr1:259351-259351	0	0	chr1:262095-262095
SV_INS_1G000140	INS	73	chr1	302379	302379	0	0	0	0	0	0	0	0	chr1:289362-289435	0	0
SV_INS_1G000150	INS	62	chr1	340028	340028	0	0	0	0	0	0	0	0	chr1:327203-327265	0	0
SV_INS_1G000160	INS	133	chr1	340281	340281	0	0	0	0	0	0	chr1:324213-324346	0	chr1:327526-327659	0	0
SV_DEL_1G000200	DEL	118	chr1	341252	341370	0	0	0	0	0	0	chr1:325290-325290	0	chr1:328604-328604	0	0
SV_DEL_1G000210	DEL	157	chr1	344037	344194	0	0	0	0	0	0	chr1:327953-327953	0	chr1:331267-331267	0	0
SV_COMDEL_1G000020	COMDEL	51	chr1	353791	353848	0	0	0	0	0	0	chr1:337520-337526	0	0	0	0
SV_DEL_1G000220	DEL	65	chr1	361534	361599	0	0	0	0	0	0	chr1:345244-345244	0	chr1:348636-348636	0	0
SV_DEL_1G000230	DEL	57	chr1	378354	378411	0	0	0	0	0	0	chr1:361985-361985	chr1:349179-349179	0	0	0
SV_COMDEL_1G000030	COMDEL	407	chr1	384834	385314	0	0	0	0	0	0	chr1:368412-368485	0	0	0	0
SV_DEL_1G000240	DEL	99	chr1	386763	386862	0	0	0	0	0	0	0	chr1:357497-357497	0	0	0
SV_COMINS_1G000040	COMINS	57	chr1	390097	390137	0	0	0	0	0	0	0	chr1:360746-360843	0	0	0
SV_DEL_1G000250	DEL	67	chr1	402846	402913	0	0	0	0	0	0	0	chr1:373547-373547	0	0	0
SV_COMDEL_1G000040	COMDEL	61	chr1	404834	404897	0	0	0	0	0	0	chr1:387994-387997	chr1:375443-375446	0	0	0
SV_DEL_1G000260	DEL	224	chr1	406349	406573	0	0	0	0	0	0	0	chr1:376927-376927	0	0	0
SV_INS_1G000170	INS	120	chr1	438437	438437	0	0	0	0	0	0	0	0	0	0	chr1:411870-411990
SV_DEL_1G000270	DEL	249	chr1	441567	441816	0	0	0	0	0	0	0	0	chr1:428562-428562	0	0
SV_INS_1G000180	INS	65	chr1	446983	446983	0	0	0	0	0	0	0	0	0	0	chr1:420538-420603
SV_DEL_1G000280	DEL	65	chr1	453834	453899	0	0	0	0	0	0	chr1:436854-436854	0	chr1:440574-440574	0	0
SV_DEL_1G000290	DEL	275	chr1	458417	458692	0	0	chr1:441274-441274	chr1:432264-432264	0	chr1:433960-433960	chr1:441401-441401	chr1:428746-428746	chr1:445122-445122	chr1:493220-493220	chr1:432083-432083
SV_interTRANS_1G000030	interTRANS	270.4	chr1	458423	458692	0	0	chr7:7963966-7964235	chr7:6676701-6676970	0	chr3:1755808-1756077	0	0	chr4:6320517-6320788	0	chr7:6999995-7000264
SV_INS_1G000190	INS	150	chr1	478654	478654	0	0	0	0	0	0	chr1:461339-461489	0	0	0	0
SV_INS_1G000200	INS	3542	chr1	503866	503866	0	0	0	0	0	chr1:479116-482658	0	0	0	0	0
SV_INS_1G000210	INS	69	chr1	535244	535244	0	0	0	0	0	0	chr1:518050-518119	0	chr1:521559-521628	0	0
SV_INS_1G000220	INS	52	chr1	555073	555073	0	0	0	0	0	0	chr1:538037-538089	0	chr1:541568-541620	0	0
SV_INS_1G000230	INS	55	chr1	581077	581077	0	0	0	0	0	0	chr1:564097-564153	0	chr1:567579-567633	0	0
SV_DEL_1G000300	DEL	106	chr1	582386	582492	0	0	0	0	0	0	chr1:565572-565572	0	0	0	0
SV_COMINS_1G000050	COMINS	51	chr1	582631	582638	0	0	0	0	0	0	chr1:565709-565767	0	0	0	0
SV_DEL_1G000310	DEL	1029.22	chr1	594475	595504	0	chr1:578940-578940	chr1:577044-577044	chr1:568039-568039	0	chr1:573278-573278	chr1:577585-577585	chr1:564406-564406	chr1:581101-581101	chr1:628969-628969	chr1:567820-567820
SV_interTRANS_1G000040	interTRANS	1019	chr1	594485	595505	0	chr5:2134420-2135438	0	0	0	0	0	0	0	0	0
SV_DEL_1G000320	DEL	674	chr1	601274	601948	0	0	0	0	chr1:585618-585618	0	0	0	0	0	0
SV_DEL_1G000330	DEL	66	chr1	604858	604924	0	0	0	0	0	0	chr1:586956-586956	0	0	0	0
SV_DEL_1G000340	DEL	60	chr1	634023	634083	0	0	0	0	0	0	chr1:616284-616284	chr1:603021-603021	chr1:619900-619900	0	0
SV_INS_1G000240	INS	90	chr1	634223	634223	0	0	0	0	0	0	chr1:616460-616550	chr1:603203-603293	chr1:620076-620166	0	0
SV_DEL_1G000350	DEL	59	chr1	654610	654672	0	0	0	0	chr1:638261-638261	chr1:632383-632383	chr1:636944-636944	chr1:623719-623719	chr1:640636-640636	0	chr1:626917-626917
SV_DEL_1G000360	DEL	117	chr1	654986	655103	0	0	0	0	0	chr1:632699-632699	chr1:637259-637259	chr1:624014-624014	chr1:640984-640984	0	chr1:627231-627231
SV_DEL_1G000370	DEL	68	chr1	656166	656234	0	0	0	0	0	0	chr1:638340-638340	0	chr1:642065-642065	0	0
SV_DEL_1G000380	DEL	94	chr1	658161	658255	0	0	0	0	0	0	chr1:640274-640274	0	0	0	0
SV_DEL_1G000390	DEL	130	chr1	680996	681126	0	0	0	0	0	0	0	0	chr1:666827-666827	0	0
SV_INS_1G000250	INS	88	chr1	692326	692326	0	0	0	0	0	0	0	chr1:661113-661201	0	0	0
SV_INS_1G000260	INS	60	chr1	696521	696521	chr1:672004-672064	chr1:679974-680034	chr1:678099-678159	chr1:669107-669167	chr1:680163-680223	chr1:674051-674111	chr1:678584-678644	0	0	chr1:727848-727908	0
SV_DEL_1G000400	DEL	164	chr1	696668	696832	0	0	0	chr1:669310-669310	0	0	0	0	0	0	0
SV_INS_1G000270	INS	62	chr1	698086	698086	chr1:673627-673679	chr1:681597-681667	chr1:679722-679786	chr1:670564-670626	chr1:681786-681840	0	0	0	0	chr1:729471-729541	0
SV_COMDEL_1G000050	COMDEL	356	chr1	706235	706595	0	0	0	0	0	0	0	0	0	0	chr1:678305-678309
SV_DEL_1G000410	DEL	356	chr1	706235	706591	0	0	0	0	0	chr1:683780-683780	0	chr1:675112-675112	0	0	0
SV_COMDEL_1G000060	COMDEL	245	chr1	715853	716123	0	0	0	0	chr1:699621-699646	0	0	0	0	0	0
SV_DEL_1G000420	DEL	381	chr1	720412	720793	0	0	0	0	0	0	chr1:702572-702572	0	chr1:706151-706151	0	0
SV_DEL_1G000430	DEL	124	chr1	723995	724119	0	0	0	0	0	chr1:701220-701220	chr1:705722-705722	chr1:692527-692527	chr1:709327-709327	0	chr1:695679-695679
SV_COMINS_1G000060	COMINS	344.8	chr1	724616	724645	0	0	0	0	0	chr1:701724-702056	chr1:706214-706590	chr1:693031-693406	chr1:709824-710201	0	chr1:696171-696539
SV_DEL_1G000440	DEL	226	chr1	725500	725726	0	0	0	0	0	chr1:702904-702904	0	0	0	0	0
SV_INS_1G000280	INS	68	chr1	726847	726847	0	0	0	0	0	0	0	0	0	0	chr1:698683-698751
SV_COMINS_1G000070	COMINS	69	chr1	726862	726865	0	0	0	0	0	0	0	chr1:695594-695666	0	0	0
SV_DEL_1G000450	DEL	116	chr1	727907	728023	0	0	0	0	0	chr1:705074-705074	chr1:709870-709870	chr1:696722-696722	chr1:713480-713480	0	chr1:699821-699821
SV_DEL_1G000460	DEL	73	chr1	730764	730837	0	chr1:714339-714339	0	0	0	0	0	0	0	0	0
SV_DEL_1G000470	DEL	74.67	chr1	735037	735112	0	0	0	0	0	0	chr1:716885-716885	chr1:703763-703763	chr1:720475-720475	0	0
SV_COMINS_1G000080	COMINS	198	chr1	735455	735459	0	0	0	0	0	0	0	chr1:704111-704313	0	0	0
SV_INS_1G000290	INS	198	chr1	735456	735456	0	0	0	0	0	0	chr1:717235-717433	0	0	0	0
SV_COMINS_1G000090	COMINS	143	chr1	736837	736854	0	0	0	0	0	0	chr1:718816-718983	chr1:705693-705853	chr1:722204-722371	0	0
SV_COMDEL_1G000070	COMDEL	57	chr1	743759	743832	0	0	0	0	0	0	0	chr1:712747-712763	0	0	0
SV_DEL_1G000480	DEL	63	chr1	749196	749259	0	0	0	0	0	0	chr1:731287-731287	0	chr1:734672-734672	0	0
SV_COMINS_1G000100	COMINS	347	chr1	749578	749582	0	0	0	0	0	0	chr1:731607-731958	0	chr1:734992-735343	0	0
SV_COMDEL_1G000080	COMDEL	235	chr1	756706	756957	0	0	0	0	0	0	chr1:738900-738916	0	chr1:742310-742326	0	0
SV_INS_1G000300	INS	61	chr1	763844	763844	0	0	0	0	0	0	chr1:745782-745841	chr1:732802-732861	chr1:749193-749252	0	chr1:735536-735603
SV_DEL_1G000490	DEL	52	chr1	772926	772978	0	0	0	0	0	0	0	chr1:741930-741930	0	0	0
SV_INS_1G000310	INS	5557	chr1	785106	785106	0	0	0	0	chr1:768554-774111	0	0	0	0	0	0
SV_DEL_1G000500	DEL	69	chr1	799111	799180	0	0	0	0	0	0	chr1:781062-781062	0	chr1:784493-784493	0	0
SV_DEL_1G000510	DEL	151	chr1	827227	827378	0	chr1:810681-810681	chr1:808916-808916	chr1:799717-799717	0	chr1:804199-804199	chr1:809073-809073	chr1:796096-796096	chr1:812499-812499	chr1:858623-858623	chr1:798894-798894
SV_INS_1G000320	INS	4697	chr1	827380	827380	0	0	0	0	chr1:816442-821139	0	0	0	0	0	0
SV_COMDEL_1G000090	COMDEL	199	chr1	831899	832123	0	0	0	0	0	0	0	0	0	0	chr1:803434-803459
SV_INS_1G000330	INS	56	chr1	832146	832146	0	0	0	0	0	0	0	0	0	0	chr1:803484-803540
SV_COMINS_1G000110	COMINS	69	chr1	851482	851486	0	0	0	0	0	0	0	0	0	0	chr1:822917-822990
SV_COMINS_1G000120	COMINS	155.5	chr1	851513	851517	0	0	0	0	0	0	chr1:833273-833445	0	chr1:836697-836844	0	0
SV_INS_1G000340	INS	281	chr1	851517	851517	0	0	0	0	0	0	0	0	0	0	chr1:823021-823302
SV_COMINS_1G000130	COMINS	266.5	chr1	851690	851707	0	0	0	0	0	0	chr1:833603-833832	0	chr1:837005-837343	0	0
SV_DEL_1G000520	DEL	179	chr1	851744	851923	0	0	0	0	0	0	0	chr1:820408-820408	0	0	0
SV_COMDEL_1G000100	COMDEL	67.5	chr1	851848	851918	0	0	0	0	0	0	0	0	chr1:837438-837442	0	chr1:823519-823527
SV_COMDEL_1G000110	COMDEL	284	chr1	851853	852141	0	0	0	0	0	0	chr1:833927-833931	0	0	0	0
SV_COMDEL_1G000120	COMDEL	150	chr1	851987	852141	0	0	0	0	0	0	0	0	chr1:837475-837479	0	0
SV_DEL_1G000530	DEL	342	chr1	852076	852418	0	0	0	0	0	0	0	chr1:820561-820561	0	0	0
SV_DEL_1G000540	DEL	386	chr1	852131	852517	0	0	0	0	0	0	0	0	0	0	chr1:823732-823732
SV_DEL_1G000550	DEL	176	chr1	852361	852537	0	0	0	0	0	0	chr1:834151-834151	0	0	0	0
SV_COMDEL_1G000130	COMDEL	456	chr1	852371	852836	0	0	0	0	0	0	0	0	chr1:837709-837718	0	0
SV_DEL_1G000560	DEL	289	chr1	852510	852799	0	0	0	0	0	0	0	chr1:820653-820653	0	0	0
SV_DEL_1G000570	DEL	280	chr1	852556	852836	0	0	0	0	0	0	chr1:834170-834170	0	0	0	0
SV_DEL_1G000580	DEL	420	chr1	852622	853042	0	0	0	0	0	0	0	0	0	0	chr1:823837-823837
SV_DEL_1G000590	DEL	343	chr1	852848	853191	0	0	0	0	0	0	0	chr1:820702-820702	0	0	0
SV_DEL_1G000600	DEL	1437	chr1	852901	854338	0	0	0	0	0	0	0	0	chr1:837783-837783	0	0
SV_DEL_1G000610	DEL	1332	chr1	852991	854323	0	0	0	0	0	0	chr1:834290-834290	0	0	0	0
SV_DEL_1G000620	DEL	98	chr1	853112	853210	0	0	0	0	0	0	0	0	0	0	chr1:823907-823907
SV_INS_1G000350	INS	71	chr1	853120	853120	0	0	0	chr1:825451-825516	0	0	0	0	0	chr1:884296-884373	0
SV_DEL_1G000630	DEL	1024	chr1	853310	854334	0	0	0	0	0	0	0	0	0	0	chr1:824007-824007
SV_INS_1G000360	INS	71	chr1	853471	853471	0	0	0	0	0	0	0	chr1:820982-821053	0	0	0
SV_DEL_1G000640	DEL	175	chr1	854021	854196	0	0	0	0	0	0	0	chr1:821603-821603	0	0	0
SV_INS_1G000370	INS	105	chr1	854021	854021	0	chr1:837215-837320	0	0	0	0	0	0	0	0	0
SV_INS_1G000380	INS	603	chr1	854326	854326	0	0	0	0	0	0	0	chr1:821733-822336	0	0	0
SV_INS_1G000390	INS	304	chr1	854373	854373	0	0	0	0	0	0	0	0	0	0	chr1:824046-824350
SV_COMINS_1G000140	COMINS	90	chr1	855272	855298	0	0	0	0	0	0	chr1:835207-835323	0	chr1:838720-838836	0	chr1:825216-825322
SV_DEL_1G000650	DEL	97	chr1	859372	859469	0	0	0	0	0	0	0	chr1:827366-827366	0	0	0
SV_DEL_1G000660	DEL	52	chr1	866523	866575	0	0	0	0	0	0	chr1:846591-846591	0	chr1:850107-850107	0	chr1:836679-836679
SV_INS_1G000400	INS	64.33	chr1	872540	872540	0	0	0	0	0	0	chr1:852454-852518	0	chr1:856028-856093	0	chr1:842623-842687
SV_DEL_1G000670	DEL	108	chr1	876917	877025	0	chr1:860268-860268	0	0	0	0	0	0	0	0	0
SV_INS_1G000410	INS	97	chr1	889049	889049	0	0	0	0	0	0	0	0	0	0	chr1:859198-859295
SV_INS_1G000420	INS	5066	chr1	899540	899540	0	0	0	0	0	0	chr1:879543-884609	0	chr1:883094-888160	0	0
SV_DEL_1G000680	DEL	199	chr1	899675	899874	0	0	0	0	chr1:893454-893454	0	0	0	0	0	0
SV_INS_1G000430	INS	274.5	chr1	904441	904441	0	chr1:887703-887978	chr1:886072-886347	chr1:980922-981194	0	chr1:881361-881636	0	chr1:872492-872767	0	chr1:935665-935940	0
SV_INS_1G000440	INS	1452	chr1	908917	908917	0	0	0	0	0	0	0	0	0	chr1:940428-941880	0
SV_DEL_1G000690	DEL	1431	chr1	910588	912019	0	0	0	0	0	0	chr1:895708-895708	0	chr1:899257-899257	0	0
SV_DEL_1G000700	DEL	282	chr1	913840	914122	0	0	0	0	0	0	0	0	0	0	chr1:883989-883989
SV_INS_1G000450	INS	274	chr1	914747	914747	0	0	0	0	0	0	0	0	0	0	chr1:884614-884888
SV_DEL_1G000710	DEL	135	chr1	919437	919572	0	0	0	0	0	0	chr1:903119-903119	0	chr1:906669-906669	0	0
SV_INS_1G000460	INS	5259	chr1	931228	931228	0	0	0	0	0	0	0	0	0	0	chr1:901361-906620
SV_INS_1G000470	INS	57	chr1	935156	935156	0	chr1:918648-918705	chr1:917032-917089	chr1:1011797-1011854	0	chr1:912302-912359	chr1:918735-918792	chr1:903437-903494	chr1:922283-922340	chr1:967199-967256	chr1:910517-910574
SV_INS_1G000480	INS	275	chr1	937395	937395	0	chr1:920942-921217	chr1:919326-919601	chr1:1014091-1014366	0	chr1:914596-914871	0	chr1:905731-906006	0	chr1:969492-969767	0
SV_INS_1G000490	INS	4835	chr1	939719	939719	0	chr1:923541-928376	0	0	0	0	0	0	0	0	0
SV_DEL_1G000720	DEL	390	chr1	940989	941379	0	0	0	0	0	0	0	0	0	0	chr1:916409-916409
SV_DEL_1G000730	DEL	389	chr1	941022	941411	0	0	0	0	0	0	0	0	chr1:928204-928204	0	0
SV_DEL_1G000740	DEL	388	chr1	941233	941621	0	0	0	0	0	0	chr1:924856-924856	0	0	0	0
SV_DEL_1G000750	DEL	388	chr1	941261	941649	0	chr1:929899-929899	chr1:923451-923451	chr1:1018213-1018213	0	chr1:918721-918721	0	chr1:909855-909855	0	chr1:973616-973616	0
SV_INS_1G000500	INS	1285.5	chr1	942104	942104	0	0	0	0	0	0	chr1:925339-926624	0	chr1:928897-930183	0	0
SV_INS_1G000510	INS	1390	chr1	944017	944017	0	0	0	0	0	chr1:921095-922485	0	0	0	0	0
SV_COMDEL_1G000140	COMDEL	56	chr1	959265	959322	0	0	0	0	0	0	0	0	0	0	chr1:934308-934309
SV_DEL_1G000760	DEL	79	chr1	965046	965125	0	chr1:953255-953255	chr1:946804-946804	chr1:1041572-1041572	0	chr1:943482-943482	0	0	0	chr1:996982-996982	0
SV_DEL_1G000770	DEL	79	chr1	965117	965196	0	0	0	0	0	0	chr1:949489-949489	chr1:933270-933270	chr1:953023-953023	0	chr1:940091-940091
SV_INS_1G000520	INS	54	chr1	967539	967539	0	0	0	0	0	0	chr1:951855-951909	0	0	0	0
SV_DEL_1G000780	DEL	55	chr1	985960	986015	0	0	0	0	0	0	chr1:970403-970403	0	chr1:973906-973906	0	0
SV_INS_1G000530	INS	367	chr1	987633	987633	chr1:963145-963512	0	0	0	0	0	0	0	0	0	0
SV_COMDEL_1G000150	COMDEL	213	chr1	992185	992403	0	0	0	0	0	0	chr1:976545-976550	chr1:960383-960388	chr1:980050-980055	0	chr1:967219-967224
SV_DEL_1G000790	DEL	610	chr1	994735	995345	0	0	0	0	0	0	0	0	chr1:982339-982339	0	0
SV_DEL_1G000800	DEL	294	chr1	994772	995066	0	chr1:982931-982931	chr1:976471-976471	chr1:1071241-1071241	0	chr1:973138-973138	chr1:978916-978916	chr1:962750-962750	0	chr1:1026630-1026630	chr1:969590-969590
SV_COMINS_1G000150	COMINS	115.88	chr1	995278	995294	0	chr1:983141-983272	chr1:976683-976814	chr1:1071445-1071576	0	chr1:973348-973479	chr1:979123-979254	chr1:962960-963091	0	chr1:1026841-1026972	chr1:969800-969931
SV_DEL_1G000810	DEL	141	chr1	1002520	1002661	0	0	0	0	0	0	chr1:986463-986463	0	chr1:989425-989425	0	0
SV_DEL_1G000820	DEL	141	chr1	1002548	1002689	0	0	0	chr1:1078793-1078793	0	0	0	0	0	0	chr1:977171-977171
SV_DEL_1G000830	DEL	141	chr1	1002619	1002760	0	chr1:990598-990598	chr1:984139-984139	0	0	chr1:980805-980805	0	chr1:970415-970415	0	chr1:1034277-1034277	0
SV_DEL_1G000840	DEL	58.88	chr1	1010330	1010388	0	chr1:998150-998150	chr1:991681-991681	0	0	chr1:988334-988334	chr1:994095-994095	chr1:977953-977953	chr1:997070-997070	chr1:1041818-1041818	chr1:984803-984803
SV_DEL_1G000850	DEL	65	chr1	1010371	1010436	0	0	0	chr1:1086440-1086440	0	0	0	0	0	0	0
SV_INS_1G000540	INS	132.88	chr1	1017469	1017469	0	chr1:1005241-1005374	chr1:998770-998903	0	0	chr1:995425-995558	chr1:1001169-1001301	chr1:985043-985176	chr1:1004164-1004297	chr1:1048911-1049044	chr1:991894-992027
SV_INS_1G000550	INS	282	chr1	1022580	1022580	0	0	0	0	0	0	0	chr1:990288-990570	0	0	0
SV_COMDEL_1G000160	COMDEL	51	chr1	1026921	1026989	0	0	0	0	0	0	chr1:1010764-1010781	0	0	0	0
SV_INS_1G000560	INS	81	chr1	1048949	1048949	0	0	0	0	0	0	0	chr1:1016805-1016886	0	0	0
SV_INS_1G000570	INS	84	chr1	1049932	1049932	0	0	0	0	0	0	0	0	chr1:1036643-1036727	0	0
SV_DEL_1G000860	DEL	89	chr1	1051456	1051545	0	chr1:1039309-1039309	chr1:1032842-1032842	chr1:1127370-1127370	0	chr1:1029512-1029512	0	0	0	chr1:1082973-1082973	chr1:1025966-1025966
SV_DEL_1G000870	DEL	109.25	chr1	1055120	1055231	0	chr1:1042820-1042820	chr1:1036352-1036352	chr1:1130881-1130881	0	chr1:1033023-1033023	chr1:1038903-1038903	chr1:1022967-1022967	chr1:1041830-1041830	chr1:1086484-1086484	0
SV_COMDEL_1G000170	COMDEL	61	chr1	1055137	1055199	0	0	0	0	chr1:1048624-1048625	0	0	0	0	0	0
SV_DEL_1G000880	DEL	78	chr1	1055144	1055222	0	0	0	0	0	0	0	0	0	0	chr1:1029503-1029503
SV_INS_1G000580	INS	75.67	chr1	1059288	1059288	0	0	chr1:1040401-1040477	chr1:1134929-1135005	0	chr1:1037071-1037147	chr1:1042946-1043022	0	chr1:1045897-1045971	chr1:1090532-1090608	0
SV_COMDEL_1G000180	COMDEL	58	chr1	1062301	1062375	0	0	0	0	0	0	chr1:1046010-1046026	0	0	0	0
SV_DEL_1G000890	DEL	61	chr1	1062309	1062370	0	0	0	0	0	chr1:1040194-1040194	0	0	0	0	0
SV_INS_1G000590	INS	115.5	chr1	1063870	1063870	0	0	0	0	0	chr1:1041701-1041816	0	0	chr1:1050553-1050669	0	0
SV_DEL_1G000900	DEL	73	chr1	1088513	1088586	0	0	0	0	0	0	chr1:1072177-1072177	0	0	0	0
SV_DEL_1G000910	DEL	107	chr1	1088516	1088630	0	0	0	chr1:1164204-1164204	0	0	0	0	chr1:1075239-1075239	0	0
SV_COMDEL_1G000190	COMDEL	58	chr1	1088529	1088597	0	0	0	0	0	0	0	chr1:1056351-1056361	0	0	0
SV_INS_1G000600	INS	117.5	chr1	1091996	1091996	0	0	0	0	0	0	chr1:1075595-1075711	0	chr1:1078607-1078726	0	0
SV_INS_1G000610	INS	58	chr1	1109465	1109465	0	0	0	0	0	0	0	chr1:1077227-1077285	0	0	0
SV_INS_1G000620	INS	1517	chr1	1110123	1110123	0	0	0	0	0	0	0	0	chr1:1096881-1098398	0	0
SV_DEL_1G000920	DEL	159	chr1	1110932	1111091	0	0	chr1:1092089-1092089	0	0	chr1:1088926-1088926	0	chr1:1078749-1078749	0	chr1:1142211-1142211	chr1:1085131-1085131
SV_COMDEL_1G000200	COMDEL	56	chr1	1110956	1111031	0	0	0	chr1:1186486-1186505	0	0	0	0	0	0	0
SV_DEL_1G000930	DEL	68	chr1	1124980	1125048	0	0	0	0	0	0	chr1:1108779-1108779	0	0	0	0
SV_COMINS_1G000160	COMINS	100.71	chr1	1125243	1125250	0	0	chr1:1106241-1106359	0	0	chr1:1103083-1103201	chr1:1108976-1109082	chr1:1092898-1093004	chr1:1113562-1113668	chr1:1156361-1156479	chr1:1099282-1099400
SV_INS_1G000630	INS	112.75	chr1	1153618	1153618	0	0	chr1:1134717-1134831	chr1:1228976-1229084	0	0	0	0	0	chr1:1184822-1184936	chr1:1127772-1127887
SV_COMINS_1G000170	COMINS	77	chr1	1166462	1166467	0	0	chr1:1147668-1147750	chr1:1241904-1241986	0	chr1:1144328-1144410	0	0	0	0	chr1:1140727-1140809
SV_COMINS_1G000180	COMINS	733	chr1	1185159	1185160	0	0	0	0	0	0	0	0	chr1:1173546-1174280	0	0
SV_INS_1G000640	INS	750	chr1	1185160	1185160	0	0	0	0	0	0	chr1:1168966-1169716	0	0	0	0
SV_DEL_1G000940	DEL	254	chr1	1188145	1188399	0	0	0	0	0	0	chr1:1172758-1172758	0	chr1:1177323-1177323	0	0
SV_INS_1G000650	INS	152	chr1	1194215	1194215	0	0	0	0	0	0	chr1:1178558-1178710	0	0	0	0
SV_DEL_1G000950	DEL	52	chr1	1203789	1203841	0	0	chr1:1185103-1185103	chr1:1279305-1279305	0	chr1:1181796-1181796	chr1:1188316-1188316	0	chr1:1192713-1192713	0	0
SV_INS_1G000660	INS	58	chr1	1211955	1211955	0	0	0	0	0	0	chr1:1196408-1196466	0	0	0	0
SV_INS_1G000670	INS	53	chr1	1224124	1224124	0	0	0	chr1:1299556-1299609	0	0	0	0	0	0	0
SV_COMINS_1G000190	COMINS	53	chr1	1224125	1224137	0	0	0	0	0	0	0	0	0	chr1:1255721-1255786	chr1:1198375-1198440
SV_INS_1G000680	INS	159.57	chr1	1240069	1240069	0	0	chr1:1221446-1221605	chr1:1315579-1315738	0	chr1:1218148-1218307	chr1:1224727-1224888	chr1:1207715-1207874	0	chr1:1271788-1271947	chr1:1214476-1214637
SV_COMDEL_1G000210	COMDEL	116	chr1	1240151	1240274	0	0	0	0	0	0	chr1:1224970-1224977	0	0	0	0
SV_DEL_1G000960	DEL	116	chr1	1240158	1240274	0	0	chr1:1221681-1221681	chr1:1315814-1315814	0	chr1:1218383-1218383	0	chr1:1207964-1207964	chr1:1229147-1229147	chr1:1272022-1272022	chr1:1214713-1214713
SV_INS_1G000690	INS	84	chr1	1245734	1245734	0	0	0	0	0	0	0	0	chr1:1234619-1234703	0	0
SV_DEL_1G000970	DEL	76	chr1	1249333	1249409	0	0	chr1:1230729-1230729	chr1:1324862-1324862	0	chr1:1227427-1227427	0	0	0	chr1:1281065-1281065	chr1:1223762-1223762
SV_COMDEL_1G000220	COMDEL	144	chr1	1249494	1249672	0	0	0	0	0	0	chr1:1234287-1234321	0	chr1:1238496-1238530	0	0
SV_INS_1G000700	INS	82.62	chr1	1260059	1260059	0	0	chr1:1241410-1241489	chr1:1335544-1335623	0	chr1:1238109-1238188	chr1:1244743-1244827	chr1:1227801-1227880	chr1:1248964-1249065	chr1:1291740-1291821	chr1:1234444-1234523
SV_INS_1G000710	INS	66	chr1	1276387	1276387	0	0	0	0	0	0	chr1:1261145-1261211	0	0	0	0
SV_COMINS_1G000200	COMINS	246	chr1	1276562	1276563	0	0	0	0	0	0	chr1:1261385-1261631	0	chr1:1265580-1265828	0	0
SV_INS_1G000720	INS	511	chr1	1295113	1295113	0	0	0	0	0	0	chr1:1280201-1280712	0	0	0	0
SV_DEL_1G000980	DEL	129	chr1	1303378	1303507	0	0	0	0	0	0	chr1:1288971-1288971	chr1:1271225-1271225	chr1:1292732-1292732	0	0
SV_DEL_1G000990	DEL	195.25	chr1	1307693	1307889	0	0	0	0	0	0	chr1:1293157-1293157	chr1:1275410-1275410	chr1:1296918-1296918	0	chr1:1282067-1282067
SV_DEL_1G001000	DEL	54.75	chr1	1309101	1309156	0	0	chr1:1290520-1290520	chr1:1384655-1384655	0	chr1:1287218-1287218	0	0	0	chr1:1340848-1340848	0
SV_INS_1G000730	INS	83	chr1	1311429	1311429	0	0	0	0	0	0	chr1:1296695-1296778	0	0	0	0
SV_INS_1G000740	INS	125	chr1	1323425	1323425	0	0	chr1:1304750-1304875	chr1:1398889-1399014	0	chr1:1301449-1301574	chr1:1308686-1308811	0	0	chr1:1355078-1355203	0
SV_INS_1G000750	INS	60	chr1	1324592	1324592	0	0	chr1:1306039-1306099	chr1:1400178-1400238	0	chr1:1302738-1302798	0	0	0	chr1:1356367-1356427	chr1:1298662-1298722
SV_DEL_1G001010	DEL	71	chr1	1327023	1327094	0	0	0	0	0	0	chr1:1312468-1312468	chr1:1294565-1294565	chr1:1316001-1316001	0	0
SV_DEL_1G001020	DEL	98	chr1	1327082	1327180	0	0	chr1:1308589-1308589	chr1:1402728-1402728	0	chr1:1305288-1305288	0	0	0	chr1:1358912-1358912	chr1:1301212-1301212
SV_DEL_1G001030	DEL	2319	chr1	1334966	1337285	0	0	chr1:1316387-1316387	chr1:1410525-1410525	0	chr1:1313086-1313086	chr1:1320393-1320393	chr1:1302491-1302491	chr1:1323930-1323930	chr1:1366710-1366710	chr1:1309010-1309010
SV_COMDEL_1G000230	COMDEL	179	chr1	1340321	1340506	0	0	chr1:1319423-1319429	chr1:1413561-1413567	0	chr1:1316122-1316128	chr1:1323402-1323408	chr1:1305500-1305506	chr1:1326941-1326947	chr1:1369746-1369752	chr1:1312048-1312054
SV_INS_1G000760	INS	112	chr1	1351672	1351672	0	0	chr1:1330544-1330656	chr1:1424682-1424794	0	chr1:1327247-1327359	0	0	0	chr1:1380867-1380979	0
SV_DEL_1G001040	DEL	93	chr1	1352460	1352553	0	0	0	0	0	0	chr1:1335315-1335315	chr1:1317424-1317424	chr1:1338864-1338864	0	chr1:1323959-1323959
SV_INS_1G000770	INS	186.62	chr1	1354026	1354026	0	0	chr1:1332983-1333176	chr1:1427120-1427313	0	chr1:1329688-1329881	chr1:1336804-1336906	chr1:1318892-1319109	chr1:1340310-1340497	chr1:1383307-1383500	chr1:1325427-1325642
SV_DEL_1G001050	DEL	58	chr1	1376606	1376664	chr1:1352371-1352371	0	chr1:1355787-1355787	0	0	0	0	0	0	0	0
SV_DEL_1G001060	DEL	55.5	chr1	1406667	1406726	0	0	chr1:1385769-1385769	0	0	0	chr1:1389722-1389722	0	0	0	0
SV_INS_1G000780	INS	60	chr1	1412053	1412053	0	0	0	0	0	0	0	chr1:1377172-1377232	0	0	0
SV_INS_1G000790	INS	64	chr1	1422853	1422853	0	0	chr1:1401905-1401969	0	0	0	0	0	0	0	0
SV_INS_1G000800	INS	51	chr1	1422906	1422906	0	0	chr1:1402022-1402073	0	0	chr1:1398784-1398835	0	0	0	0	0
SV_INS_1G000810	INS	52	chr1	1423756	1423756	0	0	0	0	0	0	chr1:1406738-1406790	0	chr1:1410302-1410354	0	0
SV_DEL_1G001070	DEL	93	chr1	1460075	1460168	0	0	0	0	0	0	0	0	0	0	chr1:1431837-1431837
SV_DEL_1G001080	DEL	56	chr1	1479359	1479415	0	0	0	0	0	0	0	chr1:1444537-1444537	0	0	0
SV_INS_1G000820	INS	119	chr1	1488646	1488646	0	0	0	0	0	0	chr1:1471609-1471728	chr1:1453809-1453928	chr1:1475205-1475324	0	0
SV_DEL_1G001090	DEL	60	chr1	1493961	1494021	0	0	0	0	0	0	chr1:1477026-1477026	0	0	0	0
SV_DEL_1G001100	DEL	93	chr1	1512813	1512906	0	0	0	0	0	0	0	chr1:1478170-1478170	0	0	0
SV_DEL_1G001110	DEL	382	chr1	1527607	1527989	0	0	chr1:1506895-1506895	chr1:1600959-1600959	0	0	0	0	0	chr1:1557098-1557098	0
SV_INS_1G000830	INS	116	chr1	1528069	1528069	0	0	0	0	0	0	chr1:1511107-1511263	0	chr1:1514840-1514916	0	0
SV_DEL_1G001120	DEL	97	chr1	1528422	1528519	0	0	chr1:1507332-1507332	chr1:1601395-1601395	0	0	0	0	0	chr1:1557535-1557535	0
SV_COMDEL_1G000240	COMDEL	107	chr1	1536794	1536907	0	0	0	0	0	0	chr1:1519955-1519961	0	chr1:1523601-1523607	0	0
SV_COMDEL_1G000250	COMDEL	112	chr1	1543761	1543874	0	0	chr1:1522526-1522527	chr1:1616590-1616591	0	0	0	0	0	chr1:1572729-1572730	0
SV_DEL_1G001130	DEL	74	chr1	1545592	1545666	0	0	0	0	0	0	0	0	0	0	chr1:1517255-1517255
SV_DEL_1G001140	DEL	156	chr1	1557626	1557782	0	0	0	0	0	0	chr1:1540670-1540670	0	0	0	0
SV_INS_1G000840	INS	69	chr1	1558691	1558691	0	0	0	0	0	0	chr1:1541575-1541644	0	0	0	0
SV_DEL_1G001150	DEL	469.5	chr1	1561072	1561543	0	0	0	0	0	0	chr1:1544003-1544003	chr1:1526181-1526181	0	0	0
SV_COMINS_1G000210	COMINS	54	chr1	1572190	1572194	0	0	0	0	0	0	chr1:1554690-1554748	0	chr1:1558831-1558889	0	0
SV_INS_1G000850	INS	75	chr1	1574808	1574808	0	0	0	0	0	0	0	chr1:1539474-1539549	0	0	0
SV_COMINS_1G000220	COMINS	115	chr1	1586081	1586089	0	0	0	0	0	0	0	0	chr1:1572755-1572878	0	0
SV_INS_1G000860	INS	114	chr1	1586082	1586082	0	0	0	0	0	0	chr1:1568636-1568750	0	0	0	0
SV_DEL_1G001160	DEL	64	chr1	1586132	1586196	0	0	0	0	0	0	0	chr1:1550779-1550779	0	0	0
SV_DEL_1G001170	DEL	55	chr1	1586304	1586359	0	0	0	0	0	0	chr1:1568949-1568949	chr1:1550887-1550887	chr1:1573070-1573070	0	0
SV_INS_1G000870	INS	500	chr1	1586655	1586655	0	0	0	0	0	0	chr1:1569219-1569719	0	0	0	0
SV_DEL_1G001180	DEL	52	chr1	1591848	1591900	0	0	0	0	0	0	chr1:1574897-1574897	0	chr1:1578541-1578541	0	0
SV_DEL_1G001190	DEL	319	chr1	1599079	1599398	chr1:1574749-1574749	0	0	0	0	0	0	0	0	0	0
SV_INS_1G000880	INS	62	chr1	1607722	1607722	0	0	chr1:1586358-1586420	0	0	0	0	0	0	0	0
SV_DEL_1G001200	DEL	52	chr1	1608477	1608529	0	0	0	0	0	0	chr1:1591626-1591626	0	chr1:1595197-1595197	0	0
SV_DEL_1G001210	DEL	59	chr1	1629044	1629103	0	0	chr1:1607736-1607736	chr1:1701783-1701783	0	0	0	0	0	chr1:1657871-1657871	chr1:1600659-1600659
SV_DEL_1G001220	DEL	61	chr1	1635575	1635636	0	0	0	0	0	0	chr1:1618605-1618605	0	0	0	0
SV_COMINS_1G000230	COMINS	2099	chr1	1639185	1639194	0	0	0	0	0	chr1:1615307-1617415	0	0	0	0	chr1:1610691-1612799
SV_COMINS_1G000240	COMINS	125.33	chr1	1639330	1639364	0	0	0	0	0	0	chr1:1622348-1622507	chr1:1603933-1604093	chr1:1626005-1626164	0	0
SV_COMINS_1G000250	COMINS	80.33	chr1	1639375	1639400	0	0	0	0	0	0	chr1:1622519-1622628	chr1:1604104-1604206	chr1:1626175-1626279	0	0
SV_COMINS_1G000260	COMINS	441.67	chr1	1639412	1639615	0	0	0	0	0	0	chr1:1622640-1623281	chr1:1604218-1604853	chr1:1626291-1626949	0	0
SV_COMINS_1G000270	COMINS	640	chr1	1639627	1639992	0	0	0	0	0	0	chr1:1623293-1624298	chr1:1604865-1605870	chr1:1626961-1627966	0	0
SV_DEL_1G001230	DEL	67	chr1	1643850	1643917	0	chr1:1631431-1631431	0	0	0	chr1:1622053-1622053	chr1:1628169-1628169	chr1:1609743-1609743	chr1:1631836-1631836	0	chr1:1617475-1617475
SV_INS_1G000890	INS	178.25	chr1	1662224	1662224	0	0	0	chr1:1734841-1735019	0	0	chr1:1646555-1646733	chr1:1628105-1628283	chr1:1650260-1650439	0	0
SV_INS_1G000900	INS	2898.5	chr1	1682140	1682140	0	0	0	0	0	0	chr1:1666595-1672129	0	chr1:1670285-1670548	0	0
SV_INS_1G000910	INS	74	chr1	1694615	1694615	0	0	0	0	0	0	0	chr1:1660670-1660744	0	0	0
SV_DEL_1G001240	DEL	282	chr1	1712266	1712548	0	chr1:1699790-1699790	chr1:1690844-1690844	chr1:1785032-1785032	0	chr1:1690443-1690443	0	chr1:1678438-1678438	0	chr1:1740919-1740919	chr1:1685813-1685813
SV_INS_1G000920	INS	53	chr1	1712788	1712788	0	0	0	0	0	0	chr1:1702646-1702699	chr1:1678674-1678727	chr1:1701063-1701116	0	0
SV_COMINS_1G000280	COMINS	393	chr1	1713819	1713870	0	0	0	0	0	0	0	chr1:1679710-1680154	0	0	0
SV_COMINS_1G000290	COMINS	164	chr1	1715353	1715572	0	0	0	0	0	0	0	chr1:1680210-1680593	0	0	0
SV_COMDEL_1G000260	COMDEL	158	chr1	1715584	1716007	0	0	0	0	0	0	0	chr1:1680605-1680870	0	0	0
SV_INS_1G000930	INS	53	chr1	1744435	1744435	0	chr1:1731679-1731731	0	0	0	0	0	0	0	0	chr1:1717685-1717739
SV_COMINS_1G000300	COMINS	54	chr1	1749961	1749986	0	0	0	0	0	0	chr1:1739863-1739942	0	chr1:1738263-1738342	0	0
SV_INS_1G000940	INS	128	chr1	1750007	1750007	0	0	chr1:1728290-1728418	chr1:1822491-1822619	0	0	0	0	0	chr1:1778363-1778491	0
SV_DEL_1G001250	DEL	216	chr1	1750359	1750575	0	0	0	0	0	0	chr1:1740363-1740363	0	chr1:1738763-1738763	0	0
SV_DEL_1G001260	DEL	56	chr1	1763451	1763507	0	0	chr1:1741828-1741828	chr1:1836036-1836036	0	0	0	0	0	chr1:1791893-1791893	0
SV_DEL_1G001270	DEL	187	chr1	1765104	1765291	chr1:1740426-1740426	chr1:1752395-1752395	chr1:1743426-1743426	chr1:1837640-1837640	0	chr1:1743047-1743047	chr1:1754916-1754916	chr1:1729841-1729841	chr1:1753318-1753318	chr1:1793491-1793491	chr1:1738440-1738440
SV_INS_1G000950	INS	1240	chr1	1765292	1765292	0	0	0	0	chr1:1758397-1759637	0	0	0	0	0	0
SV_INS_1G000960	INS	53	chr1	1773256	1773256	0	0	0	0	0	0	0	0	0	0	chr1:1746389-1746442
SV_INS_1G000970	INS	80	chr1	1774757	1774757	0	0	0	0	0	0	0	chr1:1739292-1739372	0	0	0
SV_INS_1G000980	INS	54.4	chr1	1774809	1774809	0	0	chr1:1752926-1752982	chr1:1847136-1847192	0	0	chr1:1764414-1764466	0	chr1:1762822-1762874	chr1:1802987-1803043	0
SV_INS_1G000990	INS	21974	chr1	1778047	1778047	0	chr1:1765128-1787102	0	0	0	0	0	0	0	0	0
SV_INS_1G001000	INS	21896	chr1	1782529	1782529	0	chr1:1791573-1813469	0	0	0	0	0	0	0	0	0
SV_INS_1G001010	INS	21882	chr1	1783884	1783884	0	chr1:1814820-1836702	0	0	0	0	0	0	0	0	0
SV_COMDEL_1G000270	COMDEL	301	chr1	1792350	1792674	0	chr1:1844986-1845009	chr1:1770411-1770434	chr1:1864622-1864645	0	0	chr1:1781921-1781944	0	chr1:1780399-1780422	chr1:1820453-1820476	chr1:1765404-1765427
SV_COMINS_1G000310	COMINS	166.17	chr1	1792758	1792763	0	chr1:1845093-1845264	chr1:1770518-1770689	chr1:1864729-1864900	0	0	0	0	chr1:1780506-1780678	chr1:1820560-1820731	chr1:1765511-1765682
SV_DEL_1G001280	DEL	215	chr1	1799620	1799835	0	0	0	0	0	0	0	0	chr1:1787478-1787478	0	0
SV_INS_1G001020	INS	180	chr1	1842504	1842504	0	0	0	0	0	0	chr1:1831826-1832006	0	chr1:1830173-1830353	0	0
SV_DEL_1G001290	DEL	72	chr1	1854930	1855002	0	0	0	0	0	0	chr1:1844447-1844447	0	chr1:1842782-1842782	0	0
SV_DEL_1G001300	DEL	209	chr1	1862647	1862856	0	0	0	0	0	0	chr1:1852074-1852074	0	0	0	0
SV_INS_1G001030	INS	56	chr1	1864368	1864368	0	0	0	0	0	0	chr1:1853589-1853645	0	0	0	0
SV_COMINS_1G000320	COMINS	206	chr1	1873200	1873210	0	0	0	0	0	0	chr1:1862418-1862652	0	chr1:1860953-1861151	0	0
SV_INS_1G001040	INS	56	chr1	1882121	1882121	chr1:1857245-1857301	0	0	0	0	0	0	0	0	0	0
SV_INS_1G001050	INS	367	chr1	1886663	1886663	0	0	0	0	chr1:1881021-1881388	0	0	0	0	0	0
SV_COMDEL_1G000280	COMDEL	266	chr1	1892634	1892943	0	0	0	0	0	0	0	0	chr1:1880470-1880513	0	0
SV_DEL_1G001310	DEL	217	chr1	1917946	1918163	0	0	0	0	0	0	0	chr1:1882457-1882457	0	0	0
SV_COMDEL_1G000290	COMDEL	55	chr1	1931985	1932064	0	0	0	0	0	0	chr1:1921397-1921421	chr1:1896302-1896316	chr1:1919646-1919660	0	chr1:1904944-1904958
SV_INS_1G001060	INS	78	chr1	1944264	1944264	0	chr1:1996800-1996878	0	0	0	0	chr1:1933584-1933662	0	chr1:1931786-1931864	0	0
SV_COMDEL_1G000300	COMDEL	130	chr1	1958270	1958401	0	chr1:2010862-2010863	0	chr1:2030427-2030428	0	0	chr1:1947617-1947618	0	chr1:1945881-1945882	chr1:1986168-1986169	chr1:1931169-1931170
SV_DEL_1G001320	DEL	67	chr1	1961293	1961360	0	0	0	0	0	0	chr1:1950481-1950481	0	chr1:1948758-1948758	0	0
SV_DEL_1G001330	DEL	422	chr1	1991566	1991988	0	0	0	chr1:2063576-2063576	0	0	0	0	0	0	0
SV_DEL_1G001340	DEL	1427	chr1	1998079	1999506	0	chr1:2050534-2050534	chr1:1975993-1975993	chr1:2069669-2069669	0	chr1:1975830-1975830	chr1:1987236-1987236	chr1:1962270-1962270	chr1:1985420-1985420	chr1:2025832-2025832	chr1:1970842-1970842
SV_interTRANS_1G000050	interTRANS	1419.33	chr1	1998085	1999506	0	chr3:1709426-1710839	0	chr7:4624446-4625867	0	chr2:25988162-25989583	0	0	0	0	0
SV_intraTRANS_1G000010	intraTRANS	1421	chr1	1998085	1999506	0	0	0	0	0	0	0	chr1:26857699-26859119	0	0	0
SV_DEL_1G001350	DEL	54	chr1	2000263	2000317	0	0	0	chr1:2070426-2070426	0	0	chr1:1987994-1987994	0	chr1:1986178-1986178	chr1:2026590-2026590	0
SV_DEL_1G001360	DEL	53	chr1	2007006	2007059	0	0	0	chr1:2077084-2077084	0	0	0	0	0	chr1:2033247-2033247	0
SV_DEL_1G001370	DEL	125	chr1	2024267	2024392	0	0	0	0	0	0	chr1:2011956-2011956	0	0	0	0
SV_DEL_1G001380	DEL	117	chr1	2024658	2024775	0	chr1:2075699-2075699	0	chr1:2094694-2094694	0	0	chr1:2012223-2012223	0	chr1:2010478-2010478	chr1:2050848-2050848	chr1:1996001-1996001
SV_DEL_1G001390	DEL	117	chr1	2024682	2024799	0	0	0	0	0	0	0	chr1:1987428-1987428	0	0	0
SV_DEL_1G001400	DEL	89	chr1	2040599	2040688	0	0	0	0	0	0	0	0	chr1:2026295-2026295	0	0
SV_INS_1G001070	INS	70	chr1	2057891	2057891	0	0	0	0	0	0	chr1:2045212-2045282	0	0	0	0
SV_INS_1G001080	INS	54	chr1	2062099	2062099	0	0	0	0	0	0	0	0	chr1:2047694-2047748	0	0
SV_INS_1G001090	INS	61	chr1	2068323	2068323	0	0	0	0	0	0	0	0	chr1:2053976-2054037	0	0
SV_DEL_1G001410	DEL	119	chr1	2079298	2079417	0	0	chr1:2055802-2055802	chr1:2149201-2149201	0	0	0	chr1:2041798-2041798	0	chr1:2105319-2105319	chr1:2050475-2050475
SV_INS_1G001100	INS	2470.25	chr1	2083055	2083055	0	0	chr1:2059453-2064246	chr1:2152852-2152999	0	0	0	0	0	chr1:2108970-2113762	chr1:2054127-2054276
SV_DEL_1G001420	DEL	62	chr1	2113665	2113727	0	chr1:2164520-2164520	chr1:2094867-2094867	chr1:2183627-2183627	0	0	0	chr1:2076071-2076071	0	chr1:2144369-2144369	chr1:2084891-2084891
SV_COMINS_1G000330	COMINS	142	chr1	2114501	2114515	0	0	0	0	0	0	0	0	chr1:2100223-2100379	0	0
SV_INS_1G001110	INS	101.75	chr1	2114506	2114506	0	0	chr1:2095647-2095749	chr1:2184407-2184509	0	0	chr1:2101901-2102002	0	0	chr1:2145151-2145253	0
SV_INS_1G001120	INS	53	chr1	2125304	2125304	0	0	0	0	0	0	chr1:2112803-2112856	0	chr1:2111161-2111214	0	0
SV_COMDEL_1G000310	COMDEL	52	chr1	2125850	2125903	0	chr1:2176637-2176638	0	0	0	0	0	0	0	0	0
SV_INS_1G001130	INS	358	chr1	2140058	2140058	0	0	0	0	0	0	chr1:2127621-2127979	0	chr1:2125975-2126333	0	0
SV_INS_1G001140	INS	58	chr1	2159457	2159457	0	chr1:2210237-2210295	0	0	0	0	0	0	0	0	0
SV_INS_1G001150	INS	52	chr1	2163231	2163231	0	0	0	0	0	0	0	chr1:2125643-2125695	0	0	0
SV_COMDEL_1G000320	COMDEL	61	chr1	2169157	2169221	0	0	0	0	0	0	0	0	chr1:2155405-2155408	0	0
SV_DEL_1G001430	DEL	76	chr1	2176834	2176910	0	0	0	0	0	chr1:2153132-2153132	0	0	0	0	0
SV_INS_1G001160	INS	62	chr1	2184600	2184600	0	0	0	0	0	0	0	chr1:2147024-2147086	0	0	0
SV_COMDEL_1G000330	COMDEL	306	chr1	2185540	2185896	0	0	0	0	0	0	chr1:2173444-2173494	chr1:2148023-2148073	0	0	0
SV_DEL_1G001440	DEL	261	chr1	2185964	2186225	0	0	0	0	0	0	0	chr1:2148141-2148141	0	0	0
SV_DEL_1G001450	DEL	61	chr1	2201775	2201836	0	chr1:2252618-2252618	chr1:2183164-2183164	chr1:2271328-2271328	0	chr1:2178092-2178092	0	chr1:2163719-2163719	0	chr1:2232539-2232539	chr1:2172971-2172971
SV_DEL_1G001460	DEL	68	chr1	2201817	2201892	0	0	0	0	0	0	chr1:2189472-2189472	0	chr1:2188200-2188200	0	0
SV_COMDEL_1G000340	COMDEL	67	chr1	2211983	2212051	0	0	0	0	0	0	0	0	chr1:2198300-2198301	0	0
SV_INS_1G001170	INS	58	chr1	2218722	2218722	0	0	0	0	0	0	0	chr1:2180585-2180643	0	0	0
SV_DEL_1G001470	DEL	80	chr1	2226208	2226288	0	0	chr1:2207512-2207512	0	0	0	0	0	0	0	0
SV_INS_1G001180	INS	51	chr1	2226454	2226454	0	0	0	0	0	0	chr1:2213927-2213978	0	chr1:2212681-2212732	0	0
SV_COMINS_1G000340	COMINS	61.5	chr1	2257734	2257750	0	0	0	0	0	0	chr1:2245358-2245436	0	chr1:2244083-2244160	0	0
SV_DEL_1G001480	DEL	66	chr1	2265768	2265834	0	0	0	0	0	0	chr1:2253483-2253483	chr1:2227796-2227796	chr1:2252201-2252201	0	0
SV_INS_1G001190	INS	66	chr1	2265835	2265835	0	0	0	0	0	0	0	0	0	chr1:2296589-2296655	0
SV_DEL_1G001490	DEL	155	chr1	2277511	2277666	0	chr1:2328404-2328404	chr1:2258730-2258730	chr1:2347085-2347085	0	chr1:2253841-2253841	chr1:2265228-2265228	chr1:2239533-2239533	chr1:2263939-2263939	chr1:2308335-2308335	chr1:2248727-2248727
SV_INS_1G001200	INS	6563	chr1	2277516	2277516	chr1:2252765-2259328	0	0	0	0	0	0	0	0	0	0
SV_INS_1G001210	INS	1200	chr1	2277666	2277666	0	0	0	0	chr1:2272438-2273638	0	0	0	0	0	0
SV_INS_1G001220	INS	56	chr1	2278219	2278219	0	0	0	0	0	0	0	0	chr1:2264493-2264549	0	0
SV_DEL_1G001500	DEL	73	chr1	2285841	2285914	0	0	0	0	0	0	0	chr1:2247636-2247636	0	0	0
SV_INS_1G001230	INS	52	chr1	2289090	2289090	0	0	0	0	0	0	chr1:2276588-2276640	chr1:2250798-2250850	chr1:2275340-2275392	0	0
SV_INS_1G001240	INS	63	chr1	2289935	2289935	0	0	0	0	0	0	chr1:2277485-2277548	0	chr1:2276237-2276300	chr1:2320508-2320571	0
SV_INS_1G001250	INS	117	chr1	2290562	2290562	0	0	0	0	0	0	0	chr1:2252326-2252443	0	0	0
SV_INS_1G001260	INS	72	chr1	2290836	2290836	0	0	0	0	0	0	0	chr1:2252755-2252827	0	0	0
SV_INS_1G001270	INS	109.67	chr1	2293703	2293703	0	0	0	0	0	0	chr1:2281351-2281460	chr1:2255659-2255770	chr1:2280083-2280192	0	0
SV_INS_1G001280	INS	55.2	chr1	2294795	2294795	0	0	0	0	0	chr1:2270971-2271031	chr1:2282532-2282584	chr1:2256841-2256893	chr1:2281264-2281316	chr1:2325466-2325526	0
SV_COMDEL_1G000350	COMDEL	55	chr1	2294808	2294871	0	0	0	0	0	0	0	0	0	chr1:2325539-2325547	0
SV_DEL_1G001510	DEL	63	chr1	2298707	2298770	0	0	0	0	0	0	0	0	0	0	chr1:2269769-2269769
SV_INS_1G001290	INS	55	chr1	2298710	2298710	0	0	0	0	0	chr1:2274893-2274948	0	0	0	chr1:2329389-2329444	0
SV_DEL_1G001520	DEL	67.67	chr1	2298753	2298823	0	0	0	0	0	chr1:2274991-2274991	0	chr1:2260850-2260850	0	chr1:2329487-2329487	0
SV_INS_1G001300	INS	57	chr1	2301553	2301553	0	0	0	0	0	chr1:2277761-2277818	chr1:2289397-2289454	chr1:2263624-2263681	chr1:2288132-2288189	chr1:2332244-2332301	0
SV_DEL_1G001530	DEL	69	chr1	2306407	2306476	0	0	0	0	0	chr1:2282647-2282647	0	0	chr1:2293056-2293056	0	0
SV_DEL_1G001540	DEL	94	chr1	2315590	2315684	0	0	0	0	0	chr1:2291730-2291730	0	0	0	0	0
SV_INS_1G001310	INS	109	chr1	2315793	2315793	0	0	0	0	0	chr1:2291841-2291950	chr1:2303710-2303819	0	chr1:2302387-2302496	0	0
SV_COMDEL_1G000360	COMDEL	56	chr1	2320029	2320091	0	0	0	0	0	chr1:2296215-2296221	0	0	0	0	0
SV_INS_1G001320	INS	68	chr1	2321839	2321839	0	0	0	0	0	chr1:2297959-2298027	0	chr1:2283936-2284004	0	0	0
SV_COMINS_1G000350	COMINS	542	chr1	2322440	2322445	0	0	0	0	0	0	0	chr1:2284621-2285168	0	0	0
SV_DEL_1G001550	DEL	213	chr1	2323283	2323496	0	0	0	0	0	0	0	chr1:2285996-2285996	0	0	0
SV_DEL_1G001560	DEL	52	chr1	2327162	2327214	0	0	0	0	0	0	0	0	chr1:2313934-2313934	0	0
SV_DEL_1G001570	DEL	89	chr1	2337985	2338074	0	0	0	0	0	chr1:2314202-2314202	0	0	0	0	0
SV_COMINS_1G000360	COMINS	455	chr1	2347246	2347264	0	0	0	0	0	chr1:2323372-2323845	chr1:2335272-2335745	0	chr1:2333921-2334394	0	0
SV_INS_1G001330	INS	193	chr1	2347275	2347275	0	0	0	0	0	chr1:2323856-2324049	chr1:2335756-2335949	0	chr1:2334405-2334598	0	0
SV_INS_1G001340	INS	61	chr1	2383731	2383731	0	0	0	0	0	0	0	chr1:2346127-2346188	0	0	0
SV_INS_1G001350	INS	53	chr1	2383934	2383934	0	0	0	0	0	chr1:2360783-2360836	chr1:2372695-2372748	chr1:2346391-2346444	chr1:2371320-2371373	0	0
SV_COMDEL_1G000370	COMDEL	213.33	chr1	2384133	2384353	0	0	0	0	0	chr1:2361033-2361037	chr1:2372945-2372950	0	chr1:2371570-2371576	0	0
SV_COMDEL_1G000380	COMDEL	481	chr1	2384364	2384865	0	0	0	0	0	chr1:2361049-2361069	chr1:2372961-2372981	0	chr1:2371587-2371607	0	0
SV_COMINS_1G000370	COMINS	56	chr1	2384967	2384971	0	0	0	0	0	0	0	chr1:2347471-2347531	0	0	0
SV_INS_1G001360	INS	64	chr1	2405814	2405814	0	0	0	0	0	0	chr1:2393939-2394003	chr1:2368444-2368508	chr1:2392501-2392565	0	0
SV_COMDEL_1G000390	COMDEL	814	chr1	2410766	2411587	0	0	0	0	0	0	chr1:2398981-2398988	0	0	0	0
SV_DEL_1G001580	DEL	758	chr1	2410774	2411532	0	0	0	0	0	0	0	chr1:2373485-2373485	0	0	0
SV_COMINS_1G000380	COMINS	2426	chr1	2411175	2411179	0	0	0	0	0	0	0	0	chr1:2397886-2400316	0	0
SV_DEL_1G001590	DEL	99	chr1	2420296	2420395	0	0	0	0	0	0	0	chr1:2382228-2382228	0	0	0
SV_INS_1G001370	INS	62	chr1	2421871	2421871	0	0	0	0	0	0	chr1:2409269-2409331	0	chr1:2410988-2411050	0	0
SV_DEL_1G001600	DEL	51	chr1	2424790	2424841	0	0	0	0	0	0	0	chr1:2386598-2386598	0	0	0
SV_DEL_1G001610	DEL	52	chr1	2445271	2445323	chr1:2427052-2427052	0	0	0	0	0	0	0	0	0	0
SV_DEL_1G001620	DEL	59.67	chr1	2449302	2449362	0	0	0	0	0	0	chr1:2436758-2436758	chr1:2411100-2411100	chr1:2438417-2438417	0	0
SV_INS_1G001380	INS	69	chr1	2453959	2453959	0	0	0	0	0	0	0	chr1:2415688-2415757	0	0	0
SV_COMDEL_1G000400	COMDEL	69	chr1	2453982	2454054	0	0	0	0	0	0	0	chr1:2415780-2415783	0	0	0
SV_INS_1G001390	INS	91	chr1	2454244	2454244	0	0	0	0	0	0	chr1:2441630-2441721	0	0	0	0
SV_DEL_1G001630	DEL	230	chr1	2457458	2457688	0	0	0	0	0	0	chr1:2444907-2444907	0	chr1:2446550-2446550	0	0
SV_COMINS_1G000390	COMINS	81818	chr1	2464906	2464912	0	0	0	0	0	0	0	0	0	0	chr1:2519997-2601821
SV_COMINS_1G000400	COMINS	277	chr1	2464924	2464962	0	0	0	0	0	0	0	0	0	0	chr1:2601833-2602148
SV_COMINS_1G000410	COMINS	37500	chr1	2464975	2464981	0	0	0	0	0	0	0	0	0	0	chr1:2602161-2639667
SV_COMINS_1G000420	COMINS	668	chr1	2464992	2465006	0	0	0	0	0	0	0	0	0	0	chr1:2639678-2640360
SV_COMINS_1G000430	COMINS	639	chr1	2465024	2465062	0	0	0	0	0	0	0	0	0	0	chr1:2640378-2641055
SV_COMINS_1G000440	COMINS	256	chr1	2465073	2465111	0	0	0	0	0	0	0	0	0	0	chr1:2641066-2641360
SV_COMINS_1G000450	COMINS	15586	chr1	2465123	2465133	0	0	0	0	0	0	0	0	0	0	chr1:2641372-2656968
SV_COMINS_1G000460	COMINS	3239	chr1	2465146	2465161	0	0	0	0	0	0	0	0	0	0	chr1:2656981-2660235
SV_COMINS_1G000470	COMINS	20823	chr1	2465173	2465183	0	0	0	0	0	0	0	0	0	0	chr1:2660247-2681080
SV_COMINS_1G000480	COMINS	3133	chr1	2465194	2465213	0	0	0	0	0	0	0	0	0	0	chr1:2681091-2684243
SV_COMDEL_1G000410	COMDEL	346	chr1	2465229	2465634	0	0	0	0	0	0	0	0	0	0	chr1:2684259-2684318
SV_COMINS_1G000490	COMINS	993	chr1	2465649	2465729	0	0	0	0	0	0	0	0	0	0	chr1:2684333-2685406
SV_COMINS_1G000500	COMINS	9935	chr1	2465743	2465747	0	0	0	0	0	0	0	0	0	0	chr1:2685420-2695359
SV_INS_1G001400	INS	3891	chr1	2465760	2465760	0	0	0	0	0	0	0	0	0	0	chr1:2695372-2699263
SV_COMINS_1G000510	COMINS	764	chr1	2465773	2465860	0	0	0	0	0	0	0	0	0	0	chr1:2699276-2700127
SV_COMINS_1G000520	COMINS	142	chr1	2465871	2465872	0	0	0	0	0	0	0	0	0	0	chr1:2700138-2700281
SV_COMINS_1G000530	COMINS	4139	chr1	2465883	2466034	0	0	0	0	0	0	0	0	0	0	chr1:2700292-2704582
SV_COMINS_1G000540	COMINS	232	chr1	2466045	2466075	0	0	0	0	0	0	0	0	0	0	chr1:2704593-2704855
SV_COMINS_1G000550	COMINS	2149	chr1	2466087	2466213	0	0	0	0	0	0	0	0	0	0	chr1:2704867-2707142
SV_INS_1G001410	INS	109	chr1	2470073	2470073	0	0	0	0	0	0	chr1:2457319-2457428	chr1:2431782-2431891	0	0	0
SV_INS_1G001420	INS	3436	chr1	2502706	2502706	0	0	chr1:2483817-2487253	0	0	0	0	0	0	0	0
SV_INS_1G001430	INS	51	chr1	2505973	2505973	0	chr1:2556885-2556936	chr1:2490538-2490589	chr1:2575470-2575521	0	chr1:2482251-2482302	chr1:2493272-2493323	chr1:2467759-2467810	chr1:2494766-2494817	chr1:2536785-2536836	0
SV_INS_1G001440	INS	722	chr1	2506047	2506047	0	0	0	0	0	chr1:2482376-2483098	chr1:2493397-2494119	0	chr1:2494891-2495613	0	0
SV_DEL_1G001640	DEL	65	chr1	2510868	2510933	0	0	0	0	0	chr1:2487920-2487920	0	0	0	0	0
SV_DEL_1G001650	DEL	52	chr1	2511566	2511618	0	0	0	0	0	0	0	chr1:2473461-2473461	0	0	0
SV_DEL_1G001660	DEL	706	chr1	2524009	2524715	0	0	0	0	0	chr1:2501047-2501047	0	0	0	0	0
SV_DEL_1G001670	DEL	54	chr1	2525480	2525534	0	chr1:2576466-2576466	0	0	0	0	0	0	0	0	0
SV_INS_1G001450	INS	74	chr1	2526061	2526061	0	0	0	0	0	chr1:2502433-2502507	chr1:2514196-2514270	chr1:2487871-2487945	chr1:2515688-2515762	0	0
SV_COMDEL_1G000420	COMDEL	2885	chr1	2529651	2532537	0	0	0	0	0	0	chr1:2517850-2517851	0	0	0	0
SV_INS_1G001460	INS	404.43	chr1	2529945	2529945	0	0	chr1:2514530-2514979	chr1:2599476-2599925	0	chr1:2506373-2506808	0	chr1:2491801-2491960	chr1:2519596-2520037	chr1:2560743-2561192	chr1:2771041-2771490
SV_COMINS_1G000560	COMINS	682	chr1	2531183	2531231	0	0	0	0	0	chr1:2508037-2508767	0	chr1:2493202-2493932	0	0	0
SV_INS_1G001470	INS	6201	chr1	2532433	2532433	0	0	0	chr1:2602421-2608622	0	0	0	0	0	0	0
SV_INS_1G001480	INS	58	chr1	2534751	2534751	0	0	chr1:2519789-2519847	chr1:2610939-2610997	0	0	0	0	0	chr1:2566002-2566060	chr1:2776301-2776359
SV_INS_1G001490	INS	350.67	chr1	2540280	2540280	0	0	0	0	0	chr1:2517797-2518136	0	chr1:2502871-2503231	chr1:2530364-2530717	0	0
SV_DEL_1G001680	DEL	82	chr1	2542986	2543068	0	0	0	0	0	chr1:2520833-2520833	chr1:2528265-2528265	0	0	0	0
SV_DEL_1G001690	DEL	168	chr1	2555926	2556094	0	0	0	0	0	0	0	0	chr1:2546355-2546355	0	0
SV_COMDEL_1G000430	COMDEL	187	chr1	2567576	2567821	0	0	chr1:2552667-2552725	chr1:2643827-2643885	0	0	0	chr1:2530519-2530577	0	chr1:2598855-2598913	0
SV_COMDEL_1G000440	COMDEL	353	chr1	2567833	2568187	0	0	chr1:2552737-2552738	chr1:2643897-2643898	0	0	0	chr1:2530589-2530590	0	chr1:2598925-2598926	0
SV_DEL_1G001700	DEL	180	chr1	2568914	2569094	0	0	chr1:2553465-2553465	chr1:2644625-2644625	0	0	0	chr1:2531317-2531317	0	chr1:2599653-2599653	0
SV_INS_1G001500	INS	100.25	chr1	2592014	2592014	0	0	chr1:2576418-2576519	chr1:2667582-2667683	0	chr1:2569713-2569813	chr1:2577167-2577266	chr1:2554269-2554370	chr1:2582265-2582364	chr1:2622600-2622701	chr1:2833657-2833757
SV_DEL_1G001710	DEL	91	chr1	2609498	2609589	0	0	chr1:2593994-2593994	chr1:2685162-2685162	0	chr1:2587304-2587304	0	chr1:2571846-2571846	0	chr1:2640180-2640180	0
SV_COMINS_1G000570	COMINS	345.62	chr1	2613227	2613257	0	0	chr1:2597634-2598035	chr1:2688802-2689203	0	chr1:2590906-2591236	chr1:2598473-2598822	chr1:2575484-2575885	chr1:2603563-2603912	chr1:2643819-2644220	chr1:2854933-2855282
SV_COMDEL_1G000450	COMDEL	92	chr1	2614894	2615146	0	0	0	0	chr1:2610773-2610933	0	0	0	0	0	0
SV_COMDEL_1G000460	COMDEL	71	chr1	2615160	2615316	0	0	0	0	chr1:2610947-2611032	0	0	0	0	0	0
SV_INS_1G001510	INS	251.75	chr1	2620016	2620016	0	0	0	0	0	chr1:2598036-2598294	chr1:2605596-2605853	0	chr1:2610711-2610968	0	chr1:2862075-2862310
SV_INS_1G001520	INS	355	chr1	2621030	2621030	0	0	0	0	0	0	0	0	0	0	chr1:2863314-2863669
SV_COMINS_1G000580	COMINS	245	chr1	2625648	2625750	0	chr1:2676567-2676914	0	0	0	0	0	0	0	0	0
SV_INS_1G001530	INS	1472	chr1	2626461	2626461	0	0	0	0	0	0	chr1:2612218-2613690	0	0	0	0
SV_DEL_1G001720	DEL	230	chr1	2626504	2626734	0	0	0	0	0	0	0	0	chr1:2617399-2617399	0	0
SV_INS_1G001540	INS	111	chr1	2643369	2643369	0	0	0	0	0	0	0	0	0	0	chr1:2886012-2886123
SV_DEL_1G001730	DEL	193	chr1	2643377	2643570	chr1:2625075-2625075	0	0	0	0	0	0	0	0	0	0
SV_INS_1G001550	INS	205.33	chr1	2646741	2646741	0	0	chr1:2631433-2631636	0	0	chr1:2624996-2625202	chr1:2633944-2634149	chr1:2609322-2609528	chr1:2637426-2637632	0	chr1:2889492-2889698
SV_INS_1G001560	INS	95.5	chr1	2650849	2650849	0	0	0	0	0	chr1:2629291-2629387	0	chr1:2613630-2613725	0	0	0
SV_INS_1G001570	INS	245	chr1	2661379	2661379	0	0	0	0	0	chr1:2639968-2640213	0	0	0	0	0
SV_DEL_1G001740	DEL	68	chr1	2661539	2661607	0	0	0	0	0	chr1:2640373-2640373	0	0	0	0	0
SV_DEL_1G001750	DEL	60	chr1	2669005	2669065	0	0	0	0	0	0	chr1:2656432-2656432	0	0	0	0
SV_DEL_1G001760	DEL	70	chr1	2670638	2670708	0	0	0	0	0	chr1:2649461-2649461	chr1:2658039-2658039	0	0	0	0
SV_INS_1G001580	INS	59.5	chr1	2685790	2685790	0	0	0	0	0	0	0	chr1:2648702-2648758	chr1:2676772-2676835	0	0
SV_COMDEL_1G000470	COMDEL	69	chr1	2685792	2685918	0	chr1:2736874-2736918	0	0	0	chr1:2664446-2664503	0	0	0	0	chr1:2928807-2928864
SV_DEL_1G001770	DEL	70	chr1	2690859	2690929	0	0	0	0	0	chr1:2669467-2669467	0	chr1:2653842-2653842	chr1:2681908-2681908	0	0
SV_DEL_1G001780	DEL	116	chr1	2711889	2712005	0	0	0	0	0	0	chr1:2699230-2699230	0	0	0	0
SV_INS_1G001590	INS	65	chr1	2714011	2714011	0	0	0	0	0	0	chr1:2701211-2701276	0	0	0	0
SV_DEL_1G001790	DEL	266	chr1	2720835	2721101	0	0	chr1:2705724-2705724	0	0	0	0	0	0	chr1:2751587-2751587	chr1:2963827-2963827
SV_COMDEL_1G000480	COMDEL	98	chr1	2723053	2723162	0	0	0	0	0	0	chr1:2710288-2710299	0	0	0	0
SV_INS_1G001600	INS	55	chr1	2723664	2723664	0	0	chr1:2708292-2708347	chr1:2799565-2799620	0	0	chr1:2710792-2710847	chr1:2686594-2686649	chr1:2714613-2714668	chr1:2754155-2754210	chr1:2966396-2966451
SV_COMDEL_1G000490	COMDEL	558.75	chr1	2724630	2725194	0	0	chr1:2709280-2709284	chr1:2800598-2800605	0	0	0	0	0	chr1:2755145-2755149	chr1:2967386-2967390
SV_INS_1G001610	INS	276	chr1	2725644	2725644	0	0	chr1:2709739-2710015	chr1:2801062-2801338	0	0	0	0	0	chr1:2755605-2755881	chr1:2967847-2968123
SV_DEL_1G001800	DEL	75	chr1	2726272	2726347	0	0	0	0	0	0	chr1:2713468-2713468	chr1:2689261-2689261	chr1:2717282-2717282	0	0
SV_DEL_1G001810	DEL	125	chr1	2726364	2726489	0	0	chr1:2710731-2710731	chr1:2802058-2802058	0	0	0	0	0	chr1:2756597-2756597	chr1:2968841-2968841
SV_DEL_1G001820	DEL	111	chr1	2729388	2729499	0	0	0	0	0	0	chr1:2716530-2716530	chr1:2692280-2692280	chr1:2720339-2720339	0	0
SV_DEL_1G001830	DEL	230	chr1	2729509	2729739	0	0	0	0	0	0	0	0	chr1:2720350-2720350	0	0
SV_DEL_1G001840	DEL	88	chr1	2730092	2730180	0	0	chr1:2714264-2714264	chr1:2805597-2805597	0	0	0	0	0	chr1:2760128-2760128	chr1:2972375-2972375
SV_DEL_1G001850	DEL	57	chr1	2742281	2742338	0	chr1:2793337-2793337	chr1:2726417-2726417	0	0	0	0	0	0	chr1:2772279-2772279	chr1:2984529-2984529
SV_INS_1G001620	INS	213	chr1	2747746	2747746	0	chr1:2798760-2798973	chr1:2731840-2732053	0	0	0	0	0	0	chr1:2777702-2777915	chr1:2989951-2990164
SV_DEL_1G001860	DEL	62	chr1	2748204	2748266	0	0	0	chr1:2823737-2823737	0	0	0	0	0	0	0
SV_DEL_1G001870	DEL	67	chr1	2763706	2763773	0	chr1:2814887-2814887	chr1:2747966-2747966	chr1:2839163-2839163	0	0	0	0	0	chr1:2793831-2793831	chr1:3006080-3006080
SV_INS_1G001630	INS	72	chr1	2781572	2781572	0	chr1:2832628-2832700	chr1:2765683-2765755	0	0	0	0	0	0	chr1:2811549-2811621	chr1:3023797-3023869
SV_INS_1G001640	INS	91	chr1	2797877	2797877	0	0	0	0	0	0	chr1:2784917-2785008	0	chr1:2788393-2788484	0	0
SV_INS_1G001650	INS	1040.5	chr1	2799630	2799630	0	0	0	0	0	0	chr1:2786793-2787834	0	chr1:2790269-2791309	0	0
SV_INS_1G001660	INS	58.75	chr1	2810299	2810299	0	0	0	0	chr1:2806021-2806080	chr1:2788865-2788922	chr1:2798589-2798649	0	chr1:2802018-2802077	0	0
SV_COMINS_1G000590	COMINS	184	chr1	2813111	2813127	0	0	0	0	0	chr1:2791708-2791908	0	0	0	0	0
SV_INS_1G001670	INS	185	chr1	2816496	2816496	0	0	0	0	0	chr1:2795274-2795459	chr1:2804779-2804964	0	chr1:2808234-2808419	0	0
SV_DEL_1G001880	DEL	54	chr1	2818998	2819052	0	0	0	0	0	0	chr1:2807476-2807476	0	chr1:2810948-2810948	0	0
SV_COMDEL_1G000500	COMDEL	268	chr1	2822576	2822901	0	0	0	0	0	0	0	0	chr1:2814398-2814455	0	0
SV_DEL_1G001890	DEL	697	chr1	2841299	2841996	0	0	0	0	0	0	chr1:2829562-2829562	chr1:2804076-2804076	0	0	chr1:3083646-3083646
SV_DEL_1G001900	DEL	700	chr1	2853822	2854522	0	0	0	0	0	0	0	chr1:2815905-2815905	0	0	chr1:3095476-3095476
SV_COMINS_1G000600	COMINS	455.5	chr1	2855356	2855361	0	0	0	0	0	0	0	chr1:2816754-2817215	0	0	chr1:3096325-3096785
SV_INS_1G001680	INS	450.67	chr1	2855361	2855361	0	0	0	0	0	chr1:2834288-2834741	chr1:2842987-2843436	0	chr1:2846933-2847383	0	0
SV_INS_1G001690	INS	154.75	chr1	2857432	2857432	0	0	0	chr1:2932762-2932917	0	0	0	chr1:2819265-2819420	0	chr1:2885529-2885684	chr1:3098836-3098990
SV_DEL_1G001910	DEL	692	chr1	2859004	2859696	0	0	0	0	0	0	0	0	0	chr1:2887257-2887257	0
SV_DEL_1G001920	DEL	105	chr1	2868575	2868680	0	0	0	0	0	chr1:2848034-2848034	0	0	0	0	0
SV_INS_1G001700	INS	339	chr1	2869057	2869057	0	chr1:2920227-2920566	0	0	0	0	0	0	0	0	0
SV_DEL_1G001930	DEL	130	chr1	2874207	2874337	0	0	chr1:2858481-2858481	chr1:2949747-2949747	0	0	0	chr1:2836254-2836254	0	chr1:2901778-2901778	chr1:3115818-3115818
SV_DEL_1G001940	DEL	700	chr1	2886566	2887266	0	0	chr1:2870622-2870622	chr1:2961890-2961890	0	chr1:2865909-2865909	chr1:2874727-2874727	chr1:2848402-2848402	chr1:2878599-2878599	chr1:2913922-2913922	chr1:3127962-3127962
SV_INS_1G001710	INS	52	chr1	2887793	2887793	0	0	0	0	0	0	0	chr1:2848917-2848969	0	0	0
SV_INS_1G001720	INS	54	chr1	2888323	2888323	0	0	0	0	0	chr1:2866944-2866998	chr1:2875764-2875818	0	chr1:2879632-2879686	0	0
SV_DEL_1G001950	DEL	230	chr1	2889135	2889365	0	0	chr1:2872498-2872498	chr1:2963785-2963785	0	0	0	0	0	chr1:2915791-2915791	chr1:3129821-3129821
SV_INS_1G001730	INS	191	chr1	2890032	2890032	0	0	0	0	0	chr1:2868769-2868954	chr1:2877569-2877763	0	chr1:2881444-2881638	0	0
SV_INS_1G001740	INS	56	chr1	2894025	2894025	0	0	0	0	0	chr1:2872895-2872951	chr1:2881703-2881759	0	chr1:2885578-2885634	0	0
SV_DEL_1G001960	DEL	165	chr1	2897330	2897495	0	0	0	0	0	chr1:2876265-2876265	chr1:2885042-2885042	0	chr1:2888909-2888909	0	0
SV_INS_1G001750	INS	81.29	chr1	2897942	2897942	0	0	chr1:2881073-2881153	chr1:2972367-2972446	0	chr1:2876716-2876798	chr1:2885494-2885578	0	chr1:2889360-2889444	chr1:2924370-2924450	chr1:3138400-3138480
SV_DEL_1G001970	DEL	167	chr1	2902207	2902374	0	0	0	0	0	chr1:2881080-2881080	0	0	0	0	0
SV_DEL_1G001980	DEL	83	chr1	2914766	2914849	0	0	0	0	0	0	chr1:2902421-2902421	0	chr1:2906288-2906288	0	0
SV_INS_1G001760	INS	104	chr1	2916806	2916806	0	0	0	0	0	chr1:2895492-2895596	chr1:2904361-2904465	0	chr1:2908228-2908332	0	0
SV_DEL_1G001990	DEL	2014	chr1	2918646	2920660	0	0	0	0	0	0	0	chr1:2879815-2879815	0	0	0
SV_INS_1G001770	INS	62	chr1	2919620	2919620	0	0	0	0	0	chr1:2898407-2898469	chr1:2907278-2907340	0	chr1:2911145-2911207	0	0
SV_INS_1G001780	INS	115	chr1	2923239	2923239	0	0	0	0	0	chr1:2902002-2902117	chr1:2910877-2910992	0	chr1:2914734-2914849	0	0
SV_DEL_1G002000	DEL	1290	chr1	2923345	2924635	0	0	0	0	0	chr1:2902220-2902220	chr1:2911090-2911090	0	0	0	0
SV_COMINS_1G000610	COMINS	295.33	chr1	2940266	2940281	0	0	0	0	0	chr1:2917935-2918246	chr1:2926824-2927133	0	chr1:2931962-2932273	0	0
SV_INS_1G001790	INS	59	chr1	2941178	2941178	0	0	0	0	0	chr1:2919136-2919195	chr1:2928028-2928087	0	chr1:2933172-2933231	0	0
SV_INS_1G001800	INS	96	chr1	2943781	2943781	0	0	0	0	0	chr1:2921793-2921889	chr1:2930679-2930775	0	chr1:2935827-2935923	0	0
SV_COMDEL_1G000510	COMDEL	117	chr1	2946590	2946752	0	0	0	0	0	chr1:2924683-2924728	chr1:2933565-2933610	0	0	0	0
SV_COMDEL_1G000520	COMDEL	103	chr1	2946611	2946752	0	0	0	0	0	0	0	0	chr1:2938733-2938771	0	0
SV_INS_1G001810	INS	197	chr1	2966152	2966152	0	0	0	0	0	chr1:2944077-2944274	chr1:2952976-2953173	0	0	0	0
SV_COMINS_1G000620	COMINS	196	chr1	2966153	2966156	0	0	0	0	0	0	0	0	chr1:2958095-2958294	0	0
SV_DEL_1G002010	DEL	141	chr1	2967075	2967216	0	0	0	0	0	chr1:2945175-2945175	chr1:2954071-2954071	0	0	0	0
SV_DEL_1G002020	DEL	203	chr1	2969000	2969203	0	0	0	0	0	0	0	0	chr1:2961122-2961122	0	0
SV_INS_1G001820	INS	189.33	chr1	2969627	2969627	0	0	0	0	0	chr1:2947543-2947732	chr1:2956456-2956644	0	chr1:2961550-2961741	0	0
SV_COMINS_1G000630	COMINS	56	chr1	2970178	2970182	0	0	0	0	0	chr1:2948300-2948360	chr1:2957210-2957270	0	0	0	0
SV_COMDEL_1G000530	COMDEL	58	chr1	2972761	2972826	0	0	0	0	0	chr1:2950869-2950876	chr1:2959813-2959820	0	chr1:2964884-2964891	0	0
SV_DEL_1G002030	DEL	51	chr1	2974788	2974839	0	0	0	0	0	0	chr1:2961709-2961709	0	chr1:2966767-2966767	0	0
SV_INS_1G001830	INS	69	chr1	2974915	2974915	0	0	0	0	0	chr1:2952839-2952908	0	0	chr1:2966844-2966913	0	0
SV_COMINS_1G000640	COMINS	105	chr1	2974916	2974937	0	0	0	0	0	0	chr1:2961787-2961913	0	0	0	0
SV_INS_1G001840	INS	1493.33	chr1	2975275	2975275	0	0	0	0	0	chr1:2953334-2954828	chr1:2962278-2963770	0	chr1:2967338-2968832	0	0
SV_INS_1G001850	INS	54	chr1	2976325	2976325	0	0	0	0	0	chr1:2955864-2955918	chr1:2964805-2964859	0	chr1:2969873-2969927	0	0
SV_COMINS_1G000650	COMINS	51	chr1	2976580	2976587	0	0	0	0	0	chr1:2956168-2956226	chr1:2965110-2965168	0	chr1:2970172-2970230	0	0
SV_DEL_1G002040	DEL	212	chr1	2977357	2977569	0	0	0	0	0	chr1:2957026-2957026	chr1:2965969-2965969	0	chr1:2971032-2971032	0	0
SV_COMINS_1G000660	COMINS	101	chr1	2978580	2978606	0	0	0	0	0	chr1:2958080-2958207	chr1:2967025-2967152	0	0	0	0
SV_DEL_1G002050	DEL	164	chr1	2978830	2978994	0	0	0	0	0	chr1:2958431-2958431	chr1:2967376-2967376	0	0	0	0
SV_DEL_1G002060	DEL	63	chr1	2981717	2981780	0	0	0	0	0	0	chr1:2970120-2970120	0	0	0	0
SV_DEL_1G002070	DEL	101	chr1	2984788	2984889	0	0	0	0	0	0	0	0	chr1:2978261-2978261	0	0
SV_DEL_1G002080	DEL	59.5	chr1	2987371	2987431	0	chr1:3038871-3038871	0	0	0	chr1:2966862-2966862	chr1:2975743-2975743	0	chr1:2980703-2980703	0	0
SV_COMDEL_1G000540	COMDEL	54	chr1	2987374	2987435	0	0	0	0	0	0	0	0	0	chr1:3013852-3013859	0
SV_INS_1G001860	INS	58	chr1	2987435	2987435	0	0	chr1:2970653-2970707	0	0	0	0	0	0	0	chr1:3228005-3228067
SV_INS_1G001870	INS	54	chr1	3003600	3003600	0	0	0	0	0	0	0	0	chr1:2996831-2996885	0	0
SV_INS_1G001880	INS	142.5	chr1	3003873	3003873	0	0	0	0	0	chr1:2983290-2983433	0	0	chr1:2997162-2997304	0	0
SV_intraTRANS_1G000020	intraTRANS	699	chr1	3011991	3012689	chr1:2993408-2994106	0	0	0	0	0	0	0	0	0	0
SV_DEL_1G002090	DEL	257	chr1	3019435	3019692	0	0	0	0	0	0	0	0	chr1:3012903-3012903	0	0
SV_COMDEL_1G000550	COMDEL	234	chr1	3021242	3021542	0	0	0	0	0	chr1:3000785-3000851	chr1:3009454-3009520	0	chr1:3014427-3014493	chr1:3047657-3047723	0
SV_DEL_1G002100	DEL	275	chr1	3032850	3033125	0	0	0	0	0	chr1:3012194-3012194	chr1:3020806-3020806	chr1:2992005-2992005	chr1:3025799-3025799	0	0
SV_INS_1G001890	INS	253	chr1	3038683	3038683	0	0	0	0	0	0	0	0	0	0	chr1:3279309-3279562
SV_DEL_1G002110	DEL	76	chr1	3038685	3038761	0	0	0	0	0	chr1:3017695-3017695	chr1:3026306-3026306	0	chr1:3031322-3031322	0	0
SV_INS_1G001900	INS	253	chr1	3038756	3038756	chr1:3020148-3020401	chr1:3090214-3090467	chr1:3022024-3022277	chr1:3113289-3113542	chr1:3034427-3034680	0	0	chr1:2997635-2997888	0	chr1:3064931-3065184	0
SV_COMINS_1G000670	COMINS	910	chr1	3038950	3038966	0	0	0	0	0	chr1:3017888-3018814	chr1:3026499-3027425	0	chr1:3031515-3032441	0	0
SV_COMDEL_1G000560	COMDEL	965	chr1	3038977	3039999	0	0	0	0	0	0	0	0	chr1:3032452-3032509	0	0
SV_INS_1G001910	INS	233	chr1	3040176	3040176	0	0	0	0	0	chr1:3019059-3019292	chr1:3027670-3027903	chr1:2999326-2999559	chr1:3032686-3032919	0	0
SV_DEL_1G002120	DEL	1303	chr1	3046694	3047997	0	0	0	0	0	chr1:3025782-3025782	chr1:3034395-3034395	0	chr1:3039411-3039411	0	0
SV_interTRANS_1G000060	interTRANS	1298	chr1	3046696	3047993	0	0	0	0	0	chr5:23862139-23863436	0	0	0	0	0
SV_DEL_1G002130	DEL	131	chr1	3048319	3048450	0	chr1:3100030-3100030	0	0	0	0	0	0	0	0	0
SV_DEL_1G002140	DEL	131	chr1	3048443	3048574	0	0	0	0	0	chr1:3026228-3026228	chr1:3034841-3034841	chr1:3007777-3007777	chr1:3039857-3039857	0	0
SV_DEL_1G002150	DEL	359	chr1	3061323	3061682	0	chr1:3112902-3112902	0	0	0	0	0	0	0	0	0
SV_COMDEL_1G000570	COMDEL	359	chr1	3061397	3061757	0	0	0	0	0	0	0	chr1:3020603-3020604	0	0	0
SV_INS_1G001920	INS	360	chr1	3061671	3061671	0	0	0	0	0	0	0	0	0	chr1:3088117-3088477	0
SV_INS_1G001930	INS	936	chr1	3061867	3061867	0	0	0	0	0	0	0	0	0	chr1:3088314-3089250	0
SV_COMINS_1G000680	COMINS	577	chr1	3061868	3061880	0	0	0	0	0	0	0	chr1:3020716-3021305	0	0	0
SV_DEL_1G002160	DEL	619	chr1	3062767	3063386	0	0	0	0	chr1:3058694-3058694	0	0	0	0	0	0
SV_DEL_1G002170	DEL	149	chr1	3062994	3063143	0	0	0	0	0	0	0	0	0	chr1:3090378-3090378	0
SV_DEL_1G002180	DEL	155	chr1	3063207	3063362	0	0	0	0	0	0	0	0	0	chr1:3090440-3090440	0
SV_INS_1G001940	INS	155	chr1	3063362	3063362	0	0	0	0	0	chr1:3041057-3041212	chr1:3049586-3049741	chr1:3022795-3022950	chr1:3054683-3054838	0	0
SV_DEL_1G002190	DEL	149	chr1	3063520	3063669	0	0	0	0	0	chr1:3041363-3041363	0	0	chr1:3054989-3054989	0	0
SV_INS_1G001950	INS	154	chr1	3063750	3063750	0	0	0	0	0	0	chr1:3050126-3050278	chr1:3023337-3023492	0	chr1:3090828-3090983	0
SV_DEL_1G002200	DEL	114	chr1	3063777	3063891	0	0	0	0	0	0	chr1:3050301-3050301	0	0	0	0
SV_INS_1G001960	INS	680.5	chr1	3063782	3063782	0	0	0	0	0	0	0	chr1:3023524-3024128	0	chr1:3091015-3091772	0
SV_COMDEL_1G000580	COMDEL	298	chr1	3063798	3064153	0	0	0	0	0	0	0	chr1:3024144-3024201	0	chr1:3091788-3091845	0
SV_DEL_1G002210	DEL	120	chr1	3069634	3069754	0	0	0	0	0	chr1:3047324-3047324	0	0	0	0	0
SV_INS_1G001970	INS	266	chr1	3077279	3077279	0	0	0	0	0	chr1:3054848-3055114	chr1:3063675-3063941	0	chr1:3068618-3068884	0	0
SV_DEL_1G002220	DEL	349	chr1	3082166	3082515	0	0	0	chr1:3156957-3156957	0	0	0	0	0	0	0
SV_DEL_1G002230	DEL	349	chr1	3082255	3082604	0	0	0	0	0	0	0	chr1:3042254-3042254	0	0	0
SV_DEL_1G002240	DEL	545	chr1	3086846	3087391	0	0	0	0	0	chr1:3064668-3064668	chr1:3073490-3073490	0	0	0	0
SV_INS_1G001980	INS	948	chr1	3089854	3089854	0	0	0	0	0	chr1:3067121-3068069	chr1:3075945-3076893	0	chr1:3081433-3082381	0	0
SV_INS_1G001990	INS	1790.8	chr1	3091454	3091454	0	0	0	0	0	chr1:3069668-3071400	chr1:3078492-3080224	chr1:3051107-3052839	chr1:3083982-3086007	chr1:3119042-3120775	0
SV_INS_1G002000	INS	217	chr1	3105426	3105426	0	0	0	0	0	0	0	0	chr1:3100019-3100236	0	0
SV_DEL_1G002250	DEL	2863	chr1	3109294	3112157	0	0	0	0	0	chr1:3089249-3089249	chr1:3098073-3098073	0	chr1:3104114-3104114	0	0
SV_INS_1G002010	INS	66	chr1	3112891	3112891	0	0	0	0	0	0	0	chr1:3074313-3074379	0	chr1:3142255-3142321	0
SV_DEL_1G002260	DEL	61	chr1	3123884	3123945	0	0	0	0	0	0	0	chr1:3085426-3085426	0	chr1:3153373-3153373	0
SV_INS_1G002020	INS	56	chr1	3134214	3134214	0	0	0	0	0	0	0	0	0	chr1:3163644-3163700	0
SV_INS_1G002030	INS	298	chr1	3142144	3142144	0	0	0	0	0	0	0	chr1:3103604-3103902	0	0	0
SV_COMDEL_1G000590	COMDEL	143	chr1	3180337	3180486	0	0	0	0	0	0	chr1:3166436-3166437	chr1:3142153-3142159	chr1:3172325-3172326	chr1:3209872-3209878	0
SV_INS_1G002040	INS	96	chr1	3182313	3182313	0	0	0	0	0	0	0	0	chr1:3174131-3174227	0	0
SV_DEL_1G002270	DEL	91	chr1	3185918	3186009	0	0	0	0	0	0	0	0	chr1:3177850-3177850	0	0
SV_INS_1G002050	INS	55	chr1	3195122	3195122	0	0	0	0	0	0	0	chr1:3156785-3156840	chr1:3186964-3187019	chr1:3224528-3224583	0
SV_DEL_1G002280	DEL	103	chr1	3195777	3195880	0	0	0	0	0	0	chr1:3181706-3181706	0	0	0	0
SV_INS_1G002060	INS	275	chr1	3196853	3196853	0	chr1:3248103-3248378	0	0	0	0	0	0	0	0	0
SV_INS_1G002070	INS	2672.25	chr1	3206661	3206661	0	0	0	0	0	0	chr1:3192489-3195164	chr1:3168326-3171000	chr1:3198479-3201157	chr1:3236076-3238738	0
SV_DEL_1G002290	DEL	4793	chr1	3206843	3211636	chr1:3188460-3188460	chr1:3258374-3258374	chr1:3190402-3190402	chr1:3281348-3281348	chr1:3202137-3202137	chr1:3184052-3184052	chr1:3195346-3195346	chr1:3171185-3171185	chr1:3201341-3201341	chr1:3238922-3238922	chr1:3447750-3447750
SV_interTRANS_1G000070	interTRANS	4787.33	chr1	3206846	3211644	chr5:3362901-3367689	chr4:18521138-18525910	0	chr5:8523859-8528644	0	chr2:13257572-13262359	0	chr2:6407086-6411885	0	0	chr5:29621293-29626080
SV_intraTRANS_1G000030	intraTRANS	4788.5	chr1	3206849	3211637	0	0	chr1:2059457-2064245	0	0	0	0	0	0	chr1:2108974-2113761	0
SV_interTRANS_1G000080	interTRANS	4061	chr1	3207577	3211637	0	0	0	0	0	0	chr2:17692555-17696615	0	0	0	0
SV_DEL_1G002300	DEL	187	chr1	3214164	3214351	chr1:3190987-3190987	chr1:3260901-3260901	chr1:3192929-3192929	chr1:3283876-3283876	chr1:3204663-3204663	chr1:3186579-3186579	chr1:3197856-3197856	chr1:3173707-3173707	chr1:3203864-3203864	chr1:3241448-3241448	chr1:3450277-3450277
SV_INS_1G002080	INS	56	chr1	3219452	3219452	0	chr1:3265998-3266054	0	0	0	0	0	0	0	0	0
SV_DEL_1G002310	DEL	554	chr1	3235689	3236243	0	0	0	0	0	0	chr1:3219159-3219159	chr1:3195015-3195015	chr1:3225148-3225148	0	0
SV_interTRANS_1G000090	interTRANS	546	chr1	3235699	3236245	0	0	0	0	0	0	0	0	chr3:17128192-17128737	0	0
SV_INS_1G002090	INS	72.67	chr1	3236931	3236931	0	0	0	0	0	0	chr1:3219840-3219913	chr1:3195699-3195772	chr1:3225820-3225892	0	0
SV_INS_1G002100	INS	204	chr1	3242867	3242867	0	0	0	0	0	0	chr1:3225871-3226075	0	0	0	0
SV_DEL_1G002320	DEL	353	chr1	3254804	3255157	0	0	0	0	0	0	0	0	chr1:3243814-3243814	0	0
SV_DEL_1G002330	DEL	171	chr1	3255328	3255499	0	0	0	0	0	0	0	chr1:3214154-3214154	0	chr1:3282426-3282426	0
SV_DEL_1G002340	DEL	171	chr1	3255372	3255543	0	0	0	0	0	0	chr1:3238560-3238560	0	chr1:3244029-3244029	0	0
SV_DEL_1G002350	DEL	171	chr1	3255440	3255611	0	chr1:3302039-3302039	chr1:3234016-3234016	chr1:3324982-3324982	0	chr1:3227663-3227663	0	0	0	0	chr1:3491377-3491377
SV_INS_1G002110	INS	1416	chr1	3260642	3260642	chr1:3237280-3238696	0	0	0	chr1:3250938-3252354	0	0	0	0	0	0
SV_INS_1G002120	INS	1393	chr1	3270272	3270272	0	0	0	0	0	0	0	chr1:3228969-3230362	0	0	0
SV_INS_1G002130	INS	786.75	chr1	3271166	3271166	0	0	0	0	0	0	chr1:3254208-3254997	chr1:3231265-3232054	chr1:3259681-3260471	chr1:3298106-3298885	0
SV_DEL_1G002360	DEL	753	chr1	3274222	3274975	0	0	0	0	0	0	0	0	chr1:3263532-3263532	0	0
SV_DEL_1G002370	DEL	106	chr1	3279175	3279281	0	0	0	0	0	0	0	chr1:3240004-3240004	0	0	0
SV_INS_1G002140	INS	284	chr1	3279289	3279289	0	0	0	0	0	0	chr1:3263121-3263405	0	chr1:3267873-3268157	0	0
SV_DEL_1G002380	DEL	665	chr1	3279649	3280314	0	0	0	0	0	0	chr1:3263765-3263765	chr1:3240374-3240374	chr1:3268517-3268517	0	0
SV_INS_1G002150	INS	5350	chr1	3280310	3280310	0	0	0	0	0	0	0	0	0	chr1:3308025-3313375	0
SV_INS_1G002160	INS	616	chr1	3283397	3283397	0	0	0	0	0	0	chr1:3266848-3267464	chr1:3243455-3244071	chr1:3271600-3272216	chr1:3316461-3317077	0
SV_DEL_1G002390	DEL	77	chr1	3295867	3295944	0	0	0	0	0	0	chr1:3279886-3279886	0	0	0	0
SV_COMINS_1G000690	COMINS	52	chr1	3296921	3296928	0	chr1:3343310-3343369	chr1:3275276-3275335	chr1:3366247-3366306	0	chr1:3268917-3268976	0	0	0	0	chr1:3532620-3532679
SV_DEL_1G002400	DEL	511	chr1	3300306	3300817	0	chr1:3346738-3346738	chr1:3278704-3278704	chr1:3369677-3369677	0	chr1:3272345-3272345	0	0	0	0	chr1:3536048-3536048
SV_DEL_1G002410	DEL	528	chr1	3304265	3304793	0	0	0	0	0	0	chr1:3288204-3288204	0	0	0	0
SV_INS_1G002170	INS	108	chr1	3310968	3310968	0	0	0	0	0	0	0	chr1:3271504-3271612	0	0	0
SV_INS_1G002180	INS	162	chr1	3313550	3313550	0	0	0	0	0	0	chr1:3296956-3297118	0	chr1:3302328-3302490	chr1:3347278-3347440	0
SV_INS_1G002190	INS	162	chr1	3313601	3313601	0	0	0	0	0	0	0	chr1:3274243-3274405	0	0	0
SV_INS_1G002200	INS	162	chr1	3313700	3313700	0	chr1:3359567-3359729	chr1:3291531-3291693	chr1:3382506-3382668	0	chr1:3285174-3285336	0	0	0	0	chr1:3548876-3549038
SV_DEL_1G002420	DEL	71	chr1	3315943	3316014	0	0	0	0	0	0	0	chr1:3276747-3276747	0	0	0
SV_INS_1G002210	INS	4305.2	chr1	3325430	3325430	0	chr1:3371399-3375721	chr1:3303362-3307688	chr1:3394338-3398660	0	chr1:3297007-3301241	0	0	0	0	chr1:3560709-3565031
SV_DEL_1G002430	DEL	227	chr1	3358812	3359039	0	0	0	0	0	0	0	0	chr1:3347654-3347654	0	0
SV_INS_1G002220	INS	956	chr1	3361964	3361964	0	0	0	0	0	0	chr1:3345385-3346338	0	chr1:3350545-3351504	0	0
SV_INS_1G002230	INS	4857	chr1	3363624	3363624	0	0	0	0	0	0	chr1:3347997-3352854	0	0	0	0
SV_COMDEL_1G000600	COMDEL	105	chr1	3364412	3364542	0	0	0	0	0	0	chr1:3353641-3353666	0	chr1:3353948-3353973	0	0
SV_INS_1G002240	INS	92	chr1	3367410	3367410	0	0	0	0	0	0	0	0	chr1:3356836-3356928	0	0
SV_INS_1G002250	INS	86	chr1	3376409	3376409	0	0	0	0	0	0	0	chr1:3337104-3337190	0	0	0
SV_COMDEL_1G000610	COMDEL	324	chr1	3376425	3376753	0	0	0	0	0	0	chr1:3365557-3365564	chr1:3337206-3337210	chr1:3365966-3365973	0	0
SV_INS_1G002260	INS	56	chr1	3409929	3409929	0	0	0	0	0	chr1:3385765-3385821	chr1:3398752-3398808	0	chr1:3399182-3399238	0	0
SV_INS_1G002270	INS	133	chr1	3410429	3410429	0	0	0	0	0	chr1:3386319-3386452	chr1:3399305-3399438	chr1:3370907-3371040	chr1:3399735-3399868	0	0
SV_DEL_1G002440	DEL	1029	chr1	3416929	3417958	chr1:3394994-3394994	chr1:3467296-3467296	chr1:3399200-3399200	chr1:3490207-3490207	0	chr1:3392902-3392902	chr1:3405907-3405907	chr1:3377506-3377506	chr1:3406313-3406313	chr1:3450736-3450736	chr1:3656608-3656608
SV_INS_1G002280	INS	53	chr1	3448723	3448723	0	0	0	0	0	0	chr1:3436821-3436874	chr1:3408373-3408426	0	0	0
SV_INS_1G002290	INS	506.5	chr1	3476191	3476191	0	0	0	0	0	0	chr1:3464356-3464869	0	chr1:3464667-3465167	0	0
SV_INS_1G002300	INS	124.75	chr1	3477578	3477578	0	0	chr1:3458809-3458934	0	0	chr1:3452633-3452758	0	0	chr1:3466563-3466688	chr1:3510256-3510380	0
SV_DEL_1G002450	DEL	88	chr1	3478494	3478582	0	0	chr1:3459860-3459860	0	0	chr1:3453684-3453684	0	0	0	chr1:3511306-3511306	0
SV_DEL_1G002460	DEL	87	chr1	3478520	3478607	0	0	0	0	0	0	chr1:3467213-3467213	0	0	0	0
SV_INS_1G002310	INS	277.17	chr1	3478794	3478794	0	0	chr1:3460081-3460363	0	0	chr1:3453907-3454189	chr1:3467406-3467667	chr1:3438486-3438750	chr1:3467919-3468211	chr1:3511527-3511809	0
SV_INS_1G002320	INS	99	chr1	3479775	3479775	0	0	chr1:3461352-3461451	0	0	chr1:3455180-3455279	0	0	0	chr1:3512800-3512899	0
SV_DEL_1G002470	DEL	160	chr1	3480973	3481133	0	0	chr1:3462688-3462688	0	0	chr1:3456518-3456518	0	0	0	chr1:3514139-3514139	0
SV_DEL_1G002480	DEL	106	chr1	3482185	3482291	0	0	0	0	0	0	chr1:3471077-3471077	0	chr1:3471594-3471594	0	0
SV_DEL_1G002490	DEL	106	chr1	3482230	3482336	0	0	0	0	0	chr1:3457586-3457586	0	chr1:3442224-3442224	0	0	0
SV_DEL_1G002500	DEL	106	chr1	3482269	3482375	0	0	chr1:3463779-3463779	0	0	0	0	0	0	chr1:3515223-3515223	0
SV_INS_1G002330	INS	3918	chr1	3482912	3482912	0	0	0	0	0	0	chr1:3471709-3475627	0	0	0	0
SV_DEL_1G002510	DEL	58	chr1	3505287	3505345	0	0	0	0	0	0	0	0	0	0	chr1:3743846-3743846
SV_INS_1G002340	INS	64	chr1	3525057	3525057	0	chr1:3574399-3574463	chr1:3506460-3506524	chr1:3597266-3597330	0	chr1:3500248-3500312	0	0	0	chr1:3557871-3557935	chr1:3763471-3763535
SV_DEL_1G002520	DEL	76	chr1	3543317	3543393	0	0	0	0	0	0	0	0	chr1:3532666-3532666	0	0
SV_INS_1G002350	INS	199	chr1	3543321	3543321	0	0	0	0	0	0	0	chr1:3503260-3503459	0	0	0
SV_INS_1G002360	INS	199	chr1	3543368	3543368	0	0	0	0	0	0	chr1:3536193-3536392	0	0	0	0
SV_INS_1G002370	INS	52	chr1	3560126	3560126	0	0	chr1:3541594-3541646	chr1:3632405-3632457	0	0	chr1:3553187-3553239	chr1:3520287-3520339	chr1:3549434-3549486	chr1:3593035-3593087	0
SV_DEL_1G002530	DEL	53	chr1	3562215	3562268	0	0	0	0	0	0	0	0	chr1:3551544-3551544	0	0
SV_COMINS_1G000700	COMINS	87	chr1	3563199	3563215	0	0	0	0	0	0	chr1:3556303-3556406	chr1:3523409-3523512	0	0	0
SV_INS_1G002380	INS	185	chr1	3616599	3616599	0	0	0	0	0	0	chr1:3609892-3610077	0	chr1:3605960-3606145	0	0
SV_INS_1G002390	INS	57	chr1	3630972	3630972	0	0	0	0	0	0	chr1:3624454-3624511	0	chr1:3620535-3620592	0	0
SV_COMINS_1G000710	COMINS	127	chr1	3647201	3647221	0	0	0	chr1:3719565-3719712	0	0	0	0	0	0	0
SV_INS_1G002400	INS	75	chr1	3663835	3663835	0	0	0	0	0	0	chr1:3657304-3657379	0	0	0	0
SV_INS_1G002410	INS	71	chr1	3665794	3665794	0	0	0	0	0	0	chr1:3659339-3659410	0	0	0	0
SV_COMDEL_1G000620	COMDEL	605	chr1	3695338	3695953	0	0	0	0	0	0	0	0	chr1:3684912-3684922	0	0
SV_DEL_1G002540	DEL	61	chr1	3696607	3696668	0	0	0	0	0	0	0	chr1:3656753-3656753	0	0	0
SV_INS_1G002420	INS	81	chr1	3704848	3704848	0	0	0	0	0	0	chr1:3698438-3698519	chr1:3664923-3665004	chr1:3693821-3693902	0	0
SV_INS_1G002430	INS	11027.5	chr1	3707527	3707527	0	0	0	0	0	0	chr1:3701244-3712271	0	chr1:3696628-3707656	0	0
SV_INS_1G002440	INS	3827.5	chr1	3707822	3707822	0	0	0	0	0	0	chr1:3712567-3716414	0	chr1:3707952-3711760	0	0
SV_DEL_1G002550	DEL	246	chr1	3738017	3738263	0	chr1:3787415-3787415	0	0	0	0	0	0	0	0	0
SV_COMDEL_1G000630	COMDEL	263	chr1	3743168	3743453	0	0	0	0	chr1:3734754-3734776	0	0	0	0	0	0
SV_DEL_1G002560	DEL	66	chr1	3808091	3808157	0	0	chr1:3789653-3789653	0	0	0	0	0	0	0	0
SV_COMDEL_1G000640	COMDEL	237	chr1	3813877	3814135	0	0	0	0	0	0	chr1:3822454-3822475	0	chr1:3817855-3817876	0	0
SV_COMINS_1G000720	COMINS	176	chr1	3814154	3814203	0	0	0	0	0	0	chr1:3822494-3822719	0	chr1:3817895-3818120	0	0
SV_INS_1G002450	INS	1074	chr1	3829916	3829916	0	0	0	0	0	0	chr1:3838456-3839546	chr1:3789809-3790897	chr1:3833881-3834925	0	0
SV_DEL_1G002570	DEL	2784	chr1	3849043	3851827	0	0	0	0	0	0	0	chr1:3809989-3809989	0	0	0
SV_DEL_1G002580	DEL	52	chr1	3857665	3857717	0	0	0	chr1:3929959-3929959	0	0	0	chr1:3815800-3815800	chr1:3862668-3862668	0	0
SV_COMINS_1G000730	COMINS	54	chr1	3857734	3857745	0	0	0	0	0	0	0	0	chr1:3862685-3862750	0	0
SV_DEL_1G002590	DEL	61	chr1	3866332	3866393	0	0	0	0	0	0	0	0	chr1:3871334-3871334	0	0
SV_DEL_1G002600	DEL	51	chr1	3866384	3866435	0	chr1:3915520-3915520	0	0	0	0	chr1:3875923-3875923	0	0	0	chr1:4104988-4104988
SV_INS_1G002460	INS	114	chr1	3871192	3871192	0	0	0	0	0	0	chr1:3880712-3880826	chr1:3829219-3829333	chr1:3876176-3876290	0	0
SV_INS_1G002470	INS	174.67	chr1	3871271	3871271	0	0	0	0	0	0	chr1:3880903-3881077	chr1:3829405-3829580	chr1:3876367-3876542	0	0
SV_DEL_1G002610	DEL	76	chr1	3904506	3904582	0	0	0	0	0	0	0	0	chr1:3909822-3909822	0	0
SV_COMDEL_1G000650	COMDEL	105	chr1	3904699	3904842	0	0	0	0	0	0	0	0	chr1:3909940-3909978	0	0
SV_DEL_1G002620	DEL	204	chr1	3914423	3914627	0	0	0	0	chr1:3905683-3905683	0	0	0	0	0	0
SV_INS_1G002480	INS	53	chr1	3918227	3918227	0	0	0	0	0	0	0	0	chr1:3923385-3923438	0	0
SV_INS_1G002490	INS	68	chr1	3928126	3928126	chr1:3905097-3905165	chr1:3977225-3977293	0	0	0	0	0	0	0	0	0
SV_DEL_1G002630	DEL	57.17	chr1	3929320	3929377	chr1:3906363-3906363	chr1:3978502-3978502	0	0	0	chr1:3904819-3904819	chr1:3939194-3939194	0	chr1:3934595-3934595	0	chr1:4167875-4167875
SV_COMDEL_1G000660	COMDEL	198	chr1	3938358	3938571	0	0	0	0	0	0	0	chr1:3896701-3896716	0	0	0
SV_INS_1G002500	INS	400	chr1	3957484	3957484	0	chr1:4006589-4006989	0	0	0	0	0	0	0	0	0
SV_DEL_1G002640	DEL	201	chr1	3963298	3963499	0	0	0	0	0	0	0	chr1:3921439-3921439	0	0	chr1:4201857-4201857
SV_COMINS_1G000740	COMINS	59	chr1	3995776	3995792	0	0	0	0	0	0	chr1:4005553-4005628	chr1:3953721-3953796	chr1:4000908-4000984	0	0
SV_COMINS_1G000750	COMINS	447.33	chr1	3995804	3995837	0	0	0	0	0	0	chr1:4005640-4006121	chr1:3953808-3954288	chr1:4000995-4001475	0	0
SV_DEL_1G002650	DEL	184	chr1	3997473	3997657	0	0	0	0	0	0	0	0	chr1:4003077-4003077	0	0
SV_DEL_1G002660	DEL	67	chr1	4008899	4008966	0	0	0	0	0	0	0	chr1:3967263-3967263	0	0	0
SV_DEL_1G002670	DEL	97	chr1	4015879	4015976	0	0	0	0	0	0	0	chr1:3974133-3974133	0	0	0
SV_INS_1G002510	INS	76	chr1	4025051	4025051	0	0	0	0	0	0	chr1:4035290-4035382	0	chr1:4030466-4030526	0	0
SV_DEL_1G002680	DEL	554	chr1	4025361	4025915	0	0	0	0	0	0	chr1:4035688-4035688	chr1:3983495-3983495	chr1:4030835-4030835	0	0
SV_DEL_1G002690	DEL	589	chr1	4028266	4028855	0	0	0	0	0	0	chr1:4038028-4038028	chr1:3985825-3985825	0	0	0
SV_DEL_1G002700	DEL	521	chr1	4028277	4028798	0	0	0	0	0	0	0	0	chr1:4033183-4033183	0	0
SV_DEL_1G002710	DEL	192	chr1	4029119	4029311	0	0	0	0	0	0	0	0	0	chr1:4061936-4061936	0
SV_INS_1G002520	INS	98	chr1	4033239	4033239	0	0	0	0	0	0	chr1:4042329-4042424	chr1:3990137-3990233	chr1:4037606-4037709	0	0
SV_INS_1G002530	INS	89	chr1	4036840	4036840	0	0	0	0	0	0	chr1:4046043-4046132	chr1:3993838-3993927	chr1:4041357-4041446	0	0
SV_DEL_1G002720	DEL	86	chr1	4047463	4047549	0	0	0	0	0	0	chr1:4056689-4056689	chr1:4004554-4004554	chr1:4052071-4052071	0	0
SV_DEL_1G002730	DEL	52.67	chr1	4060597	4060651	0	0	0	chr1:4128643-4128643	0	0	0	chr1:4017573-4017573	chr1:4065087-4065087	0	0
SV_COMDEL_1G000670	COMDEL	90	chr1	4075416	4075543	0	0	0	0	0	0	chr1:4084332-4084369	chr1:4032308-4032345	chr1:4079756-4079793	0	0
SV_INS_1G002540	INS	75	chr1	4087453	4087453	0	0	0	0	0	0	chr1:4096303-4096378	chr1:4044281-4044356	0	0	0
SV_INS_1G002550	INS	51	chr1	4107990	4107990	0	0	0	0	0	0	chr1:4116862-4116913	0	chr1:4112304-4112355	0	0
SV_INS_1G002560	INS	52	chr1	4117900	4117900	0	0	0	0	0	0	0	0	chr1:4122338-4122390	0	0
SV_INS_1G002570	INS	257	chr1	4120532	4120532	0	0	chr1:4102008-4102265	chr1:4188568-4188825	0	chr1:4095949-4096206	chr1:4129505-4129762	chr1:4077458-4077715	chr1:4125036-4125293	chr1:4153179-4153436	chr1:4358919-4359176
SV_DEL_1G002740	DEL	52	chr1	4129007	4129059	0	0	0	0	0	0	chr1:4138195-4138195	0	chr1:4133699-4133699	0	0
SV_INS_1G002580	INS	368	chr1	4130183	4130183	chr1:4106947-4107315	0	0	0	0	0	0	0	0	0	0
SV_INS_1G002590	INS	61	chr1	4144017	4144017	0	0	0	0	0	0	chr1:4153162-4153223	0	chr1:4148658-4148719	0	0
SV_DEL_1G002750	DEL	939	chr1	4144884	4145823	0	0	0	0	0	chr1:4120596-4120596	0	0	0	0	0
SV_INS_1G002600	INS	27703	chr1	4158052	4158052	0	chr1:4207498-4235201	0	0	0	0	0	0	0	0	0
SV_DEL_1G002760	DEL	76	chr1	4160107	4160183	0	chr1:4237250-4237250	0	0	0	0	0	0	0	0	0
SV_INS_1G002610	INS	1376	chr1	4165885	4165885	0	0	0	0	chr1:4156805-4158181	0	0	0	0	0	0
SV_INS_1G002620	INS	151	chr1	4186584	4186584	0	0	0	0	0	0	chr1:4195654-4195805	0	0	0	0
SV_INS_1G002630	INS	1951	chr1	4186768	4186768	0	0	0	0	0	0	chr1:4195989-4197940	0	0	0	0
SV_COMDEL_1G000680	COMDEL	69	chr1	4188118	4188190	0	0	0	0	0	0	chr1:4199301-4199304	0	0	0	0
SV_INS_1G002640	INS	126	chr1	4188272	4188272	0	0	0	0	0	chr1:4162988-4163158	chr1:4199428-4199500	chr1:4145368-4145534	0	0	chr1:4426900-4426996
SV_COMINS_1G000760	COMINS	52	chr1	4188273	4188302	0	0	0	0	0	0	0	0	chr1:4192870-4192951	0	0
SV_INS_1G002650	INS	96.67	chr1	4193280	4193280	0	0	0	0	0	chr1:4168236-4168330	chr1:4204516-4204649	0	chr1:4197938-4198001	0	0
SV_INS_1G002660	INS	80	chr1	4193370	4193370	0	0	0	0	0	0	0	0	chr1:4198088-4198168	0	0
SV_INS_1G002670	INS	85	chr1	4193421	4193421	0	0	0	0	0	chr1:4168463-4168548	0	0	0	0	0
SV_INS_1G002680	INS	3535	chr1	4218859	4218859	0	0	0	0	0	0	0	0	0	0	chr1:4457501-4461036
SV_INS_1G002690	INS	3487	chr1	4219265	4219265	0	0	0	chr1:4287521-4291007	0	chr1:4194371-4197859	0	0	0	0	0
SV_INS_1G002700	INS	53	chr1	4221676	4221676	0	0	0	0	0	0	chr1:4233050-4233103	0	0	0	0
SV_DEL_1G002770	DEL	102	chr1	4229260	4229362	0	0	0	0	0	0	0	0	chr1:4234068-4234068	0	0
SV_INS_1G002710	INS	4572	chr1	4322060	4322060	0	0	0	0	0	0	chr1:4333432-4338004	0	0	0	0
SV_INS_1G002720	INS	10505	chr1	4327381	4327381	0	0	0	0	0	0	chr1:4343294-4353799	0	0	0	0
SV_INS_1G002730	INS	64	chr1	4331834	4331834	chr1:4308867-4308931	0	0	0	0	0	chr1:4358225-4358289	chr1:4288848-4288913	chr1:4336647-4336710	0	chr1:4573923-4573987
SV_INS_1G002740	INS	2559	chr1	4342259	4342259	0	0	0	0	0	chr1:4320779-4323338	0	0	0	0	0
SV_INS_1G002750	INS	56	chr1	4344636	4344636	0	0	chr1:4326363-4326419	0	0	0	0	0	0	0	0
SV_INV_1G000010	INV	6834	chr1	4347183	4358403	chr1:4327492-4334444	0	chr1:4332220-4339163	chr1:4422157-4428913	0	0	0	0	0	chr1:4383242-4389998	chr1:4592585-4599343
SV_COMDEL_1G000690	COMDEL	62	chr1	4347252	4347318	chr1:4324361-4324365	0	chr1:4329043-4329047	chr1:4418986-4418990	0	0	0	0	0	chr1:4380075-4380079	chr1:4589416-4589420
SV_COMINS_1G000770	COMINS	410	chr1	4347332	4347379	chr1:4324379-4324834	0	chr1:4329061-4329526	chr1:4419004-4419459	0	0	0	0	0	chr1:4380093-4380548	chr1:4589434-4589889
SV_COMDEL_1G000700	COMDEL	60.8	chr1	4347394	4347765	chr1:4324849-4325159	0	chr1:4329541-4329851	chr1:4419474-4419785	0	0	0	0	0	chr1:4380563-4380873	chr1:4589904-4590214
SV_COMDEL_1G000710	COMDEL	240.8	chr1	4347778	4348197	chr1:4325172-4325350	0	chr1:4329864-4330042	chr1:4419798-4419977	0	0	0	0	0	chr1:4380886-4381064	chr1:4590227-4590405
SV_DEL_1G002780	DEL	4265	chr1	4348160	4352425	0	0	0	0	0	0	0	chr1:4305254-4305254	0	0	0
SV_COMDEL_1G000720	COMDEL	1799.4	chr1	4348208	4350043	chr1:4325361-4325397	0	chr1:4330053-4330087	chr1:4419988-4420024	0	0	0	0	0	chr1:4381075-4381111	chr1:4590416-4590452
SV_COMDEL_1G000730	COMDEL	3089	chr1	4350055	4353146	chr1:4325409-4325411	0	chr1:4330099-4330101	chr1:4420036-4420038	0	0	0	0	0	chr1:4381123-4381125	chr1:4590464-4590466
SV_INS_1G002760	INS	497.5	chr1	4351887	4351887	0	0	0	0	0	0	chr1:4378395-4378892	0	chr1:4356802-4357300	0	0
SV_COMDEL_1G000740	COMDEL	1569	chr1	4353159	4354928	chr1:4325424-4325624	0	chr1:4330114-4330314	chr1:4420051-4420251	0	0	0	0	0	chr1:4381138-4381338	chr1:4590479-4590679
SV_COMINS_1G000780	COMINS	2148.4	chr1	4354942	4354981	chr1:4325638-4327795	0	chr1:4330328-4332524	chr1:4420265-4422460	0	0	0	0	0	chr1:4381352-4383546	chr1:4590693-4592888
SV_COMINS_1G000790	COMINS	310	chr1	4354994	4355101	chr1:4327808-4328225	0	chr1:4332537-4332954	0	0	0	0	0	0	0	0
SV_COMINS_1G000800	COMINS	951	chr1	4354994	4355468	0	0	0	chr1:4422473-4423898	0	0	0	0	0	chr1:4383559-4384984	chr1:4592901-4594326
SV_COMINS_1G000810	COMINS	639	chr1	4355112	4355468	chr1:4328236-4329231	0	chr1:4332965-4333960	0	0	0	0	0	0	0	0
SV_COMINS_1G000820	COMINS	656.2	chr1	4355479	4355722	chr1:4329242-4330142	0	chr1:4333971-4334865	chr1:4423909-4424809	0	0	0	0	0	chr1:4384995-4385895	chr1:4594337-4595239
SV_COMINS_1G000830	COMINS	664	chr1	4355759	4355857	chr1:4330179-4330941	0	chr1:4334902-4335664	chr1:4424846-4425608	0	0	0	0	0	chr1:4385932-4386694	chr1:4595276-4596038
SV_COMINS_1G000840	COMINS	1085	chr1	4355868	4355923	chr1:4330952-4332092	0	chr1:4335675-4336815	chr1:4425619-4426759	0	0	0	0	0	chr1:4386705-4387845	chr1:4596049-4597189
SV_COMINS_1G000850	COMINS	1520.6	chr1	4355934	4356036	chr1:4332103-4333845	0	chr1:4336826-4338565	chr1:4426770-4428314	0	0	0	0	0	chr1:4387856-4389400	chr1:4597200-4598744
SV_COMDEL_1G000750	COMDEL	342	chr1	4356048	4356456	chr1:4333857-4333923	0	chr1:4338577-4338643	chr1:4428326-4428392	0	0	0	0	0	chr1:4389412-4389478	chr1:4598756-4598822
SV_COMINS_1G000860	COMINS	562	chr1	4356468	4356486	chr1:4333935-4334515	0	chr1:4338655-4339235	chr1:4428404-4428984	0	0	0	0	0	chr1:4389490-4390070	chr1:4598834-4599414
SV_COMDEL_1G000760	COMDEL	460	chr1	4357453	4358398	chr1:4335476-4335961	0	chr1:4340196-4340681	chr1:4429948-4430433	0	0	0	0	0	chr1:4391034-4391519	chr1:4600378-4600863
SV_INS_1G002770	INS	4627.67	chr1	4358398	4358398	0	0	0	0	0	0	chr1:4385401-4390029	chr1:4311219-4315846	chr1:4363809-4368437	0	0
SV_DEL_1G002790	DEL	490	chr1	4363853	4364343	0	0	chr1:4346087-4346087	0	0	0	0	0	0	0	0
SV_INS_1G002780	INS	1424	chr1	4406054	4406054	chr1:4383663-4385087	0	0	0	0	0	0	0	0	0	0
SV_INS_1G002790	INS	82	chr1	4445886	4445886	0	chr1:4522869-4522951	0	chr1:4517961-4518043	0	0	chr1:4477685-4477767	chr1:4403214-4403296	chr1:4456213-4456295	chr1:4479035-4479117	0
SV_DEL_1G002800	DEL	61	chr1	4452299	4452360	0	0	0	0	0	0	chr1:4484216-4484216	chr1:4409720-4409720	chr1:4462702-4462702	0	0
SV_DEL_1G002810	DEL	59	chr1	4465409	4465468	0	0	0	0	0	0	chr1:4497247-4497247	0	0	0	0
SV_DEL_1G002820	DEL	65	chr1	4466551	4466616	0	0	chr1:4448396-4448396	0	0	0	0	0	0	0	0
SV_DEL_1G002830	DEL	124.67	chr1	4467630	4467755	0	0	chr1:4449411-4449411	0	0	chr1:4448699-4448699	0	0	0	0	chr1:4710153-4710153
SV_DEL_1G002840	DEL	58	chr1	4479392	4479455	0	0	0	0	0	0	chr1:4511126-4511126	chr1:4436673-4436673	0	0	0
SV_COMDEL_1G000770	COMDEL	738	chr1	4481850	4482601	0	0	chr1:4463546-4463559	chr1:4554063-4554076	0	0	chr1:4513500-4513516	0	chr1:4492142-4492155	chr1:4515105-4515118	0
SV_DEL_1G002850	DEL	760	chr1	4481852	4482612	0	0	0	0	0	0	0	chr1:4439049-4439049	0	0	0
SV_INS_1G002800	INS	106.67	chr1	4482646	4482646	0	0	chr1:4463604-4463711	chr1:4554121-4554228	0	0	chr1:4513558-4513664	chr1:4439083-4439190	chr1:4492200-4492307	chr1:4515164-4515270	0
SV_COMINS_1G000870	COMINS	73	chr1	4508163	4508170	0	0	chr1:4489241-4489321	chr1:4579762-4579842	0	chr1:4489106-4489186	0	0	0	chr1:4540798-4540878	0
SV_COMINS_1G000880	COMINS	53	chr1	4579176	4579182	0	0	0	0	0	0	chr1:4610106-4610161	chr1:4535649-4535708	chr1:4588777-4588832	0	0
SV_INS_1G002810	INS	67	chr1	4582107	4582107	0	0	0	0	0	0	chr1:4613066-4613140	chr1:4538631-4538684	chr1:4591738-4591812	0	0
SV_INS_1G002820	INS	51	chr1	4586188	4586188	0	0	0	0	0	0	chr1:4617163-4617214	0	0	0	0
SV_DEL_1G002860	DEL	60	chr1	4610763	4610823	0	0	0	0	0	0	chr1:4641644-4641644	0	chr1:4620296-4620296	0	0
SV_INS_1G002830	INS	123.88	chr1	4613830	4613830	0	0	chr1:4594906-4595030	chr1:4685451-4685575	0	chr1:4594743-4594867	chr1:4644693-4644816	chr1:4570264-4570388	chr1:4623343-4623468	chr1:4646431-4646554	chr1:4856075-4856199
SV_DEL_1G002870	DEL	296	chr1	4624122	4624418	0	0	0	0	0	0	chr1:4655106-4655106	chr1:4580690-4580690	chr1:4633727-4633727	0	0
SV_INS_1G002840	INS	108	chr1	4624540	4624540	0	0	0	0	0	0	chr1:4655230-4655338	chr1:4580814-4580922	chr1:4633851-4633959	0	0
SV_INS_1G002850	INS	92	chr1	4634424	4634424	0	0	chr1:4615600-4615692	0	0	0	chr1:4665186-4665278	chr1:4590805-4590897	chr1:4643820-4643912	chr1:4667117-4667209	0
SV_INS_1G002860	INS	86	chr1	4638051	4638051	0	0	chr1:4619319-4619405	0	0	0	0	0	chr1:4647539-4647625	0	0
SV_COMINS_1G000890	COMINS	60.5	chr1	4668869	4668887	0	0	chr1:4650116-4650194	chr1:4740495-4740573	0	0	chr1:4699648-4699728	chr1:4625297-4625375	0	0	0
SV_INS_1G002870	INS	60	chr1	4668887	4668887	0	0	0	0	0	0	0	0	chr1:4678346-4678406	0	0
SV_INS_1G002880	INS	64	chr1	4688326	4688326	0	0	0	chr1:4760004-4760068	0	chr1:4669252-4669316	0	0	0	chr1:4721042-4721106	0
SV_COMINS_1G000900	COMINS	67	chr1	4691490	4691496	0	0	0	0	0	0	chr1:4722319-4722392	0	chr1:4700987-4701060	0	0
SV_INS_1G002890	INS	68.8	chr1	4691500	4691500	chr1:4670531-4670599	chr1:4768514-4768583	chr1:4672846-4672915	0	chr1:4683611-4683680	0	0	chr1:4647912-4647981	0	0	0
SV_DEL_1G002880	DEL	56	chr1	4699502	4699558	0	0	0	0	0	0	chr1:4730431-4730431	chr1:4655972-4655972	chr1:4709102-4709102	0	0
SV_INS_1G002900	INS	61	chr1	4709305	4709305	0	0	0	0	0	0	chr1:4740251-4740312	chr1:4665745-4665806	chr1:4718922-4718983	0	chr1:4951533-4951594
SV_INS_1G002910	INS	256	chr1	4711418	4711418	0	0	0	0	0	0	0	0	0	0	chr1:4953684-4953940
SV_INS_1G002920	INS	59	chr1	4714134	4714134	0	0	0	0	0	0	chr1:4745081-4745138	chr1:4670597-4670654	chr1:4723801-4723865	0	chr1:4956639-4956697
SV_DEL_1G002890	DEL	141	chr1	4728545	4728686	0	0	0	0	0	0	0	chr1:4685081-4685081	chr1:4738271-4738271	0	0
SV_DEL_1G002900	DEL	130	chr1	4737804	4737934	0	0	0	0	0	0	chr1:4768773-4768773	chr1:4694168-4694168	chr1:4747348-4747348	0	0
SV_DEL_1G002910	DEL	54	chr1	4741199	4741253	0	0	0	0	0	0	0	0	chr1:4750643-4750643	0	0
SV_DEL_1G002920	DEL	78	chr1	4751469	4751547	chr1:4730506-4730506	chr1:4828518-4828518	chr1:4732738-4732738	0	0	0	0	0	0	0	0
SV_DEL_1G002930	DEL	90	chr1	4776725	4776815	0	0	0	0	0	0	0	0	chr1:4786085-4786085	0	0
SV_DEL_1G002940	DEL	66	chr1	4781177	4781243	0	0	0	0	0	0	chr1:4811983-4811983	0	0	0	0
SV_DEL_1G002950	DEL	59	chr1	4782615	4782674	0	0	0	0	0	0	0	chr1:4738707-4738707	0	0	0
SV_DEL_1G002960	DEL	53	chr1	4802428	4802481	0	0	chr1:4783596-4783596	0	0	0	0	0	chr1:4811646-4811646	chr1:4835201-4835201	chr1:5045083-5045083
SV_DEL_1G002970	DEL	53	chr1	4802476	4802529	0	0	0	0	0	0	chr1:4833255-4833255	0	0	0	0
SV_INS_1G002930	INS	267	chr1	4802881	4802881	chr1:4781839-4782106	chr1:4879838-4880105	0	chr1:4874635-4874902	0	chr1:4783872-4784139	0	chr1:4758925-4759192	0	0	0
SV_DEL_1G002980	DEL	55	chr1	4816057	4816112	0	0	0	0	0	0	0	0	chr1:4825284-4825284	0	0
SV_COMINS_1G000910	COMINS	79.75	chr1	4817467	4817480	0	0	chr1:4798682-4798775	0	0	chr1:4798783-4798876	0	0	0	chr1:4850265-4850358	chr1:5060190-5060282
SV_INS_1G002940	INS	132	chr1	4817507	4817507	0	0	0	0	0	0	0	0	chr1:4826710-4826842	0	0
SV_INS_1G002950	INS	353.17	chr1	4818159	4818159	0	0	chr1:4799456-4799809	0	0	chr1:4799557-4799910	chr1:4848946-4849299	0	chr1:4827496-4827850	chr1:4851039-4851392	chr1:5060964-5061317
SV_DEL_1G002990	DEL	405	chr1	4823234	4823639	0	0	chr1:4804942-4804942	0	0	chr1:4805044-4805044	chr1:4854414-4854414	0	chr1:4832972-4832972	chr1:4856523-4856523	chr1:5066450-5066450
SV_DEL_1G003000	DEL	223	chr1	4823726	4823949	0	0	chr1:4805029-4805029	0	0	chr1:4805131-4805131	chr1:4854501-4854501	0	chr1:4833059-4833059	chr1:4856610-4856610	chr1:5066537-5066537
SV_COMINS_1G000920	COMINS	53	chr1	4828783	4828820	0	0	0	0	0	0	0	0	chr1:4837925-4838015	0	0
SV_COMINS_1G000930	COMINS	51	chr1	4832456	4832473	0	0	0	0	0	0	chr1:4863038-4863106	0	chr1:4841669-4841737	0	0
SV_COMDEL_1G000780	COMDEL	160	chr1	4834044	4834210	0	0	0	0	0	0	0	0	chr1:4843335-4843341	0	0
SV_DEL_1G003010	DEL	87	chr1	4847773	4847860	0	0	chr1:4828877-4828877	0	0	0	0	0	chr1:4856941-4856941	0	0
SV_DEL_1G003020	DEL	87	chr1	4847794	4847881	0	0	0	0	0	0	chr1:4878439-4878439	0	0	0	0
SV_DEL_1G003030	DEL	181	chr1	4855899	4856080	0	0	0	0	0	0	chr1:4886396-4886396	0	0	0	0
SV_COMINS_1G000940	COMINS	55	chr1	4867092	4867104	chr1:4846290-4846357	chr1:4944374-4944441	0	0	0	chr1:4848329-4848396	chr1:4897398-4897465	chr1:4823432-4823499	chr1:4876133-4876200	chr1:4899782-4899849	chr1:5109721-5109788
SV_COMINS_1G000950	COMINS	58	chr1	4867588	4867592	chr1:4846852-4846914	chr1:4944936-4944998	0	0	0	chr1:4848890-4848952	chr1:4897957-4898019	chr1:4823994-4824056	chr1:4876694-4876756	chr1:4900344-4900406	chr1:5110282-5110344
SV_COMDEL_1G000790	COMDEL	642.12	chr1	4867663	4868458	chr1:4846983-4847136	chr1:4945067-4945220	0	0	0	chr1:4849021-4849174	chr1:4898088-4898241	chr1:4824125-4824278	chr1:4876825-4876978	chr1:4900475-4900627	chr1:5110413-5110566
SV_interTRANS_1G000100	interTRANS	786	chr1	4867683	4868457	0	0	0	0	0	0	chr3:7884245-7885030	0	0	0	0
SV_intraTRANS_1G000040	intraTRANS	770	chr1	4867683	4868457	0	0	0	0	0	0	0	0	0	chr1:16589145-16589914	0
SV_intraTRANS_1G000050	intraTRANS	510	chr1	4867970	4868464	0	0	0	0	0	0	0	0	chr1:6136444-6136953	0	0
SV_DEL_1G003040	DEL	145	chr1	4872876	4873021	0	0	chr1:4853892-4853892	0	0	0	0	0	0	0	0
SV_DEL_1G003050	DEL	52	chr1	4891447	4891499	0	0	0	0	0	0	chr1:4921167-4921167	0	0	0	0
SV_DEL_1G003060	DEL	266	chr1	4894141	4894407	0	0	0	0	0	chr1:4874749-4874749	0	0	0	chr1:4926155-4926155	chr1:5136153-5136153
SV_INS_1G002960	INS	57	chr1	4899538	4899538	0	chr1:4976278-4976335	0	0	0	chr1:4879889-4879946	chr1:4929123-4929180	chr1:4855136-4855193	chr1:4907835-4907892	chr1:4931293-4931350	chr1:5141294-5141351
SV_DEL_1G003070	DEL	396	chr1	4901493	4901889	0	0	0	chr1:4973486-4973486	0	0	0	0	0	0	0
SV_DEL_1G003080	DEL	55	chr1	4902518	4902573	0	chr1:4979322-4979322	0	0	0	chr1:4882932-4882932	0	0	chr1:4910868-4910868	chr1:4934333-4934333	chr1:5144338-5144338
SV_INV_1G000020	INV	8152.33	chr1	4902574	4910780	0	0	0	chr1:4974137-4982277	0	0	0	chr1:4858211-4866359	chr1:4910870-4919036	0	0
SV_COMDEL_1G000800	COMDEL	369	chr1	4904292	4904721	0	0	0	chr1:4975863-4975923	0	0	0	0	chr1:4912603-4912663	0	0
SV_COMINS_1G000960	COMINS	890	chr1	4904292	4904392	0	0	0	0	0	0	0	chr1:4859943-4860933	0	0	0
SV_COMINS_1G000970	COMINS	2296	chr1	4904403	4904411	0	0	0	0	0	0	0	chr1:4860944-4863248	0	0	0
SV_COMINS_1G000980	COMINS	704	chr1	4904423	4904688	0	0	0	0	0	0	0	chr1:4863260-4864229	0	0	0
SV_COMDEL_1G000810	COMDEL	1447	chr1	4904703	4906246	0	0	0	0	0	0	0	chr1:4864244-4864340	0	0	0
SV_COMINS_1G000990	COMINS	1982	chr1	4904734	4904742	0	0	0	chr1:4975936-4977919	0	0	0	0	chr1:4912676-4914673	0	0
SV_COMINS_1G001000	COMINS	832.5	chr1	4904755	4904777	0	0	0	chr1:4977932-4978786	0	0	0	0	chr1:4914686-4915541	0	0
SV_COMINS_1G001010	COMINS	442.5	chr1	4904789	4904840	0	0	0	chr1:4978798-4979292	0	0	0	0	chr1:4915553-4916046	0	0
SV_COMINS_1G001020	COMINS	633.5	chr1	4904853	4904874	0	0	0	chr1:4979305-4979954	0	0	0	0	chr1:4916059-4916719	0	0
SV_COMDEL_1G000820	COMDEL	634	chr1	4904890	4905546	0	0	0	chr1:4979970-4979992	0	0	0	0	chr1:4916735-4916757	0	0
SV_COMDEL_1G000830	COMDEL	281	chr1	4905069	4905378	0	chr1:4981817-4981845	0	0	0	chr1:4885434-4885462	0	0	0	chr1:4936833-4936861	chr1:5146837-5146865
SV_COMDEL_1G000840	COMDEL	1277	chr1	4905559	4906920	0	0	0	0	0	0	0	0	chr1:4916770-4916854	0	0
SV_COMDEL_1G000850	COMDEL	441	chr1	4905559	4906052	0	0	0	chr1:4980005-4980057	0	0	0	0	0	0	0
SV_COMDEL_1G000860	COMDEL	834	chr1	4906064	4906920	0	0	0	chr1:4980069-4980091	0	0	0	0	0	0	0
SV_COMDEL_1G000870	COMDEL	1204	chr1	4906257	4907520	0	0	0	0	0	0	0	chr1:4864351-4864410	0	0	0
SV_COMDEL_1G000880	COMDEL	367	chr1	4906933	4907520	0	0	0	0	0	0	0	0	chr1:4916867-4917087	0	0
SV_COMDEL_1G000890	COMDEL	2040	chr1	4906933	4908981	0	0	0	chr1:4980104-4980112	0	0	0	0	0	0	0
SV_COMDEL_1G000900	COMDEL	359	chr1	4907582	4907986	0	0	0	0	0	0	0	chr1:4864484-4864529	chr1:4917161-4917206	0	0
SV_COMDEL_1G000910	COMDEL	318	chr1	4907997	4908337	0	0	0	0	0	0	0	chr1:4864540-4864562	chr1:4917217-4917239	0	0
SV_COMDEL_1G000920	COMDEL	642	chr1	4908350	4909054	0	0	0	0	0	0	0	chr1:4864575-4864637	chr1:4917252-4917314	0	0
SV_COMINS_1G001030	COMINS	369	chr1	4908994	4909054	0	0	0	chr1:4980125-4980554	0	0	0	0	0	0	0
SV_INS_1G002970	INS	4968	chr1	4911599	4911599	0	0	0	0	0	0	chr1:4941173-4946141	0	0	0	0
SV_COMDEL_1G000930	COMDEL	58	chr1	4912664	4912733	0	0	chr1:4893430-4893441	chr1:4984189-4984200	0	0	0	0	0	0	0
SV_DEL_1G003090	DEL	432	chr1	4928359	4928791	0	0	0	0	0	0	0	chr1:4883893-4883893	chr1:4936569-4936569	0	0
SV_INS_1G002980	INS	62	chr1	4932815	4932815	0	0	0	0	0	0	chr1:4967349-4967411	0	chr1:4940626-4940688	0	0
SV_DEL_1G003100	DEL	59.5	chr1	4942491	4942556	0	chr1:5019000-5019000	chr1:4923214-4923214	chr1:5013978-5013978	0	chr1:4922623-4922623	chr1:4977187-4977187	chr1:4897637-4897637	0	chr1:4974011-4974011	chr1:5184033-5184033
SV_COMDEL_1G000940	COMDEL	54	chr1	4945956	4946053	0	0	0	0	0	0	chr1:4980521-4980564	0	0	0	0
SV_DEL_1G003110	DEL	86	chr1	4945968	4946054	0	chr1:5022469-5022469	0	0	0	chr1:4926079-4926079	0	chr1:4901051-4901051	chr1:4953919-4953919	chr1:4977475-4977475	chr1:5187491-5187491
SV_DEL_1G003120	DEL	68	chr1	4978772	4978840	0	chr1:5055219-5055219	0	chr1:5050158-5050158	0	chr1:4958827-4958827	0	0	0	chr1:5010211-5010211	chr1:5220234-5220234
SV_INS_1G002990	INS	108	chr1	4984813	4984813	0	0	chr1:4965418-4965514	0	0	0	0	0	chr1:4992775-4992895	0	0
SV_COMINS_1G001040	COMINS	80.5	chr1	4984814	4984837	0	0	0	0	0	0	chr1:5019345-5019472	chr1:4939760-4939838	0	0	0
SV_INS_1G003000	INS	3601	chr1	5021796	5021796	0	0	0	0	0	0	0	0	0	0	chr1:5263183-5266784
SV_COMINS_1G001050	COMINS	63	chr1	5059301	5059303	0	0	0	0	0	0	0	0	0	chr1:5090655-5090720	0
SV_INS_1G003010	INS	64	chr1	5059303	5059303	0	0	chr1:5039947-5040011	0	0	chr1:5039275-5039339	chr1:5094005-5094069	chr1:5014231-5014295	chr1:5067541-5067605	0	chr1:5304288-5304352
SV_COMINS_1G001060	COMINS	91.14	chr1	5060558	5060578	0	0	chr1:5041234-5041345	0	0	chr1:5040563-5040674	chr1:5095319-5095431	chr1:5015517-5015628	chr1:5068852-5068963	chr1:5091943-5092054	chr1:5305576-5305687
SV_COMINS_1G001070	COMINS	120	chr1	5068321	5068338	0	0	0	chr1:5139674-5139801	0	0	chr1:5103159-5103301	0	chr1:5076688-5076830	0	0
SV_DEL_1G003130	DEL	84	chr1	5092591	5092675	0	0	0	0	0	0	chr1:5127567-5127567	0	chr1:5101134-5101134	0	0
SV_COMDEL_1G000950	COMDEL	666	chr1	5093707	5094385	0	0	0	0	0	0	0	0	chr1:5102203-5102215	0	0
SV_INS_1G003020	INS	209	chr1	5109471	5109471	0	0	0	0	0	0	chr1:5144307-5144516	0	chr1:5117288-5117497	0	0
SV_COMDEL_1G000960	COMDEL	331	chr1	5113847	5114239	0	0	0	0	0	0	chr1:5148921-5148982	0	0	0	0
SV_INS_1G003030	INS	51	chr1	5113851	5113851	0	0	0	0	0	0	0	0	chr1:5121893-5121944	0	0
SV_DEL_1G003140	DEL	72	chr1	5133699	5133771	0	0	0	0	0	0	0	0	chr1:5141779-5141779	0	0
SV_COMINS_1G001080	COMINS	218.33	chr1	5162279	5162299	0	0	0	0	0	0	chr1:5196850-5197115	chr1:5117306-5117453	chr1:5170278-5170543	0	0
SV_DEL_1G003150	DEL	272	chr1	5176341	5176613	0	0	0	0	0	0	chr1:5211160-5211160	0	0	0	0
SV_INS_1G003040	INS	96	chr1	5191499	5191499	0	0	0	0	0	0	chr1:5226054-5226150	0	chr1:5199810-5199906	0	0
SV_DEL_1G003160	DEL	194	chr1	5199012	5199206	0	0	0	0	0	0	chr1:5233652-5233652	0	0	0	0
SV_INS_1G003050	INS	59	chr1	5219992	5219992	0	0	0	0	0	0	0	chr1:5175078-5175137	0	0	0
SV_COMINS_1G001090	COMINS	355.33	chr1	5240534	5240554	0	0	0	0	0	0	chr1:5274965-5275341	chr1:5195733-5196109	chr1:5248864-5249240	0	0
SV_INS_1G003060	INS	52	chr1	5247775	5247775	0	0	0	0	0	0	chr1:5282588-5282640	0	chr1:5256499-5256551	0	0
SV_INS_1G003070	INS	71	chr1	5251450	5251450	0	0	0	0	0	0	chr1:5286312-5286383	0	chr1:5260228-5260299	0	0
SV_DEL_1G003170	DEL	53	chr1	5255476	5255529	0	0	0	0	0	0	chr1:5290462-5290462	0	chr1:5264379-5264379	0	0
SV_DEL_1G003180	DEL	62	chr1	5271146	5271208	0	0	0	0	0	0	chr1:5306064-5306064	chr1:5226732-5226732	0	0	0
SV_DEL_1G003190	DEL	1930	chr1	5272633	5274563	0	0	0	0	0	0	0	chr1:5228157-5228157	chr1:5281402-5281402	0	0
SV_DEL_1G003200	DEL	925	chr1	5273639	5274564	0	0	0	0	0	0	chr1:5307457-5307457	0	0	0	0
SV_DEL_1G003210	DEL	130	chr1	5278241	5278371	0	0	0	0	0	chr1:5258312-5258312	0	0	0	0	0
SV_COMINS_1G001100	COMINS	60	chr1	5296743	5296785	0	0	0	0	0	0	chr1:5329673-5329775	0	0	0	0
SV_COMINS_1G001110	COMINS	204.67	chr1	5311364	5311380	0	0	0	0	0	0	chr1:5344367-5344587	chr1:5282119-5282341	chr1:5318236-5318456	0	0
SV_INS_1G003080	INS	211	chr1	5321420	5321420	0	0	0	0	0	0	chr1:5354656-5354867	0	0	0	0
SV_DEL_1G003220	DEL	399	chr1	5324248	5324647	0	0	0	0	0	0	0	0	chr1:5331260-5331260	0	0
SV_DEL_1G003230	DEL	1034	chr1	5340386	5341420	0	0	chr1:5321064-5321064	chr1:5411904-5411904	0	chr1:5320383-5320383	chr1:5373863-5373863	chr1:5311360-5311360	chr1:5346990-5346990	chr1:5371822-5371822	chr1:5585488-5585488
SV_interTRANS_1G000110	interTRANS	1021	chr1	5340392	5341412	0	0	0	0	0	0	0	0	0	0	chr5:13432316-13433336
SV_DEL_1G003240	DEL	116	chr1	5342534	5342650	0	0	0	0	0	0	0	chr1:5312468-5312468	0	0	0
SV_COMDEL_1G000970	COMDEL	169.5	chr1	5346639	5346830	0	0	0	0	0	0	chr1:5379027-5379048	chr1:5316446-5316468	0	0	0
SV_INS_1G003090	INS	51	chr1	5374613	5374613	0	0	chr1:5354233-5354284	chr1:5445116-5445167	0	chr1:5353587-5353638	chr1:5406828-5406879	0	0	0	0
SV_INS_1G003100	INS	69	chr1	5377497	5377497	0	0	chr1:5357168-5357237	chr1:5448050-5448119	0	chr1:5356522-5356591	chr1:5409750-5409819	0	chr1:5382984-5383053	chr1:5407895-5407964	0
SV_INS_1G003110	INS	142.5	chr1	5390010	5390010	0	0	0	0	0	0	chr1:5422365-5422509	0	chr1:5395599-5395740	0	0
SV_INS_1G003120	INS	2726	chr1	5412398	5412398	0	0	0	0	chr1:5404336-5407062	0	0	0	0	0	0
SV_DEL_1G003250	DEL	75	chr1	5416569	5416644	0	0	chr1:5396349-5396349	chr1:5487242-5487242	0	chr1:5395710-5395710	chr1:5449083-5449083	0	chr1:5422380-5422380	chr1:5447070-5447070	0
SV_DEL_1G003260	DEL	64	chr1	5430594	5430658	0	0	0	0	0	0	0	chr1:5400218-5400218	0	0	0
SV_INS_1G003130	INS	54	chr1	5452320	5452320	0	0	0	0	0	0	chr1:5484665-5484719	0	chr1:5458030-5458084	0	0
SV_INS_1G003140	INS	99	chr1	5474254	5474254	0	0	0	0	0	chr1:5453319-5453418	chr1:5506687-5506786	0	0	0	0
SV_INS_1G003150	INS	5001	chr1	5490241	5490241	0	0	0	0	0	chr1:5469415-5474416	0	0	0	0	0
SV_DEL_1G003270	DEL	57	chr1	5497996	5498053	0	0	0	0	0	0	0	0	chr1:5503814-5503814	0	0
SV_COMINS_1G001120	COMINS	56	chr1	5498076	5498083	0	0	0	0	0	0	0	0	chr1:5503837-5503900	0	0
SV_INS_1G003160	INS	67	chr1	5521224	5521224	0	chr1:5597437-5597504	chr1:5500874-5500941	chr1:5591825-5591892	0	chr1:5505402-5505469	chr1:5553740-5553807	chr1:5490597-5490664	chr1:5526966-5527033	chr1:5551610-5551677	chr1:5772812-5772879
SV_DEL_1G003280	DEL	95	chr1	5558025	5558120	0	0	chr1:5537664-5537664	chr1:5628617-5628617	0	chr1:5542196-5542196	0	0	0	chr1:5588392-5588392	chr1:5809598-5809598
SV_DEL_1G003290	DEL	560	chr1	5559434	5559994	0	0	chr1:5539008-5539008	chr1:5629962-5629962	0	chr1:5543540-5543540	chr1:5592020-5592020	0	chr1:5565221-5565221	chr1:5589736-5589736	chr1:5810941-5810941
SV_DEL_1G003300	DEL	176	chr1	5561559	5561735	0	0	0	0	0	0	chr1:5593649-5593649	chr1:5530906-5530906	chr1:5566853-5566853	0	0
SV_DEL_1G003310	DEL	11210	chr1	5563283	5574493	0	0	0	0	0	0	chr1:5595195-5595195	0	chr1:5568400-5568400	0	0
SV_DEL_1G003320	DEL	2281	chr1	5566695	5568976	0	0	0	0	0	0	0	chr1:5535887-5535887	0	0	0
SV_DEL_1G003330	DEL	59	chr1	5572790	5572849	0	0	0	0	0	0	0	chr1:5539718-5539718	0	0	0
SV_DEL_1G003340	DEL	63	chr1	5576755	5576818	0	0	0	0	0	0	chr1:5597472-5597472	0	chr1:5570677-5570677	0	0
SV_DEL_1G003350	DEL	56	chr1	5577600	5577656	0	0	0	0	0	0	0	0	chr1:5571494-5571494	0	0
SV_INV_1G000030	INV	9796	chr1	5587255	5597164	0	0	0	0	0	0	chr1:5607829-5617624	0	0	0	0
SV_DEL_1G003360	DEL	64	chr1	5588501	5588565	0	0	0	0	0	0	chr1:5609161-5609161	0	0	0	0
SV_COMDEL_1G000980	COMDEL	128	chr1	5590677	5590853	0	0	0	0	0	0	chr1:5611338-5611386	0	0	0	0
SV_COMDEL_1G000990	COMDEL	108	chr1	5590902	5591051	0	0	0	0	0	0	chr1:5611436-5611477	0	0	0	0
SV_COMINS_1G001130	COMINS	680	chr1	5591065	5591088	0	0	0	0	0	0	chr1:5611491-5612194	0	0	0	0
SV_COMDEL_1G001000	COMDEL	666	chr1	5591101	5591838	0	0	0	0	0	0	chr1:5612207-5612278	0	0	0	0
SV_DEL_1G003370	DEL	70	chr1	5591250	5591320	0	0	0	0	0	0	0	0	chr1:5585181-5585181	0	0
SV_COMINS_1G001140	COMINS	596	chr1	5592664	5592730	0	0	0	0	0	0	chr1:5613103-5613765	0	0	0	0
SV_COMDEL_1G001010	COMDEL	687	chr1	5592743	5593450	0	0	0	0	0	0	chr1:5613778-5613798	0	0	0	0
SV_COMINS_1G001150	COMINS	107	chr1	5593467	5593508	0	0	0	0	0	0	chr1:5613815-5613963	0	0	0	0
SV_COMINS_1G001160	COMINS	111	chr1	5593543	5593626	0	0	0	0	0	0	chr1:5613997-5614191	0	0	0	0
SV_INS_1G003170	INS	58	chr1	5598621	5598621	0	0	0	0	0	0	chr1:5619163-5619221	0	chr1:5592447-5592505	0	0
SV_COMINS_1G001170	COMINS	127	chr1	5602331	5602340	0	chr1:5678599-5678735	0	0	0	0	0	0	0	0	0
SV_DEL_1G003380	DEL	5271	chr1	5602382	5607653	0	0	0	0	0	0	0	0	0	chr1:5632235-5632235	0
SV_INS_1G003180	INS	59	chr1	5605253	5605253	0	0	0	0	0	0	0	0	chr1:5599081-5599140	0	0
SV_COMDEL_1G001020	COMDEL	58	chr1	5608057	5608190	0	0	0	0	0	chr1:5591754-5591829	0	0	0	0	0
SV_COMDEL_1G001030	COMDEL	3856	chr1	5608202	5612139	0	0	0	0	0	chr1:5591841-5591922	0	0	0	0	0
SV_DEL_1G003390	DEL	5222	chr1	5616198	5621420	0	0	0	0	0	0	chr1:5636753-5636753	chr1:5583014-5583014	chr1:5609998-5609998	0	0
SV_INS_1G003190	INS	418.33	chr1	5622101	5622101	0	0	0	0	0	0	chr1:5637437-5637842	chr1:5583697-5584126	chr1:5610680-5611101	0	0
SV_DEL_1G003400	DEL	3041	chr1	5622578	5625619	0	0	0	0	0	0	chr1:5638323-5638323	chr1:5584603-5584603	chr1:5611580-5611580	0	0
SV_DEL_1G003410	DEL	57	chr1	5625780	5625837	0	0	0	0	0	0	chr1:5638484-5638484	0	0	0	0
SV_DEL_1G003420	DEL	61	chr1	5638032	5638093	0	0	0	0	0	0	chr1:5650739-5650739	0	chr1:5624048-5624048	0	0
SV_DEL_1G003430	DEL	74	chr1	5643444	5643518	0	0	0	0	0	0	0	chr1:5602437-5602437	0	0	0
SV_COMINS_1G001180	COMINS	939	chr1	5652883	5653166	0	0	0	0	0	0	chr1:5665512-5666745	chr1:5611716-5612916	chr1:5638795-5640028	0	0
SV_INS_1G003200	INS	115	chr1	5660740	5660740	0	0	0	0	0	0	chr1:5674332-5674456	chr1:5620457-5620554	chr1:5647630-5647754	0	0
SV_DEL_1G003440	DEL	84	chr1	5660761	5660845	0	0	0	0	0	0	chr1:5674472-5674472	0	chr1:5647770-5647770	0	0
SV_INS_1G003210	INS	52	chr1	5661410	5661410	0	0	0	0	0	0	chr1:5675037-5675089	0	chr1:5648336-5648388	0	0
SV_DEL_1G003450	DEL	2890	chr1	5663598	5666488	0	0	0	0	chr1:5658155-5658155	0	0	0	0	0	0
SV_COMINS_1G001190	COMINS	795.67	chr1	5668349	5668364	0	0	0	0	0	0	chr1:5681958-5682775	chr1:5628106-5628904	chr1:5655262-5656079	0	0
SV_COMINS_1G001200	COMINS	1177.33	chr1	5668375	5668377	0	0	0	0	0	0	chr1:5682786-5683975	chr1:5628915-5630075	chr1:5656090-5657279	0	0
SV_INS_1G003220	INS	588.5	chr1	5678202	5678202	0	0	0	0	0	0	chr1:5693789-5694377	0	chr1:5667106-5667695	0	0
SV_COMINS_1G001210	COMINS	54	chr1	5688236	5688239	0	0	chr1:5667279-5667336	0	0	0	0	0	0	0	0
SV_COMINS_1G001220	COMINS	110	chr1	5699823	5699829	0	0	0	0	0	chr1:5679601-5679717	chr1:5715996-5716112	0	chr1:5689344-5689460	0	0
SV_INS_1G003230	INS	53	chr1	5716170	5716170	0	0	0	0	0	0	chr1:5732454-5732507	chr1:5677860-5677913	chr1:5705821-5705874	0	0
SV_DEL_1G003460	DEL	51	chr1	5727828	5727879	0	0	0	0	0	0	0	chr1:5689568-5689568	0	0	0
SV_COMDEL_1G001040	COMDEL	89.5	chr1	5745759	5745854	0	0	0	0	0	chr1:5725659-5725664	chr1:5762014-5762020	0	chr1:5735358-5735364	0	chr1:6019011-6019016
SV_INS_1G003240	INS	91	chr1	5745898	5745898	0	0	0	0	0	chr1:5725708-5725799	0	0	0	0	chr1:6019060-6019151
SV_COMINS_1G001230	COMINS	90.5	chr1	5745911	5745913	0	0	0	0	0	0	chr1:5762077-5762178	0	chr1:5735421-5735514	0	0
SV_DEL_1G003470	DEL	60	chr1	5772959	5773019	0	0	0	0	0	chr1:5752824-5752824	0	0	0	0	0
SV_COMDEL_1G001050	COMDEL	68	chr1	5772960	5773032	0	0	0	0	0	0	chr1:5789178-5789182	0	chr1:5762530-5762534	0	0
SV_DEL_1G003480	DEL	63.5	chr1	5772987	5773054	0	0	0	0	0	0	0	chr1:5734607-5734607	0	0	chr1:6046208-6046208
SV_DEL_1G003490	DEL	64	chr1	5777599	5777663	0	0	0	0	0	chr1:5757367-5757367	0	0	0	0	chr1:6050715-6050715
SV_DEL_1G003500	DEL	69	chr1	5779182	5779251	0	chr1:5855468-5855468	0	0	0	0	0	0	0	0	0
SV_DEL_1G003510	DEL	69	chr1	5779251	5779320	0	0	0	0	0	chr1:5758898-5758898	chr1:5795404-5795404	0	chr1:5768754-5768754	0	chr1:6052246-6052246
SV_INS_1G003250	INS	160	chr1	5782384	5782384	0	0	0	0	0	chr1:5761966-5762126	0	0	0	0	chr1:6055313-6055473
SV_INS_1G003260	INS	5464	chr1	5784254	5784254	0	0	0	0	0	0	0	chr1:5745676-5751140	0	0	0
SV_INS_1G003270	INS	59	chr1	5786514	5786514	0	0	0	0	0	chr1:5766258-5766317	chr1:5802591-5802650	0	chr1:5775941-5776000	0	chr1:6059605-6059664
SV_INS_1G003280	INS	66	chr1	5810396	5810396	0	0	0	0	0	0	0	0	chr1:5799890-5799956	0	0
SV_DEL_1G003520	DEL	56	chr1	5816398	5816454	0	0	0	0	0	0	0	0	0	0	chr1:6089570-6089570
SV_DEL_1G003530	DEL	5150	chr1	5818238	5823388	0	chr1:5894485-5894485	0	0	0	0	chr1:5834474-5834474	chr1:5785224-5785224	chr1:5807842-5807842	0	0
SV_COMINS_1G001240	COMINS	9497	chr1	5818257	5818265	0	0	0	0	0	0	0	0	0	0	chr1:6096455-6105960
SV_COMINS_1G001250	COMINS	546	chr1	5818276	5818696	0	0	0	0	0	0	0	0	0	0	chr1:6105971-6106937
SV_COMINS_1G001260	COMINS	2392	chr1	5818708	5819420	0	0	0	0	0	0	0	0	0	0	chr1:6106949-6110053
SV_COMINS_1G001270	COMINS	6015	chr1	5819434	5819486	0	0	0	0	0	0	0	0	0	0	chr1:6110067-6116134
SV_COMINS_1G001280	COMINS	847	chr1	5819498	5819646	0	0	0	0	0	0	0	0	0	0	chr1:6116146-6117141
SV_COMDEL_1G001060	COMDEL	62	chr1	5819658	5819858	0	0	0	0	0	0	0	0	0	0	chr1:6117153-6117291
SV_COMINS_1G001290	COMINS	3712	chr1	5819870	5819877	0	0	0	0	0	0	0	0	0	0	chr1:6117303-6121022
SV_DEL_1G003540	DEL	1562	chr1	5824005	5825567	0	0	0	0	0	0	chr1:5835040-5835040	0	0	0	0
SV_INS_1G003290	INS	69	chr1	5824765	5824765	0	0	0	0	0	0	0	chr1:5786609-5786678	chr1:5809229-5809298	0	0
SV_DEL_1G003550	DEL	124	chr1	5824815	5824939	0	0	0	0	0	0	0	chr1:5786728-5786728	0	0	0
SV_COMINS_1G001300	COMINS	217	chr1	5826517	5826523	0	0	0	0	0	0	chr1:5835990-5836210	chr1:5788300-5788523	chr1:5811054-5811274	0	0
SV_INS_1G003300	INS	52	chr1	5829061	5829061	0	0	0	0	0	0	chr1:5838715-5838767	0	chr1:5813814-5813866	0	0
SV_DEL_1G003560	DEL	71	chr1	5831585	5831656	0	0	0	0	0	0	chr1:5841275-5841275	0	chr1:5816328-5816328	0	0
SV_COMINS_1G001310	COMINS	68	chr1	5838221	5838235	0	0	0	0	0	0	chr1:5847821-5847903	0	0	0	0
SV_INS_1G003310	INS	203	chr1	5854454	5854454	0	0	0	0	0	0	0	chr1:5816440-5816643	0	0	0
SV_DEL_1G003570	DEL	263	chr1	5856590	5856853	0	0	0	0	0	0	0	0	chr1:5841245-5841245	0	0
SV_COMINS_1G001320	COMINS	396	chr1	5857961	5857962	0	0	0	0	0	0	chr1:5867633-5868042	chr1:5820170-5820561	chr1:5842368-5842759	0	0
SV_DEL_1G003580	DEL	64	chr1	5861087	5861151	0	0	0	0	0	0	0	chr1:5823687-5823687	0	0	0
SV_COMINS_1G001330	COMINS	62.67	chr1	5861105	5861133	0	0	0	0	0	0	chr1:5871145-5871235	0	chr1:5845865-5845955	0	chr1:6163865-6163955
SV_DEL_1G003590	DEL	103	chr1	5861176	5861279	0	0	0	0	0	0	chr1:5871290-5871290	chr1:5823712-5823712	chr1:5846009-5846009	0	chr1:6164010-6164010
SV_COMINS_1G001340	COMINS	282.33	chr1	5861410	5861421	0	0	0	0	0	0	chr1:5871410-5871689	0	chr1:5846129-5846468	0	chr1:6164130-6164392
SV_DEL_1G003600	DEL	110	chr1	5876848	5876958	0	0	0	0	0	0	0	0	0	0	chr1:6179697-6179697
SV_DEL_1G003610	DEL	62	chr1	5882999	5883061	0	0	0	0	0	0	0	chr1:5845256-5845256	0	0	chr1:6185732-6185732
SV_DEL_1G003620	DEL	54.75	chr1	5884164	5884216	0	0	0	0	0	0	chr1:5894303-5894303	chr1:5846393-5846393	chr1:5869173-5869173	0	chr1:6186867-6186867
SV_INS_1G003320	INS	226.5	chr1	5884481	5884481	0	0	0	0	0	0	chr1:5894550-5894780	chr1:5846659-5846883	chr1:5869438-5869666	0	chr1:6187131-6187355
SV_INS_1G003330	INS	119.5	chr1	5884652	5884652	0	0	0	0	0	0	chr1:5894960-5895084	chr1:5847029-5847147	chr1:5869847-5869965	0	chr1:6187501-6187619
SV_DEL_1G003630	DEL	51	chr1	5885319	5885370	0	0	0	0	0	0	chr1:5895773-5895773	0	0	0	0
SV_INS_1G003340	INS	67	chr1	5893811	5893811	0	0	chr1:5872974-5873041	0	0	0	chr1:5904225-5904292	chr1:5856295-5856362	0	0	chr1:6196767-6196834
SV_DEL_1G003640	DEL	92	chr1	5901392	5901484	0	0	chr1:5880611-5880611	0	0	0	0	0	0	0	0
SV_INS_1G003350	INS	268	chr1	5901546	5901546	0	0	0	0	0	0	0	0	chr1:5886794-5887062	0	0
SV_DEL_1G003650	DEL	66	chr1	5920458	5920524	0	0	0	0	0	0	chr1:5930995-5930995	chr1:5883079-5883079	chr1:5906014-5906014	0	chr1:6223578-6223578
SV_DEL_1G003660	DEL	111.25	chr1	5930543	5930654	0	0	0	0	0	0	chr1:5941163-5941163	chr1:5893148-5893148	chr1:5916173-5916173	0	chr1:6233688-6233688
SV_INS_1G003360	INS	92	chr1	5941122	5941122	0	0	0	0	0	0	chr1:5951602-5951694	0	chr1:5926647-5926739	0	0
SV_DEL_1G003670	DEL	74	chr1	5949575	5949649	0	0	0	0	0	0	0	0	0	0	chr1:6252543-6252543
SV_DEL_1G003680	DEL	79	chr1	5958435	5958514	0	0	0	0	0	0	0	0	chr1:5943952-5943952	0	0
SV_INS_1G003370	INS	81	chr1	5962755	5962755	0	0	0	0	0	chr1:5942686-5942767	0	0	0	0	0
SV_COMINS_1G001350	COMINS	55	chr1	5971896	5971899	0	0	0	0	0	0	chr1:5982406-5982464	0	chr1:5957415-5957473	0	0
SV_DEL_1G003690	DEL	220	chr1	5974171	5974391	0	0	0	0	0	0	0	chr1:5936487-5936487	0	0	0
SV_COMINS_1G001360	COMINS	124	chr1	5975757	5975774	0	0	0	0	0	chr1:5955750-5955891	chr1:5986243-5986384	chr1:5937814-5937955	chr1:5961261-5961402	0	0
SV_INS_1G003380	INS	80	chr1	5978077	5978077	0	0	0	0	0	chr1:5958192-5958272	chr1:5988690-5988770	chr1:5940255-5940335	chr1:5963706-5963786	0	0
SV_DEL_1G003700	DEL	70	chr1	5978159	5978229	0	0	0	0	0	chr1:5958354-5958354	0	chr1:5940382-5940382	0	0	0
SV_INS_1G003390	INS	185	chr1	6018898	6018898	0	0	0	0	0	0	0	0	chr1:6004574-6004759	0	0
SV_COMINS_1G001370	COMINS	197	chr1	6018902	6018907	0	0	0	0	0	0	chr1:6029531-6029733	0	0	0	0
SV_INS_1G003400	INS	5018	chr1	6030991	6030991	0	0	0	0	0	chr1:6011112-6016128	0	0	0	0	chr1:6333872-6338892
SV_DEL_1G003710	DEL	55	chr1	6031637	6031692	0	0	0	0	0	0	chr1:6042551-6042551	chr1:5993804-5993804	0	0	0
SV_DEL_1G003720	DEL	136	chr1	6042178	6042314	0	chr1:6113200-6113200	0	0	0	0	0	0	0	0	0
SV_INS_1G003410	INS	372	chr1	6050644	6050644	0	0	0	0	0	0	0	chr1:6012689-6013061	0	0	0
SV_DEL_1G003730	DEL	374	chr1	6050788	6051162	0	chr1:6121662-6121662	0	0	0	0	0	0	0	0	0
SV_DEL_1G003740	DEL	1477	chr1	6051282	6052759	0	0	0	0	0	0	0	0	chr1:6037118-6037118	0	0
SV_DEL_1G003750	DEL	373	chr1	6051343	6051716	0	0	0	0	0	0	chr1:6062180-6062180	0	0	0	0
SV_DEL_1G003760	DEL	1105	chr1	6051448	6052553	0	chr1:6121947-6121947	0	0	0	0	0	0	0	0	0
SV_DEL_1G003770	DEL	1465	chr1	6051538	6053003	0	0	0	0	0	0	0	0	0	chr1:6420214-6420214	0
SV_INS_1G003420	INS	372	chr1	6051636	6051636	0	0	0	0	0	0	0	chr1:6014051-6014423	0	0	0
SV_DEL_1G003780	DEL	732	chr1	6051917	6052649	0	0	0	0	0	0	chr1:6062381-6062381	0	0	0	0
SV_DEL_1G003790	DEL	1103	chr1	6052449	6053552	0	0	0	0	0	0	0	chr1:6015246-6015246	0	0	0
SV_DEL_1G003800	DEL	360	chr1	6052925	6053285	0	0	0	0	0	0	0	0	chr1:6037284-6037284	0	0
SV_COMINS_1G001380	COMINS	1103	chr1	6053003	6053007	0	chr1:6122397-6123504	0	0	0	0	0	0	0	0	0
SV_COMINS_1G001390	COMINS	369	chr1	6053248	6053251	0	chr1:6123745-6124117	0	0	0	0	0	0	0	0	0
SV_INS_1G003430	INS	372	chr1	6053285	6053285	0	0	0	0	0	0	chr1:6063028-6063400	0	0	0	0
SV_DEL_1G003810	DEL	372	chr1	6053530	6053902	0	chr1:6124395-6124395	0	0	0	0	0	0	0	0	0
SV_COMINS_1G001400	COMINS	6322	chr1	6053897	6053902	0	0	0	0	0	0	0	chr1:6015591-6021918	0	0	0
SV_INS_1G003440	INS	2232	chr1	6053977	6053977	0	0	0	0	0	0	chr1:6064092-6065208	0	chr1:6037976-6041324	0	0
SV_COMINS_1G001410	COMINS	58	chr1	6055991	6055997	0	chr1:6126486-6126550	0	0	0	0	chr1:6067219-6067283	chr1:6024003-6024067	chr1:6043336-6043400	0	0
SV_DEL_1G003820	DEL	53	chr1	6057356	6057409	0	0	0	0	0	0	chr1:6068621-6068621	0	0	0	0
SV_DEL_1G003830	DEL	122.75	chr1	6057939	6058061	0	chr1:6128443-6128443	0	0	0	0	chr1:6069174-6069174	chr1:6025987-6025987	chr1:6045317-6045317	0	0
SV_INS_1G003450	INS	61	chr1	6058110	6058110	0	0	0	0	0	0	0	0	0	0	chr1:6366012-6366073
SV_DEL_1G003840	DEL	61	chr1	6058282	6058343	0	0	0	0	0	0	chr1:6069385-6069385	0	chr1:6045527-6045527	0	0
SV_INS_1G003460	INS	13088	chr1	6058616	6058616	0	0	0	0	0	0	chr1:6069668-6082756	0	0	0	0
SV_COMDEL_1G001070	COMDEL	100	chr1	6101921	6102035	0	0	0	0	0	0	chr1:6126200-6126214	0	chr1:6458836-6458850	0	0
SV_INS_1G003470	INS	175.67	chr1	6103990	6103990	0	0	0	0	0	0	chr1:6128152-6128328	chr1:6072018-6072193	chr1:6460789-6460965	0	0
SV_INS_1G003480	INS	83	chr1	6146647	6146647	0	0	0	0	0	0	0	0	chr1:6503619-6503702	0	0
SV_COMINS_1G001420	COMINS	83	chr1	6146654	6146659	0	0	0	0	0	0	chr1:6170957-6171045	0	0	0	0
SV_INS_1G003490	INS	56	chr1	6160480	6160480	0	0	0	0	0	0	chr1:6184807-6184863	0	0	0	0
SV_DEL_1G003850	DEL	110	chr1	6168585	6168695	0	0	0	0	0	0	0	chr1:6136774-6136774	0	0	0
SV_INS_1G003500	INS	3672	chr1	6172204	6172204	0	0	0	0	0	0	0	0	0	0	chr1:6480071-6483743
SV_DEL_1G003860	DEL	273	chr1	6181320	6181593	0	0	0	0	0	0	0	0	0	chr1:6291941-6291941	0
SV_INS_1G003510	INS	51	chr1	6191445	6191445	0	0	0	0	0	0	chr1:6215846-6215897	0	chr1:6548482-6548533	0	0
SV_DEL_1G003870	DEL	218	chr1	6195763	6195981	0	0	0	0	0	0	0	0	chr1:6552830-6552830	0	0
SV_COMDEL_1G001080	COMDEL	51	chr1	6195769	6195841	0	0	0	0	0	0	0	chr1:6163821-6163842	0	0	0
SV_DEL_1G003880	DEL	149	chr1	6195851	6196000	0	0	0	0	0	0	0	chr1:6163852-6163852	0	0	0
SV_DEL_1G003890	DEL	55.67	chr1	6196212	6196269	0	0	0	0	0	0	0	chr1:6164073-6164073	chr1:6553062-6553062	chr1:6277319-6277319	0
SV_DEL_1G003900	DEL	151	chr1	6202552	6202703	0	0	chr1:6181580-6181580	chr1:6272637-6272637	0	chr1:6187558-6187558	0	0	0	0	0
SV_DEL_1G003910	DEL	54	chr1	6204125	6204179	0	0	chr1:6183002-6183002	chr1:6274057-6274057	0	chr1:6188978-6188978	0	0	0	0	0
SV_DEL_1G003920	DEL	62	chr1	6204180	6204242	0	0	0	0	0	0	chr1:6228596-6228596	0	0	0	0
SV_INS_1G003520	INS	54	chr1	6204775	6204775	0	0	chr1:6183583-6183637	0	0	0	0	0	0	0	0
SV_INS_1G003530	INS	190.2	chr1	6213871	6213871	0	0	chr1:6192829-6193020	0	0	chr1:6198775-6198966	chr1:6238291-6238482	0	chr1:6570679-6570866	0	chr1:6525441-6525632
SV_COMDEL_1G001090	COMDEL	327	chr1	6218578	6218907	0	0	chr1:6197727-6197729	0	0	chr1:6203673-6203675	chr1:6243138-6243140	0	0	0	0
SV_DEL_1G003930	DEL	86	chr1	6219901	6219987	0	0	0	0	0	0	0	0	0	0	chr1:6531713-6531713
SV_DEL_1G003940	DEL	134	chr1	6225809	6225943	0	0	chr1:6204541-6204541	0	0	chr1:6210487-6210487	0	0	0	0	0
SV_COMDEL_1G001100	COMDEL	6629	chr1	6231154	6237817	0	0	0	0	0	0	chr1:6255301-6255335	0	0	0	0
SV_INS_1G003540	INS	9057.5	chr1	6234712	6234712	0	0	chr1:6213339-6221542	0	0	chr1:6219287-6229199	0	0	0	0	0
SV_COMDEL_1G001110	COMDEL	67	chr1	6237980	6238059	0	chr1:6308276-6308288	chr1:6224810-6224822	0	chr1:6229487-6229499	chr1:6232467-6232479	0	chr1:6205778-6205790	chr1:6594853-6594865	0	chr1:6549655-6549667
SV_INS_1G003550	INS	10250	chr1	6240835	6240835	0	chr1:6311065-6321315	0	0	0	0	0	0	0	0	0
SV_DEL_1G003950	DEL	2525	chr1	6241252	6243777	0	chr1:6321732-6321732	0	0	chr1:6232691-6232691	0	0	chr1:6208984-6208984	0	0	chr1:6552863-6552863
SV_INS_1G003560	INS	78	chr1	6259594	6259594	0	0	chr1:6246246-6246325	0	0	chr1:6253907-6253986	chr1:6277056-6277132	0	0	0	0
SV_DEL_1G003960	DEL	119	chr1	6268115	6268234	chr1:6243258-6243258	chr1:6345970-6345970	chr1:6254752-6254752	chr1:6338048-6338048	0	chr1:6262415-6262415	chr1:6285609-6285609	chr1:6233215-6233215	chr1:6624741-6624741	0	chr1:6577100-6577100
SV_INS_1G003570	INS	51	chr1	6271411	6271411	0	0	0	0	0	chr1:6265599-6265650	0	0	0	0	0
SV_DEL_1G003970	DEL	87	chr1	6276691	6276778	0	0	0	0	0	0	0	0	chr1:6633239-6633239	0	0
SV_INS_1G003580	INS	290.2	chr1	6277414	6277414	0	0	chr1:6263935-6264222	chr1:6347220-6347507	0	chr1:6271628-6271915	chr1:6294760-6295055	0	chr1:6633863-6634158	0	0
SV_INS_1G003590	INS	148	chr1	6290374	6290374	0	0	0	0	0	chr1:6284869-6285017	chr1:6307997-6308145	0	chr1:6647124-6647272	0	0
SV_COMDEL_1G001120	COMDEL	61	chr1	6308065	6308141	0	0	0	0	0	0	0	chr1:6272857-6272873	chr1:6664808-6664815	0	0
SV_INS_1G003600	INS	129	chr1	6308230	6308230	0	0	0	0	0	0	chr1:6325915-6326044	0	0	0	0
SV_DEL_1G003980	DEL	121	chr1	6319736	6319857	0	0	0	0	0	0	0	0	chr1:6676409-6676409	0	0
SV_DEL_1G003990	DEL	202	chr1	6321139	6321341	0	0	0	0	0	0	0	0	chr1:6677684-6677684	0	0
SV_intraTRANS_1G000060	intraTRANS	29301	chr1	6325066	6354368	0	0	0	0	0	0	0	0	0	0	chr1:6093606-6122906
SV_COMINS_1G001430	COMINS	53	chr1	6344392	6344419	0	0	0	0	0	0	0	0	chr1:6700810-6700890	0	0
SV_INS_1G003610	INS	66	chr1	6344398	6344398	0	0	0	0	0	0	chr1:6362234-6362300	0	0	0	0
SV_COMDEL_1G001130	COMDEL	363	chr1	6346810	6347186	chr1:6321774-6321787	0	0	0	0	0	0	0	0	0	0
SV_INS_1G003620	INS	1428	chr1	6347739	6347739	0	0	0	0	chr1:6336512-6337940	0	0	0	0	0	0
SV_COMINS_1G001440	COMINS	56.67	chr1	6353887	6353913	chr1:6328511-6328586	0	0	0	0	0	0	0	chr1:6710370-6710445	chr1:6119696-6119782	0
SV_DEL_1G004000	DEL	126	chr1	6354232	6354358	chr1:6328909-6328909	0	0	0	0	0	0	0	0	0	0
SV_INS_1G003630	INS	31343	chr1	6371265	6371265	chr1:6345857-6377200	0	0	0	0	0	0	0	0	0	0
SV_COMINS_1G001450	COMINS	425.67	chr1	6371610	6371618	0	0	0	0	0	0	chr1:6389617-6390041	chr1:6336297-6336745	chr1:6728226-6728651	0	0
SV_INS_1G003640	INS	404.5	chr1	6371622	6371622	0	0	0	0	0	0	0	0	0	chr1:6101533-6101937	chr1:6643533-6643938
SV_DEL_1G004010	DEL	248	chr1	6376265	6376513	0	0	0	0	0	0	chr1:6394709-6394709	0	0	0	0
SV_INS_1G003650	INS	385	chr1	6377694	6377694	0	0	0	0	0	0	chr1:6395915-6396300	0	0	0	0
SV_INS_1G003660	INS	159	chr1	6380096	6380096	0	0	0	0	0	0	chr1:6398717-6398876	chr1:6345241-6345400	0	0	0
SV_DEL_1G004020	DEL	535	chr1	6387712	6388247	0	0	0	0	0	0	0	chr1:6353002-6353002	0	0	0
SV_COMINS_1G001460	COMINS	61	chr1	6391026	6391027	0	0	0	0	0	0	0	chr1:6355794-6355856	0	0	0
SV_DEL_1G004030	DEL	54	chr1	6392778	6392832	0	0	0	0	0	0	chr1:6411477-6411477	chr1:6357592-6357592	chr1:6749871-6749871	0	0
SV_COMINS_1G001470	COMINS	80	chr1	6394063	6394077	0	0	0	0	0	0	0	0	chr1:6751091-6751185	0	0
SV_INS_1G003670	INS	202.5	chr1	6394129	6394129	0	0	0	0	0	0	chr1:6412768-6412971	0	chr1:6751241-6751443	0	0
SV_INS_1G003680	INS	63.75	chr1	6394724	6394724	0	0	0	0	0	0	chr1:6413540-6413604	chr1:6359457-6359519	chr1:6752007-6752071	chr1:6078406-6078471	0
SV_INS_1G003690	INS	87	chr1	6401532	6401532	0	0	0	0	0	chr1:6396045-6396148	0	0	0	chr1:6071492-6071563	0
SV_COMINS_1G001480	COMINS	56.67	chr1	6401535	6401546	0	0	0	0	0	0	chr1:6420407-6420475	chr1:6366303-6366370	chr1:6758876-6758944	0	0
SV_COMINS_1G001490	COMINS	250.2	chr1	6410179	6410233	0	0	0	0	0	chr1:6404869-6405164	chr1:6429123-6429445	chr1:6375014-6375309	chr1:6767606-6767930	chr1:6062476-6062770	0
SV_INS_1G003700	INS	101.5	chr1	6414784	6414784	0	0	0	0	0	0	chr1:6433998-6434099	chr1:6379856-6379957	chr1:6772472-6772574	chr1:6057834-6057936	0
SV_INS_1G003710	INS	1928	chr1	6422024	6422024	0	0	0	0	0	0	0	0	chr1:6779800-6781728	0	0
SV_COMINS_1G001500	COMINS	74	chr1	6428136	6428156	0	0	0	0	0	chr1:6423087-6423181	0	0	0	0	0
SV_INS_1G003720	INS	78.33	chr1	6428137	6428137	0	0	chr1:6414883-6414971	0	0	0	chr1:6447413-6447503	0	chr1:6787862-6787919	0	0
SV_DEL_1G004040	DEL	89	chr1	6433345	6433434	0	0	0	0	0	0	0	chr1:6398532-6398532	0	0	0
SV_intraTRANS_1G000070	intraTRANS	3630.5	chr1	6434300	6438205	0	0	0	0	0	0	chr1:6505091-6508979	chr1:6450277-6453648	0	0	0
SV_DEL_1G004050	DEL	3187	chr1	6435176	6438363	0	0	0	0	0	0	0	chr1:6400280-6400280	0	0	0
SV_COMDEL_1G001140	COMDEL	341	chr1	6435178	6435559	0	0	chr1:6422054-6422094	chr1:6505325-6505365	0	0	chr1:6454586-6454626	0	0	0	0
SV_COMINS_1G001510	COMINS	2915.5	chr1	6435178	6435314	0	0	0	0	0	chr1:6430269-6433315	0	0	chr1:6794998-6798055	0	0
SV_COMINS_1G001520	COMINS	165	chr1	6435325	6435438	0	0	0	0	0	chr1:6433326-6433604	0	0	chr1:6798066-6798344	0	0
SV_COMINS_1G001530	COMINS	72.5	chr1	6435449	6435470	0	0	0	0	0	chr1:6433615-6433709	0	0	chr1:6798356-6798448	0	0
SV_COMINS_1G001540	COMINS	873	chr1	6435481	6435517	0	0	0	0	0	chr1:6433721-6434633	0	0	chr1:6798459-6799364	0	0
SV_COMINS_1G001550	COMINS	1039.5	chr1	6435528	6435687	0	0	0	0	0	chr1:6434644-6435842	0	0	chr1:6799375-6800574	0	0
SV_COMDEL_1G001150	COMDEL	1601.33	chr1	6435671	6437935	0	0	chr1:6422249-6422908	chr1:6505520-6506179	0	0	chr1:6454781-6455451	0	0	0	0
SV_COMINS_1G001560	COMINS	138	chr1	6435698	6435713	0	0	0	0	0	chr1:6435853-6436006	0	0	chr1:6800585-6800738	0	0
SV_COMINS_1G001570	COMINS	178	chr1	6435928	6435931	0	0	0	0	0	chr1:6436209-6436390	0	0	0	0	0
SV_INS_1G003730	INS	182	chr1	6435931	6435931	0	0	0	0	0	0	0	0	chr1:6800945-6801127	0	0
SV_COMINS_1G001580	COMINS	14145	chr1	6435968	6435972	0	0	0	0	0	chr1:6436427-6450576	0	0	0	0	0
SV_COMDEL_1G001160	COMDEL	146	chr1	6435986	6436274	0	0	0	0	0	chr1:6450590-6450732	0	0	0	0	0
SV_COMINS_1G001590	COMINS	7671	chr1	6436267	6436274	0	0	0	0	0	0	0	0	chr1:6801437-6809115	0	0
SV_COMDEL_1G001170	COMDEL	3989	chr1	6438206	6442197	0	0	0	0	0	0	0	0	chr1:6811043-6811045	0	0
SV_COMINS_1G001600	COMINS	1318.5	chr1	6440752	6440825	0	0	chr1:6425722-6427122	chr1:6508994-6510394	0	0	chr1:6458261-6459650	chr1:6402664-6404041	0	0	0
SV_COMINS_1G001610	COMINS	941.5	chr1	6440836	6440858	0	0	chr1:6427133-6428097	chr1:6510405-6511369	0	0	chr1:6459661-6460623	chr1:6404052-6405016	0	0	0
SV_COMINS_1G001620	COMINS	1281	chr1	6440981	6441046	0	0	chr1:6428211-6429557	chr1:6511483-6512829	0	0	0	0	0	0	0
SV_COMINS_1G001630	COMINS	1452	chr1	6441057	6441391	0	0	chr1:6429568-6431354	chr1:6512840-6514626	0	0	0	0	0	0	0
SV_COMINS_1G001640	COMINS	2028.5	chr1	6441403	6441434	0	0	chr1:6431366-6433426	chr1:6514638-6516697	0	0	0	0	0	0	0
SV_COMINS_1G001650	COMINS	1467.5	chr1	6441446	6441546	0	0	chr1:6433438-6435006	chr1:6516709-6518276	0	0	0	0	0	0	0
SV_INS_1G003740	INS	177.5	chr1	6441636	6441636	0	0	chr1:6435098-6435275	chr1:6518369-6518545	0	0	chr1:6461389-6461561	chr1:6405773-6405958	0	0	0
SV_COMDEL_1G001180	COMDEL	140	chr1	6441678	6441890	0	0	0	0	0	0	chr1:6461591-6461663	0	0	0	0
SV_COMINS_1G001660	COMINS	2393	chr1	6441678	6441698	0	0	0	0	0	0	0	chr1:6406001-6408414	0	0	0
SV_COMINS_1G001670	COMINS	328.5	chr1	6441678	6441899	0	0	chr1:6435319-6435868	chr1:6518588-6519138	0	0	0	0	0	0	0
SV_COMINS_1G001680	COMINS	1337	chr1	6441710	6441738	0	0	0	0	0	0	0	chr1:6408426-6409791	0	0	0
SV_COMINS_1G001690	COMINS	196	chr1	6441751	6441774	0	0	0	0	0	0	0	chr1:6409804-6410023	0	0	0
SV_INS_1G003750	INS	75	chr1	6441844	6441844	0	0	0	0	0	0	0	chr1:6410095-6410170	0	0	0
SV_COMINS_1G001700	COMINS	900	chr1	6441855	6441860	0	0	0	0	0	0	0	chr1:6410181-6411086	0	0	0
SV_COMDEL_1G001190	COMDEL	103	chr1	6441871	6442029	0	0	0	0	0	0	0	chr1:6411097-6411152	0	0	0
SV_COMINS_1G001710	COMINS	472	chr1	6441903	6441905	0	0	0	0	0	0	chr1:6461676-6462150	0	0	0	0
SV_COMINS_1G001720	COMINS	1925.67	chr1	6441987	6442007	0	0	chr1:6435940-6438106	chr1:6519210-6521378	0	0	chr1:6462216-6463723	0	0	0	0
SV_COMINS_1G001730	COMINS	2512	chr1	6442018	6442029	0	0	chr1:6438117-6440397	chr1:6521389-6523670	0	0	chr1:6463734-6466738	0	0	0	0
SV_COMDEL_1G001200	COMDEL	491	chr1	6442043	6442583	0	0	chr1:6440411-6440460	chr1:6523684-6523733	0	0	chr1:6466752-6466801	chr1:6411166-6411215	0	0	0
SV_COMDEL_1G001210	COMDEL	697	chr1	6442211	6442923	0	0	0	0	0	0	0	0	chr1:6811059-6811074	0	0
SV_COMINS_1G001740	COMINS	756.25	chr1	6442596	6442614	0	0	chr1:6440473-6441247	chr1:6523746-6524520	0	0	chr1:6466814-6467588	chr1:6411228-6412003	0	0	0
SV_intraTRANS_1G000080	intraTRANS	703	chr1	6442615	6443316	0	0	0	0	0	0	0	0	chr1:6807898-6808600	0	0
SV_intraTRANS_1G000090	intraTRANS	2515	chr1	6442924	6445429	0	0	0	0	0	0	0	0	chr1:6865357-6867871	0	0
SV_INS_1G003760	INS	10210	chr1	6444508	6444508	0	0	0	0	0	0	chr1:6469487-6474264	chr1:6413915-6420158	chr1:6812657-6832267	0	0
SV_INS_1G003770	INS	471	chr1	6445689	6445689	0	0	0	0	0	0	0	chr1:6421332-6421803	0	0	0
SV_COMDEL_1G001220	COMDEL	180	chr1	6446468	6446656	0	0	chr1:6445094-6445102	chr1:6528368-6528376	0	0	0	chr1:6422546-6422554	0	chr1:6449894-6449902	0
SV_interTRANS_1G000120	interTRANS	220	chr1	6446712	6446931	0	0	0	chr3:34672842-34673061	0	0	0	0	0	0	0
SV_INS_1G003780	INS	1974.67	chr1	6446716	6446716	0	0	0	0	chr1:6436864-6438838	chr1:6461173-6463148	0	0	0	0	chr1:6719018-6720993
SV_DEL_1G004060	DEL	219	chr1	6446717	6446936	0	0	chr1:6445195-6445195	chr1:6528469-6528469	0	0	chr1:6476417-6476417	chr1:6422626-6422626	chr1:6834422-6834422	chr1:6449988-6449988	0
SV_INS_1G003790	INS	1974	chr1	6446783	6446783	chr1:6452702-6454676	0	0	0	0	0	0	0	0	0	0
SV_DEL_1G004070	DEL	109	chr1	6462293	6462402	0	0	0	chr1:6543830-6543830	0	0	0	0	0	0	0
SV_COMINS_1G001750	COMINS	1123	chr1	6462661	6462672	0	0	0	0	0	0	chr1:6492093-6493245	0	chr1:6850176-6851292	0	0
SV_INS_1G003800	INS	1038.33	chr1	6470406	6470406	0	0	chr1:6468670-6469761	chr1:6551837-6552928	0	0	chr1:6500984-6502028	chr1:6446099-6447193	chr1:6859006-6859825	chr1:6473462-6474553	0
SV_INS_1G003810	INS	10072	chr1	6472973	6472973	0	0	0	0	0	0	0	chr1:6449726-6459798	0	0	0
SV_INS_1G003820	INS	9881.5	chr1	6473150	6473150	0	0	0	0	0	0	chr1:6504728-6515335	0	chr1:6862526-6871682	0	0
SV_INS_1G003830	INS	13560.7	chr1	6474670	6474670	0	0	chr1:6474012-6487567	chr1:6557181-6570738	0	0	0	0	0	chr1:6478790-6492360	0
SV_DEL_1G004080	DEL	70	chr1	6474987	6475057	0	0	chr1:6487904-6487904	chr1:6571072-6571072	0	0	chr1:6517225-6517225	chr1:6461867-6461867	chr1:6873540-6873540	chr1:6492697-6492697	chr1:6749270-6749270
SV_COMINS_1G001760	COMINS	4895	chr1	6476259	6476268	0	0	0	chr1:6573271-6578175	0	0	0	0	0	0	0
SV_COMINS_1G001770	COMINS	848	chr1	6476279	6476312	0	0	0	chr1:6578186-6579067	0	0	0	0	0	0	0
SV_COMINS_1G001780	COMINS	10097	chr1	6476328	6476393	0	0	0	chr1:6579083-6589245	0	0	0	0	0	0	0
SV_INS_1G003840	INS	23445	chr1	6476408	6476408	0	0	0	chr1:6589260-6612705	0	0	0	0	0	0	0
SV_COMINS_1G001790	COMINS	2949	chr1	6476419	6476522	0	0	0	chr1:6612716-6615768	0	0	0	0	0	0	0
SV_COMINS_1G001800	COMINS	6463	chr1	6476535	6476578	0	0	0	chr1:6615781-6622287	0	0	0	0	0	0	0
SV_COMINS_1G001810	COMINS	188	chr1	6476595	6476643	0	0	0	chr1:6622304-6622540	0	0	0	0	0	0	0
SV_COMINS_1G001820	COMINS	11313	chr1	6476656	6476657	0	0	0	chr1:6622553-6633867	0	0	0	0	0	0	0
SV_COMINS_1G001830	COMINS	2842	chr1	6476670	6476686	0	0	0	chr1:6633880-6636738	0	0	0	0	0	0	0
SV_COMINS_1G001840	COMINS	385	chr1	6476700	6476733	0	0	0	chr1:6636752-6637170	0	0	0	0	0	0	0
SV_COMINS_1G001850	COMINS	4835	chr1	6476744	6476766	0	0	0	chr1:6637181-6642038	0	0	0	0	0	0	0
SV_COMINS_1G001860	COMINS	3192	chr1	6476778	6476794	0	0	0	chr1:6642050-6645258	0	0	0	0	0	0	0
SV_COMINS_1G001870	COMINS	7076	chr1	6476807	6476810	0	0	0	chr1:6645271-6652350	0	0	0	0	0	0	0
SV_COMINS_1G001880	COMINS	1260	chr1	6476822	6476863	0	0	0	chr1:6652362-6653663	0	0	0	0	0	0	0
SV_COMDEL_1G001230	COMDEL	71	chr1	6476876	6476957	0	0	0	chr1:6653676-6653686	0	0	0	0	0	0	0
SV_COMINS_1G001890	COMINS	10318	chr1	6476970	6476971	0	0	0	chr1:6653699-6664018	0	0	0	0	0	0	0
SV_COMDEL_1G001240	COMDEL	686	chr1	6478382	6479265	0	0	0	0	0	0	0	0	chr1:6876869-6877066	0	0
SV_COMINS_1G001900	COMINS	197	chr1	6479276	6479298	0	0	0	0	0	0	0	0	chr1:6877077-6877296	0	0
SV_INS_1G003850	INS	685	chr1	6479298	6479298	0	0	0	0	0	0	chr1:6521465-6522150	chr1:6466109-6466794	0	0	chr1:6753521-6754206
SV_DEL_1G004090	DEL	53	chr1	6485788	6485841	0	0	chr1:6498703-6498703	chr1:6699025-6699025	0	0	0	0	0	chr1:6503492-6503492	chr1:6760723-6760723
SV_INS_1G003860	INS	166	chr1	6497810	6497810	0	0	0	0	0	0	chr1:6540686-6540852	0	chr1:6895756-6895922	0	0
SV_COMDEL_1G001250	COMDEL	275	chr1	6514842	6515118	0	chr1:6592512-6592513	0	0	0	chr1:6531275-6531276	0	chr1:6502385-6502386	0	0	chr1:6789696-6789697
SV_INS_1G003870	INS	64	chr1	6515148	6515148	0	0	0	0	0	0	chr1:6558120-6558184	0	0	0	0
SV_DEL_1G004100	DEL	937	chr1	6515638	6516575	0	0	0	0	0	0	chr1:6558680-6558680	0	0	0	0
SV_DEL_1G004110	DEL	2221	chr1	6516244	6518465	0	0	chr1:6529078-6529078	chr1:6729403-6729403	0	0	0	0	0	chr1:6533858-6533858	0
SV_COMDEL_1G001260	COMDEL	1151	chr1	6516451	6517608	0	0	0	0	0	0	0	0	chr1:6914610-6914616	0	0
SV_DEL_1G004120	DEL	61	chr1	6523634	6523695	0	chr1:6601094-6601094	0	0	0	chr1:6539856-6539856	chr1:6565801-6565801	0	chr1:6920716-6920716	0	chr1:6798271-6798271
SV_INS_1G003880	INS	134	chr1	6527373	6527373	0	0	0	0	0	0	chr1:6569401-6569535	0	0	0	0
SV_INS_1G003890	INS	430	chr1	6533515	6533515	0	chr1:6610903-6611333	chr1:6544131-6544561	chr1:6744469-6744899	0	0	0	0	chr1:6930599-6931029	chr1:6548912-6549342	chr1:6808076-6808506
SV_COMDEL_1G001270	COMDEL	91	chr1	6536982	6537090	0	0	0	0	0	0	chr1:6579193-6579210	0	0	0	0
SV_INS_1G003900	INS	3916.5	chr1	6582886	6582886	0	0	0	0	0	0	chr1:6624954-6628868	0	chr1:6980361-6984280	0	0
SV_DEL_1G004130	DEL	108	chr1	6588875	6588983	0	chr1:6666632-6666632	0	0	0	chr1:6605031-6605031	0	chr1:6576164-6576164	0	0	chr1:6863826-6863826
SV_COMDEL_1G001280	COMDEL	88	chr1	6592451	6592545	0	chr1:6670117-6670123	0	0	0	chr1:6608503-6608509	0	chr1:6579637-6579643	0	0	chr1:6867304-6867310
SV_INS_1G003910	INS	4826	chr1	6594884	6594884	0	0	0	0	0	0	0	0	0	0	chr1:6869614-6874440
SV_COMDEL_1G001290	COMDEL	73	chr1	6600199	6600287	0	chr1:6677731-6677746	0	0	0	0	0	0	0	0	0
SV_DEL_1G004140	DEL	95	chr1	6600298	6600393	0	chr1:6677757-6677757	0	0	0	0	0	0	0	0	0
SV_DEL_1G004150	DEL	51	chr1	6604241	6604292	0	0	0	0	0	0	0	0	chr1:7005617-7005617	0	0
SV_INS_1G003920	INS	52	chr1	6608795	6608795	0	0	0	0	0	chr1:6624801-6624853	0	chr1:6595922-6595974	chr1:7010151-7010203	chr1:6624571-6624623	0
SV_INS_1G003930	INS	137.75	chr1	6617387	6617387	0	chr1:6694824-6694962	chr1:6628431-6628568	chr1:6828758-6828896	0	chr1:6633453-6633591	chr1:6663371-6663509	chr1:6604558-6604696	chr1:7018750-7018887	chr1:6633221-6633359	0
SV_DEL_1G004160	DEL	3642	chr1	6642838	6646480	0	chr1:6720411-6720411	chr1:6654035-6654035	chr1:6854382-6854382	0	chr1:6659077-6659077	chr1:6688956-6688956	chr1:6630229-6630229	chr1:7044348-7044348	chr1:6658841-6658841	chr1:6922468-6922468
SV_intraTRANS_1G000100	intraTRANS	1071.25	chr1	6642844	6643956	0	chr1:26851192-26852261	chr1:27573817-27574889	chr1:26803002-26804074	0	0	0	chr1:28276278-28277346	0	0	0
SV_intraTRANS_1G000110	intraTRANS	5116	chr1	6642844	6646480	0	0	0	0	0	0	0	0	0	chr1:27396271-27401389	chr1:27112454-27117566
SV_DEL_1G004170	DEL	132	chr1	6663367	6663499	0	0	0	0	0	0	chr1:6705811-6705811	chr1:6647025-6647025	0	0	0
SV_INS_1G003940	INS	127.1	chr1	6677641	6677641	0	chr1:6751569-6751698	chr1:6685101-6685230	chr1:6885453-6885583	chr1:6669696-6669825	chr1:6690198-6690327	chr1:6719970-6720098	chr1:6661166-6661294	chr1:7075545-7075655	chr1:6689959-6690088	chr1:6953585-6953715
SV_DEL_1G004180	DEL	235	chr1	6683385	6683620	0	chr1:6757486-6757486	chr1:6691025-6691025	chr1:6891380-6891380	chr1:6675613-6675613	chr1:6696095-6696095	chr1:6725894-6725894	chr1:6667087-6667087	0	chr1:6695877-6695877	chr1:6959502-6959502
SV_COMDEL_1G001300	COMDEL	53	chr1	6684639	6684712	0	0	0	0	0	0	0	chr1:6668147-6668167	0	0	0
SV_DEL_1G004190	DEL	53	chr1	6684660	6684713	0	0	0	0	0	0	chr1:6726930-6726930	0	0	0	0
SV_INS_1G003950	INS	60	chr1	6697129	6697129	0	chr1:6771112-6771172	0	0	chr1:6689240-6689300	0	chr1:6739418-6739478	0	chr1:7095306-7095366	chr1:6709504-6709564	chr1:6973134-6973194
SV_INS_1G003960	INS	58	chr1	6697235	6697235	0	chr1:6771278-6771336	0	0	chr1:6689406-6689464	0	0	0	0	chr1:6709670-6709728	chr1:6973300-6973358
SV_DEL_1G004200	DEL	155	chr1	6697835	6697990	chr1:6705614-6705614	chr1:6771931-6771931	chr1:6705339-6705339	chr1:6905697-6905697	chr1:6690058-6690058	chr1:6710471-6710471	chr1:6740184-6740184	chr1:6681456-6681456	chr1:7096075-7096075	chr1:6710323-6710323	chr1:6973953-6973953
SV_DEL_1G004210	DEL	69	chr1	6718984	6719053	0	0	0	0	0	0	0	0	chr1:7116905-7116905	0	0
SV_COMINS_1G001910	COMINS	76	chr1	6756264	6756282	0	0	0	0	0	0	chr1:6798351-6798445	0	0	0	0
SV_INS_1G003970	INS	57	chr1	6756266	6756266	0	0	0	0	0	0	0	0	chr1:7154229-7154286	0	0
SV_INS_1G003980	INS	3795	chr1	6776041	6776041	0	0	0	0	0	0	0	0	0	0	chr1:7051997-7055792
SV_INS_1G003990	INS	91	chr1	6776509	6776509	0	chr1:6850438-6850529	chr1:6783781-6783873	chr1:6984223-6984314	0	0	0	chr1:6760030-6760120	0	chr1:6788814-6788905	chr1:7056257-7056348
SV_INS_1G004000	INS	256.5	chr1	6781465	6781465	0	chr1:6855483-6855745	chr1:6788826-6789088	chr1:6989267-6989529	0	0	chr1:6823646-6823884	chr1:6765073-6765335	chr1:7179545-7179787	chr1:6793859-6794121	chr1:7061296-7061558
SV_DEL_1G004220	DEL	2317	chr1	6782018	6784335	0	0	0	0	0	0	0	0	chr1:7180346-7180346	0	0
SV_DEL_1G004230	DEL	2337	chr1	6782019	6784356	0	chr1:6856309-6856309	chr1:6789652-6789652	chr1:6990094-6990094	0	0	chr1:6824448-6824448	chr1:6765900-6765900	0	chr1:6794685-6794685	chr1:7062123-7062123
SV_DEL_1G004240	DEL	1161	chr1	6783174	6784335	0	0	0	0	chr1:6775155-6775155	0	0	0	0	0	0
SV_interTRANS_1G000130	interTRANS	207	chr1	6784126	6784337	0	0	0	0	0	0	0	chr7:9711198-9711404	0	0	0
SV_COMINS_1G001920	COMINS	73.75	chr1	6789429	6789447	0	chr1:6861378-6861457	chr1:6794721-6794798	chr1:6995160-6995238	0	0	chr1:6829485-6829559	chr1:6770968-6771046	chr1:7185383-7185470	chr1:6799752-6799830	chr1:7067191-7067269
SV_INS_1G004010	INS	55	chr1	6797102	6797102	0	0	0	0	0	0	chr1:6837235-6837290	0	0	0	0
SV_INS_1G004020	INS	72	chr1	6799722	6799722	0	chr1:6871671-6871743	chr1:6805042-6805114	chr1:7005466-7005538	0	chr1:6812210-6812282	chr1:6839878-6839950	chr1:6781255-6781327	chr1:7195726-7195798	chr1:6810072-6810144	chr1:7077482-7077554
SV_COMINS_1G001930	COMINS	87	chr1	6799757	6799758	0	0	0	0	0	0	0	0	chr1:7195830-7195918	0	0
SV_INS_1G004030	INS	87.38	chr1	6799758	6799758	0	chr1:6871777-6871865	chr1:6805148-6805235	chr1:7005572-7005659	0	chr1:6812316-6812403	chr1:6839984-6840071	chr1:6781362-6781450	0	chr1:6810178-6810265	chr1:7077589-7077677
SV_INS_1G004040	INS	13253	chr1	6802441	6802441	0	0	0	0	0	chr1:6815062-6828315	0	0	0	0	0
SV_DEL_1G004250	DEL	137	chr1	6803495	6803632	0	0	0	0	0	0	0	0	chr1:7199696-7199696	0	0
SV_INS_1G004050	INS	387	chr1	6808925	6808925	0	chr1:6881033-6881420	0	0	0	0	0	0	0	0	0
SV_INS_1G004060	INS	5265	chr1	6811522	6811522	0	0	0	chr1:7017421-7022686	0	0	0	chr1:6793221-6798486	0	chr1:6821991-6827256	0
SV_INS_1G004070	INS	1029.5	chr1	6813249	6813249	0	0	0	0	0	0	chr1:6853622-6854651	0	chr1:7209321-7210351	0	0
SV_DEL_1G004260	DEL	52	chr1	6820802	6820854	0	0	chr1:6826267-6826267	chr1:7031997-7031997	0	chr1:6846694-6846694	0	chr1:6807791-6807791	0	chr1:6836566-6836566	0
SV_COMINS_1G001940	COMINS	114	chr1	6822947	6822959	0	0	chr1:6828324-6828450	0	0	0	0	0	0	0	0
SV_DEL_1G004270	DEL	228	chr1	6843462	6843690	0	0	chr1:6849089-6849089	chr1:7054682-7054682	0	0	0	0	0	0	0
SV_DEL_1G004280	DEL	456	chr1	6843463	6843919	0	0	0	0	0	0	0	chr1:6830452-6830452	0	0	0
SV_DEL_1G004290	DEL	77	chr1	6852413	6852490	0	chr1:6924817-6924817	chr1:6857782-6857782	chr1:7063375-7063375	0	chr1:6878310-6878310	0	0	0	0	chr1:7130249-7130249
SV_DEL_1G004300	DEL	62	chr1	6854526	6854588	0	0	0	0	0	0	chr1:6895942-6895942	0	chr1:7251555-7251555	0	0
SV_COMINS_1G001950	COMINS	107	chr1	6874160	6874168	0	chr1:6946530-6946642	chr1:6879616-6879738	chr1:7085222-7085345	0	chr1:6900152-6900274	0	chr1:6860840-6860952	0	chr1:6889963-6890085	chr1:7151959-7152081
SV_DEL_1G004310	DEL	275	chr1	6877239	6877514	0	chr1:6949725-6949725	chr1:6882817-6882817	chr1:7088417-7088417	0	chr1:6903345-6903345	chr1:6918676-6918676	chr1:6864034-6864034	chr1:7274334-7274334	chr1:6893156-6893156	chr1:7155153-7155153
SV_interTRANS_1G000140	interTRANS	270.5	chr1	6877245	6877514	0	0	chr3:35492365-35492635	0	0	chr2:1175514-1175783	0	0	0	0	0
SV_intraTRANS_1G000120	intraTRANS	271	chr1	6877245	6877515	0	chr1:3248109-3248379	0	chr1:1014093-1014363	0	0	0	chr1:905733-906003	0	chr1:969493-969763	0
SV_DEL_1G004320	DEL	61	chr1	6877442	6877503	chr1:6885033-6885033	0	0	0	0	0	0	0	0	0	0
SV_DEL_1G004330	DEL	801	chr1	6878717	6879518	0	chr1:6950896-6950896	chr1:6883988-6883988	chr1:7089614-7089614	0	chr1:6904542-6904542	0	chr1:6865237-6865237	0	chr1:6894353-6894353	chr1:7156350-7156350
SV_DEL_1G004340	DEL	57	chr1	6879569	6879626	0	0	0	chr1:7089667-7089667	0	chr1:6904595-6904595	0	0	0	chr1:6894406-6894406	chr1:7156403-7156403
SV_DEL_1G004350	DEL	63	chr1	6879949	6880012	0	0	0	0	0	0	chr1:6921099-6921099	0	chr1:7276769-7276769	0	0
SV_DEL_1G004360	DEL	6195	chr1	6882501	6888696	0	0	chr1:6886979-6886979	0	0	0	0	0	0	0	0
SV_DEL_1G004370	DEL	195	chr1	6884336	6884531	0	0	0	0	0	0	0	0	chr1:7281099-7281099	0	0
SV_DEL_1G004380	DEL	802	chr1	6885134	6885936	0	0	0	0	0	0	0	0	chr1:7281687-7281687	0	0
SV_INS_1G004080	INS	195	chr1	6885898	6885898	0	chr1:6957250-6957445	0	chr1:7095910-7096105	0	0	0	0	0	chr1:6900648-6900843	0
SV_COMINS_1G001960	COMINS	663.67	chr1	6888695	6888696	0	chr1:6960257-6960941	0	chr1:7098917-7099582	0	0	chr1:6929783-6930448	chr1:6874447-6875112	chr1:7284469-7285133	chr1:6903655-6904320	0
SV_COMINS_1G001970	COMINS	431.67	chr1	6890912	6890954	0	chr1:6963162-6963636	0	chr1:7101826-7102300	0	0	0	0	0	chr1:6906564-6907037	0
SV_INS_1G004090	INS	517.25	chr1	6890954	6890954	0	0	chr1:6889277-6889791	0	0	0	chr1:6932705-6933225	chr1:6877406-6877922	chr1:7287389-7287908	0	0
SV_COMDEL_1G001310	COMDEL	57	chr1	6891012	6891074	0	chr1:6963694-6963699	chr1:6889847-6889852	chr1:7102358-7102363	0	0	0	chr1:6877978-6877983	0	chr1:6907095-6907100	0
SV_INS_1G004100	INS	58	chr1	6895126	6895126	0	0	chr1:6893894-6893952	chr1:7106398-7106456	0	chr1:6920088-6920146	0	chr1:6882046-6882104	chr1:7292109-7292167	chr1:6911134-6911192	chr1:7171894-7171952
SV_INS_1G004110	INS	63	chr1	6895336	6895336	0	0	chr1:6894162-6894225	chr1:7106667-7106730	0	0	chr1:6937639-6937702	chr1:6882315-6882378	chr1:7292372-7292435	chr1:6911402-6911465	0
SV_COMDEL_1G001320	COMDEL	52	chr1	6896953	6897049	0	chr1:6969577-6969621	0	0	0	chr1:6921967-6922011	0	0	0	0	chr1:7173774-7173818
SV_DEL_1G004390	DEL	68	chr1	6898360	6898428	0	0	0	0	0	chr1:6923248-6923248	0	0	0	0	chr1:7175056-7175056
SV_DEL_1G004400	DEL	1926	chr1	6914500	6916426	0	0	0	0	0	0	0	0	chr1:7311540-7311540	0	0
SV_DEL_1G004410	DEL	54	chr1	6921418	6921472	0	0	0	chr1:7132758-7132758	0	chr1:6946256-6946256	chr1:6963650-6963650	0	0	chr1:6937468-6937468	chr1:7198026-7198026
SV_INS_1G004120	INS	275	chr1	6921834	6921834	0	0	0	chr1:7133120-7133400	0	chr1:6946624-6946904	chr1:6964017-6964297	0	0	chr1:6937829-6938109	chr1:7198395-7198650
SV_DEL_1G004420	DEL	630	chr1	6934341	6934971	0	chr1:7006863-7006863	chr1:6933184-6933184	0	0	0	0	chr1:6921336-6921336	0	0	0
SV_COMINS_1G001980	COMINS	106	chr1	6935145	6935146	0	chr1:7007037-7007144	chr1:6933358-6933465	0	0	0	0	chr1:6921510-6921617	0	0	0
SV_DEL_1G004430	DEL	1991	chr1	6936527	6938518	0	0	0	0	0	0	0	0	chr1:7331623-7331623	0	0
SV_COMDEL_1G001330	COMDEL	152	chr1	6941579	6941757	0	0	0	chr1:7153096-7153122	0	chr1:6966609-6966635	0	0	0	chr1:6957800-6957826	0
SV_COMINS_1G001990	COMINS	88	chr1	6946925	6946928	0	0	0	0	0	0	0	0	chr1:7340009-7340100	0	0
SV_INS_1G004130	INS	76	chr1	6947158	6947158	0	chr1:7019142-7019218	chr1:6945441-6945517	chr1:7158524-7158600	0	chr1:6972054-6972130	chr1:6989565-6989641	chr1:6933616-6933692	0	chr1:6963218-6963294	chr1:7223880-7223956
SV_DEL_1G004440	DEL	740	chr1	6948404	6949144	0	0	0	0	0	0	chr1:6990907-6990907	0	0	0	0
SV_DEL_1G004450	DEL	176	chr1	6960119	6960295	0	0	chr1:6958414-6958414	0	0	0	chr1:7001795-7001795	0	0	0	0
SV_DEL_1G004460	DEL	62	chr1	6965757	6965819	0	0	0	0	0	0	0	0	chr1:7358924-7358924	0	0
SV_DEL_1G004470	DEL	5396	chr1	6966029	6971425	0	0	0	0	0	0	0	0	chr1:7359134-7359134	0	0
SV_INS_1G004140	INS	63	chr1	6971110	6971110	0	0	0	0	0	0	chr1:7012664-7012727	0	0	0	0
SV_COMINS_1G002000	COMINS	51	chr1	6974655	6974681	0	0	0	0	0	0	0	0	chr1:7362363-7362440	0	0
SV_DEL_1G004480	DEL	61	chr1	7009851	7009912	chr1:7017375-7017375	0	0	0	0	0	0	0	0	0	0
SV_DEL_1G004490	DEL	534	chr1	7013991	7014525	0	0	chr1:7012171-7012171	0	0	chr1:7039057-7039057	chr1:7055742-7055742	0	chr1:7401817-7401817	0	0
SV_DEL_1G004500	DEL	63	chr1	7014637	7014700	0	0	chr1:7012265-7012265	0	0	chr1:7039140-7039140	chr1:7055836-7055836	0	chr1:7401911-7401911	0	0
SV_COMDEL_1G001340	COMDEL	1410	chr1	7015032	7016455	0	0	0	0	0	0	chr1:7056171-7056184	0	chr1:7402246-7402259	0	0
SV_DEL_1G004510	DEL	144	chr1	7017707	7017851	0	0	chr1:7015210-7015210	0	0	chr1:7042089-7042089	chr1:7057413-7057413	0	chr1:7403488-7403488	0	0
SV_COMINS_1G002010	COMINS	106	chr1	7023282	7023294	0	0	chr1:7020548-7020666	0	0	0	0	0	0	0	0
SV_DEL_1G004520	DEL	138	chr1	7027139	7027277	0	0	chr1:7024545-7024545	0	0	0	0	0	0	0	0
SV_DEL_1G004530	DEL	63	chr1	7027880	7027943	0	0	chr1:7025181-7025181	0	0	0	0	0	0	0	0
SV_DEL_1G004540	DEL	4996	chr1	7031748	7036744	0	0	chr1:7028935-7028935	0	0	0	chr1:7071249-7071249	0	0	0	0
SV_INS_1G004150	INS	444	chr1	7046822	7046822	0	0	0	0	0	0	chr1:7081408-7081852	0	0	0	0
SV_DEL_1G004550	DEL	72	chr1	7048366	7048438	0	0	0	0	0	0	0	0	chr1:7433894-7433894	0	0
SV_DEL_1G004560	DEL	56	chr1	7053541	7053597	0	0	0	0	0	0	chr1:7088597-7088597	0	chr1:7439007-7439007	0	0
SV_INS_1G004160	INS	88	chr1	7057644	7057644	0	0	0	0	0	chr1:7081745-7081832	chr1:7092665-7092748	0	chr1:7443065-7443149	0	chr1:7356751-7356849
SV_COMINS_1G002020	COMINS	69.5	chr1	7060075	7060077	0	0	0	0	0	0	chr1:7095173-7095245	0	chr1:7445565-7445656	0	0
SV_intraTRANS_1G000130	intraTRANS	273	chr1	7072375	7072662	0	0	0	0	0	0	0	0	chr1:7458100-7458372	0	0
SV_COMINS_1G002030	COMINS	164	chr1	7072379	7072442	0	0	0	0	0	0	0	0	chr1:7458022-7458249	0	0
SV_COMINS_1G002040	COMINS	63	chr1	7072453	7072579	0	0	0	0	0	0	0	0	chr1:7458260-7458449	0	0
SV_COMINS_1G002050	COMINS	96	chr1	7072591	7072660	0	0	0	0	0	0	0	0	chr1:7458461-7458626	0	0
SV_INS_1G004170	INS	277	chr1	7075469	7075469	0	0	0	0	0	chr1:7099668-7099947	chr1:7110828-7111104	0	chr1:7461464-7461740	0	0
SV_INS_1G004180	INS	1323	chr1	7076671	7076671	0	0	0	0	0	0	chr1:7112305-7113628	0	chr1:7462940-7464263	0	0
SV_DEL_1G004570	DEL	60	chr1	7077519	7077579	0	0	0	0	0	0	chr1:7114476-7114476	0	chr1:7465111-7465111	0	0
SV_DEL_1G004580	DEL	11391	chr1	7079448	7090839	0	0	0	0	0	chr1:7103905-7103905	0	0	0	0	0
SV_DEL_1G004590	DEL	4216	chr1	7079745	7083961	0	0	0	0	0	0	chr1:7116638-7116638	0	chr1:7467274-7467274	0	0
SV_DEL_1G004600	DEL	496	chr1	7079838	7080334	0	chr1:7151841-7151841	0	0	0	0	0	0	0	0	0
SV_DEL_1G004610	DEL	7242	chr1	7084332	7091574	0	0	0	0	0	0	chr1:7117012-7117012	0	chr1:7467648-7467648	0	0
SV_INS_1G004190	INS	7988	chr1	7085257	7085257	0	0	chr1:7077396-7085384	0	0	0	0	0	0	0	0
SV_INS_1G004200	INS	70	chr1	7091651	7091651	0	0	0	0	0	0	chr1:7117090-7117160	0	chr1:7467726-7467796	0	0
SV_DEL_1G004620	DEL	2306	chr1	7092025	7094331	0	0	0	0	0	chr1:7105096-7105096	0	0	0	0	0
SV_COMDEL_1G001350	COMDEL	96	chr1	7092027	7092130	0	0	0	0	0	chr1:7105099-7105106	0	0	0	0	0
SV_COMINS_1G002060	COMINS	298	chr1	7092146	7092244	0	0	0	0	0	0	chr1:7117670-7118066	0	chr1:7468306-7468702	0	0
SV_COMINS_1G002070	COMINS	842.5	chr1	7092256	7092451	0	0	0	0	0	0	chr1:7118078-7119115	0	chr1:7468714-7469752	0	0
SV_DEL_1G004630	DEL	2046	chr1	7092802	7094848	0	0	0	0	0	0	chr1:7119466-7119466	0	chr1:7470103-7470103	0	0
SV_COMINS_1G002080	COMINS	922.5	chr1	7095081	7095378	0	0	0	0	0	0	chr1:7119693-7120912	0	chr1:7470331-7471551	0	0
SV_COMINS_1G002090	COMINS	369	chr1	7095389	7095442	0	0	0	0	0	0	chr1:7120923-7121345	0	chr1:7471562-7471984	0	0
SV_COMINS_1G002100	COMINS	518	chr1	7095453	7095480	0	0	0	0	0	0	chr1:7121356-7121901	0	chr1:7471995-7472540	0	0
SV_COMDEL_1G001360	COMDEL	70	chr1	7102916	7103011	0	0	0	0	0	chr1:7113680-7113699	chr1:7129288-7129313	0	chr1:7479987-7480012	0	0
SV_DEL_1G004640	DEL	272	chr1	7104709	7104981	chr1:7112014-7112014	chr1:7176116-7176116	chr1:7104738-7104738	chr1:7316092-7316092	chr1:7095341-7095341	0	chr1:7131015-7131015	chr1:7091089-7091089	chr1:7481716-7481716	chr1:7133212-7133212	0
SV_DEL_1G004650	DEL	76	chr1	7120632	7120708	0	0	0	0	0	0	0	0	chr1:7497349-7497349	0	0
SV_INS_1G004210	INS	57	chr1	7131847	7131847	0	0	chr1:7131573-7131630	0	0	0	0	0	0	0	0
SV_COMDEL_1G001370	COMDEL	61	chr1	7133330	7133396	0	0	chr1:7133114-7133119	0	0	0	0	0	0	0	0
SV_INS_1G004220	INS	54	chr1	7135811	7135811	0	0	0	0	0	0	0	0	0	0	chr1:7435036-7435090
SV_DEL_1G004660	DEL	137	chr1	7139368	7139505	0	0	0	0	0	0	chr1:7165254-7165254	0	0	0	0
SV_DEL_1G004670	DEL	83	chr1	7140411	7140494	0	0	0	0	0	chr1:7151097-7151097	0	0	0	0	0
SV_COMINS_1G002110	COMINS	720.67	chr1	7143284	7143314	0	0	chr1:7142990-7143768	0	0	chr1:7153885-7154620	chr1:7169027-7169780	chr1:7129363-7130095	chr1:7519993-7520748	0	chr1:7442537-7443288
SV_COMDEL_1G001380	COMDEL	149	chr1	7147575	7147822	0	0	0	0	chr1:7137911-7138009	0	0	0	0	0	0
SV_COMINS_1G002120	COMINS	119	chr1	7148003	7148088	0	0	0	0	chr1:7138167-7138371	0	0	0	0	0	0
SV_COMINS_1G002130	COMINS	588.33	chr1	7162203	7162230	0	0	0	0	0	0	chr1:7188717-7189336	chr1:7149034-7149642	chr1:7539654-7540273	0	0
SV_COMINS_1G002140	COMINS	210.67	chr1	7162241	7162469	0	0	0	0	0	0	chr1:7189347-7189789	chr1:7149653-7150091	chr1:7540284-7540726	0	0
SV_DEL_1G004680	DEL	113	chr1	7170602	7170715	0	0	chr1:7170994-7170994	0	0	0	0	0	0	0	chr1:7470534-7470534
SV_DEL_1G004690	DEL	56	chr1	7183495	7183551	0	0	0	0	0	0	chr1:7210777-7210777	0	0	0	0
SV_DEL_1G004700	DEL	64	chr1	7205003	7205067	0	0	0	0	0	0	chr1:7232347-7232347	chr1:7192623-7192623	0	0	0
SV_DEL_1G004710	DEL	1007	chr1	7209352	7210359	chr1:7216379-7216379	0	0	0	0	0	0	0	0	0	0
SV_DEL_1G004720	DEL	73	chr1	7212036	7212109	0	0	0	0	0	0	0	chr1:7199589-7199589	0	0	0
SV_DEL_1G004730	DEL	290	chr1	7214331	7214621	chr1:7220345-7220345	0	0	0	0	0	0	0	0	0	0
SV_COMINS_1G002150	COMINS	105	chr1	7228249	7228285	0	0	0	0	0	0	0	0	chr1:7606440-7606581	0	0
SV_COMDEL_1G001390	COMDEL	204	chr1	7228451	7228670	0	0	0	0	0	0	0	0	chr1:7606753-7606768	0	0
SV_COMDEL_1G001400	COMDEL	1016	chr1	7228681	7229764	0	0	0	0	0	0	0	0	chr1:7606779-7606846	0	0
SV_COMDEL_1G001410	COMDEL	372	chr1	7229775	7230226	0	0	0	0	0	0	0	0	chr1:7606857-7606936	0	0
SV_DEL_1G004740	DEL	58	chr1	7238354	7238412	0	0	0	0	0	0	0	chr1:7225924-7225924	chr1:7615086-7615086	0	0
SV_DEL_1G004750	DEL	51	chr1	7243763	7243814	0	chr1:7314929-7314929	chr1:7244142-7244142	chr1:7454933-7454933	0	chr1:7255127-7255127	0	chr1:7231344-7231344	chr1:7620499-7620499	chr1:7272018-7272018	chr1:7543645-7543645
SV_COMDEL_1G001420	COMDEL	81	chr1	7248344	7248429	0	0	0	0	0	0	0	chr1:7235869-7235873	0	0	0
SV_INS_1G004230	INS	63	chr1	7250365	7250365	0	0	0	0	0	0	0	0	chr1:7627043-7627106	0	0
SV_COMINS_1G002160	COMINS	78	chr1	7250689	7250705	0	0	0	0	0	0	chr1:7278010-7278104	0	0	0	0
SV_INS_1G004240	INS	72	chr1	7250732	7250732	0	0	0	0	0	0	0	0	chr1:7627432-7627504	0	0
SV_INS_1G004250	INS	1457	chr1	7255038	7255038	0	0	0	chr1:7466071-7467528	0	0	0	0	0	0	0
SV_DEL_1G004760	DEL	418	chr1	7255195	7255613	0	0	0	0	0	0	0	0	chr1:7631973-7631973	0	0
SV_DEL_1G004770	DEL	55	chr1	7256220	7256275	0	0	0	0	0	0	chr1:7283640-7283640	0	chr1:7632585-7632585	0	0
SV_DEL_1G004780	DEL	71.83	chr1	7260654	7260726	0	chr1:7331804-7331804	chr1:7260876-7260876	chr1:7473092-7473092	0	0	0	0	chr1:7636979-7636979	chr1:7288753-7288753	chr1:7560394-7560394
SV_DEL_1G004790	DEL	72	chr1	7260704	7260776	0	0	0	0	0	chr1:7272088-7272088	0	0	0	0	0
SV_INS_1G004260	INS	5061	chr1	7267291	7267291	0	0	0	0	0	chr1:7278594-7283655	0	0	0	0	0
SV_DEL_1G004800	DEL	341	chr1	7271131	7271472	0	chr1:7342254-7342254	0	0	0	0	0	0	0	0	0
SV_INS_1G004270	INS	5364	chr1	7280445	7280445	0	0	0	0	0	0	0	0	chr1:7656787-7662151	0	0
SV_INS_1G004280	INS	54	chr1	7291200	7291200	0	chr1:7362088-7362142	0	0	0	0	0	0	0	0	0
SV_INS_1G004290	INS	83	chr1	7292466	7292466	0	chr1:7363415-7363498	chr1:7292703-7292786	chr1:7504920-7505003	0	chr1:7308901-7308984	0	0	0	chr1:7320569-7320652	0
SV_DEL_1G004810	DEL	228	chr1	7328419	7328647	0	0	0	0	0	0	0	0	chr1:7710058-7710058	0	0
SV_DEL_1G004820	DEL	4425	chr1	7330500	7334925	0	chr1:7401588-7401588	chr1:7330923-7330923	chr1:7543158-7543158	0	chr1:7347072-7347072	chr1:7357899-7357899	chr1:7317977-7317977	chr1:7711953-7711953	chr1:7358796-7358796	0
SV_COMINS_1G002170	COMINS	1090	chr1	7341292	7341294	0	0	0	0	0	0	chr1:7364263-7365355	0	0	0	0
SV_INS_1G004300	INS	1100.5	chr1	7341294	7341294	0	0	0	0	0	0	0	chr1:7324338-7325439	chr1:7718351-7719451	0	0
SV_DEL_1G004830	DEL	155	chr1	7342014	7342169	chr1:7347687-7347687	0	chr1:7338009-7338009	chr1:7550251-7550251	0	chr1:7354166-7354166	chr1:7366085-7366085	chr1:7326164-7326164	chr1:7720171-7720171	chr1:7365879-7365879	chr1:7646708-7646708
SV_COMDEL_1G001430	COMDEL	82	chr1	7370525	7370630	0	0	0	0	0	0	0	0	chr1:7748409-7748432	0	0
SV_DEL_1G004840	DEL	67	chr1	7376363	7376430	0	0	0	0	0	0	0	0	chr1:7754069-7754069	0	0
SV_DEL_1G004850	DEL	171	chr1	7378818	7378989	0	0	0	0	0	0	chr1:7402645-7402645	chr1:7362742-7362742	chr1:7756456-7756456	0	0
SV_INS_1G004310	INS	1188.8	chr1	7378823	7378823	chr1:7384323-7385512	chr1:7445490-7446678	chr1:7374665-7375854	0	0	chr1:7390751-7391940	0	0	0	0	chr1:7683352-7684541
SV_INS_1G004320	INS	1189	chr1	7378909	7378909	0	0	0	0	chr1:7369132-7370321	0	0	0	0	0	0
SV_COMDEL_1G001440	COMDEL	763	chr1	7386961	7387783	0	0	0	0	0	0	0	chr1:7370703-7370762	0	0	0
SV_DEL_1G004860	DEL	54	chr1	7402200	7402254	0	0	0	0	0	0	chr1:7425786-7425786	chr1:7385102-7385102	chr1:7779583-7779583	0	0
SV_INS_1G004330	INS	225.88	chr1	7422906	7422906	0	chr1:7490765-7490987	chr1:7419926-7420154	0	chr1:7414320-7414542	chr1:7436030-7436252	chr1:7446374-7446604	chr1:7405673-7405903	chr1:7800212-7800440	0	chr1:7728623-7728848
SV_DEL_1G004870	DEL	81	chr1	7424854	7424935	0	chr1:7492933-7492933	0	0	chr1:7416487-7416487	chr1:7438198-7438198	chr1:7448555-7448555	chr1:7407856-7407856	chr1:7802392-7802392	0	0
SV_INS_1G004340	INS	56.38	chr1	7428782	7428782	0	chr1:7496787-7496843	chr1:7426019-7426076	0	chr1:7420338-7420394	chr1:7442055-7442111	chr1:7452376-7452432	chr1:7411721-7411778	chr1:7806217-7806273	0	chr1:7734711-7734768
SV_INS_1G004350	INS	806	chr1	7431646	7431646	0	0	chr1:7428993-7429799	0	0	0	0	0	0	0	chr1:7737682-7738488
SV_DEL_1G004880	DEL	51	chr1	7440676	7440727	0	0	0	0	0	0	chr1:7464274-7464274	chr1:7423615-7423615	chr1:7818162-7818162	0	0
SV_COMINS_1G002180	COMINS	425.43	chr1	7442902	7442933	0	chr1:7510904-7511361	0	0	chr1:7434454-7434911	chr1:7456174-7456631	chr1:7466460-7466917	chr1:7425794-7426251	chr1:7820350-7820807	0	chr1:7749774-7750227
SV_DEL_1G004890	DEL	176	chr1	7443732	7443908	0	0	0	0	0	0	chr1:7467718-7467718	0	chr1:7821608-7821608	0	0
SV_INS_1G004360	INS	283	chr1	7449995	7449995	0	0	0	0	0	0	0	0	chr1:7827702-7827985	0	0
SV_INS_1G004370	INS	70	chr1	7462590	7462590	chr1:7469232-7469302	chr1:7531018-7531088	chr1:7460770-7460840	chr1:7684791-7684861	chr1:7454565-7454635	chr1:7476287-7476357	chr1:7486444-7486514	chr1:7445906-7445976	chr1:7840604-7840674	chr1:7482030-7482100	chr1:7769841-7769911
SV_COMINS_1G002190	COMINS	129.9	chr1	7467958	7467962	chr1:7474677-7474810	chr1:7536464-7536597	chr1:7466216-7466349	chr1:7690245-7690381	chr1:7460011-7460144	chr1:7481733-7481866	chr1:7491873-7492006	chr1:7451345-7451481	chr1:7846043-7846176	chr1:7487481-7487617	0
SV_COMDEL_1G001450	COMDEL	354	chr1	7469340	7469695	chr1:7476175-7476176	chr1:7537962-7537963	chr1:7467714-7467715	0	chr1:7461509-7461510	chr1:7483231-7483232	0	0	0	0	0
SV_INS_1G004380	INS	937.2	chr1	7470357	7470357	chr1:7476843-7477247	chr1:7538630-7539034	chr1:7468382-7468786	chr1:7692780-7693627	chr1:7462177-7462581	chr1:7483899-7484303	chr1:7494397-7494802	chr1:7453879-7454283	chr1:7848574-7848979	chr1:7490013-7495304	0
SV_COMDEL_1G001460	COMDEL	74.82	chr1	7471395	7471489	chr1:7478285-7478295	chr1:7540072-7540082	chr1:7469824-7469834	chr1:7694673-7694681	chr1:7463618-7463628	chr1:7485341-7485351	chr1:7495848-7495858	chr1:7455299-7455316	chr1:7850025-7850035	chr1:7496350-7496358	chr1:7778697-7778705
SV_INS_1G004390	INS	81	chr1	7472099	7472099	0	0	0	chr1:7695284-7695365	0	0	0	0	0	chr1:7496959-7497040	0
SV_DEL_1G004900	DEL	51	chr1	7475977	7476028	chr1:7482819-7482819	chr1:7544606-7544606	chr1:7474356-7474356	0	chr1:7468151-7468151	chr1:7489875-7489875	chr1:7500380-7500380	chr1:7459838-7459838	chr1:7854582-7854582	0	0
SV_DEL_1G004910	DEL	102	chr1	7476321	7476423	0	0	0	0	0	0	chr1:7500645-7500645	chr1:7460138-7460138	chr1:7854861-7854861	0	0
SV_COMDEL_1G001470	COMDEL	60	chr1	7476988	7477060	0	0	0	0	0	0	0	0	chr1:7855480-7855492	0	0
SV_DEL_1G004920	DEL	60	chr1	7476988	7477048	chr1:7483751-7483751	chr1:7545537-7545537	chr1:7475287-7475287	0	chr1:7469083-7469083	chr1:7490806-7490806	chr1:7501217-7501217	chr1:7460756-7460756	0	0	0
SV_DEL_1G004930	DEL	52.25	chr1	7477313	7477367	chr1:7484034-7484034	chr1:7545822-7545822	chr1:7475571-7475571	0	chr1:7469367-7469367	chr1:7491091-7491091	chr1:7501503-7501503	chr1:7461040-7461040	chr1:7855764-7855764	0	0
SV_COMDEL_1G001480	COMDEL	139	chr1	7477865	7478011	chr1:7484547-7484554	chr1:7546336-7546343	chr1:7476085-7476092	0	chr1:7469881-7469888	chr1:7491605-7491612	chr1:7501997-7502004	chr1:7461554-7461561	chr1:7856278-7856285	0	0
SV_INS_1G004400	INS	241	chr1	7478124	7478124	chr1:7484637-7484878	chr1:7546426-7546667	chr1:7476175-7476416	0	chr1:7469971-7470212	chr1:7491695-7491936	chr1:7502086-7502327	chr1:7461643-7461884	chr1:7856367-7856608	0	0
SV_COMDEL_1G001490	COMDEL	80	chr1	7478508	7478597	chr1:7485245-7485254	chr1:7547034-7547043	chr1:7476783-7476792	0	chr1:7470579-7470588	chr1:7492303-7492312	chr1:7502695-7502704	chr1:7462254-7462263	chr1:7856976-7856985	0	0
SV_INS_1G004410	INS	110	chr1	7478623	7478623	0	0	0	chr1:7701915-7702025	0	0	0	0	0	chr1:7503586-7503696	0
SV_INS_1G004420	INS	110	chr1	7478674	7478674	chr1:7485331-7485441	chr1:7547120-7547230	chr1:7476869-7476979	0	chr1:7470665-7470775	chr1:7492389-7492499	chr1:7502781-7502891	chr1:7462340-7462450	chr1:7857062-7857172	0	0
SV_COMINS_1G002200	COMINS	2740	chr1	7478747	7478755	0	0	0	0	0	0	chr1:7502964-7505712	0	0	0	0
SV_INS_1G004430	INS	2710	chr1	7478780	7478780	chr1:7485546-7488577	chr1:7547335-7550371	chr1:7477084-7480115	0	chr1:7470880-7473911	chr1:7492604-7495635	chr1:7505738-7506100	chr1:7462556-7465662	chr1:7857277-7860329	0	0
SV_INS_1G004440	INS	75	chr1	7478911	7478911	0	0	0	0	0	0	0	0	0	chr1:7503984-7504059	0
SV_INS_1G004450	INS	76	chr1	7478935	7478935	0	0	0	chr1:7702337-7702413	0	0	0	0	0	0	0
SV_DEL_1G004940	DEL	120	chr1	7482279	7482399	0	0	0	chr1:7705721-7705721	0	0	0	0	0	chr1:7507391-7507391	0
SV_COMDEL_1G001500	COMDEL	52	chr1	7486351	7486423	chr1:7496180-7496200	chr1:7557974-7557994	chr1:7487722-7487742	0	chr1:7481512-7481532	chr1:7503238-7503258	0	0	0	0	0
SV_INS_1G004460	INS	238.25	chr1	7490374	7490374	chr1:7500207-7500448	chr1:7562003-7562244	chr1:7491748-7491989	0	chr1:7485541-7485782	chr1:7507267-7507508	chr1:7517711-7517932	chr1:7477337-7477576	chr1:7872003-7872244	0	0
SV_INS_1G004470	INS	77	chr1	7505981	7505981	chr1:7516110-7516187	chr1:7577912-7577989	chr1:7507652-7507729	chr1:7729405-7729482	chr1:7501449-7501526	chr1:7523177-7523254	0	0	chr1:7887903-7887980	chr1:7531067-7531144	chr1:7813177-7813254
SV_DEL_1G004950	DEL	98	chr1	7506365	7506463	chr1:7516570-7516570	chr1:7578372-7578372	chr1:7508112-7508112	0	chr1:7501909-7501909	chr1:7523637-7523637	0	0	0	0	chr1:7813636-7813636
SV_COMINS_1G002210	COMINS	69.5	chr1	7508756	7508774	0	0	0	chr1:7732169-7732257	0	0	0	0	0	chr1:7533831-7533918	0
SV_COMDEL_1G001510	COMDEL	443	chr1	7512614	7513063	0	0	0	0	0	0	chr1:7540169-7540175	chr1:7499768-7499774	chr1:7894589-7894595	0	0
SV_DEL_1G004960	DEL	86	chr1	7535018	7535104	0	0	0	0	0	0	0	0	0	0	chr1:7842096-7842096
SV_DEL_1G004970	DEL	54	chr1	7537104	7537158	0	0	0	0	0	0	0	0	0	0	chr1:7844100-7844100
SV_DEL_1G004980	DEL	78	chr1	7562576	7562654	chr1:7572613-7572613	chr1:7634406-7634406	0	0	chr1:7557937-7557937	chr1:7579675-7579675	0	0	0	0	chr1:7869459-7869459
SV_DEL_1G004990	DEL	60	chr1	7562787	7562847	0	0	0	0	0	0	chr1:7589947-7589947	chr1:7549555-7549555	chr1:7944457-7944457	0	0
SV_INS_1G004480	INS	81.33	chr1	7578663	7578663	0	0	0	0	0	0	chr1:7605648-7605729	chr1:7565312-7565394	chr1:7960184-7960265	0	0
SV_COMINS_1G002220	COMINS	144	chr1	7578802	7578804	0	0	0	0	0	0	0	chr1:7565543-7565689	0	0	0
SV_INS_1G004490	INS	1355	chr1	7579130	7579130	0	0	0	0	0	chr1:7596139-7597494	0	0	0	0	0
SV_DEL_1G005000	DEL	54	chr1	7583214	7583268	chr1:7593170-7593170	chr1:7654969-7654969	0	0	chr1:7578494-7578494	chr1:7601593-7601593	0	0	0	0	chr1:7890005-7890005
SV_COMINS_1G002230	COMINS	406.33	chr1	7598735	7598767	0	0	0	0	0	0	chr1:7625777-7626215	chr1:7585592-7586030	chr1:7980336-7980775	0	0
SV_DEL_1G005010	DEL	177	chr1	7615015	7615192	0	0	0	0	0	0	0	chr1:7602440-7602440	0	0	0
SV_DEL_1G005020	DEL	70	chr1	7640705	7640775	0	0	0	0	0	chr1:7659003-7659003	chr1:7668251-7668251	chr1:7627942-7627942	0	0	chr1:7947386-7947386
SV_DEL_1G005030	DEL	51	chr1	7644549	7644600	0	0	0	0	0	0	0	chr1:7631743-7631743	0	0	0
SV_DEL_1G005040	DEL	63	chr1	7647351	7647414	0	0	0	0	0	0	0	chr1:7634456-7634456	0	0	0
SV_DEL_1G005050	DEL	51	chr1	7654778	7654829	0	0	0	0	0	0	0	chr1:7641865-7641865	0	0	0
SV_INS_1G004500	INS	2411	chr1	7660064	7660064	chr1:7669909-7672320	0	0	0	0	0	0	0	0	0	0
SV_INS_1G004510	INS	168.5	chr1	7662407	7662407	0	0	0	0	0	chr1:7680799-7680968	chr1:7689996-7690167	chr1:7649465-7649632	chr1:8044694-8044861	0	0
SV_INS_1G004520	INS	110.75	chr1	7663048	7663048	0	0	0	0	0	chr1:7681604-7681717	chr1:7690793-7690903	chr1:7650270-7650380	chr1:8045488-8045598	0	0
SV_DEL_1G005060	DEL	488	chr1	7663747	7664235	0	0	0	0	0	0	chr1:7691597-7691597	0	chr1:8046293-8046293	0	0
SV_INS_1G004530	INS	203	chr1	7665260	7665260	0	0	0	0	0	0	chr1:7692611-7692814	0	0	0	0
SV_DEL_1G005070	DEL	87	chr1	7665402	7665489	0	0	0	0	0	chr1:7684108-7684108	0	0	0	0	0
SV_INS_1G004540	INS	166	chr1	7665588	7665588	0	0	0	0	0	0	0	0	chr1:8047635-8047801	0	0
SV_COMDEL_1G001520	COMDEL	219	chr1	7667767	7668022	0	0	0	0	0	chr1:7686384-7686420	0	0	0	0	0
SV_COMDEL_1G001530	COMDEL	1903	chr1	7668034	7669960	0	0	0	0	0	chr1:7686432-7686455	0	0	0	0	0
SV_INS_1G004550	INS	119	chr1	7669906	7669906	0	0	0	0	0	0	chr1:7697424-7697543	chr1:7657211-7657330	chr1:8052075-8052194	0	0
SV_COMDEL_1G001540	COMDEL	400	chr1	7669974	7670382	0	0	0	0	0	chr1:7686469-7686477	0	0	0	0	0
SV_COMINS_1G002240	COMINS	117	chr1	7670379	7670382	0	0	0	0	0	0	chr1:7698018-7698138	chr1:7657807-7657928	chr1:8052671-8052790	0	0
SV_DEL_1G005080	DEL	77	chr1	7672134	7672211	0	0	0	0	0	0	chr1:7699909-7699909	chr1:7659749-7659749	chr1:8054566-8054566	0	0
SV_DEL_1G005090	DEL	349	chr1	7686363	7686712	0	0	0	0	0	0	chr1:7714169-7714169	chr1:7674027-7674027	0	0	0
SV_DEL_1G005100	DEL	1099	chr1	7687648	7688747	0	0	0	0	0	0	0	0	chr1:8070162-8070162	0	0
SV_INS_1G004560	INS	68	chr1	7710504	7710504	0	0	0	0	0	0	0	chr1:7697781-7697849	0	0	0
SV_DEL_1G005110	DEL	2988	chr1	7733036	7736024	0	chr1:7804660-7804660	0	0	0	0	0	0	0	0	0
SV_INS_1G004570	INS	60.33	chr1	7737008	7737008	0	chr1:7805667-7805728	0	0	0	0	chr1:7764522-7764582	chr1:7724335-7724395	0	0	0
SV_DEL_1G005120	DEL	106	chr1	7737149	7737255	0	0	0	0	0	0	chr1:7764725-7764725	chr1:7724539-7724539	0	0	0
SV_INS_1G004580	INS	70	chr1	7738939	7738939	0	0	0	0	0	chr1:7755157-7755228	0	0	0	0	chr1:8045694-8045763
SV_COMDEL_1G001550	COMDEL	54	chr1	7747672	7747727	0	0	0	0	0	0	0	0	chr1:8129157-8129158	0	0
SV_DEL_1G005130	DEL	54	chr1	7747674	7747728	0	0	0	0	0	0	0	chr1:7734937-7734937	0	0	0
SV_COMDEL_1G001560	COMDEL	179	chr1	7776036	7776278	0	0	0	0	0	0	0	0	chr1:8157425-8157488	0	0
SV_COMINS_1G002250	COMINS	82	chr1	7778946	7778974	0	chr1:7847580-7847690	0	chr1:8002442-8002552	0	0	0	0	0	0	0
SV_DEL_1G005140	DEL	84	chr1	7781401	7781485	0	chr1:7850115-7850115	0	chr1:8004973-8004973	0	0	0	0	0	0	0
SV_DEL_1G005150	DEL	194	chr1	7782929	7783123	0	0	0	0	0	chr1:7799112-7799112	chr1:7810315-7810315	0	chr1:8164150-8164150	0	0
SV_INS_1G004590	INS	96.33	chr1	7783051	7783051	0	0	0	0	0	0	0	chr1:7770142-7770239	0	chr1:7808207-7808304	chr1:8089814-8089909
SV_DEL_1G005160	DEL	5322	chr1	7783722	7789044	0	0	0	0	0	0	0	chr1:7770910-7770910	0	0	chr1:8090575-8090575
SV_DEL_1G005170	DEL	5169	chr1	7783832	7789001	0	0	0	0	0	chr1:7799821-7799821	chr1:7811027-7811027	0	chr1:8164862-8164862	chr1:7809086-7809086	0
SV_INS_1G004600	INS	2568.5	chr1	7791570	7791570	0	0	0	0	0	0	chr1:7813576-7816147	0	chr1:8167411-8169977	0	0
SV_COMINS_1G002260	COMINS	5284.38	chr1	7792380	7792388	0	chr1:7860956-7862520	0	chr1:8015874-8017438	0	chr1:7803189-7810090	chr1:7816963-7825750	chr1:7774237-7781132	chr1:8170793-8173641	chr1:7812448-7819346	chr1:8093902-8100784
SV_INS_1G004610	INS	158.88	chr1	7794108	7794108	0	chr1:7864241-7864399	0	chr1:8019162-8019320	0	chr1:7811819-7811977	chr1:7827481-7827638	chr1:7782858-7783015	chr1:8175370-8175537	chr1:7821076-7821234	chr1:8102507-8102665
SV_COMINS_1G002270	COMINS	51	chr1	7795815	7795822	0	0	0	0	0	0	0	0	chr1:8177239-8177297	0	0
SV_INS_1G004620	INS	56	chr1	7797734	7797734	0	chr1:7867935-7867991	0	chr1:8022852-8022908	0	chr1:7815564-7815620	chr1:7831229-7831285	0	0	chr1:7824817-7824873	0
SV_COMINS_1G002280	COMINS	80	chr1	7807848	7807855	0	0	0	0	0	0	chr1:7841371-7841458	0	chr1:8189231-8189318	0	0
SV_INS_1G004630	INS	80	chr1	7807855	7807855	chr1:7819973-7820053	chr1:7878092-7878172	0	chr1:8033009-8033089	0	chr1:7825704-7825784	0	chr1:7796712-7796792	0	chr1:7834957-7835037	chr1:8116367-8116447
SV_DEL_1G005180	DEL	92	chr1	7808175	7808267	0	0	0	0	0	0	0	0	chr1:8189639-8189639	0	0
SV_INS_1G004640	INS	84	chr1	7834856	7834856	0	0	0	chr1:8060123-8060207	0	0	0	0	0	0	0
SV_INS_1G004650	INS	63.5	chr1	7841808	7841808	0	0	0	0	0	0	chr1:7875369-7875431	0	chr1:8223140-8223205	0	0
SV_COMDEL_1G001570	COMDEL	337.5	chr1	7852160	7852513	0	0	0	0	0	0	chr1:7885840-7885855	0	chr1:8233622-8233638	0	0
SV_COMDEL_1G001580	COMDEL	78	chr1	7853599	7853693	0	0	0	0	0	0	0	0	chr1:8234722-8234738	0	0
SV_DEL_1G005190	DEL	101.5	chr1	7854056	7854156	chr1:7866163-7866163	0	0	chr1:8079301-8079301	0	0	chr1:7887401-7887401	0	chr1:8235100-8235100	0	0
SV_DEL_1G005200	DEL	16662	chr1	7856389	7873051	chr1:7868421-7868421	0	0	chr1:8081577-8081577	0	0	chr1:7889687-7889687	0	chr1:8237275-8237275	0	0
SV_interTRANS_1G000150	interTRANS	16676	chr1	7856395	7873051	0	0	0	0	0	0	0	0	0	0	chr6:13288600-13305275
SV_interTRANS_1G000160	interTRANS	13637	chr1	7858944	7872571	0	0	0	0	0	0	0	0	chr4:11607392-11621028	0	0
SV_INS_1G004660	INS	115.67	chr1	7859014	7859014	0	chr1:7929348-7929465	chr1:7860454-7860570	0	chr1:7854089-7854205	chr1:7876984-7877099	0	0	0	chr1:7886179-7886294	chr1:8167593-8167708
SV_COMDEL_1G001590	COMDEL	109	chr1	7859120	7859242	0	chr1:7929571-7929584	0	0	0	0	0	0	0	0	0
SV_DEL_1G005210	DEL	111.4	chr1	7859130	7859242	0	0	chr1:7860688-7860688	0	chr1:7854323-7854323	chr1:7877219-7877219	0	0	0	chr1:7886413-7886413	chr1:8167827-8167827
SV_COMDEL_1G001600	COMDEL	505	chr1	7869617	7870132	0	0	0	0	0	0	0	0	0	0	chr1:8178206-8178216
SV_COMINS_1G002290	COMINS	243	chr1	7869631	7869640	0	0	0	0	0	chr1:7900623-7900875	0	0	0	0	0
SV_DEL_1G005220	DEL	52	chr1	7869693	7869745	0	0	0	0	0	0	0	0	0	chr1:7896868-7896868	0
SV_DEL_1G005230	DEL	220	chr1	7869693	7869913	0	0	0	0	0	chr1:7900928-7900928	0	0	0	0	0
SV_INS_1G004670	INS	55	chr1	7869767	7869767	0	0	0	0	0	0	0	chr1:7872506-7872561	0	0	0
SV_INS_1G004680	INS	64	chr1	7869886	7869886	0	0	0	0	0	0	0	0	0	chr1:7896985-7897049	0
SV_DEL_1G005240	DEL	96	chr1	7873417	7873513	chr1:7868782-7868782	0	0	chr1:8081938-8081938	0	0	0	0	0	0	0
SV_DEL_1G005250	DEL	76	chr1	7884282	7884358	0	0	0	0	0	0	0	chr1:7887072-7887072	0	0	0
SV_INS_1G004690	INS	100	chr1	7885209	7885209	0	0	0	0	0	0	0	chr1:7887923-7888023	0	0	0
SV_DEL_1G005260	DEL	60	chr1	7893819	7893879	0	0	0	0	0	0	chr1:7910448-7910448	0	chr1:8258054-8258054	0	0
SV_DEL_1G005270	DEL	218	chr1	7914380	7914598	0	0	0	0	chr1:7911918-7911918	0	0	0	0	0	0
SV_COMDEL_1G001610	COMDEL	68	chr1	7938800	7938871	0	0	0	0	0	0	chr1:7955251-7955254	0	0	0	0
SV_DEL_1G005280	DEL	194	chr1	7942089	7942283	0	0	0	0	0	0	chr1:7958456-7958456	0	chr1:8306116-8306116	0	0
SV_DEL_1G005290	DEL	74	chr1	7944144	7944218	0	0	0	0	0	0	chr1:7960317-7960317	0	chr1:8307977-8307977	0	0
SV_INS_1G004700	INS	122	chr1	7944177	7944177	0	0	0	0	0	0	0	0	0	0	chr1:8248266-8248388
SV_INS_1G004710	INS	5588	chr1	7944588	7944588	0	0	chr1:7878492-7884080	0	0	0	0	0	0	0	0
SV_COMINS_1G002300	COMINS	13872	chr1	7944597	7944600	0	0	0	chr1:8152984-8166859	0	0	0	0	0	0	0
SV_INS_1G004720	INS	870	chr1	7945770	7945770	0	0	0	0	0	0	0	0	0	0	chr1:8249981-8250851
SV_DEL_1G005300	DEL	905	chr1	7948729	7949634	0	0	0	0	0	0	chr1:7964849-7964849	0	chr1:8312505-8312505	0	0
SV_COMDEL_1G001620	COMDEL	111	chr1	7951601	7951713	0	0	0	0	0	0	chr1:7966820-7966821	0	chr1:8314476-8314477	0	0
SV_INS_1G004730	INS	711	chr1	7957816	7957816	0	0	0	0	0	0	chr1:7973494-7974205	0	chr1:8321149-8321860	0	0
SV_COMDEL_1G001630	COMDEL	195	chr1	7958570	7958770	0	0	0	0	0	0	chr1:7974946-7974951	0	chr1:8322601-8322606	0	0
SV_DEL_1G005310	DEL	182	chr1	7965051	7965233	0	0	0	0	0	0	chr1:7981191-7981191	0	0	0	0
SV_DEL_1G005320	DEL	990	chr1	7971181	7972171	0	0	0	0	0	0	chr1:7987125-7987125	0	chr1:8334950-8334950	0	0
SV_DEL_1G005330	DEL	64.4	chr1	7978143	7978208	0	chr1:8048499-8048499	0	0	chr1:7975416-7975416	0	chr1:7993132-7993132	chr1:7980922-7980922	chr1:8340964-8340964	0	0
SV_DEL_1G005340	DEL	1386	chr1	7978920	7980306	0	0	0	0	0	0	0	0	chr1:8341679-8341679	0	0
SV_INS_1G004740	INS	91	chr1	7980613	7980613	0	0	0	0	0	0	chr1:7995533-7995624	0	0	0	0
SV_DEL_1G005350	DEL	109	chr1	7981849	7981958	0	0	0	0	0	0	0	0	0	0	chr1:8286921-8286921
SV_DEL_1G005360	DEL	52	chr1	7981904	7981956	0	0	0	0	0	0	0	0	chr1:8343222-8343222	0	0
SV_DEL_1G005370	DEL	89	chr1	7993916	7994005	0	0	0	0	0	0	chr1:8008923-8008923	0	chr1:8355207-8355207	0	0
SV_COMDEL_1G001640	COMDEL	255	chr1	7994902	7995161	0	0	0	0	0	0	0	0	chr1:8356076-8356080	0	0
SV_DEL_1G005380	DEL	62	chr1	7997461	7997523	0	0	0	0	0	0	0	0	chr1:8358380-8358380	0	0
SV_COMINS_1G002310	COMINS	57	chr1	8002969	8002986	0	0	0	0	0	0	chr1:8017865-8017939	0	chr1:8363790-8363859	0	0
SV_INS_1G004750	INS	1870	chr1	8010138	8010138	0	0	0	0	0	0	chr1:8025043-8026870	0	chr1:8370977-8372890	0	0
SV_DEL_1G005390	DEL	785	chr1	8010247	8011032	0	0	0	0	0	0	chr1:8026977-8026977	0	chr1:8372997-8372997	0	0
SV_COMINS_1G002320	COMINS	64	chr1	8010615	8010656	0	0	0	0	0	0	0	0	0	0	chr1:8315552-8315657
SV_INS_1G004760	INS	87	chr1	8021045	8021045	0	0	0	0	0	0	chr1:8036969-8037056	0	chr1:8383029-8383116	0	0
SV_DEL_1G005400	DEL	58	chr1	8022142	8022200	0	0	0	0	0	0	chr1:8038149-8038149	0	chr1:8384208-8384208	0	0
SV_INS_1G004770	INS	60	chr1	8033544	8033544	0	0	0	0	chr1:8030734-8030794	0	0	0	0	0	0
SV_COMDEL_1G001650	COMDEL	64	chr1	8033592	8033664	0	chr1:8103866-8103874	0	0	chr1:8030842-8030850	0	0	0	0	0	0
SV_DEL_1G005410	DEL	64	chr1	8033592	8033656	0	0	chr1:7973053-7973053	0	0	0	chr1:8049531-8049531	0	chr1:8395593-8395593	0	0
SV_DEL_1G005420	DEL	2542	chr1	8034151	8036693	0	chr1:8104352-8104352	chr1:7973540-7973540	0	chr1:8031329-8031329	0	0	0	0	0	0
SV_DEL_1G005430	DEL	660	chr1	8035819	8036479	chr1:8030935-8030935	0	0	chr1:8258026-8258026	0	0	0	0	0	0	0
SV_DEL_1G005440	DEL	209	chr1	8038771	8038980	0	chr1:8106427-8106427	chr1:7975615-7975615	0	chr1:8033404-8033404	0	0	0	0	0	0
SV_DEL_1G005450	DEL	77	chr1	8039288	8039365	0	0	0	chr1:8260836-8260836	0	0	0	0	0	0	0
SV_INS_1G004780	INS	52	chr1	8040250	8040250	0	chr1:8107702-8107754	chr1:7976895-7976947	0	chr1:8034677-8034729	0	chr1:8056132-8056184	0	chr1:8402186-8402238	0	0
SV_DEL_1G005460	DEL	61	chr1	8045682	8045743	0	0	0	0	0	0	chr1:8061618-8061618	0	chr1:8407671-8407671	0	0
SV_interTRANS_1G000170	interTRANS	6044	chr1	8054913	8060958	0	0	0	0	0	0	chr3:15327750-15333793	0	0	0	0
SV_interTRANS_1G000180	interTRANS	6069.75	chr1	8054925	8061006	0	chr5:4753457-4759502	0	0	chr6:9412218-9418294	0	0	0	chr2:21640544-21646623	0	chr5:20097006-20103081
SV_intraTRANS_1G000140	intraTRANS	6077	chr1	8054925	8061002	0	0	chr1:26357199-26363275	0	0	0	0	0	0	0	0
SV_COMDEL_1G001660	COMDEL	6135	chr1	8054927	8061104	0	chr1:8122426-8122468	chr1:7991616-7991658	0	chr1:8049401-8049443	0	chr1:8070794-8070836	0	chr1:8416851-8416893	0	chr1:8359848-8359890
SV_DEL_1G005470	DEL	55	chr1	8066478	8066533	0	0	0	0	0	0	0	0	chr1:8422267-8422267	0	0
SV_DEL_1G005480	DEL	526	chr1	8075519	8076045	0	chr1:8136873-8136873	0	0	chr1:8063848-8063848	0	0	0	0	0	chr1:8374258-8374258
SV_INS_1G004790	INS	87	chr1	8075597	8075597	0	0	0	0	0	0	0	0	chr1:8431249-8431336	0	0
SV_COMINS_1G002330	COMINS	1307	chr1	8078195	8078231	0	0	chr1:8008668-8010011	0	0	0	0	0	0	0	0
SV_COMINS_1G002340	COMINS	427	chr1	8078195	8078209	0	0	0	0	0	0	0	chr1:8080850-8081291	0	0	0
SV_COMINS_1G002350	COMINS	883	chr1	8078221	8078231	0	0	0	0	0	0	0	chr1:8081303-8082196	0	0	0
SV_DEL_1G005490	DEL	52	chr1	8082020	8082072	0	0	chr1:8013755-8013755	0	0	0	chr1:8091689-8091689	chr1:8085937-8085937	chr1:8437719-8437719	0	0
SV_DEL_1G005500	DEL	57	chr1	8084556	8084613	0	0	0	0	0	0	chr1:8094173-8094173	0	0	0	0
SV_INS_1G004800	INS	1524	chr1	8084861	8084861	0	0	0	0	0	0	0	chr1:8088718-8090242	0	0	0
SV_INS_1G004810	INS	86	chr1	8086065	8086065	0	0	0	0	0	0	chr1:8095638-8095724	0	0	0	0
SV_DEL_1G005510	DEL	371	chr1	8099436	8099807	0	chr1:8160301-8160301	0	0	chr1:8087266-8087266	0	0	0	0	0	0
SV_COMDEL_1G001670	COMDEL	68	chr1	8104276	8104348	0	0	0	0	0	0	chr1:8113939-8113943	0	0	0	0
SV_DEL_1G005520	DEL	255	chr1	8112562	8112817	0	0	0	0	0	0	0	0	chr1:8468172-8468172	0	0
SV_INS_1G004820	INS	579.67	chr1	8115797	8115797	0	0	0	0	0	0	chr1:8125368-8125941	chr1:8121317-8121910	chr1:8471170-8471743	0	0
SV_COMDEL_1G001680	COMDEL	263	chr1	8116174	8116474	0	0	0	0	0	0	chr1:8126335-8126372	chr1:8122304-8122341	chr1:8472136-8472173	0	0
SV_COMINS_1G002360	COMINS	61	chr1	8116533	8116556	0	0	0	0	0	0	chr1:8126431-8126513	chr1:8122400-8122484	chr1:8472232-8472314	0	0
SV_INS_1G004830	INS	90.67	chr1	8122024	8122024	0	0	0	0	0	0	chr1:8131981-8132072	chr1:8127953-8128043	chr1:8477824-8477915	0	0
SV_INS_1G004840	INS	130	chr1	8122798	8122798	0	0	0	0	0	0	chr1:8132855-8132985	chr1:8128826-8128956	chr1:8478701-8478831	0	0
SV_INS_1G004850	INS	86	chr1	8124958	8124958	0	0	0	0	0	0	chr1:8135154-8135240	chr1:8131126-8131212	chr1:8480998-8481084	0	0
SV_DEL_1G005530	DEL	55	chr1	8126345	8126400	0	0	0	0	0	0	chr1:8136658-8136658	chr1:8132632-8132632	chr1:8482457-8482457	0	0
SV_DEL_1G005540	DEL	1125	chr1	8129126	8130251	0	0	0	0	0	0	chr1:8139345-8139345	0	0	0	0
SV_DEL_1G005550	DEL	58	chr1	8130489	8130547	0	0	chr1:8062207-8062207	chr1:8352003-8352003	0	0	chr1:8139594-8139594	chr1:8136715-8136715	chr1:8486534-8486534	chr1:8157486-8157486	0
SV_COMDEL_1G001690	COMDEL	58	chr1	8130506	8130565	0	0	0	0	0	chr1:8161392-8161393	0	0	0	0	0
SV_DEL_1G005560	DEL	58	chr1	8130515	8130573	0	chr1:8190971-8190971	0	0	chr1:8117920-8117920	0	0	0	0	0	chr1:8428543-8428543
SV_INS_1G004860	INS	55	chr1	8134714	8134714	0	0	0	0	0	0	chr1:8143771-8143826	0	0	0	0
SV_DEL_1G005570	DEL	54	chr1	8146114	8146168	0	0	0	0	0	0	chr1:8155213-8155213	chr1:8152285-8152285	0	0	0
SV_INS_1G004870	INS	586.17	chr1	8146884	8146884	0	chr1:8207254-8207837	0	0	0	chr1:8177694-8178282	chr1:8155929-8156514	chr1:8153001-8153586	chr1:8502831-8503419	0	chr1:8444834-8445422
SV_DEL_1G005580	DEL	55	chr1	8150213	8150268	0	0	0	0	0	0	chr1:8159804-8159804	chr1:8156875-8156875	chr1:8506722-8506722	0	0
SV_INS_1G004880	INS	58	chr1	8155859	8155859	0	0	0	0	0	0	chr1:8165369-8165427	chr1:8162438-8162496	chr1:8512279-8512337	0	0
SV_DEL_1G005590	DEL	150	chr1	8158026	8158176	0	0	0	0	0	0	chr1:8167554-8167554	0	0	0	0
SV_INS_1G004890	INS	212.33	chr1	8171044	8171044	0	0	0	0	0	0	chr1:8180424-8180639	chr1:8177650-8177863	chr1:8527512-8527721	0	0
SV_INS_1G004900	INS	61	chr1	8172497	8172497	0	0	0	0	0	0	0	0	chr1:8529168-8529229	0	0
SV_COMINS_1G002370	COMINS	111	chr1	8174093	8174100	0	0	0	0	0	0	chr1:8183713-8183831	0	0	0	0
SV_DEL_1G005600	DEL	1615	chr1	8174860	8176475	0	0	0	0	0	0	chr1:8184577-8184577	0	chr1:8531587-8531587	0	0
SV_INS_1G004910	INS	76	chr1	8180952	8180952	0	0	0	0	0	0	chr1:8189070-8189146	0	chr1:8536078-8536154	0	0
SV_INS_1G004920	INS	4990	chr1	8181614	8181614	0	0	0	0	0	0	0	0	0	chr1:8208514-8213504	0
SV_DEL_1G005610	DEL	108	chr1	8182193	8182301	0	0	0	0	0	0	0	chr1:8189027-8189027	0	0	0
SV_INS_1G004930	INS	72	chr1	8194930	8194930	0	0	0	0	0	chr1:8226303-8226375	0	0	0	0	chr1:8493433-8493505
SV_DEL_1G005620	DEL	84	chr1	8199111	8199195	0	0	0	0	0	0	chr1:8207426-8207426	0	0	0	0
SV_INS_1G004940	INS	4824.67	chr1	8204314	8204314	0	0	0	0	0	0	chr1:8212527-8217316	chr1:8211138-8215976	chr1:8559568-8564415	0	0
SV_DEL_1G005630	DEL	77	chr1	8209479	8209556	0	chr1:8270457-8270457	0	0	0	0	0	0	0	0	0
SV_DEL_1G005640	DEL	64.6	chr1	8219230	8219291	chr1:8213617-8213617	chr1:8280063-8280063	chr1:8150828-8150828	chr1:8440630-8440630	0	chr1:8250628-8250628	chr1:8232190-8232190	chr1:8230914-8230914	chr1:8579230-8579230	chr1:8251059-8251059	chr1:8517718-8517718
SV_COMDEL_1G001700	COMDEL	575	chr1	8226156	8226761	chr1:8220497-8220527	chr1:8286945-8286975	0	0	0	chr1:8257496-8257526	0	0	0	0	chr1:8524588-8524618
SV_DEL_1G005650	DEL	283	chr1	8230412	8230695	chr1:8224165-8224165	chr1:8290614-8290614	0	0	0	chr1:8261165-8261165	0	0	0	0	chr1:8528257-8528257
SV_INS_1G004950	INS	728.14	chr1	8247078	8247078	0	0	chr1:8178631-8179490	chr1:8468450-8469309	chr1:8234468-8235323	0	chr1:8259772-8260325	chr1:8258611-8259174	chr1:8606926-8607475	chr1:8278858-8279717	0
SV_COMINS_1G002380	COMINS	134.33	chr1	8247522	8247571	0	0	0	0	0	0	chr1:8260744-8260942	chr1:8259595-8259786	chr1:8607899-8608063	0	0
SV_COMINS_1G002390	COMINS	545	chr1	8247743	8247748	0	chr1:8307596-8308146	chr1:8180155-8180705	chr1:8469974-8470524	chr1:8235988-8236538	0	0	0	0	chr1:8280382-8280932	0
SV_COMINS_1G002400	COMINS	353	chr1	8247743	8247769	0	chr1:8308157-8308326	chr1:8180716-8180885	chr1:8470535-8470704	chr1:8236549-8236717	0	chr1:8261112-8261817	chr1:8259959-8260665	chr1:8608236-8608938	chr1:8280943-8281112	0
SV_INS_1G004960	INS	149.5	chr1	8247845	8247845	0	chr1:8308401-8308550	chr1:8180960-8181109	chr1:8470779-8470928	chr1:8236792-8236941	0	chr1:8261893-8262044	chr1:8260741-8260892	chr1:8609014-8609163	chr1:8281187-8281336	0
SV_DEL_1G005660	DEL	1923	chr1	8257776	8259699	0	0	chr1:8191067-8191067	chr1:8480886-8480886	chr1:8246898-8246898	0	chr1:8271946-8271946	chr1:8270756-8270756	chr1:8619068-8619068	chr1:8291293-8291293	0
SV_intraTRANS_1G000150	intraTRANS	1914	chr1	8257790	8259703	0	0	0	chr1:27343121-27345034	0	0	0	0	0	0	0
SV_interTRANS_1G000190	interTRANS	1913	chr1	8257791	8259703	0	0	0	0	chr6:22871458-22873370	0	0	chr6:427954-429866	0	0	0
SV_DEL_1G005670	DEL	172	chr1	8266771	8266943	0	0	0	0	0	0	0	0	0	chr1:8298327-8298327	0
SV_DEL_1G005680	DEL	468	chr1	8272830	8273298	0	0	0	0	0	0	chr1:8285060-8285060	chr1:8283883-8283883	chr1:8632166-8632166	0	0
SV_INS_1G004970	INS	52	chr1	8274475	8274475	0	0	0	chr1:8495605-8495657	0	0	0	0	0	0	0
SV_COMINS_1G002410	COMINS	83	chr1	8277716	8277719	0	0	0	0	0	0	chr1:8289509-8289595	chr1:8288296-8288382	chr1:8636618-8636704	0	0
SV_COMDEL_1G001710	COMDEL	52	chr1	8277742	8277798	0	0	0	0	0	0	chr1:8289618-8289622	0	chr1:8636727-8636729	0	0
SV_COMINS_1G002420	COMINS	347	chr1	8278268	8278303	0	0	0	0	0	0	chr1:8290142-8290526	chr1:8288931-8289309	chr1:8637251-8637635	0	0
SV_COMINS_1G002430	COMINS	75	chr1	8278347	8278384	0	0	0	0	0	0	chr1:8290570-8290682	chr1:8289353-8289465	chr1:8637679-8637791	0	0
SV_DEL_1G005690	DEL	56	chr1	8286763	8286819	0	0	0	0	0	0	chr1:8299135-8299135	0	chr1:8646247-8646247	0	0
SV_DEL_1G005700	DEL	174	chr1	8289402	8289576	0	0	0	0	0	0	0	chr1:8300550-8300550	0	0	0
SV_DEL_1G005710	DEL	182	chr1	8312056	8312238	chr1:8305414-8305414	chr1:8372701-8372701	0	0	0	chr1:8342422-8342422	0	0	0	0	chr1:8609483-8609483
SV_DEL_1G005720	DEL	180	chr1	8316243	8316423	chr1:8309427-8309427	chr1:8376714-8376714	0	0	0	chr1:8346429-8346429	chr1:8328564-8328564	chr1:8327173-8327173	chr1:8675660-8675660	0	chr1:8613489-8613489
SV_DEL_1G005730	DEL	65	chr1	8324607	8324672	0	0	chr1:8255767-8255767	chr1:8545644-8545644	0	0	0	0	0	chr1:8355834-8355834	0
SV_DEL_1G005740	DEL	534	chr1	8325717	8326251	0	0	chr1:8256778-8256778	chr1:8546655-8546655	0	0	0	0	0	chr1:8356843-8356843	0
SV_INS_1G004980	INS	262	chr1	8326394	8326394	0	0	chr1:8256923-8257185	chr1:8546800-8547062	0	0	0	0	0	chr1:8356988-8357250	0
SV_DEL_1G005750	DEL	1050	chr1	8327412	8328462	0	0	chr1:8257805-8257805	chr1:8547682-8547682	0	0	0	0	chr1:8686194-8686194	chr1:8357870-8357870	0
SV_COMDEL_1G001720	COMDEL	720	chr1	8327756	8328507	0	0	0	0	0	0	chr1:8339819-8339850	chr1:8338435-8338466	0	0	0
SV_INS_1G004990	INS	5241	chr1	8351182	8351182	0	0	0	0	0	0	chr1:8362466-8367707	chr1:8361109-8366350	0	0	0
SV_INS_1G005000	INS	5240	chr1	8351211	8351211	0	0	0	0	0	0	0	0	chr1:8708943-8714183	0	0
SV_DEL_1G005760	DEL	62	chr1	8355108	8355170	0	0	chr1:8284409-8284409	0	0	0	0	0	0	0	0
SV_INS_1G005010	INS	65	chr1	8359347	8359347	0	0	0	0	0	0	chr1:8375864-8375929	chr1:8374510-8374575	chr1:8722313-8722378	0	0
SV_COMINS_1G002440	COMINS	64	chr1	8362932	8362940	0	0	0	0	0	0	0	0	chr1:8725952-8726024	0	0
SV_INS_1G005020	INS	73.6	chr1	8362940	8362940	0	0	chr1:8292198-8292272	chr1:8582139-8582213	0	0	chr1:8379536-8379608	chr1:8378187-8378261	0	chr1:8392328-8392402	0
SV_DEL_1G005770	DEL	187	chr1	8372176	8372363	chr1:8365140-8365140	chr1:8432474-8432474	chr1:8301495-8301495	chr1:8591435-8591435	chr1:8359158-8359158	chr1:8402180-8402180	chr1:8388819-8388819	chr1:8387483-8387483	chr1:8735265-8735265	chr1:8401623-8401623	chr1:8669211-8669211
SV_INS_1G005030	INS	262	chr1	8373548	8373548	0	0	0	0	0	0	0	chr1:8388668-8388930	0	0	0
SV_DEL_1G005780	DEL	56	chr1	8389028	8389084	0	0	0	0	0	0	0	0	chr1:8751848-8751848	0	0
SV_INS_1G005040	INS	76	chr1	8390441	8390441	0	0	chr1:8319523-8319599	chr1:8609453-8609529	0	0	chr1:8406831-8406907	chr1:8405785-8405861	chr1:8753231-8753307	chr1:8419658-8419734	0
SV_INS_1G005050	INS	122.4	chr1	8392810	8392810	0	0	0	0	0	chr1:8422584-8422702	chr1:8409209-8409327	chr1:8408156-8408273	chr1:8755627-8755768	0	chr1:8689613-8689731
SV_INS_1G005060	INS	60.8	chr1	8397929	8397929	0	0	0	0	0	chr1:8427806-8427867	chr1:8414469-8414530	chr1:8413391-8413451	chr1:8760893-8760954	0	chr1:8694835-8694896
SV_COMDEL_1G001730	COMDEL	53	chr1	8399132	8399203	0	0	0	0	0	0	chr1:8415735-8415753	0	chr1:8762159-8762177	0	chr1:8696094-8696112
SV_INS_1G005070	INS	130	chr1	8399215	8399215	0	0	0	0	0	chr1:8429099-8429229	chr1:8415765-8415895	0	chr1:8762189-8762319	0	chr1:8696124-8696254
SV_DEL_1G005790	DEL	83	chr1	8401085	8401168	0	0	0	0	0	chr1:8431095-8431095	0	0	0	0	chr1:8698121-8698121
SV_DEL_1G005800	DEL	84	chr1	8409909	8409993	0	0	0	0	0	0	0	chr1:8425434-8425434	0	0	0
SV_INS_1G005080	INS	321.2	chr1	8412764	8412764	0	0	0	0	0	chr1:8442691-8443011	chr1:8429383-8429705	chr1:8428161-8428483	chr1:8775808-8776130	0	chr1:8709717-8710037
SV_DEL_1G005810	DEL	1240	chr1	8414180	8415420	0	0	0	0	0	chr1:8444420-8444420	chr1:8431122-8431122	chr1:8429900-8429900	chr1:8777547-8777547	0	chr1:8711446-8711446
SV_INS_1G005090	INS	3976	chr1	8418294	8418294	0	0	0	0	0	0	chr1:8433995-8437971	chr1:8432773-8436747	chr1:8780420-8784398	0	0
SV_INS_1G005100	INS	201	chr1	8420330	8420330	0	0	0	0	0	0	chr1:8440006-8440207	chr1:8438785-8438986	0	0	0
SV_INS_1G005110	INS	201	chr1	8420368	8420368	0	0	0	0	0	0	0	0	chr1:8786473-8786674	0	0
SV_COMINS_1G002450	COMINS	201	chr1	8420418	8420427	0	0	0	0	0	chr1:8449418-8449628	0	0	0	0	chr1:8716444-8716654
SV_INS_1G005120	INS	111	chr1	8427249	8427249	0	0	0	0	0	chr1:8456400-8456511	chr1:8447191-8447302	chr1:8445957-8446068	chr1:8793654-8793765	0	chr1:8723424-8723535
SV_COMDEL_1G001740	COMDEL	202	chr1	8427627	8427836	0	0	0	0	0	chr1:8456892-8456899	chr1:8447686-8447693	0	0	0	chr1:8723917-8723924
SV_COMINS_1G002460	COMINS	764.2	chr1	8431439	8431440	0	0	0	0	0	chr1:8460503-8461269	chr1:8451369-8452133	chr1:8450332-8451097	chr1:8797906-8798671	0	chr1:8727527-8728293
SV_COMINS_1G002470	COMINS	126	chr1	8438292	8438295	0	0	0	0	0	chr1:8468116-8468245	0	0	0	0	chr1:8735139-8735268
SV_INS_1G005130	INS	534	chr1	8444143	8444143	0	0	0	0	0	0	0	0	chr1:8811332-8811866	0	0
SV_INS_1G005140	INS	62	chr1	8444726	8444726	0	0	0	0	0	0	chr1:8465420-8465482	chr1:8464372-8464434	chr1:8812451-8812513	0	0
SV_COMINS_1G002480	COMINS	62	chr1	8445423	8445432	0	0	0	0	0	0	chr1:8466179-8466250	0	chr1:8813211-8813282	0	0
SV_INS_1G005150	INS	62	chr1	8445432	8445432	0	0	0	0	0	0	0	chr1:8465149-8465211	0	0	0
SV_DEL_1G005820	DEL	104	chr1	8458722	8458826	chr1:8451479-8451479	0	0	0	0	0	0	0	0	0	0
SV_INS_1G005160	INS	340	chr1	8458876	8458876	0	0	0	0	0	0	chr1:8479802-8480142	0	chr1:8826781-8827121	0	0
SV_INS_1G005170	INS	53	chr1	8458916	8458916	0	0	0	0	0	0	chr1:8480181-8480234	chr1:8478788-8478841	chr1:8827160-8827213	0	0
SV_DEL_1G005830	DEL	55	chr1	8459842	8459897	0	0	0	0	0	0	chr1:8481156-8481156	0	chr1:8828135-8828135	0	0
SV_DEL_1G005840	DEL	90	chr1	8463561	8463651	0	0	chr1:8392732-8392732	chr1:8682684-8682684	0	chr1:8493590-8493590	chr1:8484808-8484808	0	chr1:8831787-8831787	chr1:8492868-8492868	0
SV_DEL_1G005850	DEL	180	chr1	8463562	8463742	0	0	0	0	0	0	0	0	chr1:8831783-8831783	0	0
SV_INS_1G005180	INS	90	chr1	8463581	8463581	chr1:8456228-8456318	0	0	0	0	0	0	0	0	0	0
SV_DEL_1G005860	DEL	90	chr1	8463709	8463799	0	0	0	0	0	0	chr1:8484862-8484862	0	0	0	0
SV_DEL_1G005870	DEL	55	chr1	8467445	8467500	0	0	chr1:8396511-8396511	chr1:8686465-8686465	0	0	0	0	0	chr1:8496648-8496648	0
SV_DEL_1G005880	DEL	75	chr1	8485169	8485244	0	0	chr1:8414171-8414171	chr1:8704128-8704128	0	chr1:8515140-8515140	0	0	0	chr1:8514307-8514307	0
SV_DEL_1G005890	DEL	51	chr1	8488364	8488415	0	0	0	0	0	0	0	chr1:8508341-8508341	0	0	0
SV_DEL_1G005900	DEL	183	chr1	8491455	8491638	chr1:8484198-8484198	chr1:8551558-8551558	chr1:8420385-8420385	chr1:8710343-8710343	chr1:8478223-8478223	chr1:8521355-8521355	chr1:8512665-8512665	chr1:8511388-8511388	chr1:8859581-8859581	chr1:8520522-8520522	chr1:8788492-8788492
SV_COMINS_1G002490	COMINS	58	chr1	8494536	8494553	0	0	chr1:8423312-8423386	chr1:8713275-8713363	0	0	0	0	0	chr1:8523447-8523522	0
SV_INS_1G005190	INS	913.57	chr1	8499248	8499248	0	0	chr1:8428098-8429012	chr1:8718062-8718977	0	chr1:8528996-8529911	chr1:8520306-8521218	chr1:8519096-8520007	chr1:8867224-8868139	chr1:8528233-8529146	0
SV_DEL_1G005910	DEL	70	chr1	8500238	8500308	0	0	0	0	0	0	chr1:8522205-8522205	0	0	0	0
SV_COMDEL_1G001750	COMDEL	116	chr1	8500745	8500862	0	0	0	0	0	0	chr1:8522643-8522644	0	chr1:8869634-8869635	0	0
SV_DEL_1G005920	DEL	1121	chr1	8502496	8503617	0	0	0	0	0	0	0	chr1:8523273-8523273	0	0	0
SV_COMDEL_1G001760	COMDEL	58	chr1	8522897	8522967	0	0	chr1:8452656-8452668	chr1:8742625-8742637	0	0	0	0	0	chr1:8552786-8552798	0
SV_COMDEL_1G001770	COMDEL	2679	chr1	8529257	8531989	0	0	chr1:8458998-8459051	chr1:8748956-8749009	0	0	chr1:8550950-8551003	chr1:8548902-8548955	chr1:8897919-8897972	chr1:8559116-8559169	0
SV_intraTRANS_1G000160	intraTRANS	2043	chr1	8529937	8531981	0	0	0	0	0	0	0	chr1:10681098-10683140	0	0	0
SV_interTRANS_1G000200	interTRANS	1483.67	chr1	8530497	8531980	0	0	chr4:24230981-24232469	chr4:16661543-16663034	0	0	0	0	0	chr6:16968478-16969947	0
SV_INS_1G005200	INS	61	chr1	8530611	8530611	0	0	0	0	0	chr1:8561242-8561303	0	0	0	0	0
SV_DEL_1G005930	DEL	155	chr1	8534735	8534890	0	0	chr1:8461798-8461798	chr1:8751759-8751759	0	0	0	0	0	chr1:8561916-8561916	0
SV_INS_1G005210	INS	62	chr1	8543695	8543695	0	0	chr1:8470608-8470666	chr1:8760571-8760637	0	0	0	0	0	0	0
SV_INS_1G005220	INS	80	chr1	8546933	8546933	0	0	0	0	0	0	0	chr1:8563904-8563984	0	0	0
SV_INS_1G005230	INS	1517	chr1	8551365	8551365	0	0	0	0	0	0	chr1:8570372-8571888	0	chr1:8917277-8918795	0	0
SV_INS_1G005240	INS	735.6	chr1	8566059	8566059	0	0	chr1:8493032-8493834	chr1:8783004-8783474	chr1:8552637-8553439	0	0	0	0	chr1:8593137-8593939	chr1:8862912-8863714
SV_DEL_1G005940	DEL	592	chr1	8566983	8567575	0	0	0	0	0	0	chr1:8587444-8587444	chr1:8584012-8584012	chr1:8934331-8934331	0	0
SV_DEL_1G005950	DEL	2879	chr1	8569675	8572554	0	0	chr1:8497426-8497426	chr1:8787068-8787068	chr1:8557033-8557033	chr1:8600385-8600385	chr1:8589510-8589510	chr1:8586072-8586072	chr1:8936370-8936370	chr1:8597533-8597533	chr1:8867305-8867305
SV_interTRANS_1G000210	interTRANS	2871.75	chr1	8569676	8572551	0	0	chr7:10090977-10093849	chr5:15579075-15581949	chr5:12080274-12083145	0	0	0	0	0	chr6:11776101-11778967
SV_intraTRANS_1G000170	intraTRANS	2875	chr1	8569676	8572552	0	0	0	0	0	0	0	chr1:12187470-12190344	0	0	0
SV_COMINS_1G002500	COMINS	1418	chr1	8572995	8572997	0	0	chr1:8497867-8499301	chr1:8787509-8788943	chr1:8557474-8558908	0	chr1:8589951-8591380	chr1:8586513-8587849	chr1:8936812-8938238	chr1:8597974-8599407	chr1:8867746-8869180
SV_DEL_1G005960	DEL	73	chr1	8575305	8575378	0	0	chr1:8501641-8501641	chr1:8791284-8791284	chr1:8561248-8561248	chr1:8603165-8603165	0	0	0	chr1:8601747-8601747	0
SV_DEL_1G005970	DEL	108	chr1	8579459	8579567	0	0	0	0	0	0	chr1:8597863-8597863	0	chr1:8944693-8944693	0	0
SV_DEL_1G005980	DEL	94	chr1	8581336	8581430	0	0	0	0	chr1:8567186-8567186	0	0	0	0	0	0
SV_COMDEL_1G001780	COMDEL	115	chr1	8588275	8588394	0	0	chr1:8514526-8514530	chr1:8804172-8804176	chr1:8573985-8573989	chr1:8615917-8615921	chr1:8606531-8606535	0	chr1:8953361-8953365	chr1:8614633-8614637	chr1:8884365-8884369
SV_INS_1G005250	INS	347.5	chr1	8591323	8591323	0	0	chr1:8517472-8517820	chr1:8807120-8807468	chr1:8576902-8577249	chr1:8618835-8619182	chr1:8609489-8609837	0	chr1:8956317-8956664	chr1:8617580-8617928	chr1:8887326-8887673
SV_DEL_1G005990	DEL	82	chr1	8591534	8591616	0	0	chr1:8518026-8518026	chr1:8807673-8807673	chr1:8577456-8577456	chr1:8619389-8619389	0	0	0	chr1:8618134-8618134	chr1:8887880-8887880
SV_INS_1G005260	INS	64	chr1	8601981	8601981	0	0	0	0	0	chr1:8629790-8629854	chr1:8620605-8620669	0	chr1:8967414-8967478	0	0
SV_DEL_1G006000	DEL	146	chr1	8602194	8602340	0	0	0	0	0	chr1:8630066-8630066	0	0	0	0	0
SV_DEL_1G006010	DEL	60	chr1	8602897	8602957	0	0	0	0	0	chr1:8630622-8630622	0	0	0	0	0
SV_INS_1G005270	INS	53	chr1	8605167	8605167	0	0	0	0	0	chr1:8632819-8632872	chr1:8623872-8623925	0	chr1:8970681-8970734	0	0
SV_INS_1G005280	INS	8008	chr1	8609746	8609746	0	0	chr1:8536188-8544196	0	0	0	0	0	0	0	0
SV_COMDEL_1G001790	COMDEL	558	chr1	8609869	8610458	0	0	0	0	0	0	chr1:8628634-8628665	0	0	0	0
SV_COMINS_1G002510	COMINS	98	chr1	8613509	8613540	0	0	0	0	0	0	chr1:8631720-8631849	0	chr1:8979087-8979216	0	0
SV_COMINS_1G002520	COMINS	66	chr1	8616130	8616140	0	0	0	0	0	0	chr1:8634520-8634596	0	chr1:8981899-8981975	0	0
SV_INS_1G005290	INS	65.71	chr1	8616130	8616130	chr1:8608697-8608763	0	chr1:8550614-8550680	chr1:8832234-8832300	chr1:8602030-8602096	chr1:8643876-8643942	0	0	0	chr1:8642725-8642791	chr1:8912462-8912526
SV_INS_1G005300	INS	3239	chr1	8619484	8619484	0	0	0	0	0	0	0	0	chr1:8985334-8988573	0	0
SV_INS_1G005310	INS	1155	chr1	8620112	8620112	0	0	0	chr1:8836345-8837500	0	chr1:8647987-8649142	0	0	0	0	0
SV_DEL_1G006020	DEL	102.14	chr1	8621095	8621197	0	0	chr1:8555664-8555664	chr1:8838505-8838505	0	chr1:8650148-8650148	chr1:8639623-8639623	0	chr1:8990194-8990194	chr1:8647774-8647774	chr1:8917509-8917509
SV_INS_1G005320	INS	6004.5	chr1	8630429	8630429	0	0	chr1:8564884-8570254	0	0	0	0	0	0	chr1:8657000-8663639	0
SV_DEL_1G006030	DEL	414	chr1	8631863	8632277	0	0	chr1:8571687-8571687	0	0	0	0	0	0	chr1:8665074-8665074	0
SV_INS_1G005330	INS	916	chr1	8632345	8632345	0	0	chr1:8571756-8572676	chr1:8849646-8850566	0	chr1:8661287-8662207	chr1:8650730-8651643	0	chr1:9001310-9002222	chr1:8665143-8666063	chr1:8928597-8929504
SV_DEL_1G006040	DEL	533	chr1	8632464	8632997	0	0	0	0	0	0	chr1:8651761-8651761	0	chr1:9002340-9002340	0	0
SV_COMDEL_1G001800	COMDEL	110	chr1	8641364	8641483	0	0	0	chr1:8859700-8859709	0	chr1:8671339-8671348	0	chr1:8656169-8656178	0	0	0
SV_INS_1G005340	INS	87.6	chr1	8641566	8641566	0	0	0	chr1:8859792-8859880	0	chr1:8671431-8671519	chr1:8660386-8660474	chr1:8656261-8656347	chr1:9010967-9011055	0	0
SV_INS_1G005350	INS	72.5	chr1	8642124	8642124	0	0	0	0	0	0	chr1:8661017-8661090	0	chr1:9011598-9011670	0	0
SV_DEL_1G006050	DEL	491	chr1	8652058	8652549	0	0	0	chr1:8870325-8870325	0	chr1:8681958-8681958	0	0	0	0	chr1:8942778-8942778
SV_INS_1G005360	INS	81	chr1	8653352	8653352	0	0	0	chr1:8871115-8871196	0	chr1:8682749-8682830	0	0	0	0	chr1:8943568-8943649
SV_INS_1G005370	INS	87	chr1	8658539	8658539	0	0	0	0	0	0	chr1:8677500-8677587	0	0	0	0
SV_INS_1G005380	INS	56	chr1	8673913	8673913	0	0	0	0	0	chr1:8703383-8703439	chr1:8692859-8692915	chr1:8688649-8688705	chr1:9043421-9043477	0	0
SV_INS_1G005390	INS	142.5	chr1	8685413	8685413	0	0	0	0	0	0	chr1:8704413-8704555	0	chr1:9054955-9055098	0	0
SV_DEL_1G006060	DEL	161	chr1	8692633	8692794	0	0	0	0	0	0	chr1:8711714-8711714	0	chr1:9062276-9062276	0	0
SV_INS_1G005400	INS	62	chr1	8692712	8692712	0	0	0	0	0	chr1:8722238-8722300	0	chr1:8707460-8707522	0	0	0
SV_DEL_1G006070	DEL	65	chr1	8696262	8696327	0	0	0	0	0	chr1:8725835-8725835	0	chr1:8711049-8711049	0	0	0
SV_INS_1G005410	INS	64	chr1	8704107	8704107	0	0	0	0	0	0	chr1:8722963-8723027	0	chr1:9073526-9073590	0	0
SV_DEL_1G006080	DEL	99	chr1	8713787	8713886	0	0	chr1:8654032-8654032	chr1:8931554-8931554	0	chr1:8743251-8743251	0	chr1:8728459-8728459	0	chr1:8747433-8747433	0
SV_DEL_1G006090	DEL	1501	chr1	8720364	8721865	0	0	0	0	0	0	chr1:8739273-8739273	0	chr1:9089843-9089843	0	0
SV_DEL_1G006100	DEL	102	chr1	8721649	8721751	0	0	chr1:8661847-8661847	chr1:8939366-8939366	0	chr1:8751061-8751061	0	chr1:8736234-8736234	0	chr1:8755237-8755237	0
SV_DEL_1G006110	DEL	4447	chr1	8734182	8738629	0	chr1:8794062-8794062	0	0	0	0	0	0	0	0	0
SV_INS_1G005420	INS	58	chr1	8757041	8757041	0	0	0	0	0	0	chr1:8774418-8774476	0	0	0	0
SV_DEL_1G006120	DEL	59	chr1	8764375	8764434	0	0	0	0	0	0	chr1:8781730-8781730	chr1:8778803-8778803	0	0	0
SV_COMINS_1G002530	COMINS	347	chr1	8764727	8764775	0	0	0	0	0	0	0	chr1:8779100-8779495	0	0	0
SV_INS_1G005430	INS	54	chr1	8771526	8771526	0	0	0	0	0	0	0	0	chr1:9139392-9139446	0	0
SV_COMDEL_1G001810	COMDEL	82	chr1	8771647	8771738	0	0	0	0	0	chr1:8800872-8800881	0	0	0	0	chr1:9061644-9061653
SV_INS_1G005440	INS	92	chr1	8778030	8778030	0	0	0	0	0	0	0	0	chr1:9145989-9146081	0	0
SV_DEL_1G006130	DEL	698	chr1	8781284	8781982	0	0	0	0	0	0	chr1:8798676-8798676	0	chr1:9149306-9149306	0	0
SV_DEL_1G006140	DEL	66	chr1	8785453	8785519	0	0	0	0	0	0	chr1:8802146-8802146	0	chr1:9152776-9152776	0	0
SV_DEL_1G006150	DEL	66	chr1	8785520	8785586	0	0	0	0	chr1:8771451-8771451	chr1:8814599-8814599	0	0	0	0	chr1:9075378-9075378
SV_COMDEL_1G001820	COMDEL	116	chr1	8786899	8787031	0	0	0	0	0	0	chr1:8803521-8803537	0	chr1:9154151-9154167	0	0
SV_DEL_1G006160	DEL	53	chr1	8794263	8794316	0	0	0	0	0	0	0	0	chr1:9161379-9161379	0	0
SV_DEL_1G006170	DEL	53	chr1	8794325	8794378	0	0	0	0	0	0	chr1:8810811-8810811	0	0	0	0
SV_DEL_1G006180	DEL	1066	chr1	8802168	8803234	0	0	0	0	0	0	chr1:8818615-8818615	0	chr1:9169260-9169260	0	0
SV_DEL_1G006190	DEL	100	chr1	8820944	8821044	0	0	0	0	0	0	chr1:8836361-8836361	0	0	0	0
SV_INS_1G005450	INS	66	chr1	8834159	8834159	0	0	chr1:8774102-8774168	chr1:9051639-9051705	0	chr1:8863155-8863221	chr1:8849395-8849461	chr1:8848651-8848717	chr1:9200126-9200192	chr1:8867475-8867541	chr1:9123932-9123998
SV_COMINS_1G002540	COMINS	62	chr1	8836125	8836131	0	0	chr1:8776163-8776231	chr1:9053699-9053767	0	chr1:8865216-8865284	chr1:8851439-8851507	0	chr1:9202185-9202253	chr1:8869536-8869604	chr1:9125992-9126060
SV_DEL_1G006200	DEL	59	chr1	8837883	8837942	0	0	0	0	0	0	chr1:8853265-8853265	0	0	0	0
SV_INS_1G005460	INS	67	chr1	8851336	8851336	0	0	0	0	0	0	chr1:8866672-8866739	0	0	0	0
SV_INS_1G005470	INS	119	chr1	8858468	8858468	0	0	chr1:8798473-8798592	chr1:9076017-9076136	0	chr1:8887532-8887651	0	0	0	chr1:8891888-8892007	chr1:9148301-9148420
SV_DEL_1G006210	DEL	78	chr1	8893630	8893708	0	0	0	0	0	0	chr1:8909054-8909054	0	chr1:9259822-9259822	0	0
SV_COMINS_1G002550	COMINS	109	chr1	8896314	8896324	0	0	chr1:8836396-8836515	chr1:9113950-9114069	0	chr1:8925463-8925582	0	chr1:8910796-8910915	0	chr1:8929813-8929932	chr1:9186235-9186354
SV_INS_1G005480	INS	344.83	chr1	8897609	8897609	0	0	chr1:8837801-8838146	chr1:9115356-9115701	0	chr1:8926867-8927212	0	chr1:8912202-8912547	0	chr1:8931217-8931561	chr1:9187641-9187986
SV_COMDEL_1G001830	COMDEL	583	chr1	8899515	8900117	0	0	0	0	0	0	chr1:8914886-8914905	0	chr1:9265687-9265706	0	0
SV_COMDEL_1G001840	COMDEL	103	chr1	8907144	8907265	0	0	0	0	0	0	chr1:8921929-8921947	0	0	0	0
SV_DEL_1G006220	DEL	101	chr1	8908166	8908267	0	0	0	0	0	0	0	0	0	0	chr1:9198471-9198471
SV_DEL_1G006230	DEL	790	chr1	8911542	8912332	0	0	0	0	0	0	chr1:8926225-8926225	0	0	0	0
SV_DEL_1G006240	DEL	575	chr1	8911642	8912217	0	0	chr1:8852166-8852166	chr1:9129741-9129741	0	chr1:8941235-8941235	0	chr1:8926569-8926569	chr1:9277244-9277244	chr1:8945578-8945578	chr1:9201915-9201915
SV_INS_1G005490	INS	1234	chr1	8914622	8914622	0	0	0	0	0	0	0	0	chr1:9279615-9280849	0	0
SV_COMDEL_1G001850	COMDEL	2682	chr1	8914998	8917681	0	0	0	0	0	0	chr1:8928889-8928890	0	0	0	0
SV_COMDEL_1G001860	COMDEL	1722	chr1	8915889	8917681	0	0	0	0	0	0	0	0	chr1:9282107-9282177	0	0
SV_COMDEL_1G001870	COMDEL	125	chr1	8919318	8919498	0	0	0	0	0	0	0	0	chr1:9283849-9283904	0	0
SV_INS_1G005500	INS	125	chr1	8919498	8919498	0	0	chr1:8859399-8859524	chr1:9136978-9137103	0	chr1:8948473-8948598	chr1:8930704-8930829	chr1:8933805-8933930	0	chr1:8952814-8952939	chr1:9209149-9209274
SV_DEL_1G006250	DEL	294	chr1	8925040	8925334	0	0	0	0	0	0	chr1:8936384-8936384	0	chr1:9289476-9289476	0	0
SV_DEL_1G006260	DEL	73	chr1	8930112	8930185	0	0	0	0	0	0	chr1:8941154-8941154	0	chr1:9294268-9294268	0	0
SV_DEL_1G006270	DEL	12776	chr1	8932965	8945741	chr1:8925530-8925530	0	0	0	0	0	0	0	0	0	0
SV_DEL_1G006280	DEL	4865	chr1	8933090	8937955	0	chr1:8988499-8988499	0	0	0	0	0	0	0	0	0
SV_DEL_1G006290	DEL	82	chr1	8940002	8940084	0	0	0	0	0	0	0	0	0	0	chr1:9224913-9224913
SV_INS_1G005510	INS	129.5	chr1	8952601	8952601	0	0	0	0	0	0	chr1:8948795-8948924	0	chr1:9301948-9302078	0	0
SV_INS_1G005520	INS	104.5	chr1	8955400	8955400	0	0	0	0	0	0	chr1:8951676-8951780	0	chr1:9304812-9304917	0	0
SV_COMINS_1G002560	COMINS	518	chr1	8966263	8966491	0	0	0	0	0	0	chr1:8962652-8963398	0	0	0	0
SV_DEL_1G006300	DEL	359	chr1	8966557	8966916	0	0	0	0	0	0	chr1:8963464-8963464	0	0	0	0
SV_COMINS_1G002570	COMINS	178	chr1	8967259	8967277	0	0	0	0	0	0	chr1:8963805-8964001	0	0	0	0
SV_COMINS_1G002580	COMINS	181	chr1	8967295	8967303	0	0	0	0	0	0	chr1:8964019-8964208	0	0	0	0
SV_DEL_1G006310	DEL	1028	chr1	8967451	8968479	0	0	0	0	0	0	0	0	0	0	chr1:9252248-9252248
SV_COMDEL_1G001880	COMDEL	178	chr1	8967485	8967666	0	0	0	0	0	0	chr1:8964390-8964393	0	0	0	0
SV_DEL_1G006320	DEL	181	chr1	8967639	8967820	0	0	0	chr1:9180314-9180314	0	0	0	0	0	0	0
SV_COMDEL_1G001890	COMDEL	318	chr1	8967881	8968425	0	0	0	0	0	0	chr1:8964619-8964845	0	0	0	0
SV_DEL_1G006330	DEL	178	chr1	8968741	8968919	0	0	0	0	0	0	chr1:8965160-8965160	0	0	0	0
SV_INS_1G005530	INS	158	chr1	8969086	8969086	0	0	0	0	0	0	chr1:8965327-8965485	0	0	0	0
SV_COMINS_1G002590	COMINS	3051	chr1	8969097	8969106	0	0	0	0	0	0	chr1:8965496-8968556	0	0	0	0
SV_INS_1G005540	INS	929	chr1	8972265	8972265	0	0	0	0	0	0	chr1:8971711-8972640	0	0	0	0
SV_DEL_1G006340	DEL	68	chr1	8974344	8974412	0	0	0	0	0	0	0	0	chr1:9323952-9323952	0	0
SV_DEL_1G006350	DEL	80	chr1	8976314	8976394	0	0	0	0	0	0	0	0	chr1:9325806-9325806	0	0
SV_COMINS_1G002600	COMINS	55.33	chr1	8980367	8980377	0	0	0	0	0	chr1:9004559-9004624	0	chr1:8982057-8982122	0	0	chr1:9264102-9264166
SV_DEL_1G006360	DEL	57	chr1	8981168	8981225	0	0	0	0	0	chr1:9005398-9005398	chr1:8981488-8981488	chr1:8982896-8982896	chr1:9330512-9330512	0	0
SV_DEL_1G006370	DEL	447	chr1	8982060	8982507	0	0	0	0	0	chr1:9006239-9006239	chr1:8982336-8982336	chr1:8983731-8983731	chr1:9331356-9331356	0	0
SV_COMDEL_1G001900	COMDEL	113	chr1	8991225	8991348	0	0	0	0	0	0	chr1:8991026-8991036	0	chr1:9340049-9340059	0	0
SV_COMINS_1G002610	COMINS	59	chr1	9003624	9003626	0	0	0	0	0	chr1:9027336-9027397	chr1:9003352-9003413	chr1:9004813-9004874	0	0	0
SV_INS_1G005550	INS	1929	chr1	9010371	9010371	0	0	0	0	0	0	chr1:9010176-9012107	0	chr1:9359090-9361017	0	0
SV_INS_1G005560	INS	772.25	chr1	9010951	9010951	0	0	0	0	0	chr1:9034658-9036031	chr1:9012685-9012857	chr1:9012129-9013501	chr1:9361596-9361768	0	0
SV_COMINS_1G002620	COMINS	137.5	chr1	9010962	9011019	0	0	0	0	0	0	chr1:9012868-9013062	0	chr1:9361780-9361974	0	0
SV_COMINS_1G002630	COMINS	135	chr1	9010964	9011140	0	0	0	0	0	0	0	chr1:9013513-9013824	0	0	0
SV_COMINS_1G002640	COMINS	121	chr1	9010964	9010966	0	0	0	0	0	chr1:9036531-9036656	0	0	0	0	0
SV_COMINS_1G002650	COMINS	53	chr1	9011024	9011224	0	0	0	0	0	chr1:9036712-9036965	0	0	0	0	0
SV_COMINS_1G002660	COMINS	550	chr1	9011186	9011224	0	0	0	0	0	0	0	chr1:9013846-9014434	0	0	0
SV_COMINS_1G002670	COMINS	545.5	chr1	9011235	9011252	0	0	0	0	0	chr1:9036976-9037539	0	chr1:9014445-9015007	0	0	0
SV_COMINS_1G002680	COMINS	226.5	chr1	9011265	9011403	0	0	0	0	0	chr1:9037552-9037915	0	chr1:9015020-9015386	0	0	0
SV_COMDEL_1G001910	COMDEL	2359	chr1	9011338	9013790	0	0	0	0	0	0	chr1:9013333-9013426	0	chr1:9362245-9362338	0	0
SV_COMINS_1G002690	COMINS	1181	chr1	9011414	9011624	0	0	0	0	0	0	0	chr1:9015397-9016788	0	0	0
SV_COMINS_1G002700	COMINS	1291	chr1	9011414	9011522	0	0	0	0	0	chr1:9037926-9039325	0	0	0	0	0
SV_COMDEL_1G001920	COMDEL	69	chr1	9011533	9011664	0	0	0	0	0	chr1:9039336-9039398	0	0	0	0	0
SV_COMINS_1G002710	COMINS	414	chr1	9011677	9011802	0	0	0	0	0	chr1:9039411-9039950	0	chr1:9016881-9017420	0	0	0
SV_COMDEL_1G001930	COMDEL	115	chr1	9011815	9012123	0	0	0	0	0	chr1:9039963-9040156	0	chr1:9017433-9017626	0	0	0
SV_COMINS_1G002720	COMINS	871.5	chr1	9012134	9012411	0	0	0	0	0	chr1:9040167-9041315	0	chr1:9017637-9018786	0	0	0
SV_COMDEL_1G001940	COMDEL	1524	chr1	9012422	9014023	0	0	0	0	0	chr1:9041326-9041403	0	chr1:9018797-9018874	0	0	0
SV_interTRANS_1G000220	interTRANS	587	chr1	9013236	9013811	0	0	0	0	0	0	0	chr2:12204226-12204812	0	0	0
SV_intraTRANS_1G000180	intraTRANS	572	chr1	9013236	9013816	0	0	0	0	0	chr1:9684941-9685512	0	0	0	0	0
SV_COMINS_1G002730	COMINS	4405	chr1	9013803	9013819	0	0	0	0	0	0	chr1:9013439-9017856	0	chr1:9362351-9366776	0	0
SV_INS_1G005570	INS	86	chr1	9019219	9019219	0	0	0	0	0	chr1:9046606-9046692	chr1:9023242-9023328	chr1:9024048-9024134	chr1:9372164-9372250	0	0
SV_INS_1G005580	INS	52	chr1	9033368	9033368	0	0	chr1:8968434-8968486	chr1:9245857-9245909	0	0	0	0	0	chr1:9061786-9061838	0
SV_COMDEL_1G001950	COMDEL	113	chr1	9037869	9037995	0	0	0	0	0	0	0	0	0	0	chr1:9321653-9321666
SV_DEL_1G006380	DEL	111	chr1	9037869	9037980	0	0	chr1:8972982-8972982	chr1:9250406-9250406	0	0	chr1:9041972-9041972	0	chr1:9390919-9390919	chr1:9066334-9066334	0
SV_DEL_1G006390	DEL	178	chr1	9052186	9052364	0	0	0	0	0	0	0	0	0	0	chr1:9335810-9335810
SV_COMINS_1G002740	COMINS	58.33	chr1	9053396	9053415	0	0	chr1:8988421-8988492	chr1:9265853-9265924	0	0	chr1:9057409-9057480	0	chr1:9406312-9406383	chr1:9081773-9081844	chr1:9336862-9336958
SV_DEL_1G006400	DEL	139	chr1	9053449	9053588	0	0	0	0	0	0	0	0	0	0	chr1:9336987-9336987
SV_COMDEL_1G001960	COMDEL	189	chr1	9053571	9053776	0	0	chr1:8988683-8988699	chr1:9266115-9266131	0	0	chr1:9057664-9057680	0	chr1:9406567-9406583	chr1:9082035-9082051	0
SV_INS_1G005590	INS	51	chr1	9054832	9054832	0	0	chr1:8989776-8989827	chr1:9267209-9267260	0	0	0	0	0	chr1:9083128-9083179	0
SV_INS_1G005600	INS	76.5	chr1	9054862	9054862	0	0	0	0	0	0	chr1:9058807-9058858	0	chr1:9407622-9407724	0	0
SV_COMDEL_1G001970	COMDEL	57	chr1	9063193	9063256	0	0	0	0	0	0	0	0	chr1:9415973-9415979	0	0
SV_INS_1G005610	INS	82	chr1	9063500	9063500	0	0	0	0	0	0	chr1:9067474-9067556	0	0	0	0
SV_COMINS_1G002750	COMINS	74	chr1	9065152	9065162	0	0	0	0	0	0	0	0	chr1:9417895-9417979	0	0
SV_DEL_1G006410	DEL	53.5	chr1	9065182	9065236	0	0	0	0	0	0	chr1:9069292-9069292	0	chr1:9417999-9417999	0	0
SV_INS_1G005620	INS	575	chr1	9075281	9075281	0	0	0	0	0	chr1:9102891-9103467	0	chr1:9080250-9080824	0	0	0
SV_INS_1G005630	INS	3412.5	chr1	9085099	9085099	0	0	0	0	0	0	chr1:9089056-9092468	0	chr1:9437894-9441307	0	0
SV_DEL_1G006420	DEL	88	chr1	9092692	9092780	0	0	0	0	0	0	chr1:9100010-9100010	0	chr1:9448854-9448854	0	0
SV_DEL_1G006430	DEL	1960	chr1	9096119	9098079	0	0	0	0	0	chr1:9124420-9124420	chr1:9103370-9103370	chr1:9101773-9101773	chr1:9452215-9452215	0	0
SV_INS_1G005640	INS	7985.8	chr1	9097402	9097402	chr1:9077118-9085093	0	chr1:9032356-9040353	chr1:9309725-9317722	chr1:9078209-9086182	0	0	0	0	chr1:9125582-9133569	0
SV_INS_1G005650	INS	7985	chr1	9097489	9097489	0	0	0	0	0	0	0	0	0	0	chr1:9380742-9388727
SV_COMINS_1G002760	COMINS	8767.5	chr1	9100159	9100188	0	0	0	0	0	chr1:9126497-9135294	0	chr1:9103847-9112643	0	0	0
SV_COMDEL_1G001980	COMDEL	738	chr1	9100203	9101449	0	0	0	0	0	chr1:9135309-9135817	0	chr1:9112658-9113166	0	0	0
SV_INV_1G000040	INV	13244.5	chr1	9100839	9121819	0	0	0	0	0	chr1:9126498-9139742	0	chr1:9103849-9117092	0	0	0
SV_COMDEL_1G001990	COMDEL	2363	chr1	9101460	9103862	0	0	0	0	0	chr1:9135828-9135867	0	chr1:9113177-9113216	0	0	0
SV_COMINS_1G002770	COMINS	646	chr1	9103887	9104314	0	0	0	0	0	chr1:9135892-9136965	0	chr1:9113241-9114314	0	0	0
SV_COMDEL_1G002000	COMDEL	7373	chr1	9104327	9111798	0	0	0	0	0	chr1:9136978-9137076	0	chr1:9114327-9114425	0	0	0
SV_DEL_1G006440	DEL	7391	chr1	9107874	9115265	0	0	chr1:9050829-9050829	chr1:9328193-9328193	0	0	chr1:9113191-9113191	0	0	chr1:9144037-9144037	chr1:9399113-9399113
SV_INS_1G005660	INS	2176	chr1	9107882	9107882	0	0	0	0	0	0	0	0	chr1:9462034-9464210	0	0
SV_interTRANS_1G000230	interTRANS	7387	chr1	9107883	9115268	0	0	0	0	0	0	0	0	0	chr3:18987433-18994819	0
SV_INS_1G005670	INS	58	chr1	9108378	9108378	0	0	0	0	0	0	0	0	chr1:9464703-9464761	0	0
SV_COMINS_1G002780	COMINS	344	chr1	9108487	9108623	0	0	0	0	0	0	0	0	chr1:9464871-9465351	0	0
SV_COMDEL_1G002010	COMDEL	324	chr1	9108635	9108970	0	0	0	0	0	0	0	0	chr1:9465363-9465374	0	0
SV_COMINS_1G002790	COMINS	188	chr1	9108995	9109214	0	0	0	0	0	0	0	0	chr1:9465399-9465806	0	0
SV_COMINS_1G002800	COMINS	87	chr1	9109471	9109498	0	0	0	0	0	0	0	0	chr1:9466053-9466167	0	0
SV_COMDEL_1G002020	COMDEL	75	chr1	9109513	9109614	0	0	0	0	0	0	0	0	chr1:9466182-9466208	0	0
SV_INS_1G005680	INS	5496	chr1	9111332	9111332	0	chr1:9161709-9167205	0	0	0	0	0	0	0	0	0
SV_COMINS_1G002810	COMINS	68	chr1	9111810	9111852	0	0	0	0	0	chr1:9137088-9137198	0	chr1:9114437-9114547	0	0	0
SV_COMDEL_1G002030	COMDEL	1057	chr1	9111863	9112934	0	0	0	0	0	chr1:9137209-9137223	0	chr1:9114558-9114572	0	0	0
SV_COMINS_1G002820	COMINS	358	chr1	9112520	9112590	0	0	0	0	0	0	0	0	chr1:9469141-9469569	0	0
SV_COMINS_1G002830	COMINS	339	chr1	9112601	9113232	0	0	0	0	0	0	0	0	chr1:9469580-9470550	0	0
SV_COMDEL_1G002040	COMDEL	1946	chr1	9113236	9115264	0	0	0	0	0	chr1:9137477-9137559	0	chr1:9114826-9114908	0	0	0
SV_COMINS_1G002840	COMINS	513	chr1	9113243	9113252	0	0	0	0	0	0	0	0	chr1:9470561-9471083	0	0
SV_interTRANS_1G000240	interTRANS	1125	chr1	9113404	9114523	0	0	0	0	0	0	chr2:19655442-19656566	0	0	0	0
SV_INS_1G005690	INS	58	chr1	9113897	9113897	0	0	0	0	0	0	0	0	chr1:9471726-9471784	0	0
SV_COMINS_1G002850	COMINS	344	chr1	9114005	9114141	0	0	0	0	0	0	0	0	chr1:9471894-9472374	0	0
SV_COMDEL_1G002050	COMDEL	324	chr1	9114153	9114488	0	0	0	0	0	0	0	0	chr1:9472386-9472397	0	0
SV_COMINS_1G002860	COMINS	188	chr1	9114513	9114732	0	0	0	0	0	0	0	0	chr1:9472422-9472829	0	0
SV_COMINS_1G002870	COMINS	86	chr1	9114989	9115017	0	0	0	0	0	0	0	0	chr1:9473076-9473190	0	0
SV_COMDEL_1G002060	COMDEL	73	chr1	9115032	9115133	0	0	0	0	0	0	0	0	chr1:9473205-9473233	0	0
SV_DEL_1G006450	DEL	2184	chr1	9115268	9117452	0	0	0	0	0	0	0	0	chr1:9473377-9473377	0	0
SV_COMDEL_1G002070	COMDEL	456	chr1	9115279	9116067	0	0	0	0	0	chr1:9137574-9137906	0	chr1:9114923-9115255	0	0	0
SV_COMDEL_1G002080	COMDEL	1139	chr1	9116206	9117346	0	0	0	0	0	chr1:9138085-9138086	0	chr1:9115434-9115435	0	0	0
SV_COMDEL_1G002090	COMDEL	1949	chr1	9117357	9119314	0	0	0	0	0	chr1:9138097-9138105	0	chr1:9115446-9115454	0	0	0
SV_COMINS_1G002880	COMINS	290	chr1	9119330	9119925	0	0	0	0	0	chr1:9138121-9139006	0	chr1:9115470-9116355	0	0	0
SV_COMDEL_1G002100	COMDEL	750	chr1	9119937	9120799	0	0	0	0	0	chr1:9139018-9139130	0	chr1:9116367-9116479	0	0	0
SV_COMDEL_1G002110	COMDEL	410	chr1	9120813	9121817	0	0	0	0	0	chr1:9139144-9139738	0	chr1:9116493-9117087	0	0	0
SV_INS_1G005700	INS	698	chr1	9125231	9125231	0	0	0	0	0	chr1:9143186-9143884	0	chr1:9120536-9121234	0	0	0
SV_COMINS_1G002890	COMINS	752	chr1	9125235	9125248	0	0	0	0	0	0	chr1:9123105-9123870	0	chr1:9481155-9481920	0	0
SV_DEL_1G006460	DEL	90	chr1	9126965	9127055	0	0	0	0	0	0	0	chr1:9122937-9122937	0	0	0
SV_DEL_1G006470	DEL	90	chr1	9126992	9127082	0	0	0	0	0	0	0	0	chr1:9483669-9483669	0	0
SV_DEL_1G006480	DEL	118	chr1	9128556	9128674	0	0	0	0	0	0	chr1:9127157-9127157	0	0	0	0
SV_DEL_1G006490	DEL	78	chr1	9129812	9129890	0	0	0	0	0	chr1:9148409-9148409	0	chr1:9125667-9125667	0	0	0
SV_DEL_1G006500	DEL	300	chr1	9131152	9131452	0	0	0	0	0	chr1:9149715-9149715	chr1:9129590-9129590	chr1:9126973-9126973	chr1:9487754-9487754	0	0
SV_INS_1G005710	INS	135	chr1	9140572	9140572	0	0	0	0	0	0	0	chr1:9136083-9136218	0	0	0
SV_DEL_1G006510	DEL	99	chr1	9141162	9141261	0	0	0	0	0	0	0	chr1:9136799-9136799	0	0	0
SV_DEL_1G006520	DEL	7019	chr1	9144178	9151197	0	0	0	0	0	chr1:9162387-9162387	chr1:9142275-9142275	chr1:9139710-9139710	0	0	0
SV_INS_1G005720	INS	41884	chr1	9144179	9144179	0	0	0	0	0	0	0	0	chr1:9500442-9542326	0	0
SV_intraTRANS_1G000190	intraTRANS	351	chr1	9144861	9145212	0	0	0	0	0	0	chr1:14767766-14768116	0	0	0	0
SV_DEL_1G006530	DEL	2176	chr1	9144862	9147038	0	0	0	chr1:9435282-9435282	0	0	0	0	chr1:9543011-9543011	0	0
SV_intraTRANS_1G000200	intraTRANS	810	chr1	9145079	9145880	0	0	0	0	0	0	0	chr1:22107545-22108354	0	0	0
SV_interTRANS_1G000250	interTRANS	1176.5	chr1	9145844	9147031	0	0	0	0	0	chr2:18173103-18174283	0	0	chr3:14639524-14640695	0	0
SV_intraTRANS_1G000210	intraTRANS	4148	chr1	9147031	9151193	0	0	0	0	0	0	0	chr1:24568221-24572368	0	0	0
SV_DEL_1G006540	DEL	591	chr1	9147121	9147712	0	0	0	chr1:9435365-9435365	0	0	0	0	0	0	0
SV_DEL_1G006550	DEL	8137	chr1	9151358	9159495	0	0	0	0	0	chr1:9162552-9162552	chr1:9142438-9142438	chr1:9139875-9139875	0	0	0
SV_INS_1G005730	INS	5858	chr1	9152097	9152097	0	chr1:9207746-9213604	0	0	0	0	0	0	0	0	0
SV_COMDEL_1G002120	COMDEL	90	chr1	9153164	9153262	0	chr1:9214693-9214701	0	0	0	0	0	0	0	0	0
SV_DEL_1G006560	DEL	5835	chr1	9153279	9159114	0	chr1:9214718-9214718	0	0	0	0	0	0	0	0	0
SV_intraTRANS_1G000220	intraTRANS	4484	chr1	9153583	9158080	0	0	0	0	0	0	0	0	chr1:21991643-21996126	0	0
SV_INS_1G005740	INS	9045	chr1	9166245	9166245	0	0	0	0	0	0	0	chr1:9146525-9155570	0	0	0
SV_COMINS_1G002900	COMINS	4615	chr1	9166478	9166490	0	0	0	0	0	0	0	chr1:9155803-9160430	0	0	0
SV_DEL_1G006570	DEL	27661	chr1	9167758	9195419	0	0	0	0	0	0	0	0	chr1:9547157-9547157	0	0
SV_COMDEL_1G002130	COMDEL	72	chr1	9174101	9174193	0	0	0	0	0	0	chr1:9156962-9156982	chr1:9168042-9168062	0	0	0
SV_DEL_1G006580	DEL	191	chr1	9177293	9177484	0	0	0	0	0	0	chr1:9160069-9160069	0	0	0	0
SV_DEL_1G006590	DEL	361	chr1	9178120	9178481	0	0	0	0	0	0	chr1:9160672-9160672	0	0	0	0
SV_INS_1G005750	INS	288	chr1	9179449	9179449	0	0	chr1:9114921-9115209	chr1:9467029-9467317	0	0	0	chr1:9173337-9173625	0	chr1:9208154-9208442	chr1:9463216-9463504
SV_COMINS_1G002910	COMINS	288	chr1	9179450	9179451	0	0	0	0	0	0	chr1:9161650-9161939	0	0	0	0
SV_INS_1G005760	INS	7551	chr1	9180468	9180468	0	0	0	0	0	0	0	chr1:9174664-9182215	0	0	0
SV_DEL_1G006600	DEL	81	chr1	9180549	9180630	0	0	0	0	0	0	0	chr1:9182293-9182293	0	0	0
SV_DEL_1G006610	DEL	54	chr1	9183548	9183602	0	0	0	0	0	0	0	chr1:9185157-9185157	0	0	0
SV_DEL_1G006620	DEL	72	chr1	9185003	9185075	0	0	0	0	0	0	0	chr1:9186558-9186558	0	0	0
SV_COMINS_1G002920	COMINS	2358	chr1	9186473	9186498	0	0	0	0	0	0	chr1:9168956-9171339	0	0	0	0
SV_COMDEL_1G002140	COMDEL	115	chr1	9189007	9189133	0	0	0	0	0	chr1:9192053-9192064	0	0	0	0	0
SV_COMINS_1G002930	COMINS	135.75	chr1	9200043	9200056	0	0	0	0	0	chr1:9202959-9203108	chr1:9184821-9184970	chr1:9201383-9201532	chr1:9551808-9551956	0	0
SV_INS_1G005770	INS	62	chr1	9202594	9202594	0	0	0	0	0	0	chr1:9187524-9187587	0	chr1:9554515-9554576	0	0
SV_DEL_1G006630	DEL	485	chr1	9203162	9203647	0	0	0	0	0	0	0	0	chr1:9555129-9555129	0	0
SV_COMDEL_1G002150	COMDEL	1647	chr1	9203237	9204915	0	0	0	0	0	0	0	chr1:9204710-9204741	0	0	0
SV_DEL_1G006640	DEL	1659	chr1	9203259	9204918	0	0	0	0	0	chr1:9206305-9206305	0	0	0	0	0
SV_INS_1G005780	INS	91	chr1	9203468	9203468	0	0	0	0	0	0	chr1:9188450-9188541	0	0	0	0
SV_INS_1G005790	INS	55	chr1	9205645	9205645	0	0	0	0	0	chr1:9207052-9207107	0	0	0	0	0
SV_INS_1G005800	INS	510.5	chr1	9205931	9205931	0	0	0	0	0	chr1:9207401-9207924	0	chr1:9205785-9206283	0	0	0
SV_INS_1G005810	INS	704	chr1	9207703	9207703	0	0	0	0	0	0	chr1:9192730-9193434	0	chr1:9559110-9559814	0	0
SV_INS_1G005820	INS	283	chr1	9209235	9209235	0	0	0	0	0	chr1:9211217-9211500	0	chr1:9209529-9209812	0	0	0
SV_DEL_1G006650	DEL	51	chr1	9209513	9209564	0	0	0	0	0	chr1:9211777-9211777	chr1:9195212-9195212	chr1:9210088-9210088	chr1:9561592-9561592	0	0
SV_COMDEL_1G002160	COMDEL	426	chr1	9209630	9210116	0	0	0	0	0	0	chr1:9195278-9195361	0	chr1:9561658-9561706	0	0
SV_COMDEL_1G002170	COMDEL	136.5	chr1	9209630	9210064	0	0	0	0	0	chr1:9211843-9212140	0	chr1:9210154-9210452	0	0	0
SV_INS_1G005830	INS	499	chr1	9210080	9210080	0	0	0	0	0	chr1:9212156-9212655	0	chr1:9210468-9210967	0	0	0
SV_COMINS_1G002940	COMINS	1487	chr1	9210091	9210116	0	0	0	0	0	chr1:9212666-9214178	0	chr1:9210978-9212490	0	0	0
SV_INS_1G005840	INS	2226	chr1	9210149	9210149	0	0	0	0	0	0	0	0	chr1:9561728-9563954	0	0
SV_COMINS_1G002950	COMINS	2265	chr1	9210150	9210153	0	0	0	0	0	0	chr1:9195395-9197663	0	0	0	0
SV_COMDEL_1G002180	COMDEL	617	chr1	9222235	9222861	0	0	0	0	0	chr1:9226300-9226309	0	chr1:9224610-9224619	0	0	chr1:9506271-9506280
SV_DEL_1G006660	DEL	564	chr1	9222297	9222861	0	0	0	0	0	0	chr1:9209633-9209633	0	chr1:9576090-9576090	0	0
SV_INS_1G005850	INS	6145.33	chr1	9223690	9223690	0	0	0	0	0	chr1:9227106-9233252	0	chr1:9225417-9231561	0	0	chr1:9507077-9513223
SV_DEL_1G006670	DEL	100	chr1	9226779	9226879	0	0	0	0	0	0	0	chr1:9234605-9234605	0	0	0
SV_DEL_1G006680	DEL	61	chr1	9230086	9230147	0	0	0	0	0	0	chr1:9216896-9216896	chr1:9237790-9237790	0	0	0
SV_INS_1G005860	INS	2048	chr1	9232263	9232263	0	0	0	0	0	0	chr1:9219008-9221056	0	0	0	0
SV_DEL_1G006690	DEL	55	chr1	9232384	9232439	0	0	0	0	0	0	0	chr1:9240027-9240027	chr1:9585572-9585572	0	0
SV_INS_1G005870	INS	2077	chr1	9234890	9234890	0	0	0	0	0	0	0	chr1:9242472-9244532	chr1:9588018-9590112	0	0
SV_DEL_1G006700	DEL	2377	chr1	9236094	9238471	0	0	0	0	0	0	chr1:9224891-9224891	chr1:9245736-9245736	chr1:9591322-9591322	0	0
SV_interTRANS_1G000260	interTRANS	2334	chr1	9236100	9238473	0	0	0	0	0	0	0	chr5:10928487-10930820	0	0	0
SV_interTRANS_1G000270	interTRANS	1659	chr1	9236872	9238469	0	0	0	0	0	0	0	0	chr6:13049417-13051075	0	0
SV_DEL_1G006710	DEL	72	chr1	9256833	9256905	0	0	0	0	0	0	chr1:9243290-9243290	0	0	0	0
SV_COMINS_1G002960	COMINS	73	chr1	9258220	9258222	0	0	0	0	0	0	0	chr1:9265488-9265563	0	0	0
SV_DEL_1G006720	DEL	85	chr1	9267363	9267448	0	0	0	0	0	0	chr1:9253844-9253844	0	0	0	0
SV_DEL_1G006730	DEL	93	chr1	9271356	9271449	0	0	0	0	0	0	0	chr1:9278732-9278732	0	0	0
SV_INS_1G005880	INS	70	chr1	9274805	9274805	0	0	0	0	0	0	chr1:9261146-9261230	chr1:9282058-9282121	chr1:9627708-9627771	0	0
SV_DEL_1G006740	DEL	66	chr1	9282893	9282959	0	0	chr1:9218712-9218712	0	0	0	0	0	0	0	0
SV_DEL_1G006750	DEL	230	chr1	9289181	9289411	0	0	chr1:9224930-9224930	chr1:9577136-9577136	0	0	0	0	0	chr1:9318228-9318228	0
SV_DEL_1G006760	DEL	381	chr1	9301801	9302182	0	0	chr1:9237294-9237294	chr1:9589504-9589504	0	chr1:9311428-9311428	chr1:9288240-9288240	chr1:9309116-9309116	chr1:9654785-9654785	chr1:9330594-9330594	chr1:9591381-9591381
SV_INS_1G005890	INS	173	chr1	9303446	9303446	0	0	0	0	0	chr1:9312692-9312865	0	0	0	0	chr1:9592646-9592819
SV_DEL_1G006770	DEL	129	chr1	9309854	9309983	0	0	0	0	0	0	0	0	0	0	chr1:9599226-9599226
SV_INS_1G005900	INS	2445	chr1	9319671	9319671	0	0	0	0	0	0	chr1:9305689-9308134	0	chr1:9672226-9674671	0	0
SV_COMINS_1G002970	COMINS	484.33	chr1	9324823	9324843	0	0	chr1:9259903-9260416	0	0	0	chr1:9313294-9313780	0	chr1:9679845-9680347	0	0
SV_INS_1G005910	INS	70	chr1	9331066	9331066	0	0	chr1:9266659-9266728	0	0	0	chr1:9320059-9320130	0	0	0	0
SV_DEL_1G006780	DEL	421	chr1	9332407	9332828	0	0	0	chr1:9619678-9619678	0	chr1:9341806-9341806	0	chr1:9339278-9339278	0	chr1:9360764-9360764	chr1:9621631-9621631
SV_COMDEL_1G002190	COMDEL	515	chr1	9333228	9333782	0	0	0	0	0	0	chr1:9322305-9322344	0	chr1:9688751-9688790	0	0
SV_DEL_1G006790	DEL	53	chr1	9342253	9342306	0	0	chr1:9277943-9277943	0	0	0	0	0	0	0	0
SV_COMINS_1G002980	COMINS	58	chr1	9345126	9345139	0	0	0	chr1:9632021-9632092	0	0	0	0	0	0	0
SV_DEL_1G006800	DEL	543	chr1	9350848	9351391	0	0	0	0	0	chr1:9359813-9359813	chr1:9339443-9339443	chr1:9357253-9357253	chr1:9705866-9705866	0	chr1:9639640-9639640
SV_DEL_1G006810	DEL	57.33	chr1	9365359	9365416	0	0	chr1:9300954-9300954	chr1:9652355-9652355	0	0	0	0	chr1:9719931-9719931	0	0
SV_DEL_1G006820	DEL	21430	chr1	9366286	9387716	0	0	0	0	0	0	0	0	chr1:9720801-9720801	0	0
SV_DEL_1G006830	DEL	21430	chr1	9366714	9388144	0	0	0	0	0	0	0	chr1:9372617-9372617	0	0	0
SV_DEL_1G006840	DEL	21430	chr1	9367135	9388565	0	0	0	0	0	chr1:9375591-9375591	0	0	0	0	chr1:9655415-9655415
SV_DEL_1G006850	DEL	21429	chr1	9367268	9388697	0	0	chr1:9302815-9302815	0	0	0	0	0	0	0	0
SV_INS_1G005920	INS	62	chr1	9373491	9373491	0	0	0	chr1:9660423-9660485	0	0	0	0	0	0	0
SV_COMINS_1G002990	COMINS	217	chr1	9373776	9373777	0	0	0	chr1:9660739-9660957	0	0	0	0	0	0	0
SV_DEL_1G006860	DEL	279	chr1	9373840	9374119	0	0	0	chr1:9661051-9661051	0	0	0	0	0	0	0
SV_COMDEL_1G002200	COMDEL	585	chr1	9376882	9377477	0	0	0	chr1:9663798-9663808	0	0	0	0	0	0	0
SV_COMDEL_1G002210	COMDEL	220	chr1	9377488	9377785	0	0	0	chr1:9663819-9663896	0	0	0	0	0	0	0
SV_COMDEL_1G002220	COMDEL	51	chr1	9377797	9377857	0	0	0	chr1:9663908-9663917	0	0	0	0	0	0	0
SV_COMDEL_1G002230	COMDEL	235	chr1	9377870	9378143	0	0	0	chr1:9663930-9663968	0	0	0	0	0	0	0
SV_DEL_1G006870	DEL	24104	chr1	9387827	9411931	0	0	0	0	0	0	0	0	chr1:9720920-9720920	0	0
SV_INS_1G005930	INS	10052	chr1	9388992	9388992	0	0	0	chr1:9674820-9684872	0	0	0	0	0	0	0
SV_DEL_1G006880	DEL	3667	chr1	9390671	9394338	0	0	chr1:9304761-9304761	0	0	0	chr1:9357336-9357336	0	0	0	0
SV_DEL_1G006890	DEL	3705	chr1	9392999	9396704	0	0	0	0	0	chr1:9379998-9379998	0	chr1:9377433-9377433	0	0	chr1:9659820-9659820
SV_DEL_1G006900	DEL	62	chr1	9398777	9398839	0	0	0	0	0	0	chr1:9361770-9361770	0	0	0	0
SV_DEL_1G006910	DEL	93	chr1	9398872	9398965	0	0	0	0	0	0	0	chr1:9379603-9379603	0	0	0
SV_DEL_1G006920	DEL	92	chr1	9398951	9399043	0	0	0	0	0	chr1:9382246-9382246	0	0	0	0	chr1:9662069-9662069
SV_DEL_1G006930	DEL	62	chr1	9399120	9399182	0	0	0	0	0	0	0	chr1:9379758-9379758	0	0	0
SV_DEL_1G006940	DEL	194	chr1	9399289	9399483	0	0	0	0	0	0	0	0	0	chr1:9427167-9427167	0
SV_DEL_1G006950	DEL	28186	chr1	9401092	9429278	0	0	0	0	0	0	chr1:9363970-9363970	0	0	0	0
SV_COMINS_1G003000	COMINS	2173	chr1	9402052	9402059	0	0	chr1:9312440-9318894	0	0	chr1:9385842-9386594	0	chr1:9383263-9384015	0	0	chr1:9665663-9666416
SV_INS_1G005940	INS	26636	chr1	9412462	9412462	0	0	0	0	0	0	0	0	0	chr1:9440144-9466780	0
SV_INS_1G005950	INS	4147.67	chr1	9412886	9412886	0	0	chr1:9329830-9333967	chr1:9708733-9712877	0	chr1:9397524-9401679	0	chr1:9394903-9399054	chr1:9721874-9726018	0	chr1:9677341-9681496
SV_DEL_1G006960	DEL	12155	chr1	9412952	9425107	0	0	0	0	0	chr1:9401744-9401744	0	chr1:9399120-9399120	chr1:9726083-9726083	0	chr1:9681562-9681562
SV_COMDEL_1G002240	COMDEL	84	chr1	9413842	9413937	0	0	chr1:9334927-9334938	0	0	0	0	0	0	0	0
SV_DEL_1G006970	DEL	788	chr1	9414315	9415103	0	0	chr1:9335308-9335308	0	0	0	0	0	0	0	0
SV_interTRANS_1G000280	interTRANS	1390	chr1	9423708	9425102	0	0	0	0	0	0	0	0	0	0	chr5:11328996-11330385
SV_DEL_1G006980	DEL	789	chr1	9423717	9424506	0	0	chr1:9343907-9343907	chr1:9723721-9723721	0	0	0	0	0	0	0
SV_INS_1G005960	INS	123.5	chr1	9427485	9427485	0	0	0	0	0	chr1:9404200-9404324	0	chr1:9401542-9401665	chr1:9728451-9728574	0	chr1:9683987-9684111
SV_COMINS_1G003010	COMINS	2440	chr1	9429535	9429560	0	0	0	0	0	chr1:9406383-9408892	chr1:9364239-9366732	chr1:9403730-9406221	chr1:9730639-9732974	0	chr1:9686170-9688655
SV_INS_1G005970	INS	5594	chr1	9435096	9435096	0	0	chr1:9354579-9360173	0	0	0	0	0	0	0	0
SV_INS_1G005980	INS	52	chr1	9435140	9435140	0	0	chr1:9360216-9360268	0	0	0	chr1:9372388-9372440	0	0	0	0
SV_DEL_1G006990	DEL	2917	chr1	9435442	9438359	0	0	0	0	0	chr1:9414844-9414844	0	chr1:9412156-9412156	chr1:9738930-9738930	0	chr1:9694608-9694608
SV_DEL_1G007000	DEL	2551	chr1	9435442	9437993	0	0	0	0	0	0	0	0	0	chr1:9489783-9489783	0
SV_DEL_1G007010	DEL	199	chr1	9439163	9439362	0	0	0	0	0	0	chr1:9376483-9376483	0	0	0	0
SV_DEL_1G007020	DEL	199	chr1	9439270	9439469	0	0	chr1:9364425-9364425	chr1:9738603-9738603	0	chr1:9415755-9415755	0	chr1:9413066-9413066	chr1:9739842-9739842	0	chr1:9695518-9695518
SV_INS_1G005990	INS	220.8	chr1	9440166	9440166	0	0	0	chr1:9739300-9739521	0	chr1:9416452-9416673	0	chr1:9413763-9413984	chr1:9740539-9740760	0	chr1:9696215-9696435
SV_DEL_1G007030	DEL	271	chr1	9440376	9440647	0	0	0	0	0	0	chr1:9377497-9377497	0	0	0	0
SV_INS_1G006000	INS	10395	chr1	9441545	9441545	0	0	0	0	0	chr1:9418053-9428448	0	0	0	0	0
SV_DEL_1G007040	DEL	62	chr1	9441602	9441664	0	0	0	0	0	0	chr1:9378452-9378452	0	0	0	0
SV_DEL_1G007050	DEL	97	chr1	9441862	9441959	0	0	chr1:9366815-9366815	0	0	0	chr1:9378649-9378649	0	0	0	0
SV_DEL_1G007060	DEL	96.75	chr1	9441885	9441981	0	0	0	0	0	chr1:9428789-9428789	0	chr1:9415700-9415700	chr1:9742483-9742483	0	chr1:9698155-9698155
SV_INS_1G006010	INS	97	chr1	9442058	9442058	0	0	0	0	0	0	0	0	0	chr1:9493847-9493944	0
SV_DEL_1G007070	DEL	116	chr1	9442263	9442379	0	0	0	0	0	0	chr1:9378953-9378953	0	0	0	0
SV_DEL_1G007080	DEL	129	chr1	9442624	9442753	0	0	chr1:9367479-9367479	0	0	0	0	0	0	0	0
SV_COMINS_1G003020	COMINS	57.75	chr1	9443286	9443316	0	0	0	0	0	chr1:9430146-9430235	0	chr1:9417062-9417146	chr1:9743840-9743929	0	chr1:9699512-9699601
SV_COMINS_1G003030	COMINS	62	chr1	9443326	9443332	0	0	0	0	0	0	chr1:9379912-9379980	0	0	0	0
SV_COMDEL_1G002250	COMDEL	61	chr1	9443496	9443591	0	0	0	0	0	chr1:9430390-9430424	0	chr1:9417301-9417335	chr1:9744084-9744118	0	chr1:9699756-9699790
SV_DEL_1G007090	DEL	186	chr1	9444269	9444455	0	0	0	0	0	chr1:9431144-9431144	0	chr1:9418055-9418055	chr1:9744798-9744798	0	chr1:9700510-9700510
SV_INS_1G006020	INS	66.75	chr1	9444805	9444805	0	0	0	0	0	chr1:9431454-9431521	0	chr1:9418366-9418432	chr1:9745111-9745178	0	chr1:9700820-9700887
SV_DEL_1G007100	DEL	65	chr1	9445822	9445887	0	0	0	chr1:9745285-9745285	0	chr1:9432661-9432661	chr1:9382506-9382506	chr1:9419547-9419547	chr1:9746293-9746293	0	chr1:9702027-9702027
SV_DEL_1G007110	DEL	162	chr1	9446800	9446962	0	0	0	0	0	0	chr1:9383392-9383392	0	0	0	0
SV_INS_1G006030	INS	4850	chr1	9447520	9447520	0	0	chr1:9372315-9377165	0	0	0	0	0	0	0	0
SV_COMINS_1G003040	COMINS	114	chr1	9447604	9447616	0	0	chr1:9377249-9377375	0	0	0	0	0	0	0	0
SV_INS_1G006040	INS	119	chr1	9447616	9447616	0	0	0	0	0	0	chr1:9384046-9384165	0	0	0	0
SV_INS_1G006050	INS	59	chr1	9448198	9448198	0	0	0	0	0	chr1:9434917-9434976	0	chr1:9421784-9421843	0	0	chr1:9704284-9704343
SV_INS_1G006060	INS	52	chr1	9448898	9448898	0	0	0	0	0	0	chr1:9385435-9385487	0	0	0	0
SV_COMDEL_1G002260	COMDEL	84	chr1	9448947	9449047	0	0	0	0	0	chr1:9435747-9435763	0	chr1:9422616-9422632	chr1:9749362-9749378	0	chr1:9705115-9705131
SV_INS_1G006070	INS	56	chr1	9449085	9449085	0	0	chr1:9378907-9378963	0	0	0	0	0	0	0	0
SV_COMINS_1G003050	COMINS	56	chr1	9449164	9449172	0	0	0	0	0	0	0	0	0	0	chr1:9705248-9705312
SV_DEL_1G007120	DEL	65	chr1	9449203	9449268	0	0	0	0	0	chr1:9435975-9435975	0	chr1:9422846-9422846	chr1:9749590-9749590	0	chr1:9705343-9705343
SV_INS_1G006080	INS	268	chr1	9450705	9450705	0	0	0	0	0	0	chr1:9387293-9387561	0	0	0	0
SV_DEL_1G007130	DEL	90	chr1	9451068	9451158	0	0	chr1:9380920-9380920	0	0	0	0	0	0	0	0
SV_COMINS_1G003060	COMINS	165.2	chr1	9451492	9451517	0	0	0	chr1:9750919-9751105	0	chr1:9438195-9438377	0	chr1:9425044-9425230	chr1:9751811-9751993	0	chr1:9707563-9707745
SV_INS_1G006090	INS	189	chr1	9451506	9451506	0	0	chr1:9381268-9381464	0	0	0	chr1:9388344-9388526	0	0	0	0
SV_INS_1G006100	INS	151	chr1	9452149	9452149	0	0	0	0	0	0	0	0	chr1:9752639-9752790	0	0
SV_INS_1G006110	INS	1673.5	chr1	9452188	9452188	0	0	0	0	0	chr1:9439061-9440740	0	chr1:9425901-9427579	chr1:9752829-9754487	0	chr1:9708429-9710108
SV_INS_1G006120	INS	1113.33	chr1	9453552	9453552	0	chr1:9508973-9510432	0	0	chr1:9442152-9443615	0	0	0	0	chr1:9505475-9505893	0
SV_INS_1G006130	INS	1459	chr1	9453700	9453700	chr1:9441229-9442688	0	0	0	0	0	0	0	0	0	0
SV_INS_1G006140	INS	104	chr1	9454026	9454026	0	0	chr1:9384010-9384114	chr1:9753675-9753779	0	0	chr1:9391067-9391171	0	0	0	0
SV_INS_1G006150	INS	89	chr1	9454589	9454589	0	0	0	0	0	0	chr1:9391695-9391784	0	0	0	0
SV_INS_1G006160	INS	51	chr1	9454657	9454657	0	0	chr1:9384706-9384757	0	0	0	0	0	0	0	0
SV_DEL_1G007140	DEL	53	chr1	9455438	9455491	0	0	0	0	0	0	0	0	0	chr1:9507779-9507779	0
SV_INS_1G006170	INS	144	chr1	9455601	9455601	0	0	0	0	0	chr1:9444091-9444235	0	chr1:9430912-9431056	0	0	chr1:9713459-9713603
SV_INS_1G006180	INS	55	chr1	9455768	9455768	0	0	0	0	0	chr1:9444359-9444414	0	chr1:9431181-9431236	0	0	chr1:9713728-9713783
SV_COMDEL_1G002270	COMDEL	392	chr1	9456096	9456493	0	0	chr1:9386199-9386204	0	0	0	0	0	0	0	0
SV_INS_1G006190	INS	221	chr1	9458300	9458300	0	0	0	0	0	0	0	chr1:9433726-9433947	chr1:9760521-9760742	0	0
SV_INS_1G006200	INS	221	chr1	9458380	9458380	0	0	0	0	0	chr1:9446996-9447217	0	0	0	0	chr1:9716364-9716585
SV_DEL_1G007150	DEL	208	chr1	9458429	9458637	0	0	0	chr1:9758114-9758114	0	0	0	0	0	0	0
SV_DEL_1G007160	DEL	111	chr1	9459805	9459916	0	0	0	0	0	0	0	0	chr1:9762262-9762262	0	chr1:9718031-9718031
SV_DEL_1G007170	DEL	99	chr1	9459872	9459971	0	0	chr1:9389579-9389579	chr1:9759368-9759368	0	0	chr1:9397054-9397054	chr1:9435498-9435498	0	0	0
SV_COMDEL_1G002280	COMDEL	99	chr1	9459874	9459982	0	0	0	0	0	chr1:9448720-9448729	0	0	0	0	0
SV_INS_1G006210	INS	108.5	chr1	9460073	9460073	0	0	0	0	0	chr1:9448820-9448929	0	chr1:9435600-9435708	0	0	0
SV_INS_1G006220	INS	1915	chr1	9460736	9460736	0	0	chr1:9390341-9392256	0	0	0	0	0	0	0	0
SV_COMDEL_1G002290	COMDEL	307	chr1	9461301	9461627	0	0	0	0	0	chr1:9450173-9450192	0	chr1:9436953-9436972	chr1:9763667-9763686	0	chr1:9719433-9719452
SV_COMINS_1G003070	COMINS	57	chr1	9462069	9462083	0	0	0	0	0	chr1:9450603-9450674	0	chr1:9437383-9437454	chr1:9764100-9764171	0	chr1:9719863-9719934
SV_COMDEL_1G002300	COMDEL	59	chr1	9466262	9466333	0	0	0	0	0	chr1:9454797-9454809	0	chr1:9441578-9441590	0	0	chr1:9724058-9724070
SV_INS_1G006230	INS	116	chr1	9466542	9466542	0	0	0	0	0	0	chr1:9403534-9403650	0	0	0	0
SV_DEL_1G007180	DEL	990	chr1	9468586	9469576	0	0	0	0	0	0	0	0	0	chr1:9520900-9520900	0
SV_COMINS_1G003080	COMINS	13161	chr1	9471089	9471105	0	0	chr1:9402542-9415719	0	0	0	0	0	0	0	0
SV_DEL_1G007190	DEL	425	chr1	9480528	9480953	0	0	0	0	0	chr1:9469062-9469062	chr1:9417664-9417664	chr1:9455840-9455840	chr1:9782566-9782566	0	chr1:9738327-9738327
SV_DEL_1G007200	DEL	6926	chr1	9481243	9488169	0	0	0	0	0	0	0	0	chr1:9782855-9782855	0	0
SV_DEL_1G007210	DEL	1020	chr1	9483654	9484674	0	0	0	0	0	chr1:9471763-9471763	chr1:9420366-9420366	chr1:9458541-9458541	0	0	chr1:9741025-9741025
SV_COMINS_1G003090	COMINS	4575.5	chr1	9483658	9483668	0	0	chr1:9428302-9432889	chr1:9783001-9787585	0	0	0	0	0	0	0
SV_INS_1G006240	INS	4417.25	chr1	9486222	9486222	0	0	0	0	0	chr1:9473310-9477732	chr1:9421914-9426317	chr1:9460087-9464509	0	0	chr1:9742572-9746994
SV_INS_1G006250	INS	149.25	chr1	9488845	9488845	0	0	0	0	0	chr1:9480346-9480496	chr1:9428933-9429080	chr1:9467121-9467271	0	0	chr1:9749608-9749758
SV_DEL_1G007220	DEL	3999	chr1	9491822	9495821	0	0	0	0	0	chr1:9483467-9483467	chr1:9432045-9432045	chr1:9470243-9470243	chr1:9786495-9786495	0	chr1:9752727-9752727
SV_DEL_1G007230	DEL	3600	chr1	9491898	9495498	0	0	chr1:9441084-9441084	chr1:9795780-9795780	0	0	0	0	0	0	0
SV_DEL_1G007240	DEL	321	chr1	9498380	9498701	0	0	0	0	0	0	chr1:9434635-9434635	0	0	0	0
SV_INS_1G006260	INS	216	chr1	9498399	9498399	0	0	0	0	0	0	0	0	0	0	chr1:9755341-9755557
SV_INS_1G006270	INS	104	chr1	9498466	9498466	0	0	chr1:9444082-9444186	chr1:9798773-9798877	0	0	0	0	0	0	0
SV_DEL_1G007250	DEL	214	chr1	9498503	9498717	0	0	0	0	0	0	0	0	0	0	chr1:9755661-9755661
SV_COMDEL_1G002310	COMDEL	105	chr1	9498504	9498611	0	0	0	0	0	0	0	0	chr1:9789212-9789214	0	0
SV_COMDEL_1G002320	COMDEL	104	chr1	9498612	9498722	0	0	chr1:9444332-9444338	0	0	0	0	0	0	0	0
SV_COMDEL_1G002330	COMDEL	216	chr1	9498612	9498834	0	0	0	0	0	chr1:9486294-9486300	0	chr1:9473066-9473072	0	0	0
SV_INS_1G006280	INS	328	chr1	9498691	9498691	0	0	0	0	0	0	0	0	chr1:9789294-9789622	0	0
SV_DEL_1G007260	DEL	113	chr1	9498755	9498866	0	0	chr1:9444371-9444371	chr1:9799077-9799077	0	0	0	0	0	0	0
SV_INS_1G006290	INS	106	chr1	9498833	9498833	0	0	0	0	0	0	0	0	chr1:9789764-9789870	0	0
SV_COMINS_1G003100	COMINS	159.5	chr1	9498925	9498951	0	0	0	0	0	chr1:9486391-9486577	0	chr1:9473163-9473348	0	0	0
SV_COMINS_1G003110	COMINS	293	chr1	9499010	9499021	0	0	0	0	0	0	chr1:9434942-9435246	0	0	0	0
SV_INS_1G006300	INS	330	chr1	9499011	9499011	0	0	chr1:9444509-9444838	chr1:9799195-9799526	0	0	0	0	chr1:9790049-9790379	0	0
SV_DEL_1G007270	DEL	100	chr1	9499444	9499544	0	0	0	0	0	chr1:9487045-9487045	0	chr1:9473773-9473773	0	0	chr1:9756303-9756303
SV_DEL_1G007280	DEL	58	chr1	9500028	9500086	0	0	0	0	0	0	0	0	chr1:9791404-9791404	0	0
SV_INS_1G006310	INS	67	chr1	9507366	9507366	0	0	chr1:9453187-9453254	chr1:9807895-9807962	0	chr1:9494927-9494994	chr1:9443654-9443721	chr1:9481594-9481661	chr1:9798693-9798760	0	chr1:9764184-9764251
SV_DEL_1G007290	DEL	95	chr1	9516563	9516658	0	0	0	0	0	0	0	0	0	chr1:9567875-9567875	0
SV_INS_1G006320	INS	164.67	chr1	9517972	9517972	0	0	0	0	0	0	chr1:9454375-9454540	0	chr1:9809387-9809551	chr1:9569162-9569327	0
SV_COMDEL_1G002340	COMDEL	62	chr1	9521894	9521985	0	0	chr1:9467857-9467886	chr1:9822575-9822604	0	chr1:9509601-9509630	0	chr1:9496255-9496284	0	chr1:9573274-9573303	chr1:9778855-9778884
SV_INS_1G006330	INS	192	chr1	9522000	9522000	0	0	chr1:9467901-9468093	chr1:9822619-9822811	0	chr1:9509645-9509837	0	chr1:9496299-9496491	0	chr1:9573318-9573510	chr1:9778899-9779091
SV_COMDEL_1G002350	COMDEL	118	chr1	9522005	9522205	0	0	0	0	0	0	0	0	chr1:9813649-9813731	0	0
SV_COMDEL_1G002360	COMDEL	327	chr1	9522216	9522724	0	0	0	0	0	0	0	0	chr1:9813742-9813923	0	0
SV_DEL_1G007300	DEL	59	chr1	9527282	9527341	0	0	0	0	0	chr1:9515115-9515115	0	chr1:9501777-9501777	0	chr1:9578800-9578800	chr1:9784369-9784369
SV_DEL_1G007310	DEL	209	chr1	9558819	9559028	0	0	0	chr1:9859761-9859761	0	0	0	0	0	0	0
SV_INS_1G006340	INS	558	chr1	9560989	9560989	0	0	chr1:9507216-9507774	0	0	0	chr1:9497731-9498289	0	chr1:9852305-9852863	chr1:9612509-9613067	0
SV_DEL_1G007320	DEL	61	chr1	9564373	9564434	0	0	chr1:9511157-9511157	0	0	0	0	0	0	chr1:9616450-9616450	0
SV_INS_1G006350	INS	118	chr1	9565273	9565273	0	0	chr1:9511983-9512118	chr1:9865967-9866051	0	0	0	0	0	chr1:9617273-9617408	0
SV_COMINS_1G003120	COMINS	548.33	chr1	9565423	9565433	0	0	0	chr1:9866200-9866761	0	0	chr1:9502720-9503283	0	chr1:9857294-9857857	0	0
SV_DEL_1G007330	DEL	432	chr1	9567397	9567829	0	0	0	0	chr1:9557417-9557417	0	0	0	0	0	0
SV_DEL_1G007340	DEL	65	chr1	9572858	9572923	0	0	0	chr1:9874153-9874153	0	0	0	0	0	0	chr1:9829925-9829925
SV_COMINS_1G003130	COMINS	63	chr1	9585722	9585767	0	0	chr1:9532590-9532698	0	0	0	0	0	0	chr1:9637882-9637990	0
SV_INS_1G006360	INS	63	chr1	9585738	9585738	0	0	0	0	0	0	chr1:9523751-9523814	0	chr1:9878345-9878408	0	0
SV_INS_1G006370	INS	614	chr1	9586381	9586381	0	0	0	chr1:9887586-9888200	0	0	0	chr1:9560737-9561351	0	0	chr1:9843349-9843963
SV_DEL_1G007350	DEL	58	chr1	9592317	9592375	0	0	0	0	0	0	0	chr1:9567251-9567251	0	0	0
SV_DEL_1G007360	DEL	58	chr1	9592368	9592426	0	0	chr1:9539309-9539309	0	0	0	chr1:9530493-9530493	0	chr1:9885046-9885046	chr1:9644599-9644599	0
SV_INS_1G006380	INS	59	chr1	9600165	9600165	0	0	chr1:9547025-9547084	0	0	0	0	0	0	chr1:9652343-9652402	chr1:9857700-9857759
SV_DEL_1G007370	DEL	133	chr1	9611465	9611598	0	0	0	0	0	0	0	0	0	0	chr1:9869102-9869102
SV_INS_1G006390	INS	97.14	chr1	9615790	9615790	0	0	chr1:9562795-9562892	chr1:9917606-9917703	0	0	chr1:9553805-9553902	chr1:9590621-9590719	chr1:9908412-9908509	chr1:9668113-9668210	chr1:9873298-9873395
SV_INS_1G006400	INS	4237	chr1	9627515	9627515	0	0	0	0	0	chr1:9615297-9619534	0	chr1:9602421-9606658	0	0	0
SV_DEL_1G007380	DEL	114	chr1	9636204	9636318	0	0	0	0	0	0	chr1:9574211-9574211	0	chr1:9928822-9928822	0	0
SV_DEL_1G007390	DEL	137	chr1	9639640	9639777	0	0	0	0	0	0	0	0	chr1:9932145-9932145	0	0
SV_COMINS_1G003140	COMINS	88	chr1	9641139	9641141	0	0	0	0	0	0	0	0	chr1:9933524-9933614	0	0
SV_INS_1G006410	INS	318.5	chr1	9641863	9641863	0	0	0	0	0	0	chr1:9579781-9580099	0	chr1:9934344-9934663	0	0
SV_INS_1G006420	INS	451.5	chr1	9645002	9645002	0	0	0	0	0	0	chr1:9583231-9583684	0	chr1:9937790-9938240	0	0
SV_DEL_1G007400	DEL	94.33	chr1	9657833	9657928	0	0	0	0	0	chr1:9649926-9649926	0	chr1:9637043-9637043	0	0	chr1:9915440-9915440
SV_COMDEL_1G002370	COMDEL	75	chr1	9657842	9657924	0	0	0	0	0	0	0	0	chr1:9951158-9951165	0	0
SV_COMDEL_1G002380	COMDEL	75	chr1	9659261	9659362	0	0	0	0	0	0	chr1:9598064-9598090	0	chr1:9952513-9952539	0	0
SV_INS_1G006430	INS	65.75	chr1	9660448	9660448	0	0	0	0	0	chr1:9652466-9652525	chr1:9599230-9599316	chr1:9639581-9639640	0	0	chr1:9917980-9918039
SV_INS_1G006440	INS	86	chr1	9660489	9660489	0	0	0	0	0	0	0	0	chr1:9953681-9953767	0	0
SV_DEL_1G007410	DEL	409	chr1	9663159	9663568	0	0	0	0	0	0	0	0	0	chr1:9715508-9715508	0
SV_COMINS_1G003150	COMINS	1258	chr1	9663468	9663489	0	0	0	0	0	0	chr1:9602276-9603555	0	chr1:9956698-9957977	0	0
SV_DEL_1G007420	DEL	2312	chr1	9663794	9666106	0	0	0	0	0	chr1:9655840-9655840	chr1:9603861-9603861	chr1:9642946-9642946	chr1:9958283-9958283	0	chr1:9921354-9921354
SV_interTRANS_1G000290	interTRANS	392	chr1	9665550	9665946	0	0	0	0	0	chr4:21798296-21798687	0	0	0	0	0
SV_COMDEL_1G002390	COMDEL	57	chr1	9674839	9674924	0	0	0	0	0	0	chr1:9612559-9612587	0	0	0	0
SV_INS_1G006450	INS	183	chr1	9678125	9678125	0	0	0	0	0	0	chr1:9615854-9616037	0	0	0	0
SV_COMDEL_1G002400	COMDEL	182	chr1	9678170	9678364	0	0	0	0	0	0	0	0	chr1:9970406-9970418	0	0
[truncated: 54,217 more rows]
