# Supplementary material for: Graph-based pan-genome reveals structural and sequence variations related to agronomic traits and domestication in cucumber
Source: Nat Commun. 2022 Feb 3;13:682. doi: 10.1038/s41467-022-28362-0 (PMC8813957; doi:10.1038/s41467-022-28362-0)
Supplement: Supplementary file 7 — Supplementary Data 4 [file 41467_2022_28362_MOESM7_ESM.xlsx]

## Sheet: Supp.Data4
Supplementary Data 4. Summary of SVs that affected gene CDS.
SV information based on the 9930 reference						Gene information									Genotype or coordinates in corresponding accessions
SV name	SV type	SV length	Reference chromosome	Reference start	Reference end	Gene	Chromosome	CDS start	CDS end	Coverage	Gene Ontology	InterPro	Arabidopsis	Swiss-Prot	XTMC	Cu2	Cuc37	Gy14	9110gt	Cuc80	Cuc64	W4	W8	Hx14	Hx117
SV_COMDEL_1G000100	COMDEL	67.5	chr1	851848	851918	Csa9930_1G001450	chr1	851445	854498	90%coverage	-	-	-	-	0	0	0	0	0	0	0	0	chr1:837438-837442	0	chr1:823519-823527
SV_COMDEL_1G000110	COMDEL	284	chr1	851853	852141	Csa9930_1G001450	chr1	851445	854498	90%coverage	-	-	-	-	0	0	0	0	0	0	chr1:833927-833931	0	0	0	0
SV_COMDEL_1G000120	COMDEL	150	chr1	851987	852141	Csa9930_1G001450	chr1	851445	854498	90%coverage	-	-	-	-	0	0	0	0	0	0	0	0	chr1:837475-837479	0	0
SV_COMDEL_1G000130	COMDEL	456	chr1	852371	852836	Csa9930_1G001450	chr1	851445	854498	90%coverage	-	-	-	-	0	0	0	0	0	0	0	0	chr1:837709-837718	0	0
SV_COMDEL_1G000500	COMDEL	268	chr1	2822576	2822901	Csa9930_1G004490	chr1	2822697	2822795	90%coverage	-	IPR021562 Protein of unknown function DUF3007;	-	-	0	0	0	0	0	0	0	0	chr1:2814398-2814455	0	0
SV_COMDEL_1G000630	COMDEL	263	chr1	3743168	3743453	Csa9930_1G005830	chr1	3743230	3743362	90%coverage	-	-	-	sp|Q03410|SYCP1_RAT Synaptonemal complex protein 1 OS=Rattus norvegicus OX=10116 GN=Sycp1 PE=1 SV=2	0	0	0	0	chr1:3734754-3734776	0	0	0	0	0	0
SV_COMDEL_1G000700	COMDEL	60.8	chr1	4347394	4347765	Csa9930_1G006770	chr1	4347411	4347482	90%coverage	GO:0004672 protein kinase activity;GO:0005524 ATP binding;GO:0006468 protein phosphorylation;	IPR000719 Protein kinase domain;IPR008271 Serine/threonine-protein kinase, active site;IPR011009 Protein kinase-like domain superfamily;IPR017441 Protein kinase, ATP binding site;	-	sp|Q9FF29|PR5K_ARATH PR5-like receptor kinase OS=Arabidopsis thaliana OX=3702 GN=PR5K PE=1 SV=1	chr1:4324849-4325159	0	chr1:4329541-4329851	chr1:4419474-4419785	0	0	0	0	0	chr1:4380563-4380873	chr1:4589904-4590214
SV_COMDEL_1G000700	COMDEL	60.8	chr1	4347394	4347765	Csa9930_1G006770	chr1	4347669	4347878	90%coverage	GO:0004672 protein kinase activity;GO:0005524 ATP binding;GO:0006468 protein phosphorylation;	IPR000719 Protein kinase domain;IPR008271 Serine/threonine-protein kinase, active site;IPR011009 Protein kinase-like domain superfamily;IPR017441 Protein kinase, ATP binding site;	-	sp|Q9FF29|PR5K_ARATH PR5-like receptor kinase OS=Arabidopsis thaliana OX=3702 GN=PR5K PE=1 SV=1	chr1:4324849-4325159	0	chr1:4329541-4329851	chr1:4419474-4419785	0	0	0	0	0	chr1:4380563-4380873	chr1:4589904-4590214
SV_COMDEL_1G000710	COMDEL	240.8	chr1	4347778	4348197	Csa9930_1G006770	chr1	4347978	4348074	90%coverage	GO:0004672 protein kinase activity;GO:0005524 ATP binding;GO:0006468 protein phosphorylation;	IPR000719 Protein kinase domain;IPR008271 Serine/threonine-protein kinase, active site;IPR011009 Protein kinase-like domain superfamily;IPR017441 Protein kinase, ATP binding site;	-	sp|Q9FF29|PR5K_ARATH PR5-like receptor kinase OS=Arabidopsis thaliana OX=3702 GN=PR5K PE=1 SV=1	chr1:4325172-4325350	0	chr1:4329864-4330042	chr1:4419798-4419977	0	0	0	0	0	chr1:4380886-4381064	chr1:4590227-4590405
SV_COMDEL_1G000730	COMDEL	3089	chr1	4350055	4353146	Csa9930_1G006780	chr1	4352462	4352779	90%coverage	-	-	-	-	chr1:4325409-4325411	0	chr1:4330099-4330101	chr1:4420036-4420038	0	0	0	0	0	chr1:4381123-4381125	chr1:4590464-4590466
SV_COMDEL_1G000740	COMDEL	1569	chr1	4353159	4354928	Csa9930_1G006790	chr1	4353308	4354098	90%coverage	GO:0004672 protein kinase activity;GO:0005524 ATP binding;GO:0006468 protein phosphorylation;GO:0030247 polysaccharide binding;	IPR000719 Protein kinase domain;IPR011009 Protein kinase-like domain superfamily;IPR017441 Protein kinase, ATP binding site;IPR025287 Wall-associated receptor kinase, galacturonan-binding domain;IPR032872 Wall-associated receptor kinase, C-terminal;	-	sp|P0C5E2|LRL12_ARATH LEAF RUST 10 DISEASE-RESISTANCE LOCUS RECEPTOR-LIKE PROTEIN KINASE-like 1.2 OS=Arabidopsis thaliana OX=3702 GN=LRK10L-1.2 PE=2 SV=3	chr1:4325424-4325624	0	chr1:4330114-4330314	chr1:4420051-4420251	0	0	0	0	0	chr1:4381138-4381338	chr1:4590479-4590679
SV_COMDEL_1G000740	COMDEL	1569	chr1	4353159	4354928	Csa9930_1G006790	chr1	4354202	4354468	90%coverage	GO:0004672 protein kinase activity;GO:0005524 ATP binding;GO:0006468 protein phosphorylation;GO:0030247 polysaccharide binding;	IPR000719 Protein kinase domain;IPR011009 Protein kinase-like domain superfamily;IPR017441 Protein kinase, ATP binding site;IPR025287 Wall-associated receptor kinase, galacturonan-binding domain;IPR032872 Wall-associated receptor kinase, C-terminal;	-	sp|P0C5E2|LRL12_ARATH LEAF RUST 10 DISEASE-RESISTANCE LOCUS RECEPTOR-LIKE PROTEIN KINASE-like 1.2 OS=Arabidopsis thaliana OX=3702 GN=LRK10L-1.2 PE=2 SV=3	chr1:4325424-4325624	0	chr1:4330114-4330314	chr1:4420051-4420251	0	0	0	0	0	chr1:4381138-4381338	chr1:4590479-4590679
SV_COMDEL_1G000740	COMDEL	1569	chr1	4353159	4354928	Csa9930_1G006790	chr1	4354573	4354608	90%coverage	GO:0004672 protein kinase activity;GO:0005524 ATP binding;GO:0006468 protein phosphorylation;GO:0030247 polysaccharide binding;	IPR000719 Protein kinase domain;IPR011009 Protein kinase-like domain superfamily;IPR017441 Protein kinase, ATP binding site;IPR025287 Wall-associated receptor kinase, galacturonan-binding domain;IPR032872 Wall-associated receptor kinase, C-terminal;	-	sp|P0C5E2|LRL12_ARATH LEAF RUST 10 DISEASE-RESISTANCE LOCUS RECEPTOR-LIKE PROTEIN KINASE-like 1.2 OS=Arabidopsis thaliana OX=3702 GN=LRK10L-1.2 PE=2 SV=3	chr1:4325424-4325624	0	chr1:4330114-4330314	chr1:4420051-4420251	0	0	0	0	0	chr1:4381138-4381338	chr1:4590479-4590679
SV_COMDEL_1G001030	COMDEL	3856	chr1	5608202	5612139	Csa9930_1G008940	chr1	5611063	5611130	90%coverage	GO:0005506 iron ion binding;GO:0016705 oxidoreductase activity, acting on paired donors, with incorporation or reduction of molecular oxygen;GO:0020037 heme binding;GO:0055114 oxidation-reduction process;	IPR001128 Cytochrome P450;IPR002401 Cytochrome P450, E-class, group I;IPR017972 Cytochrome P450, conserved site;IPR036396 Cytochrome P450 superfamily;	-	sp|P24465|C71A1_PERAE Cytochrome P450 71A1 OS=Persea americana OX=3435 GN=CYP71A1 PE=1 SV=2	0	0	0	0	0	chr1:5591841-5591922	0	0	0	0	0
SV_COMDEL_1G001100	COMDEL	6629	chr1	6231154	6237817	Csa9930_1G009920	chr1	6231501	6231877	90%coverage	GO:0005515 protein binding;	IPR001611 Leucine-rich repeat;IPR003591 Leucine-rich repeat, typical subtype;IPR013210 Leucine-rich repeat-containing N-terminal, plant-type;IPR032675 Leucine-rich repeat domain superfamily;	-	sp|Q6JN46|EIX2_SOLLC Receptor-like protein EIX2 OS=Solanum lycopersicum OX=4081 GN=EIX2 PE=1 SV=2	0	0	0	0	0	0	chr1:6255301-6255335	0	0	0	0
SV_COMDEL_1G001100	COMDEL	6629	chr1	6231154	6237817	Csa9930_1G009920	chr1	6234864	6237900	90%coverage	GO:0005515 protein binding;	IPR001611 Leucine-rich repeat;IPR003591 Leucine-rich repeat, typical subtype;IPR013210 Leucine-rich repeat-containing N-terminal, plant-type;IPR032675 Leucine-rich repeat domain superfamily;	-	sp|Q6JN46|EIX2_SOLLC Receptor-like protein EIX2 OS=Solanum lycopersicum OX=4081 GN=EIX2 PE=1 SV=2	0	0	0	0	0	0	chr1:6255301-6255335	0	0	0	0
SV_COMDEL_1G001170	COMDEL	3989	chr1	6438206	6442197	Csa9930_1G010230	chr1	6438108	6438719	50%coverage	GO:0005515 protein binding;	IPR002110 Ankyrin repeat;IPR020683 Ankyrin repeat-containing domain;IPR026961 PGG domain;IPR036770 Ankyrin repeat-containing domain superfamily;	-	sp|Q9C7A2|ITN1_ARATH Ankyrin repeat-containing protein ITN1 OS=Arabidopsis thaliana OX=3702 GN=ITN1 PE=1 SV=1	0	0	0	0	0	0	0	0	chr1:6811043-6811045	0	0
SV_COMDEL_1G001170	COMDEL	3989	chr1	6438206	6442197	Csa9930_1G010230	chr1	6438799	6439244	90%coverage	GO:0005515 protein binding;	IPR002110 Ankyrin repeat;IPR020683 Ankyrin repeat-containing domain;IPR026961 PGG domain;IPR036770 Ankyrin repeat-containing domain superfamily;	-	sp|Q9C7A2|ITN1_ARATH Ankyrin repeat-containing protein ITN1 OS=Arabidopsis thaliana OX=3702 GN=ITN1 PE=1 SV=1	0	0	0	0	0	0	0	0	chr1:6811043-6811045	0	0
SV_COMDEL_1G001170	COMDEL	3989	chr1	6438206	6442197	Csa9930_1G010230	chr1	6439346	6439431	90%coverage	GO:0005515 protein binding;	IPR002110 Ankyrin repeat;IPR020683 Ankyrin repeat-containing domain;IPR026961 PGG domain;IPR036770 Ankyrin repeat-containing domain superfamily;	-	sp|Q9C7A2|ITN1_ARATH Ankyrin repeat-containing protein ITN1 OS=Arabidopsis thaliana OX=3702 GN=ITN1 PE=1 SV=1	0	0	0	0	0	0	0	0	chr1:6811043-6811045	0	0
SV_COMDEL_1G001170	COMDEL	3989	chr1	6438206	6442197	Csa9930_1G010230	chr1	6439743	6439833	90%coverage	GO:0005515 protein binding;	IPR002110 Ankyrin repeat;IPR020683 Ankyrin repeat-containing domain;IPR026961 PGG domain;IPR036770 Ankyrin repeat-containing domain superfamily;	-	sp|Q9C7A2|ITN1_ARATH Ankyrin repeat-containing protein ITN1 OS=Arabidopsis thaliana OX=3702 GN=ITN1 PE=1 SV=1	0	0	0	0	0	0	0	0	chr1:6811043-6811045	0	0
SV_COMDEL_1G001170	COMDEL	3989	chr1	6438206	6442197	Csa9930_1G010230	chr1	6439969	6440448	90%coverage	GO:0005515 protein binding;	IPR002110 Ankyrin repeat;IPR020683 Ankyrin repeat-containing domain;IPR026961 PGG domain;IPR036770 Ankyrin repeat-containing domain superfamily;	-	sp|Q9C7A2|ITN1_ARATH Ankyrin repeat-containing protein ITN1 OS=Arabidopsis thaliana OX=3702 GN=ITN1 PE=1 SV=1	0	0	0	0	0	0	0	0	chr1:6811043-6811045	0	0
SV_COMDEL_1G001170	COMDEL	3989	chr1	6438206	6442197	Csa9930_1G010230	chr1	6441044	6441419	90%coverage	GO:0005515 protein binding;	IPR002110 Ankyrin repeat;IPR020683 Ankyrin repeat-containing domain;IPR026961 PGG domain;IPR036770 Ankyrin repeat-containing domain superfamily;	-	sp|Q9C7A2|ITN1_ARATH Ankyrin repeat-containing protein ITN1 OS=Arabidopsis thaliana OX=3702 GN=ITN1 PE=1 SV=1	0	0	0	0	0	0	0	0	chr1:6811043-6811045	0	0
SV_COMDEL_1G001240	COMDEL	686	chr1	6478382	6479265	Csa9930_1G010290	chr1	6478482	6479138	90%coverage	GO:0005515 protein binding;	IPR002110 Ankyrin repeat;IPR020683 Ankyrin repeat-containing domain;IPR026961 PGG domain;IPR036770 Ankyrin repeat-containing domain superfamily;	-	sp|Q6AWW5|Y5262_ARATH Ankyrin repeat-containing protein At5g02620 OS=Arabidopsis thaliana OX=3702 GN=At5g02620 PE=1 SV=1	0	0	0	0	0	0	0	0	chr1:6876869-6877066	0	0
SV_COMDEL_1G001260	COMDEL	1151	chr1	6516451	6517608	Csa9930_1G010390	chr1	6516607	6516919	90%coverage	-	-	-	-	0	0	0	0	0	0	0	0	chr1:6914610-6914616	0	0
SV_COMDEL_1G001530	COMDEL	1903	chr1	7668034	7669960	Csa9930_1G012410	chr1	7669381	7669506	90%coverage	GO:0046983 protein dimerization activity;GO:0003677 DNA binding;GO:0006357 regulation of transcription from RNA polymerase II promoter;	IPR011598 Myc-type, basic helix-loop-helix (bHLH) domain;IPR015660 Achaete-scute transcription factor-related;IPR036638 Helix-loop-helix DNA-binding domain superfamily;	-	sp|F4JIJ7|BH162_ARATH Transcription factor bHLH162 OS=Arabidopsis thaliana OX=3702 GN=BHLH162 PE=1 SV=1	0	0	0	0	0	chr1:7686432-7686455	0	0	0	0	0
SV_COMDEL_1G001770	COMDEL	2679	chr1	8529257	8531989	Csa9930_1G013340	chr1	8531295	8531486	90%coverage	-	-	-	-	0	0	chr1:8458998-8459051	chr1:8748956-8749009	0	0	chr1:8550950-8551003	chr1:8548902-8548955	chr1:8897919-8897972	chr1:8559116-8559169	0
SV_COMDEL_1G002000	COMDEL	7373	chr1	9104327	9111798	Csa9930_1G013970	chr1	9109175	9109705	90%coverage	-	-	-	-	0	0	0	0	0	chr1:9136978-9137076	0	chr1:9114327-9114425	0	0	0
SV_COMDEL_1G002020	COMDEL	75	chr1	9109513	9109614	Csa9930_1G013970	chr1	9109175	9109705	90%coverage	-	-	-	-	0	0	0	0	0	0	0	0	chr1:9466182-9466208	0	0
SV_COMDEL_1G002040	COMDEL	1946	chr1	9113236	9115264	Csa9930_1G013980	chr1	9114693	9115082	90%coverage	-	-	-	-	0	0	0	0	0	chr1:9137477-9137559	0	chr1:9114826-9114908	0	0	0
SV_COMDEL_1G002060	COMDEL	73	chr1	9115032	9115133	Csa9930_1G013980	chr1	9114693	9115082	50%coverage	-	-	-	-	0	0	0	0	0	0	0	0	chr1:9473205-9473233	0	0
SV_COMDEL_1G002290	COMDEL	307	chr1	9461301	9461627	Csa9930_1G014190	chr1	9461231	9461515	50%coverage	-	-	-	-	0	0	0	0	0	chr1:9450173-9450192	0	chr1:9436953-9436972	chr1:9763667-9763686	0	chr1:9719433-9719452
SV_COMDEL_1G002620	COMDEL	172	chr1	10202810	10202985	Csa9930_1G014910	chr1	10202429	10203499	90%coverage	-	-	-	sp|Q9LXB8|PLPK1_ARATH Protein PELPK1 OS=Arabidopsis thaliana OX=3702 GN=PELPK1 PE=2 SV=1	0	0	0	0	0	0	0	chr1:10196131-10196134	0	0	0
SV_COMDEL_1G002630	COMDEL	114	chr1	10202866	10202985	Csa9930_1G014910	chr1	10202429	10203499	90%coverage	-	-	-	sp|Q9LXB8|PLPK1_ARATH Protein PELPK1 OS=Arabidopsis thaliana OX=3702 GN=PELPK1 PE=2 SV=1	0	0	0	0	0	0	0	0	0	chr1:10292190-10292195	0
SV_COMDEL_1G002720	COMDEL	2679	chr1	10357065	10359751	Csa9930_1G014990	chr1	10359450	10359588	90%coverage	-	IPR000073 Alpha/beta hydrolase fold-1;IPR029058 Alpha/Beta hydrolase fold;	-	-	0	0	0	0	0	0	chr1:10333732-10333739	0	0	0	0
SV_COMDEL_1G002730	COMDEL	1042	chr1	10359762	10360820	Csa9930_1G014990	chr1	10360204	10360405	90%coverage	-	IPR000073 Alpha/beta hydrolase fold-1;IPR029058 Alpha/Beta hydrolase fold;	-	-	0	0	0	0	0	0	chr1:10333750-10333766	0	0	0	0
SV_COMDEL_1G002730	COMDEL	1042	chr1	10359762	10360820	Csa9930_1G014990	chr1	10360507	10360762	90%coverage	-	IPR000073 Alpha/beta hydrolase fold-1;IPR029058 Alpha/Beta hydrolase fold;	-	-	0	0	0	0	0	0	chr1:10333750-10333766	0	0	0	0
SV_COMDEL_1G002870	COMDEL	2082.33	chr1	10754189	10756355	Csa9930_1G015350	chr1	10755313	10756093	90%coverage	GO:0016491 oxidoreductase activity;	IPR002347 Short-chain dehydrogenase/reductase SDR;IPR020904 Short-chain dehydrogenase/reductase, conserved site;IPR036291 NAD(P)-binding domain superfamily;	-	sp|Q94KL7|SILD_FORIN Secoisolariciresinol dehydrogenase (Fragment) OS=Forsythia intermedia OX=55183 PE=1 SV=1	0	0	0	0	0	0	chr1:10696029-10696113	chr1:10723925-10724009	chr1:11027490-11027573	0	0
SV_COMDEL_1G002870	COMDEL	2082.33	chr1	10754189	10756355	Csa9930_1G015350	chr1	10756207	10756241	90%coverage	GO:0016491 oxidoreductase activity;	IPR002347 Short-chain dehydrogenase/reductase SDR;IPR020904 Short-chain dehydrogenase/reductase, conserved site;IPR036291 NAD(P)-binding domain superfamily;	-	sp|Q94KL7|SILD_FORIN Secoisolariciresinol dehydrogenase (Fragment) OS=Forsythia intermedia OX=55183 PE=1 SV=1	0	0	0	0	0	0	chr1:10696029-10696113	chr1:10723925-10724009	chr1:11027490-11027573	0	0
SV_COMDEL_1G002980	COMDEL	5391	chr1	10957435	10962858	Csa9930_1G015600	chr1	10959548	10959770	90%coverage	-	-	-	-	0	0	chr1:10966033-10966065	chr1:11256734-11256766	0	chr1:10941031-10941063	0	0	0	0	chr1:11299862-11299894
SV_COMDEL_1G002980	COMDEL	5391	chr1	10957435	10962858	Csa9930_1G015610	chr1	10960438	10960599	90%coverage	-	-	-	-	0	0	chr1:10966033-10966065	chr1:11256734-11256766	0	chr1:10941031-10941063	0	0	0	0	chr1:11299862-11299894
SV_COMDEL_1G003180	COMDEL	12115	chr1	12009129	12021253	Csa9930_1G018610	chr1	12010149	12010232	90%coverage	GO:0016020 membrane;GO:0016772 transferase activity, transferring phosphorus-containing groups;GO:0004605 phosphatidate cytidylyltransferase activity;	IPR000374 Phosphatidate cytidylyltransferase;IPR016720 Phosphatidate cytidylyltransferase, eukaryota;	-	sp|O04928|CDS1_ARATH Phosphatidate cytidylyltransferase 1 OS=Arabidopsis thaliana OX=3702 GN=CDS1 PE=1 SV=1	0	0	0	0	0	0	chr1:11695692-11695701	0	0	0	0
SV_COMDEL_1G003180	COMDEL	12115	chr1	12009129	12021253	Csa9930_1G018610	chr1	12010315	12010401	90%coverage	GO:0016020 membrane;GO:0016772 transferase activity, transferring phosphorus-containing groups;GO:0004605 phosphatidate cytidylyltransferase activity;	IPR000374 Phosphatidate cytidylyltransferase;IPR016720 Phosphatidate cytidylyltransferase, eukaryota;	-	sp|O04928|CDS1_ARATH Phosphatidate cytidylyltransferase 1 OS=Arabidopsis thaliana OX=3702 GN=CDS1 PE=1 SV=1	0	0	0	0	0	0	chr1:11695692-11695701	0	0	0	0
SV_COMDEL_1G003180	COMDEL	12115	chr1	12009129	12021253	Csa9930_1G018620	chr1	12016994	12017354	90%coverage	-	-	-	sp|P10978|POLX_TOBAC Retrovirus-related Pol polyprotein from transposon TNT 1-94 OS=Nicotiana tabacum OX=4097 PE=2 SV=1	0	0	0	0	0	0	chr1:11695692-11695701	0	0	0	0
SV_COMDEL_1G003400	COMDEL	64111	chr1	12850885	12941300	Csa9930_1G022080	chr1	12856208	12857851	90%coverage	-	IPR000477 Reverse transcriptase domain;	-	sp|P20825|POL2_DROME Retrovirus-related Pol polyprotein from transposon 297 OS=Drosophila melanogaster OX=7227 GN=pol PE=3 SV=1	0	0	0	0	0	0	chr1:12439720-12466024	0	0	0	0
SV_COMDEL_1G003480	COMDEL	188	chr1	12953566	12953794	Csa9930_1G022090	chr1	12953446	12954399	90%coverage	-	-	-	sp|P0CT40|TF29_SCHPO Transposon Tf2-9 polyprotein OS=Schizosaccharomyces pombe (strain 972 / ATCC 24843) OX=284812 GN=Tf2-9 PE=3 SV=1	0	0	0	0	chr1:12183592-12183632	0	0	0	0	0	0
SV_COMDEL_1G003590	COMDEL	749	chr1	13586056	13586958	Csa9930_1G024380	chr1	13586341	13586405	90%coverage	-	-	-	-	0	0	0	0	0	0	chr1:13376259-13376412	0	chr1:13192978-13193131	0	0
SV_COMDEL_1G003590	COMDEL	749	chr1	13586056	13586958	Csa9930_1G024380	chr1	13586452	13586472	90%coverage	-	-	-	-	0	0	0	0	0	0	chr1:13376259-13376412	0	chr1:13192978-13193131	0	0
SV_COMDEL_1G003610	COMDEL	1172	chr1	13587530	13588907	Csa9930_1G024380	chr1	13587539	13587545	90%coverage	-	-	-	-	0	0	0	0	0	0	chr1:13377000-13377205	0	chr1:13193718-13193923	0	0
SV_COMDEL_1G003670	COMDEL	876	chr1	13917574	13918724	Csa9930_1G024640	chr1	13918323	13918364	90%coverage	-	IPR015425 Formin, FH2 domain;	-	sp|Q9LVN1|FH13_ARATH Formin-like protein 13 OS=Arabidopsis thaliana OX=3702 GN=FH13 PE=2 SV=3	0	0	0	0	0	0	chr1:13705604-13705878	0	0	0	0
SV_COMDEL_1G003670	COMDEL	876	chr1	13917574	13918724	Csa9930_1G024640	chr1	13918540	13918638	90%coverage	-	IPR015425 Formin, FH2 domain;	-	sp|Q9LVN1|FH13_ARATH Formin-like protein 13 OS=Arabidopsis thaliana OX=3702 GN=FH13 PE=2 SV=3	0	0	0	0	0	0	chr1:13705604-13705878	0	0	0	0
SV_COMDEL_1G003680	COMDEL	533	chr1	13918968	13920299	Csa9930_1G024640	chr1	13919193	13919264	90%coverage	-	IPR015425 Formin, FH2 domain;	-	sp|Q9LVN1|FH13_ARATH Formin-like protein 13 OS=Arabidopsis thaliana OX=3702 GN=FH13 PE=2 SV=3	0	0	0	0	0	0	chr1:13712356-13713154	0	0	0	0
SV_COMDEL_1G003680	COMDEL	533	chr1	13918968	13920299	Csa9930_1G024640	chr1	13920034	13920157	90%coverage	-	IPR015425 Formin, FH2 domain;	-	sp|Q9LVN1|FH13_ARATH Formin-like protein 13 OS=Arabidopsis thaliana OX=3702 GN=FH13 PE=2 SV=3	0	0	0	0	0	0	chr1:13712356-13713154	0	0	0	0
SV_COMDEL_1G004060	COMDEL	1894	chr1	14114761	14116705	Csa9930_1G025800	chr1	14116388	14116548	90%coverage	-	-	-	sp|Q3B724|CALS5_ARATH Callose synthase 5 OS=Arabidopsis thaliana OX=3702 GN=CALS5 PE=1 SV=1	0	0	0	0	0	chr1:14204350-14204400	0	0	0	0	0
SV_COMDEL_1G004090	COMDEL	10226	chr1	14151277	14161518	Csa9930_1G025870	chr1	14157075	14157139	90%coverage	GO:0006508 proteolysis;GO:0008236 serine-type peptidase activity;GO:0016020 membrane;GO:0016021 integral component of membrane;	IPR000223 Peptidase S26A, signal peptidase I;IPR015927 Peptidase S24/S26A/S26B/S26C;IPR019756 Peptidase S26A, signal peptidase I, serine active site;IPR036286 LexA/Signal peptidase-like superfamily;	-	sp|Q8H0W1|PLSP1_ARATH Chloroplast processing peptidase OS=Arabidopsis thaliana OX=3702 GN=PLSP1 PE=2 SV=2	0	0	0	0	0	chr1:14246947-14246962	0	0	0	0	0
SV_COMDEL_1G004240	COMDEL	3675	chr1	14768580	14772257	Csa9930_1G028230	chr1	14770189	14770408	90%coverage	GO:0016021 integral component of membrane;GO:0016192 vesicle-mediated transport;	IPR001388 Synaptobrevin;IPR010908 Longin domain;IPR011012 Longin-like domain superfamily;	-	sp|Q9LFP1|VA713_ARATH Vesicle-associated membrane protein 713 OS=Arabidopsis thaliana OX=3702 GN=VAMP713 PE=1 SV=1	0	chr1:13859286-13859288	0	0	0	0	0	0	0	0	0
SV_COMDEL_1G004240	COMDEL	3675	chr1	14768580	14772257	Csa9930_1G028230	chr1	14771409	14771599	90%coverage	GO:0016021 integral component of membrane;GO:0016192 vesicle-mediated transport;	IPR001388 Synaptobrevin;IPR010908 Longin domain;IPR011012 Longin-like domain superfamily;	-	sp|Q9LFP1|VA713_ARATH Vesicle-associated membrane protein 713 OS=Arabidopsis thaliana OX=3702 GN=VAMP713 PE=1 SV=1	0	chr1:13859286-13859288	0	0	0	0	0	0	0	0	0
SV_COMDEL_1G004250	COMDEL	10875	chr1	14772270	14783199	Csa9930_1G028230	chr1	14772481	14772644	90%coverage	GO:0016021 integral component of membrane;GO:0016192 vesicle-mediated transport;	IPR001388 Synaptobrevin;IPR010908 Longin domain;IPR011012 Longin-like domain superfamily;	-	sp|Q9LFP1|VA713_ARATH Vesicle-associated membrane protein 713 OS=Arabidopsis thaliana OX=3702 GN=VAMP713 PE=1 SV=1	0	chr1:13859219-13859273	0	0	0	0	0	0	0	0	0
SV_COMDEL_1G004250	COMDEL	10875	chr1	14772270	14783199	Csa9930_1G028230	chr1	14773499	14773589	90%coverage	GO:0016021 integral component of membrane;GO:0016192 vesicle-mediated transport;	IPR001388 Synaptobrevin;IPR010908 Longin domain;IPR011012 Longin-like domain superfamily;	-	sp|Q9LFP1|VA713_ARATH Vesicle-associated membrane protein 713 OS=Arabidopsis thaliana OX=3702 GN=VAMP713 PE=1 SV=1	0	chr1:13859219-13859273	0	0	0	0	0	0	0	0	0
SV_COMDEL_1G004250	COMDEL	10875	chr1	14772270	14783199	Csa9930_1G028240	chr1	14774705	14775136	90%coverage	-	IPR035925 BSD domain superfamily;	-	-	0	chr1:13859219-13859273	0	0	0	0	0	0	0	0	0
SV_COMDEL_1G004250	COMDEL	10875	chr1	14772270	14783199	Csa9930_1G028240	chr1	14776504	14776688	90%coverage	-	IPR035925 BSD domain superfamily;	-	-	0	chr1:13859219-13859273	0	0	0	0	0	0	0	0	0
SV_COMDEL_1G004250	COMDEL	10875	chr1	14772270	14783199	Csa9930_1G028240	chr1	14777781	14778342	90%coverage	-	IPR035925 BSD domain superfamily;	-	-	0	chr1:13859219-13859273	0	0	0	0	0	0	0	0	0
SV_COMDEL_1G004260	COMDEL	35548	chr1	14810326	14845879	Csa9930_1G028270	chr1	14811442	14811587	90%coverage	GO:0006486 protein glycosylation;GO:0016757 transferase activity, transferring glycosyl groups;	IPR004263 Exostosin-like;	-	sp|Q3E9A4|GLYT5_ARATH Probable glycosyltransferase At5g20260 OS=Arabidopsis thaliana OX=3702 GN=At5g20260 PE=3 SV=3	0	chr1:13859190-13859195	0	0	0	0	0	0	0	0	0
SV_COMDEL_1G004260	COMDEL	35548	chr1	14810326	14845879	Csa9930_1G028270	chr1	14812021	14812290	90%coverage	GO:0006486 protein glycosylation;GO:0016757 transferase activity, transferring glycosyl groups;	IPR004263 Exostosin-like;	-	sp|Q3E9A4|GLYT5_ARATH Probable glycosyltransferase At5g20260 OS=Arabidopsis thaliana OX=3702 GN=At5g20260 PE=3 SV=3	0	chr1:13859190-13859195	0	0	0	0	0	0	0	0	0
SV_COMDEL_1G004260	COMDEL	35548	chr1	14810326	14845879	Csa9930_1G028280	chr1	14825955	14826146	90%coverage	GO:0016787 hydrolase activity;GO:0003993 acid phosphatase activity;GO:0046872 metal ion binding;	IPR004843 Calcineurin-like phosphoesterase domain, ApaH type;IPR008963 Purple acid phosphatase-like, N-terminal;IPR015914 Purple acid phosphatase, N-terminal;IPR025733 Iron/zinc purple acid phosphatase-like C-terminal domain;IPR029052 Metallo-dependent phosphatase-like;	-	sp|Q949Y3|PPA26_ARATH Bifunctional purple acid phosphatase 26 OS=Arabidopsis thaliana OX=3702 GN=PAP26 PE=1 SV=1	0	chr1:13859190-13859195	0	0	0	0	0	0	0	0	0
SV_COMDEL_1G004260	COMDEL	35548	chr1	14810326	14845879	Csa9930_1G028280	chr1	14826752	14826952	90%coverage	GO:0016787 hydrolase activity;GO:0003993 acid phosphatase activity;GO:0046872 metal ion binding;	IPR004843 Calcineurin-like phosphoesterase domain, ApaH type;IPR008963 Purple acid phosphatase-like, N-terminal;IPR015914 Purple acid phosphatase, N-terminal;IPR025733 Iron/zinc purple acid phosphatase-like C-terminal domain;IPR029052 Metallo-dependent phosphatase-like;	-	sp|Q949Y3|PPA26_ARATH Bifunctional purple acid phosphatase 26 OS=Arabidopsis thaliana OX=3702 GN=PAP26 PE=1 SV=1	0	chr1:13859190-13859195	0	0	0	0	0	0	0	0	0
SV_COMDEL_1G004260	COMDEL	35548	chr1	14810326	14845879	Csa9930_1G028280	chr1	14827287	14827398	90%coverage	GO:0016787 hydrolase activity;GO:0003993 acid phosphatase activity;GO:0046872 metal ion binding;	IPR004843 Calcineurin-like phosphoesterase domain, ApaH type;IPR008963 Purple acid phosphatase-like, N-terminal;IPR015914 Purple acid phosphatase, N-terminal;IPR025733 Iron/zinc purple acid phosphatase-like C-terminal domain;IPR029052 Metallo-dependent phosphatase-like;	-	sp|Q949Y3|PPA26_ARATH Bifunctional purple acid phosphatase 26 OS=Arabidopsis thaliana OX=3702 GN=PAP26 PE=1 SV=1	0	chr1:13859190-13859195	0	0	0	0	0	0	0	0	0
SV_COMDEL_1G004260	COMDEL	35548	chr1	14810326	14845879	Csa9930_1G028280	chr1	14827581	14827807	90%coverage	GO:0016787 hydrolase activity;GO:0003993 acid phosphatase activity;GO:0046872 metal ion binding;	IPR004843 Calcineurin-like phosphoesterase domain, ApaH type;IPR008963 Purple acid phosphatase-like, N-terminal;IPR015914 Purple acid phosphatase, N-terminal;IPR025733 Iron/zinc purple acid phosphatase-like C-terminal domain;IPR029052 Metallo-dependent phosphatase-like;	-	sp|Q949Y3|PPA26_ARATH Bifunctional purple acid phosphatase 26 OS=Arabidopsis thaliana OX=3702 GN=PAP26 PE=1 SV=1	0	chr1:13859190-13859195	0	0	0	0	0	0	0	0	0
SV_COMDEL_1G004260	COMDEL	35548	chr1	14810326	14845879	Csa9930_1G028280	chr1	14828077	14828215	90%coverage	GO:0016787 hydrolase activity;GO:0003993 acid phosphatase activity;GO:0046872 metal ion binding;	IPR004843 Calcineurin-like phosphoesterase domain, ApaH type;IPR008963 Purple acid phosphatase-like, N-terminal;IPR015914 Purple acid phosphatase, N-terminal;IPR025733 Iron/zinc purple acid phosphatase-like C-terminal domain;IPR029052 Metallo-dependent phosphatase-like;	-	sp|Q949Y3|PPA26_ARATH Bifunctional purple acid phosphatase 26 OS=Arabidopsis thaliana OX=3702 GN=PAP26 PE=1 SV=1	0	chr1:13859190-13859195	0	0	0	0	0	0	0	0	0
SV_COMDEL_1G004260	COMDEL	35548	chr1	14810326	14845879	Csa9930_1G028280	chr1	14834862	14835082	90%coverage	GO:0016787 hydrolase activity;GO:0003993 acid phosphatase activity;GO:0046872 metal ion binding;	IPR004843 Calcineurin-like phosphoesterase domain, ApaH type;IPR008963 Purple acid phosphatase-like, N-terminal;IPR015914 Purple acid phosphatase, N-terminal;IPR025733 Iron/zinc purple acid phosphatase-like C-terminal domain;IPR029052 Metallo-dependent phosphatase-like;	-	sp|Q949Y3|PPA26_ARATH Bifunctional purple acid phosphatase 26 OS=Arabidopsis thaliana OX=3702 GN=PAP26 PE=1 SV=1	0	chr1:13859190-13859195	0	0	0	0	0	0	0	0	0
SV_COMDEL_1G004260	COMDEL	35548	chr1	14810326	14845879	Csa9930_1G028280	chr1	14835762	14835880	90%coverage	GO:0016787 hydrolase activity;GO:0003993 acid phosphatase activity;GO:0046872 metal ion binding;	IPR004843 Calcineurin-like phosphoesterase domain, ApaH type;IPR008963 Purple acid phosphatase-like, N-terminal;IPR015914 Purple acid phosphatase, N-terminal;IPR025733 Iron/zinc purple acid phosphatase-like C-terminal domain;IPR029052 Metallo-dependent phosphatase-like;	-	sp|Q949Y3|PPA26_ARATH Bifunctional purple acid phosphatase 26 OS=Arabidopsis thaliana OX=3702 GN=PAP26 PE=1 SV=1	0	chr1:13859190-13859195	0	0	0	0	0	0	0	0	0
SV_COMDEL_1G004260	COMDEL	35548	chr1	14810326	14845879	Csa9930_1G028280	chr1	14835968	14836129	90%coverage	GO:0016787 hydrolase activity;GO:0003993 acid phosphatase activity;GO:0046872 metal ion binding;	IPR004843 Calcineurin-like phosphoesterase domain, ApaH type;IPR008963 Purple acid phosphatase-like, N-terminal;IPR015914 Purple acid phosphatase, N-terminal;IPR025733 Iron/zinc purple acid phosphatase-like C-terminal domain;IPR029052 Metallo-dependent phosphatase-like;	-	sp|Q949Y3|PPA26_ARATH Bifunctional purple acid phosphatase 26 OS=Arabidopsis thaliana OX=3702 GN=PAP26 PE=1 SV=1	0	chr1:13859190-13859195	0	0	0	0	0	0	0	0	0
SV_COMDEL_1G004260	COMDEL	35548	chr1	14810326	14845879	Csa9930_1G028280	chr1	14837142	14837214	90%coverage	GO:0016787 hydrolase activity;GO:0003993 acid phosphatase activity;GO:0046872 metal ion binding;	IPR004843 Calcineurin-like phosphoesterase domain, ApaH type;IPR008963 Purple acid phosphatase-like, N-terminal;IPR015914 Purple acid phosphatase, N-terminal;IPR025733 Iron/zinc purple acid phosphatase-like C-terminal domain;IPR029052 Metallo-dependent phosphatase-like;	-	sp|Q949Y3|PPA26_ARATH Bifunctional purple acid phosphatase 26 OS=Arabidopsis thaliana OX=3702 GN=PAP26 PE=1 SV=1	0	chr1:13859190-13859195	0	0	0	0	0	0	0	0	0
SV_COMDEL_1G004260	COMDEL	35548	chr1	14810326	14845879	Csa9930_1G028290	chr1	14839068	14839289	90%coverage	GO:0004672 protein kinase activity;GO:0005524 ATP binding;GO:0006468 protein phosphorylation;	IPR000719 Protein kinase domain;IPR001245 Serine-threonine/tyrosine-protein kinase, catalytic domain;IPR008271 Serine/threonine-protein kinase, active site;IPR011009 Protein kinase-like domain superfamily;IPR017441 Protein kinase, ATP binding site;	-	sp|Q9ASQ5|CRCK3_ARATH Calmodulin-binding receptor-like cytoplasmic kinase 3 OS=Arabidopsis thaliana OX=3702 GN=CRCK3 PE=2 SV=1	0	chr1:13859190-13859195	0	0	0	0	0	0	0	0	0
SV_COMDEL_1G004260	COMDEL	35548	chr1	14810326	14845879	Csa9930_1G028290	chr1	14839816	14840114	90%coverage	GO:0004672 protein kinase activity;GO:0005524 ATP binding;GO:0006468 protein phosphorylation;	IPR000719 Protein kinase domain;IPR001245 Serine-threonine/tyrosine-protein kinase, catalytic domain;IPR008271 Serine/threonine-protein kinase, active site;IPR011009 Protein kinase-like domain superfamily;IPR017441 Protein kinase, ATP binding site;	-	sp|Q9ASQ5|CRCK3_ARATH Calmodulin-binding receptor-like cytoplasmic kinase 3 OS=Arabidopsis thaliana OX=3702 GN=CRCK3 PE=2 SV=1	0	chr1:13859190-13859195	0	0	0	0	0	0	0	0	0
SV_COMDEL_1G004260	COMDEL	35548	chr1	14810326	14845879	Csa9930_1G028290	chr1	14840959	14841048	90%coverage	GO:0004672 protein kinase activity;GO:0005524 ATP binding;GO:0006468 protein phosphorylation;	IPR000719 Protein kinase domain;IPR001245 Serine-threonine/tyrosine-protein kinase, catalytic domain;IPR008271 Serine/threonine-protein kinase, active site;IPR011009 Protein kinase-like domain superfamily;IPR017441 Protein kinase, ATP binding site;	-	sp|Q9ASQ5|CRCK3_ARATH Calmodulin-binding receptor-like cytoplasmic kinase 3 OS=Arabidopsis thaliana OX=3702 GN=CRCK3 PE=2 SV=1	0	chr1:13859190-13859195	0	0	0	0	0	0	0	0	0
SV_COMDEL_1G004260	COMDEL	35548	chr1	14810326	14845879	Csa9930_1G028290	chr1	14841147	14841312	90%coverage	GO:0004672 protein kinase activity;GO:0005524 ATP binding;GO:0006468 protein phosphorylation;	IPR000719 Protein kinase domain;IPR001245 Serine-threonine/tyrosine-protein kinase, catalytic domain;IPR008271 Serine/threonine-protein kinase, active site;IPR011009 Protein kinase-like domain superfamily;IPR017441 Protein kinase, ATP binding site;	-	sp|Q9ASQ5|CRCK3_ARATH Calmodulin-binding receptor-like cytoplasmic kinase 3 OS=Arabidopsis thaliana OX=3702 GN=CRCK3 PE=2 SV=1	0	chr1:13859190-13859195	0	0	0	0	0	0	0	0	0
SV_COMDEL_1G004260	COMDEL	35548	chr1	14810326	14845879	Csa9930_1G028290	chr1	14843197	14843459	90%coverage	GO:0004672 protein kinase activity;GO:0005524 ATP binding;GO:0006468 protein phosphorylation;	IPR000719 Protein kinase domain;IPR001245 Serine-threonine/tyrosine-protein kinase, catalytic domain;IPR008271 Serine/threonine-protein kinase, active site;IPR011009 Protein kinase-like domain superfamily;IPR017441 Protein kinase, ATP binding site;	-	sp|Q9ASQ5|CRCK3_ARATH Calmodulin-binding receptor-like cytoplasmic kinase 3 OS=Arabidopsis thaliana OX=3702 GN=CRCK3 PE=2 SV=1	0	chr1:13859190-13859195	0	0	0	0	0	0	0	0	0
SV_COMDEL_1G004260	COMDEL	35548	chr1	14810326	14845879	Csa9930_1G028290	chr1	14843865	14844107	90%coverage	GO:0004672 protein kinase activity;GO:0005524 ATP binding;GO:0006468 protein phosphorylation;	IPR000719 Protein kinase domain;IPR001245 Serine-threonine/tyrosine-protein kinase, catalytic domain;IPR008271 Serine/threonine-protein kinase, active site;IPR011009 Protein kinase-like domain superfamily;IPR017441 Protein kinase, ATP binding site;	-	sp|Q9ASQ5|CRCK3_ARATH Calmodulin-binding receptor-like cytoplasmic kinase 3 OS=Arabidopsis thaliana OX=3702 GN=CRCK3 PE=2 SV=1	0	chr1:13859190-13859195	0	0	0	0	0	0	0	0	0
SV_COMDEL_1G004260	COMDEL	35548	chr1	14810326	14845879	Csa9930_1G028290	chr1	14844248	14844533	90%coverage	GO:0004672 protein kinase activity;GO:0005524 ATP binding;GO:0006468 protein phosphorylation;	IPR000719 Protein kinase domain;IPR001245 Serine-threonine/tyrosine-protein kinase, catalytic domain;IPR008271 Serine/threonine-protein kinase, active site;IPR011009 Protein kinase-like domain superfamily;IPR017441 Protein kinase, ATP binding site;	-	sp|Q9ASQ5|CRCK3_ARATH Calmodulin-binding receptor-like cytoplasmic kinase 3 OS=Arabidopsis thaliana OX=3702 GN=CRCK3 PE=2 SV=1	0	chr1:13859190-13859195	0	0	0	0	0	0	0	0	0
SV_COMDEL_1G004260	COMDEL	35548	chr1	14810326	14845879	Csa9930_1G028300	chr1	14844795	14844995	90%coverage	-	-	-	-	0	chr1:13859190-13859195	0	0	0	0	0	0	0	0	0
SV_COMDEL_1G004340	COMDEL	3353	chr1	14885336	14888734	Csa9930_1G028330	chr1	14885439	14886152	90%coverage	GO:0016021 integral component of membrane;	IPR004254 AdipoR/Haemolysin-III-related;	-	sp|B7F9G7|ADPO1_ORYSJ Heptahelical transmembrane protein ADIPOR1 OS=Oryza sativa subsp. japonica OX=39947 GN=ADIPOR1 PE=2 SV=1	0	chr1:13857114-13857159	0	0	0	0	0	0	0	0	0
SV_COMDEL_1G004370	COMDEL	4098	chr1	14890407	14894561	Csa9930_1G028340	chr1	14892562	14892664	90%coverage	GO:0003677 DNA binding;GO:0006355 regulation of transcription, DNA-templated;	IPR003441 NAC domain;IPR036093 NAC domain superfamily;	-	sp|Q9FY82|NAC82_ARATH NAC domain-containing protein 82 OS=Arabidopsis thaliana OX=3702 GN=NAC082 PE=1 SV=1	0	chr1:13856903-13856959	0	0	0	0	0	0	0	0	0
SV_COMDEL_1G004370	COMDEL	4098	chr1	14890407	14894561	Csa9930_1G028340	chr1	14892862	14892915	90%coverage	GO:0003677 DNA binding;GO:0006355 regulation of transcription, DNA-templated;	IPR003441 NAC domain;IPR036093 NAC domain superfamily;	-	sp|Q9FY82|NAC82_ARATH NAC domain-containing protein 82 OS=Arabidopsis thaliana OX=3702 GN=NAC082 PE=1 SV=1	0	chr1:13856903-13856959	0	0	0	0	0	0	0	0	0
SV_COMDEL_1G004370	COMDEL	4098	chr1	14890407	14894561	Csa9930_1G028340	chr1	14893000	14893709	90%coverage	GO:0003677 DNA binding;GO:0006355 regulation of transcription, DNA-templated;	IPR003441 NAC domain;IPR036093 NAC domain superfamily;	-	sp|Q9FY82|NAC82_ARATH NAC domain-containing protein 82 OS=Arabidopsis thaliana OX=3702 GN=NAC082 PE=1 SV=1	0	chr1:13856903-13856959	0	0	0	0	0	0	0	0	0
SV_COMDEL_1G004430	COMDEL	18138	chr1	14905487	14923666	Csa9930_1G028350	chr1	14917271	14918446	90%coverage	GO:0005488 binding;	IPR011989 Armadillo-like helical;IPR016024 Armadillo-type fold;	-	-	0	chr1:13856306-13856347	0	0	0	0	0	0	0	0	0
SV_COMDEL_1G004480	COMDEL	7064	chr1	14926002	14933095	Csa9930_1G028360	chr1	14926694	14926828	90%coverage	GO:0016020 membrane;GO:0016021 integral component of membrane;	IPR000620 EamA domain;	-	sp|Q03730|YMB8_YEAST Uncharacterized vacuolar membrane protein YML018C OS=Saccharomyces cerevisiae (strain ATCC 204508 / S288c) OX=559292 GN=YML018C PE=1 SV=1	0	chr1:13855060-13855089	0	0	0	0	0	0	0	0	0
SV_COMDEL_1G004480	COMDEL	7064	chr1	14926002	14933095	Csa9930_1G028360	chr1	14927222	14927608	90%coverage	GO:0016020 membrane;GO:0016021 integral component of membrane;	IPR000620 EamA domain;	-	sp|Q03730|YMB8_YEAST Uncharacterized vacuolar membrane protein YML018C OS=Saccharomyces cerevisiae (strain ATCC 204508 / S288c) OX=559292 GN=YML018C PE=1 SV=1	0	chr1:13855060-13855089	0	0	0	0	0	0	0	0	0
SV_COMDEL_1G004480	COMDEL	7064	chr1	14926002	14933095	Csa9930_1G028360	chr1	14928406	14928623	90%coverage	GO:0016020 membrane;GO:0016021 integral component of membrane;	IPR000620 EamA domain;	-	sp|Q03730|YMB8_YEAST Uncharacterized vacuolar membrane protein YML018C OS=Saccharomyces cerevisiae (strain ATCC 204508 / S288c) OX=559292 GN=YML018C PE=1 SV=1	0	chr1:13855060-13855089	0	0	0	0	0	0	0	0	0
SV_COMDEL_1G004480	COMDEL	7064	chr1	14926002	14933095	Csa9930_1G028360	chr1	14928769	14928839	90%coverage	GO:0016020 membrane;GO:0016021 integral component of membrane;	IPR000620 EamA domain;	-	sp|Q03730|YMB8_YEAST Uncharacterized vacuolar membrane protein YML018C OS=Saccharomyces cerevisiae (strain ATCC 204508 / S288c) OX=559292 GN=YML018C PE=1 SV=1	0	chr1:13855060-13855089	0	0	0	0	0	0	0	0	0
SV_COMDEL_1G004480	COMDEL	7064	chr1	14926002	14933095	Csa9930_1G028360	chr1	14928950	14929048	90%coverage	GO:0016020 membrane;GO:0016021 integral component of membrane;	IPR000620 EamA domain;	-	sp|Q03730|YMB8_YEAST Uncharacterized vacuolar membrane protein YML018C OS=Saccharomyces cerevisiae (strain ATCC 204508 / S288c) OX=559292 GN=YML018C PE=1 SV=1	0	chr1:13855060-13855089	0	0	0	0	0	0	0	0	0
SV_COMDEL_1G004480	COMDEL	7064	chr1	14926002	14933095	Csa9930_1G028360	chr1	14929539	14929656	90%coverage	GO:0016020 membrane;GO:0016021 integral component of membrane;	IPR000620 EamA domain;	-	sp|Q03730|YMB8_YEAST Uncharacterized vacuolar membrane protein YML018C OS=Saccharomyces cerevisiae (strain ATCC 204508 / S288c) OX=559292 GN=YML018C PE=1 SV=1	0	chr1:13855060-13855089	0	0	0	0	0	0	0	0	0
SV_COMDEL_1G004480	COMDEL	7064	chr1	14926002	14933095	Csa9930_1G028360	chr1	14929775	14929910	90%coverage	GO:0016020 membrane;GO:0016021 integral component of membrane;	IPR000620 EamA domain;	-	sp|Q03730|YMB8_YEAST Uncharacterized vacuolar membrane protein YML018C OS=Saccharomyces cerevisiae (strain ATCC 204508 / S288c) OX=559292 GN=YML018C PE=1 SV=1	0	chr1:13855060-13855089	0	0	0	0	0	0	0	0	0
SV_COMDEL_1G004480	COMDEL	7064	chr1	14926002	14933095	Csa9930_1G028360	chr1	14930965	14931078	90%coverage	GO:0016020 membrane;GO:0016021 integral component of membrane;	IPR000620 EamA domain;	-	sp|Q03730|YMB8_YEAST Uncharacterized vacuolar membrane protein YML018C OS=Saccharomyces cerevisiae (strain ATCC 204508 / S288c) OX=559292 GN=YML018C PE=1 SV=1	0	chr1:13855060-13855089	0	0	0	0	0	0	0	0	0
SV_COMDEL_1G004510	COMDEL	2500	chr1	14937731	14940346	Csa9930_1G028370	chr1	14938169	14938181	90%coverage	-	-	-	sp|Q03730|YMB8_YEAST Uncharacterized vacuolar membrane protein YML018C OS=Saccharomyces cerevisiae (strain ATCC 204508 / S288c) OX=559292 GN=YML018C PE=1 SV=1	0	chr1:13854912-13855027	0	0	0	0	0	0	0	0	0
SV_COMDEL_1G004510	COMDEL	2500	chr1	14937731	14940346	Csa9930_1G028370	chr1	14938334	14938392	90%coverage	-	-	-	sp|Q03730|YMB8_YEAST Uncharacterized vacuolar membrane protein YML018C OS=Saccharomyces cerevisiae (strain ATCC 204508 / S288c) OX=559292 GN=YML018C PE=1 SV=1	0	chr1:13854912-13855027	0	0	0	0	0	0	0	0	0
SV_COMDEL_1G004510	COMDEL	2500	chr1	14937731	14940346	Csa9930_1G028370	chr1	14938492	14938932	90%coverage	-	-	-	sp|Q03730|YMB8_YEAST Uncharacterized vacuolar membrane protein YML018C OS=Saccharomyces cerevisiae (strain ATCC 204508 / S288c) OX=559292 GN=YML018C PE=1 SV=1	0	chr1:13854912-13855027	0	0	0	0	0	0	0	0	0
SV_COMDEL_1G004510	COMDEL	2500	chr1	14937731	14940346	Csa9930_1G028370	chr1	14939256	14939473	90%coverage	-	-	-	sp|Q03730|YMB8_YEAST Uncharacterized vacuolar membrane protein YML018C OS=Saccharomyces cerevisiae (strain ATCC 204508 / S288c) OX=559292 GN=YML018C PE=1 SV=1	0	chr1:13854912-13855027	0	0	0	0	0	0	0	0	0
SV_COMDEL_1G004510	COMDEL	2500	chr1	14937731	14940346	Csa9930_1G028370	chr1	14939568	14939638	90%coverage	-	-	-	sp|Q03730|YMB8_YEAST Uncharacterized vacuolar membrane protein YML018C OS=Saccharomyces cerevisiae (strain ATCC 204508 / S288c) OX=559292 GN=YML018C PE=1 SV=1	0	chr1:13854912-13855027	0	0	0	0	0	0	0	0	0
SV_COMDEL_1G004510	COMDEL	2500	chr1	14937731	14940346	Csa9930_1G028370	chr1	14940170	14940271	90%coverage	-	-	-	sp|Q03730|YMB8_YEAST Uncharacterized vacuolar membrane protein YML018C OS=Saccharomyces cerevisiae (strain ATCC 204508 / S288c) OX=559292 GN=YML018C PE=1 SV=1	0	chr1:13854912-13855027	0	0	0	0	0	0	0	0	0
SV_COMDEL_1G004520	COMDEL	157	chr1	14940366	14940698	Csa9930_1G028370	chr1	14940379	14940500	90%coverage	-	-	-	sp|Q03730|YMB8_YEAST Uncharacterized vacuolar membrane protein YML018C OS=Saccharomyces cerevisiae (strain ATCC 204508 / S288c) OX=559292 GN=YML018C PE=1 SV=1	0	chr1:13854717-13854892	0	0	0	0	0	0	0	0	0
SV_COMDEL_1G004520	COMDEL	157	chr1	14940366	14940698	Csa9930_1G028380	chr1	14940602	14940733	50%coverage	-	-	-	sp|O94654|YGF3_SCHPO Uncharacterized transporter C405.03c OS=Schizosaccharomyces pombe (strain 972 / ATCC 24843) OX=284812 GN=SPBC405.03c PE=3 SV=1	0	chr1:13854717-13854892	0	0	0	0	0	0	0	0	0
SV_COMDEL_1G004530	COMDEL	405	chr1	14940710	14941778	Csa9930_1G028380	chr1	14940845	14940934	90%coverage	-	-	-	sp|O94654|YGF3_SCHPO Uncharacterized transporter C405.03c OS=Schizosaccharomyces pombe (strain 972 / ATCC 24843) OX=284812 GN=SPBC405.03c PE=3 SV=1	0	chr1:13854042-13854705	0	0	0	0	0	0	0	0	0
SV_COMDEL_1G004600	COMDEL	10278	chr1	14951739	14962025	Csa9930_1G028390	chr1	14952143	14952382	90%coverage	-	-	-	-	0	chr1:13853561-13853569	0	0	0	0	0	0	0	0	0
SV_COMDEL_1G004620	COMDEL	6862	chr1	14963094	14969992	Csa9930_1G028400	chr1	14966668	14966760	90%coverage	-	-	-	sp|Q04083|THI74_YEAST Thiamine-repressible mitochondrial transport protein THI74 OS=Saccharomyces cerevisiae (strain ATCC 204508 / S288c) OX=559292 GN=THI74 PE=1 SV=1	0	chr1:13852343-13852379	0	0	0	0	0	0	0	0	0
SV_COMDEL_1G004620	COMDEL	6862	chr1	14963094	14969992	Csa9930_1G028400	chr1	14967417	14967634	90%coverage	-	-	-	sp|Q04083|THI74_YEAST Thiamine-repressible mitochondrial transport protein THI74 OS=Saccharomyces cerevisiae (strain ATCC 204508 / S288c) OX=559292 GN=THI74 PE=1 SV=1	0	chr1:13852343-13852379	0	0	0	0	0	0	0	0	0
SV_COMDEL_1G004620	COMDEL	6862	chr1	14963094	14969992	Csa9930_1G028400	chr1	14967739	14967814	90%coverage	-	-	-	sp|Q04083|THI74_YEAST Thiamine-repressible mitochondrial transport protein THI74 OS=Saccharomyces cerevisiae (strain ATCC 204508 / S288c) OX=559292 GN=THI74 PE=1 SV=1	0	chr1:13852343-13852379	0	0	0	0	0	0	0	0	0
SV_COMDEL_1G004630	COMDEL	2747	chr1	14970004	14972864	Csa9930_1G028410	chr1	14970513	14970829	90%coverage	-	IPR001841 Zinc finger, RING-type;IPR013083 Zinc finger, RING/FYVE/PHD-type;IPR027370 RING-type zinc-finger, LisH dimerisation motif;	-	-	0	chr1:13852218-13852331	0	0	0	0	0	0	0	0	0
SV_COMDEL_1G004630	COMDEL	2747	chr1	14970004	14972864	Csa9930_1G028410	chr1	14971522	14971714	90%coverage	-	IPR001841 Zinc finger, RING-type;IPR013083 Zinc finger, RING/FYVE/PHD-type;IPR027370 RING-type zinc-finger, LisH dimerisation motif;	-	-	0	chr1:13852218-13852331	0	0	0	0	0	0	0	0	0
SV_COMDEL_1G004630	COMDEL	2747	chr1	14970004	14972864	Csa9930_1G028410	chr1	14971868	14971911	90%coverage	-	IPR001841 Zinc finger, RING-type;IPR013083 Zinc finger, RING/FYVE/PHD-type;IPR027370 RING-type zinc-finger, LisH dimerisation motif;	-	-	0	chr1:13852218-13852331	0	0	0	0	0	0	0	0	0
SV_COMDEL_1G004630	COMDEL	2747	chr1	14970004	14972864	Csa9930_1G028410	chr1	14972521	14972581	90%coverage	-	IPR001841 Zinc finger, RING-type;IPR013083 Zinc finger, RING/FYVE/PHD-type;IPR027370 RING-type zinc-finger, LisH dimerisation motif;	-	-	0	chr1:13852218-13852331	0	0	0	0	0	0	0	0	0
SV_COMDEL_1G004720	COMDEL	13938	chr1	15015302	15029241	Csa9930_1G028430	chr1	15016250	15016497	90%coverage	GO:0016491 oxidoreductase activity;GO:0055114 oxidation-reduction process;	IPR005123 Oxoglutarate/iron-dependent dioxygenase;IPR026992 Non-haem dioxygenase N-terminal domain;IPR027443 Isopenicillin N synthase-like;	-	sp|O80449|DIOX4_ARATH Probable 2-oxoglutarate-dependent dioxygenase ANS OS=Arabidopsis thaliana OX=3702 GN=ANS PE=2 SV=1	0	chr1:13851640-13851641	0	0	0	0	0	0	0	0	0
SV_COMDEL_1G004720	COMDEL	13938	chr1	15015302	15029241	Csa9930_1G028430	chr1	15017443	15017688	90%coverage	GO:0016491 oxidoreductase activity;GO:0055114 oxidation-reduction process;	IPR005123 Oxoglutarate/iron-dependent dioxygenase;IPR026992 Non-haem dioxygenase N-terminal domain;IPR027443 Isopenicillin N synthase-like;	-	sp|O80449|DIOX4_ARATH Probable 2-oxoglutarate-dependent dioxygenase ANS OS=Arabidopsis thaliana OX=3702 GN=ANS PE=2 SV=1	0	chr1:13851640-13851641	0	0	0	0	0	0	0	0	0
SV_COMDEL_1G004720	COMDEL	13938	chr1	15015302	15029241	Csa9930_1G028440	chr1	15019045	15019459	90%coverage	GO:0016491 oxidoreductase activity;GO:0055114 oxidation-reduction process;	IPR005123 Oxoglutarate/iron-dependent dioxygenase;IPR027443 Isopenicillin N synthase-like;	-	sp|Q9FFF6|DIOX5_ARATH Probable 2-oxoglutarate-dependent dioxygenase At5g05600 OS=Arabidopsis thaliana OX=3702 GN=At5g05600 PE=2 SV=1	0	chr1:13851640-13851641	0	0	0	0	0	0	0	0	0
SV_COMDEL_1G004720	COMDEL	13938	chr1	15015302	15029241	Csa9930_1G028440	chr1	15019812	15019876	90%coverage	GO:0016491 oxidoreductase activity;GO:0055114 oxidation-reduction process;	IPR005123 Oxoglutarate/iron-dependent dioxygenase;IPR027443 Isopenicillin N synthase-like;	-	sp|Q9FFF6|DIOX5_ARATH Probable 2-oxoglutarate-dependent dioxygenase At5g05600 OS=Arabidopsis thaliana OX=3702 GN=At5g05600 PE=2 SV=1	0	chr1:13851640-13851641	0	0	0	0	0	0	0	0	0
SV_COMDEL_1G004720	COMDEL	13938	chr1	15015302	15029241	Csa9930_1G028440	chr1	15019974	15020267	90%coverage	GO:0016491 oxidoreductase activity;GO:0055114 oxidation-reduction process;	IPR005123 Oxoglutarate/iron-dependent dioxygenase;IPR027443 Isopenicillin N synthase-like;	-	sp|Q9FFF6|DIOX5_ARATH Probable 2-oxoglutarate-dependent dioxygenase At5g05600 OS=Arabidopsis thaliana OX=3702 GN=At5g05600 PE=2 SV=1	0	chr1:13851640-13851641	0	0	0	0	0	0	0	0	0
SV_COMDEL_1G004720	COMDEL	13938	chr1	15015302	15029241	Csa9930_1G028450	chr1	15020486	15020836	90%coverage	-	-	-	-	0	chr1:13851640-13851641	0	0	0	0	0	0	0	0	0
SV_COMDEL_1G005180	COMDEL	1669	chr1	15194608	15196553	Csa9930_1G028460	chr1	15196005	15196256	90%coverage	-	-	-	-	0	chr1:13846225-13846501	0	0	0	0	0	0	0	0	0
SV_COMDEL_1G005200	COMDEL	127	chr1	15195561	15196077	Csa9930_1G028460	chr1	15196005	15196256	50%coverage	-	-	-	-	0	0	0	0	0	0	0	0	chr1:14547622-14548011	0	0
SV_COMDEL_1G005330	COMDEL	24333	chr1	15248622	15272973	Csa9930_1G028500	chr1	15259823	15260131	90%coverage	-	-	-	-	0	0	0	0	chr1:14048671-14048689	0	0	0	0	0	0
SV_COMDEL_1G005330	COMDEL	24333	chr1	15248622	15272973	Csa9930_1G028510	chr1	15264505	15264819	90%coverage	-	-	-	-	0	0	0	0	chr1:14048671-14048689	0	0	0	0	0	0
SV_COMDEL_1G005330	COMDEL	24333	chr1	15248622	15272973	Csa9930_1G028520	chr1	15265930	15266167	90%coverage	-	-	-	-	0	0	0	0	chr1:14048671-14048689	0	0	0	0	0	0
SV_COMDEL_1G005330	COMDEL	24333	chr1	15248622	15272973	Csa9930_1G028530	chr1	15270964	15271302	90%coverage	-	IPR024752 Myb/SANT-like domain;	-	-	0	0	0	0	chr1:14048671-14048689	0	0	0	0	0	0
SV_COMDEL_1G005330	COMDEL	24333	chr1	15248622	15272973	Csa9930_1G028530	chr1	15271389	15271682	90%coverage	-	IPR024752 Myb/SANT-like domain;	-	-	0	0	0	0	chr1:14048671-14048689	0	0	0	0	0	0
SV_COMDEL_1G005360	COMDEL	576	chr1	15274219	15274949	Csa9930_1G028540	chr1	15274501	15274824	90%coverage	-	-	-	-	0	0	0	0	chr1:14063963-14064117	0	0	0	0	0	0
SV_COMDEL_1G005540	COMDEL	2821	chr1	15691243	15694140	Csa9930_1G029180	chr1	15692637	15692803	90%coverage	-	-	-	-	0	0	0	0	0	0	chr1:15277473-15277549	chr1:14326794-14326870	chr1:15034974-15035050	0	0
SV_COMDEL_1G005540	COMDEL	2821	chr1	15691243	15694140	Csa9930_1G029190	chr1	15692881	15694041	90%coverage	GO:1902979 mitotic DNA replication termination;	IPR006735 Replication termination factor 2;IPR013083 Zinc finger, RING/FYVE/PHD-type;IPR027799 Replication termination factor 2, RING-finger;	-	sp|Q3T1J8|RTF2_RAT Protein RTF2 homolog OS=Rattus norvegicus OX=10116 GN=Rtfdc1 PE=2 SV=1	0	0	0	0	0	0	chr1:15277473-15277549	chr1:14326794-14326870	chr1:15034974-15035050	0	0
SV_COMDEL_1G005560	COMDEL	483	chr1	15692264	15693088	Csa9930_1G029180	chr1	15692637	15692803	90%coverage	-	-	-	-	0	0	0	0	0	0	0	0	0	0	chr1:14645899-14646240
SV_COMDEL_1G005570	COMDEL	1450	chr1	15693099	15694621	Csa9930_1G029190	chr1	15692881	15694041	50%coverage	GO:1902979 mitotic DNA replication termination;	IPR006735 Replication termination factor 2;IPR013083 Zinc finger, RING/FYVE/PHD-type;IPR027799 Replication termination factor 2, RING-finger;	-	sp|Q3T1J8|RTF2_RAT Protein RTF2 homolog OS=Rattus norvegicus OX=10116 GN=Rtfdc1 PE=2 SV=1	0	0	0	0	0	0	0	0	0	0	chr1:14646251-14646323
SV_COMDEL_1G005660	COMDEL	1918	chr1	15894599	15896533	Csa9930_1G029440	chr1	15895390	15895581	90%coverage	-	-	-	-	0	0	0	0	0	0	0	0	chr1:15248659-15248675	0	0
SV_COMDEL_1G005660	COMDEL	1918	chr1	15894599	15896533	Csa9930_1G029440	chr1	15895686	15895880	90%coverage	-	-	-	-	0	0	0	0	0	0	0	0	chr1:15248659-15248675	0	0
SV_COMDEL_1G005670	COMDEL	4487	chr1	15896545	15901098	Csa9930_1G029450	chr1	15897185	15897400	90%coverage	GO:0005515 protein binding;	IPR001810 F-box domain;IPR017451 F-box associated interaction domain;IPR036047 F-box-like domain superfamily;	-	sp|Q9SFC7|FB135_ARATH F-box protein At3g07870 OS=Arabidopsis thaliana OX=3702 GN=At3g07870 PE=2 SV=1	0	0	0	0	0	0	0	0	chr1:15248687-15248753	0	0
SV_COMDEL_1G005670	COMDEL	4487	chr1	15896545	15901098	Csa9930_1G029450	chr1	15897608	15897951	90%coverage	GO:0005515 protein binding;	IPR001810 F-box domain;IPR017451 F-box associated interaction domain;IPR036047 F-box-like domain superfamily;	-	sp|Q9SFC7|FB135_ARATH F-box protein At3g07870 OS=Arabidopsis thaliana OX=3702 GN=At3g07870 PE=2 SV=1	0	0	0	0	0	0	0	0	chr1:15248687-15248753	0	0
SV_COMDEL_1G005710	COMDEL	1015	chr1	15954956	15955972	Csa9930_1G029520	chr1	15954324	15955767	50%coverage	GO:0005515 protein binding;GO:0004672 protein kinase activity;GO:0005524 ATP binding;GO:0006468 protein phosphorylation;	IPR000719 Protein kinase domain;IPR001611 Leucine-rich repeat;IPR007656 GTD-binding domain;IPR008271 Serine/threonine-protein kinase, active site;IPR011009 Protein kinase-like domain superfamily;IPR017441 Protein kinase, ATP binding site;IPR032675 Leucine-rich repeat domain superfamily;	-	sp|Q9ZUI0|Y2241_ARATH Putative leucine-rich repeat receptor-like serine/threonine-protein kinase At2g24130 OS=Arabidopsis thaliana OX=3702 GN=At2g24130 PE=3 SV=1	0	0	0	chr1:14577638-14577639	0	0	0	chr1:14621844-14621845	0	0	0
SV_COMDEL_1G005920	COMDEL	3641	chr1	16657999	16661687	Csa9930_1G030210	chr1	16658669	16658771	90%coverage	-	-	-	-	0	0	chr1:16021827-16021871	0	0	0	chr1:16257933-16257981	chr1:15365963-15366011	chr1:15976143-15976191	0	0
SV_COMDEL_1G005920	COMDEL	3641	chr1	16657999	16661687	Csa9930_1G030210	chr1	16660532	16660643	90%coverage	-	-	-	-	0	0	chr1:16021827-16021871	0	0	0	chr1:16257933-16257981	chr1:15365963-15366011	chr1:15976143-15976191	0	0
SV_COMDEL_1G005920	COMDEL	3641	chr1	16657999	16661687	Csa9930_1G030210	chr1	16660757	16660856	90%coverage	-	-	-	-	0	0	chr1:16021827-16021871	0	0	0	chr1:16257933-16257981	chr1:15365963-15366011	chr1:15976143-15976191	0	0
SV_COMDEL_1G005920	COMDEL	3641	chr1	16657999	16661687	Csa9930_1G030210	chr1	16660949	16660957	90%coverage	-	-	-	-	0	0	chr1:16021827-16021871	0	0	0	chr1:16257933-16257981	chr1:15365963-15366011	chr1:15976143-15976191	0	0
SV_COMDEL_1G005930	COMDEL	5551	chr1	16661701	16667275	Csa9930_1G030220	chr1	16662001	16662236	90%coverage	-	-	-	-	0	0	chr1:16021885-16021906	0	0	0	chr1:16257995-16258022	chr1:15366025-15366046	0	0	0
SV_COMDEL_1G005930	COMDEL	5551	chr1	16661701	16667275	Csa9930_1G030220	chr1	16662315	16662545	90%coverage	-	-	-	-	0	0	chr1:16021885-16021906	0	0	0	chr1:16257995-16258022	chr1:15366025-15366046	0	0	0
SV_COMDEL_1G005930	COMDEL	5551	chr1	16661701	16667275	Csa9930_1G030220	chr1	16662693	16662896	90%coverage	-	-	-	-	0	0	chr1:16021885-16021906	0	0	0	chr1:16257995-16258022	chr1:15366025-15366046	0	0	0
SV_COMDEL_1G005930	COMDEL	5551	chr1	16661701	16667275	Csa9930_1G030230	chr1	16663238	16663351	90%coverage	-	-	-	-	0	0	chr1:16021885-16021906	0	0	0	chr1:16257995-16258022	chr1:15366025-15366046	0	0	0
SV_COMDEL_1G005930	COMDEL	5551	chr1	16661701	16667275	Csa9930_1G030230	chr1	16663428	16663520	90%coverage	-	-	-	-	0	0	chr1:16021885-16021906	0	0	0	chr1:16257995-16258022	chr1:15366025-15366046	0	0	0
SV_COMDEL_1G005950	COMDEL	5121	chr1	16661986	16667274	Csa9930_1G030220	chr1	16662001	16662236	90%coverage	-	-	-	-	0	0	0	0	0	0	0	0	chr1:15976258-15976425	0	0
SV_COMDEL_1G005950	COMDEL	5121	chr1	16661986	16667274	Csa9930_1G030220	chr1	16662315	16662545	90%coverage	-	-	-	-	0	0	0	0	0	0	0	0	chr1:15976258-15976425	0	0
SV_COMDEL_1G005950	COMDEL	5121	chr1	16661986	16667274	Csa9930_1G030220	chr1	16662693	16662896	90%coverage	-	-	-	-	0	0	0	0	0	0	0	0	chr1:15976258-15976425	0	0
SV_COMDEL_1G005950	COMDEL	5121	chr1	16661986	16667274	Csa9930_1G030230	chr1	16663238	16663351	90%coverage	-	-	-	-	0	0	0	0	0	0	0	0	chr1:15976258-15976425	0	0
SV_COMDEL_1G005950	COMDEL	5121	chr1	16661986	16667274	Csa9930_1G030230	chr1	16663428	16663520	90%coverage	-	-	-	-	0	0	0	0	0	0	0	0	chr1:15976258-15976425	0	0
SV_COMDEL_1G006000	COMDEL	3905.17	chr1	16727064	16731014	Csa9930_1G030330	chr1	16730453	16730656	90%coverage	-	IPR029480 Transposase-associated domain;	-	-	0	0	chr1:16079777-16079820	0	0	0	chr1:16315874-16315917	chr1:15423802-15423845	chr1:16034022-16034065	chr1:15817625-15817669	chr1:15682089-15682132
SV_COMDEL_1G006050	COMDEL	22474	chr1	16878633	16901108	Csa9930_1G030480	chr1	16879530	16879595	90%coverage	GO:0004601 peroxidase activity;GO:0006979 response to oxidative stress;GO:0020037 heme binding;GO:0055114 oxidation-reduction process;	IPR000823 Plant peroxidase;IPR002016 Haem peroxidase, plant/fungal/bacterial;IPR010255 Haem peroxidase;IPR019794 Peroxidase, active site;	-	sp|O80822|PER25_ARATH Peroxidase 25 OS=Arabidopsis thaliana OX=3702 GN=PER25 PE=2 SV=2	0	0	0	0	0	0	0	chr1:15573276-15573277	0	0	0
SV_COMDEL_1G006050	COMDEL	22474	chr1	16878633	16901108	Csa9930_1G030490	chr1	16886725	16886880	90%coverage	-	-	-	-	0	0	0	0	0	0	0	chr1:15573276-15573277	0	0	0
SV_COMDEL_1G006050	COMDEL	22474	chr1	16878633	16901108	Csa9930_1G030500	chr1	16887490	16887930	90%coverage	GO:0005515 protein binding;GO:0007165 signal transduction;GO:0043531 ADP binding;	IPR000157 Toll/interleukin-1 receptor homology (TIR) domain;IPR001611 Leucine-rich repeat;IPR002182 NB-ARC;IPR027417 P-loop containing nucleoside triphosphate hydrolase;IPR032675 Leucine-rich repeat domain superfamily;IPR035897 Toll/interleukin-1 receptor homology (TIR) domain superfamily;	-	sp|Q40392|TMVRN_NICGU TMV resistance protein N OS=Nicotiana glutinosa OX=35889 GN=N PE=1 SV=1	0	0	0	0	0	0	0	chr1:15573276-15573277	0	0	0
SV_COMDEL_1G006050	COMDEL	22474	chr1	16878633	16901108	Csa9930_1G030500	chr1	16888036	16889376	90%coverage	GO:0005515 protein binding;GO:0007165 signal transduction;GO:0043531 ADP binding;	IPR000157 Toll/interleukin-1 receptor homology (TIR) domain;IPR001611 Leucine-rich repeat;IPR002182 NB-ARC;IPR027417 P-loop containing nucleoside triphosphate hydrolase;IPR032675 Leucine-rich repeat domain superfamily;IPR035897 Toll/interleukin-1 receptor homology (TIR) domain superfamily;	-	sp|Q40392|TMVRN_NICGU TMV resistance protein N OS=Nicotiana glutinosa OX=35889 GN=N PE=1 SV=1	0	0	0	0	0	0	0	chr1:15573276-15573277	0	0	0
SV_COMDEL_1G006050	COMDEL	22474	chr1	16878633	16901108	Csa9930_1G030500	chr1	16889456	16889740	90%coverage	GO:0005515 protein binding;GO:0007165 signal transduction;GO:0043531 ADP binding;	IPR000157 Toll/interleukin-1 receptor homology (TIR) domain;IPR001611 Leucine-rich repeat;IPR002182 NB-ARC;IPR027417 P-loop containing nucleoside triphosphate hydrolase;IPR032675 Leucine-rich repeat domain superfamily;IPR035897 Toll/interleukin-1 receptor homology (TIR) domain superfamily;	-	sp|Q40392|TMVRN_NICGU TMV resistance protein N OS=Nicotiana glutinosa OX=35889 GN=N PE=1 SV=1	0	0	0	0	0	0	0	chr1:15573276-15573277	0	0	0
SV_COMDEL_1G006050	COMDEL	22474	chr1	16878633	16901108	Csa9930_1G030500	chr1	16889862	16890889	90%coverage	GO:0005515 protein binding;GO:0007165 signal transduction;GO:0043531 ADP binding;	IPR000157 Toll/interleukin-1 receptor homology (TIR) domain;IPR001611 Leucine-rich repeat;IPR002182 NB-ARC;IPR027417 P-loop containing nucleoside triphosphate hydrolase;IPR032675 Leucine-rich repeat domain superfamily;IPR035897 Toll/interleukin-1 receptor homology (TIR) domain superfamily;	-	sp|Q40392|TMVRN_NICGU TMV resistance protein N OS=Nicotiana glutinosa OX=35889 GN=N PE=1 SV=1	0	0	0	0	0	0	0	chr1:15573276-15573277	0	0	0
SV_COMDEL_1G006050	COMDEL	22474	chr1	16878633	16901108	Csa9930_1G030500	chr1	16892738	16893221	90%coverage	GO:0005515 protein binding;GO:0007165 signal transduction;GO:0043531 ADP binding;	IPR000157 Toll/interleukin-1 receptor homology (TIR) domain;IPR001611 Leucine-rich repeat;IPR002182 NB-ARC;IPR027417 P-loop containing nucleoside triphosphate hydrolase;IPR032675 Leucine-rich repeat domain superfamily;IPR035897 Toll/interleukin-1 receptor homology (TIR) domain superfamily;	-	sp|Q40392|TMVRN_NICGU TMV resistance protein N OS=Nicotiana glutinosa OX=35889 GN=N PE=1 SV=1	0	0	0	0	0	0	0	chr1:15573276-15573277	0	0	0
SV_COMDEL_1G006080	COMDEL	245	chr1	16944961	16945330	Csa9930_1G030580	chr1	16945073	16945396	90%coverage	-	-	-	-	0	0	0	0	0	0	chr1:16530411-16530535	0	0	0	0
SV_COMDEL_1G006300	COMDEL	1082	chr1	17446695	17447792	Csa9930_1G030940	chr1	17447126	17447329	90%coverage	-	-	-	-	0	0	0	0	0	chr1:17362917-17362932	0	0	0	0	0
SV_COMDEL_1G006350	COMDEL	5097	chr1	17448212	17453408	Csa9930_1G030950	chr1	17450609	17450860	90%coverage	-	-	-	-	chr1:15836120-15836219	0	0	0	0	0	0	0	0	0	0
SV_COMDEL_1G006370	COMDEL	70	chr1	17502286	17502359	Csa9930_1G031030	chr1	17502264	17502454	90%coverage	-	-	-	-	0	0	0	0	0	0	chr1:17143868-17143871	0	0	0	0
SV_COMDEL_1G006400	COMDEL	56109	chr1	17606041	17662150	Csa9930_1G031150	chr1	17606239	17606410	90%coverage	GO:0008271 secondary active sulfate transmembrane transporter activity;GO:0008272 sulfate transport;GO:0016020 membrane;GO:0055085 transmembrane transport;GO:0015116 sulfate transmembrane transporter activity;GO:0016021 integral component of membrane;GO:1902358 sulfate transmembrane transport;	IPR001902 SLC26A/SulP transporter;IPR002645 STAS domain;IPR011547 SLC26A/SulP transporter domain;IPR030316 Sulfate transporter 3.5;IPR036513 STAS domain superfamily;	-	sp|Q94LW6|SUT35_ARATH Probable sulfate transporter 3.5 OS=Arabidopsis thaliana OX=3702 GN=SULTR3;5 PE=2 SV=1	0	0	0	0	0	0	chr1:17266911-17266911	0	0	0	0
SV_COMDEL_1G006400	COMDEL	56109	chr1	17606041	17662150	Csa9930_1G031150	chr1	17606506	17606571	90%coverage	GO:0008271 secondary active sulfate transmembrane transporter activity;GO:0008272 sulfate transport;GO:0016020 membrane;GO:0055085 transmembrane transport;GO:0015116 sulfate transmembrane transporter activity;GO:0016021 integral component of membrane;GO:1902358 sulfate transmembrane transport;	IPR001902 SLC26A/SulP transporter;IPR002645 STAS domain;IPR011547 SLC26A/SulP transporter domain;IPR030316 Sulfate transporter 3.5;IPR036513 STAS domain superfamily;	-	sp|Q94LW6|SUT35_ARATH Probable sulfate transporter 3.5 OS=Arabidopsis thaliana OX=3702 GN=SULTR3;5 PE=2 SV=1	0	0	0	0	0	0	chr1:17266911-17266911	0	0	0	0
SV_COMDEL_1G006400	COMDEL	56109	chr1	17606041	17662150	Csa9930_1G031150	chr1	17606668	17606781	90%coverage	GO:0008271 secondary active sulfate transmembrane transporter activity;GO:0008272 sulfate transport;GO:0016020 membrane;GO:0055085 transmembrane transport;GO:0015116 sulfate transmembrane transporter activity;GO:0016021 integral component of membrane;GO:1902358 sulfate transmembrane transport;	IPR001902 SLC26A/SulP transporter;IPR002645 STAS domain;IPR011547 SLC26A/SulP transporter domain;IPR030316 Sulfate transporter 3.5;IPR036513 STAS domain superfamily;	-	sp|Q94LW6|SUT35_ARATH Probable sulfate transporter 3.5 OS=Arabidopsis thaliana OX=3702 GN=SULTR3;5 PE=2 SV=1	0	0	0	0	0	0	chr1:17266911-17266911	0	0	0	0
SV_COMDEL_1G006400	COMDEL	56109	chr1	17606041	17662150	Csa9930_1G031150	chr1	17606863	17606979	90%coverage	GO:0008271 secondary active sulfate transmembrane transporter activity;GO:0008272 sulfate transport;GO:0016020 membrane;GO:0055085 transmembrane transport;GO:0015116 sulfate transmembrane transporter activity;GO:0016021 integral component of membrane;GO:1902358 sulfate transmembrane transport;	IPR001902 SLC26A/SulP transporter;IPR002645 STAS domain;IPR011547 SLC26A/SulP transporter domain;IPR030316 Sulfate transporter 3.5;IPR036513 STAS domain superfamily;	-	sp|Q94LW6|SUT35_ARATH Probable sulfate transporter 3.5 OS=Arabidopsis thaliana OX=3702 GN=SULTR3;5 PE=2 SV=1	0	0	0	0	0	0	chr1:17266911-17266911	0	0	0	0
SV_COMDEL_1G006400	COMDEL	56109	chr1	17606041	17662150	Csa9930_1G031150	chr1	17607059	17607185	90%coverage	GO:0008271 secondary active sulfate transmembrane transporter activity;GO:0008272 sulfate transport;GO:0016020 membrane;GO:0055085 transmembrane transport;GO:0015116 sulfate transmembrane transporter activity;GO:0016021 integral component of membrane;GO:1902358 sulfate transmembrane transport;	IPR001902 SLC26A/SulP transporter;IPR002645 STAS domain;IPR011547 SLC26A/SulP transporter domain;IPR030316 Sulfate transporter 3.5;IPR036513 STAS domain superfamily;	-	sp|Q94LW6|SUT35_ARATH Probable sulfate transporter 3.5 OS=Arabidopsis thaliana OX=3702 GN=SULTR3;5 PE=2 SV=1	0	0	0	0	0	0	chr1:17266911-17266911	0	0	0	0
SV_COMDEL_1G006400	COMDEL	56109	chr1	17606041	17662150	Csa9930_1G031150	chr1	17607276	17607562	90%coverage	GO:0008271 secondary active sulfate transmembrane transporter activity;GO:0008272 sulfate transport;GO:0016020 membrane;GO:0055085 transmembrane transport;GO:0015116 sulfate transmembrane transporter activity;GO:0016021 integral component of membrane;GO:1902358 sulfate transmembrane transport;	IPR001902 SLC26A/SulP transporter;IPR002645 STAS domain;IPR011547 SLC26A/SulP transporter domain;IPR030316 Sulfate transporter 3.5;IPR036513 STAS domain superfamily;	-	sp|Q94LW6|SUT35_ARATH Probable sulfate transporter 3.5 OS=Arabidopsis thaliana OX=3702 GN=SULTR3;5 PE=2 SV=1	0	0	0	0	0	0	chr1:17266911-17266911	0	0	0	0
SV_COMDEL_1G006400	COMDEL	56109	chr1	17606041	17662150	Csa9930_1G031150	chr1	17607660	17607850	90%coverage	GO:0008271 secondary active sulfate transmembrane transporter activity;GO:0008272 sulfate transport;GO:0016020 membrane;GO:0055085 transmembrane transport;GO:0015116 sulfate transmembrane transporter activity;GO:0016021 integral component of membrane;GO:1902358 sulfate transmembrane transport;	IPR001902 SLC26A/SulP transporter;IPR002645 STAS domain;IPR011547 SLC26A/SulP transporter domain;IPR030316 Sulfate transporter 3.5;IPR036513 STAS domain superfamily;	-	sp|Q94LW6|SUT35_ARATH Probable sulfate transporter 3.5 OS=Arabidopsis thaliana OX=3702 GN=SULTR3;5 PE=2 SV=1	0	0	0	0	0	0	chr1:17266911-17266911	0	0	0	0
SV_COMDEL_1G006400	COMDEL	56109	chr1	17606041	17662150	Csa9930_1G031150	chr1	17607946	17608022	90%coverage	GO:0008271 secondary active sulfate transmembrane transporter activity;GO:0008272 sulfate transport;GO:0016020 membrane;GO:0055085 transmembrane transport;GO:0015116 sulfate transmembrane transporter activity;GO:0016021 integral component of membrane;GO:1902358 sulfate transmembrane transport;	IPR001902 SLC26A/SulP transporter;IPR002645 STAS domain;IPR011547 SLC26A/SulP transporter domain;IPR030316 Sulfate transporter 3.5;IPR036513 STAS domain superfamily;	-	sp|Q94LW6|SUT35_ARATH Probable sulfate transporter 3.5 OS=Arabidopsis thaliana OX=3702 GN=SULTR3;5 PE=2 SV=1	0	0	0	0	0	0	chr1:17266911-17266911	0	0	0	0
SV_COMDEL_1G006400	COMDEL	56109	chr1	17606041	17662150	Csa9930_1G031150	chr1	17608106	17608182	90%coverage	GO:0008271 secondary active sulfate transmembrane transporter activity;GO:0008272 sulfate transport;GO:0016020 membrane;GO:0055085 transmembrane transport;GO:0015116 sulfate transmembrane transporter activity;GO:0016021 integral component of membrane;GO:1902358 sulfate transmembrane transport;	IPR001902 SLC26A/SulP transporter;IPR002645 STAS domain;IPR011547 SLC26A/SulP transporter domain;IPR030316 Sulfate transporter 3.5;IPR036513 STAS domain superfamily;	-	sp|Q94LW6|SUT35_ARATH Probable sulfate transporter 3.5 OS=Arabidopsis thaliana OX=3702 GN=SULTR3;5 PE=2 SV=1	0	0	0	0	0	0	chr1:17266911-17266911	0	0	0	0
SV_COMDEL_1G006400	COMDEL	56109	chr1	17606041	17662150	Csa9930_1G031150	chr1	17608265	17608462	90%coverage	GO:0008271 secondary active sulfate transmembrane transporter activity;GO:0008272 sulfate transport;GO:0016020 membrane;GO:0055085 transmembrane transport;GO:0015116 sulfate transmembrane transporter activity;GO:0016021 integral component of membrane;GO:1902358 sulfate transmembrane transport;	IPR001902 SLC26A/SulP transporter;IPR002645 STAS domain;IPR011547 SLC26A/SulP transporter domain;IPR030316 Sulfate transporter 3.5;IPR036513 STAS domain superfamily;	-	sp|Q94LW6|SUT35_ARATH Probable sulfate transporter 3.5 OS=Arabidopsis thaliana OX=3702 GN=SULTR3;5 PE=2 SV=1	0	0	0	0	0	0	chr1:17266911-17266911	0	0	0	0
SV_COMDEL_1G006400	COMDEL	56109	chr1	17606041	17662150	Csa9930_1G031160	chr1	17620535	17620770	90%coverage	-	-	-	-	0	0	0	0	0	0	chr1:17266911-17266911	0	0	0	0
SV_COMDEL_1G006400	COMDEL	56109	chr1	17606041	17662150	Csa9930_1G031170	chr1	17623328	17623690	90%coverage	-	-	-	-	0	0	0	0	0	0	chr1:17266911-17266911	0	0	0	0
SV_COMDEL_1G006400	COMDEL	56109	chr1	17606041	17662150	Csa9930_1G031180	chr1	17651536	17651604	90%coverage	-	IPR004252 Probable transposase, Ptta/En/Spm, plant;	-	-	0	0	0	0	0	0	chr1:17266911-17266911	0	0	0	0
SV_COMDEL_1G006400	COMDEL	56109	chr1	17606041	17662150	Csa9930_1G031180	chr1	17651690	17651782	90%coverage	-	IPR004252 Probable transposase, Ptta/En/Spm, plant;	-	-	0	0	0	0	0	0	chr1:17266911-17266911	0	0	0	0
SV_COMDEL_1G006400	COMDEL	56109	chr1	17606041	17662150	Csa9930_1G031180	chr1	17651865	17651981	90%coverage	-	IPR004252 Probable transposase, Ptta/En/Spm, plant;	-	-	0	0	0	0	0	0	chr1:17266911-17266911	0	0	0	0
SV_COMDEL_1G006400	COMDEL	56109	chr1	17606041	17662150	Csa9930_1G031180	chr1	17652062	17652226	90%coverage	-	IPR004252 Probable transposase, Ptta/En/Spm, plant;	-	-	0	0	0	0	0	0	chr1:17266911-17266911	0	0	0	0
SV_COMDEL_1G006400	COMDEL	56109	chr1	17606041	17662150	Csa9930_1G031190	chr1	17654119	17654207	90%coverage	-	-	-	-	0	0	0	0	0	0	chr1:17266911-17266911	0	0	0	0
SV_COMDEL_1G006400	COMDEL	56109	chr1	17606041	17662150	Csa9930_1G031190	chr1	17654290	17654362	90%coverage	-	-	-	-	0	0	0	0	0	0	chr1:17266911-17266911	0	0	0	0
SV_COMDEL_1G006400	COMDEL	56109	chr1	17606041	17662150	Csa9930_1G031190	chr1	17654460	17654555	90%coverage	-	-	-	-	0	0	0	0	0	0	chr1:17266911-17266911	0	0	0	0
SV_COMDEL_1G006400	COMDEL	56109	chr1	17606041	17662150	Csa9930_1G031190	chr1	17654645	17654758	90%coverage	-	-	-	-	0	0	0	0	0	0	chr1:17266911-17266911	0	0	0	0
SV_COMDEL_1G006400	COMDEL	56109	chr1	17606041	17662150	Csa9930_1G031200	chr1	17661292	17661609	90%coverage	GO:0008271 secondary active sulfate transmembrane transporter activity;GO:0008272 sulfate transport;GO:0016020 membrane;GO:0055085 transmembrane transport;GO:1902358 sulfate transmembrane transport;GO:0015116 sulfate transmembrane transporter activity;GO:0016021 integral component of membrane;	IPR001902 SLC26A/SulP transporter;IPR011547 SLC26A/SulP transporter domain;IPR030316 Sulfate transporter 3.5;	-	sp|Q94LW6|SUT35_ARATH Probable sulfate transporter 3.5 OS=Arabidopsis thaliana OX=3702 GN=SULTR3;5 PE=2 SV=1	0	0	0	0	0	0	chr1:17266911-17266911	0	0	0	0
SV_COMDEL_1G006400	COMDEL	56109	chr1	17606041	17662150	Csa9930_1G031210	chr1	17661706	17661920	90%coverage	GO:0008271 secondary active sulfate transmembrane transporter activity;GO:0008272 sulfate transport;GO:0016020 membrane;GO:0055085 transmembrane transport;GO:1902358 sulfate transmembrane transport;GO:0015116 sulfate transmembrane transporter activity;GO:0016021 integral component of membrane;	IPR001902 SLC26A/SulP transporter;IPR002645 STAS domain;IPR011547 SLC26A/SulP transporter domain;IPR030316 Sulfate transporter 3.5;IPR036513 STAS domain superfamily;	-	sp|Q94LW6|SUT35_ARATH Probable sulfate transporter 3.5 OS=Arabidopsis thaliana OX=3702 GN=SULTR3;5 PE=2 SV=1	0	0	0	0	0	0	chr1:17266911-17266911	0	0	0	0
SV_COMDEL_1G006440	COMDEL	9601	chr1	17666850	17676459	Csa9930_1G031220	chr1	17675736	17676078	90%coverage	-	-	-	-	0	0	chr1:16999047-16999055	chr1:16291353-16291361	0	0	chr1:17326284-17326292	chr1:16423977-16423985	chr1:17056448-17056456	0	chr1:16611847-16611855
SV_COMDEL_1G006630	COMDEL	1559	chr1	17755323	17756978	Csa9930_1G031260	chr1	17755871	17756451	90%coverage	-	-	-	-	0	0	0	0	0	0	0	chr1:16494317-16494413	0	chr1:16909858-16909954	0
SV_COMDEL_1G006630	COMDEL	1559	chr1	17755323	17756978	Csa9930_1G031270	chr1	17756465	17756780	90%coverage	GO:0004190 aspartic-type endopeptidase activity;GO:0006508 proteolysis;	IPR001995 Peptidase A2A, retrovirus, catalytic;IPR018061 Retropepsins;IPR021109 Aspartic peptidase domain superfamily;	-	sp|Q02964|POL_CAMVE Enzymatic polyprotein OS=Cauliflower mosaic virus (strain BBC) OX=31556 GN=ORF V PE=3 SV=1	0	0	0	0	0	0	0	chr1:16494317-16494413	0	chr1:16909858-16909954	0
SV_COMDEL_1G006650	COMDEL	352	chr1	17755852	17756701	Csa9930_1G031260	chr1	17755871	17756451	90%coverage	-	-	-	-	0	0	0	0	0	0	chr1:17391966-17392463	0	chr1:17122118-17122615	0	0
SV_COMDEL_1G006650	COMDEL	352	chr1	17755852	17756701	Csa9930_1G031270	chr1	17756465	17756780	50%coverage	GO:0004190 aspartic-type endopeptidase activity;GO:0006508 proteolysis;	IPR001995 Peptidase A2A, retrovirus, catalytic;IPR018061 Retropepsins;IPR021109 Aspartic peptidase domain superfamily;	-	sp|Q02964|POL_CAMVE Enzymatic polyprotein OS=Cauliflower mosaic virus (strain BBC) OX=31556 GN=ORF V PE=3 SV=1	0	0	0	0	0	0	chr1:17391966-17392463	0	chr1:17122118-17122615	0	0
SV_COMDEL_1G006660	COMDEL	471	chr1	17756949	17757772	Csa9930_1G031270	chr1	17756838	17757127	50%coverage	GO:0004190 aspartic-type endopeptidase activity;GO:0006508 proteolysis;	IPR001995 Peptidase A2A, retrovirus, catalytic;IPR018061 Retropepsins;IPR021109 Aspartic peptidase domain superfamily;	-	sp|Q02964|POL_CAMVE Enzymatic polyprotein OS=Cauliflower mosaic virus (strain BBC) OX=31556 GN=ORF V PE=3 SV=1	0	0	0	0	0	0	chr1:17392916-17393268	0	chr1:17123068-17123420	0	0
SV_COMDEL_1G006660	COMDEL	471	chr1	17756949	17757772	Csa9930_1G031270	chr1	17757311	17757395	90%coverage	GO:0004190 aspartic-type endopeptidase activity;GO:0006508 proteolysis;	IPR001995 Peptidase A2A, retrovirus, catalytic;IPR018061 Retropepsins;IPR021109 Aspartic peptidase domain superfamily;	-	sp|Q02964|POL_CAMVE Enzymatic polyprotein OS=Cauliflower mosaic virus (strain BBC) OX=31556 GN=ORF V PE=3 SV=1	0	0	0	0	0	0	chr1:17392916-17393268	0	chr1:17123068-17123420	0	0
SV_COMDEL_1G006670	COMDEL	318	chr1	17756989	17757404	Csa9930_1G031270	chr1	17757311	17757395	90%coverage	GO:0004190 aspartic-type endopeptidase activity;GO:0006508 proteolysis;	IPR001995 Peptidase A2A, retrovirus, catalytic;IPR018061 Retropepsins;IPR021109 Aspartic peptidase domain superfamily;	-	sp|Q02964|POL_CAMVE Enzymatic polyprotein OS=Cauliflower mosaic virus (strain BBC) OX=31556 GN=ORF V PE=3 SV=1	0	0	0	0	0	0	0	chr1:16494424-16494521	0	chr1:16909965-16910062	0
SV_COMDEL_1G006680	COMDEL	780	chr1	17757415	17758255	Csa9930_1G031270	chr1	17757837	17758120	90%coverage	GO:0004190 aspartic-type endopeptidase activity;GO:0006508 proteolysis;	IPR001995 Peptidase A2A, retrovirus, catalytic;IPR018061 Retropepsins;IPR021109 Aspartic peptidase domain superfamily;	-	sp|Q02964|POL_CAMVE Enzymatic polyprotein OS=Cauliflower mosaic virus (strain BBC) OX=31556 GN=ORF V PE=3 SV=1	0	0	0	0	0	0	0	chr1:16494532-16494592	0	chr1:16910073-16910133	0
SV_COMDEL_1G006690	COMDEL	617	chr1	17757785	17758693	Csa9930_1G031270	chr1	17757837	17758120	90%coverage	GO:0004190 aspartic-type endopeptidase activity;GO:0006508 proteolysis;	IPR001995 Peptidase A2A, retrovirus, catalytic;IPR018061 Retropepsins;IPR021109 Aspartic peptidase domain superfamily;	-	sp|Q02964|POL_CAMVE Enzymatic polyprotein OS=Cauliflower mosaic virus (strain BBC) OX=31556 GN=ORF V PE=3 SV=1	0	0	0	0	0	0	chr1:17393281-17393572	0	chr1:17123433-17123724	0	0
SV_COMDEL_1G006700	COMDEL	1595	chr1	17761076	17762694	Csa9930_1G031280	chr1	17761249	17761304	90%coverage	-	-	-	-	0	0	0	0	0	0	0	0	0	chr1:16916649-16916672	0
SV_COMDEL_1G006750	COMDEL	1783	chr1	17897918	17899750	Csa9930_1G031400	chr1	17898931	17899098	90%coverage	-	-	-	-	0	0	0	0	0	0	0	0	0	chr1:17068912-17068961	0
SV_COMDEL_1G006750	COMDEL	1783	chr1	17897918	17899750	Csa9930_1G031410	chr1	17899104	17899285	90%coverage	-	-	-	-	0	0	0	0	0	0	0	0	0	chr1:17068912-17068961	0
SV_COMDEL_1G006880	COMDEL	4703	chr1	18268786	18273504	Csa9930_1G031670	chr1	18270244	18271116	90%coverage	-	IPR000953 Chromo/chromo shadow domain;IPR005162 Retrotransposon gag domain;IPR016197 Chromo-like domain superfamily;IPR023780 Chromo domain;	-	-	0	0	0	0	0	0	chr1:17891434-17891449	0	chr1:17620487-17620502	0	0
SV_COMDEL_1G006880	COMDEL	4703	chr1	18268786	18273504	Csa9930_1G031670	chr1	18272146	18272661	90%coverage	-	IPR000953 Chromo/chromo shadow domain;IPR005162 Retrotransposon gag domain;IPR016197 Chromo-like domain superfamily;IPR023780 Chromo domain;	-	-	0	0	0	0	0	0	chr1:17891434-17891449	0	chr1:17620487-17620502	0	0
SV_COMDEL_1G006900	COMDEL	637	chr1	18302005	18302965	Csa9930_1G031700	chr1	18302544	18302945	90%coverage	-	IPR006917 SOUL haem-binding protein;IPR011256 Regulatory factor, effector binding domain superfamily;IPR018790 Protein of unknown function DUF2358;	-	-	0	0	0	0	0	0	0	0	chr1:17645964-17646287	0	0
SV_COMDEL_1G006920	COMDEL	329	chr1	18303824	18304214	Csa9930_1G031700	chr1	18304035	18304172	90%coverage	-	IPR006917 SOUL haem-binding protein;IPR011256 Regulatory factor, effector binding domain superfamily;IPR018790 Protein of unknown function DUF2358;	-	-	0	0	0	0	0	0	0	0	chr1:17650023-17650084	0	0
SV_COMDEL_1G006930	COMDEL	1174	chr1	18304225	18305430	Csa9930_1G031700	chr1	18304260	18304328	90%coverage	-	IPR006917 SOUL haem-binding protein;IPR011256 Regulatory factor, effector binding domain superfamily;IPR018790 Protein of unknown function DUF2358;	-	-	0	0	0	0	0	0	0	0	chr1:17650095-17650126	0	0
SV_COMDEL_1G006930	COMDEL	1174	chr1	18304225	18305430	Csa9930_1G031700	chr1	18304418	18304489	90%coverage	-	IPR006917 SOUL haem-binding protein;IPR011256 Regulatory factor, effector binding domain superfamily;IPR018790 Protein of unknown function DUF2358;	-	-	0	0	0	0	0	0	0	0	chr1:17650095-17650126	0	0
SV_COMDEL_1G006930	COMDEL	1174	chr1	18304225	18305430	Csa9930_1G031700	chr1	18305171	18305247	90%coverage	-	IPR006917 SOUL haem-binding protein;IPR011256 Regulatory factor, effector binding domain superfamily;IPR018790 Protein of unknown function DUF2358;	-	-	0	0	0	0	0	0	0	0	chr1:17650095-17650126	0	0
SV_COMDEL_1G006940	COMDEL	506	chr1	18305441	18306143	Csa9930_1G031700	chr1	18305731	18305953	90%coverage	-	IPR006917 SOUL haem-binding protein;IPR011256 Regulatory factor, effector binding domain superfamily;IPR018790 Protein of unknown function DUF2358;	-	-	0	0	0	0	0	0	0	0	chr1:17650137-17650333	0	0
SV_COMDEL_1G006940	COMDEL	506	chr1	18305441	18306143	Csa9930_1G031700	chr1	18306049	18306090	90%coverage	-	IPR006917 SOUL haem-binding protein;IPR011256 Regulatory factor, effector binding domain superfamily;IPR018790 Protein of unknown function DUF2358;	-	-	0	0	0	0	0	0	0	0	chr1:17650137-17650333	0	0
SV_COMDEL_1G007620	COMDEL	5895	chr1	21108988	21114909	Csa9930_1G034780	chr1	21110555	21110764	90%coverage	-	-	-	-	0	0	0	0	0	0	0	chr1:20011187-20011213	0	0	0
SV_COMDEL_1G007910	COMDEL	692.5	chr1	21451900	21452893	Csa9930_1G035090	chr1	21452006	21452014	90%coverage	-	IPR001841 Zinc finger, RING-type;IPR013083 Zinc finger, RING/FYVE/PHD-type;	-	sp|O64763|ATL9_ARATH E3 ubiquitin-protein ligase ATL9 OS=Arabidopsis thaliana OX=3702 GN=ATL9 PE=1 SV=1	0	0	0	0	0	0	chr1:21088223-21088545	0	chr1:20806746-20807034	0	0
SV_COMDEL_1G007910	COMDEL	692.5	chr1	21451900	21452893	Csa9930_1G035090	chr1	21452232	21452564	90%coverage	-	IPR001841 Zinc finger, RING-type;IPR013083 Zinc finger, RING/FYVE/PHD-type;	-	sp|O64763|ATL9_ARATH E3 ubiquitin-protein ligase ATL9 OS=Arabidopsis thaliana OX=3702 GN=ATL9 PE=1 SV=1	0	0	0	0	0	0	chr1:21088223-21088545	0	chr1:20806746-20807034	0	0
SV_COMDEL_1G008180	COMDEL	895	chr1	21873077	21873973	Csa9930_1G036600	chr1	21873117	21873184	90%coverage	GO:0005375 copper ion transmembrane transporter activity;GO:0016021 integral component of membrane;GO:0035434 copper ion transmembrane transport;	IPR007274 Ctr copper transporter;	-	sp|Q39065|COPT1_ARATH Copper transporter 1 OS=Arabidopsis thaliana OX=3702 GN=COPT1 PE=2 SV=2	0	0	0	0	0	chr1:21668002-21668003	0	0	chr1:21121543-21121544	0	0
SV_COMDEL_1G008210	COMDEL	248	chr1	21888256	21888505	Csa9930_1G036630	chr1	21888180	21889055	90%coverage	GO:0008152 metabolic process;GO:0016758 transferase activity, transferring hexosyl groups;	IPR002213 UDP-glucuronosyl/UDP-glucosyltransferase;	-	sp|U3UA11|UGT7_CATRO UDP-glucose iridoid glucosyltransferase OS=Catharanthus roseus OX=4058 GN=UGT76A2 PE=1 SV=1	0	0	0	0	0	0	0	0	chr1:21132638-21132639	0	0
SV_COMDEL_1G008280	COMDEL	3637	chr1	21933000	21936677	Csa9930_1G036710	chr1	21933830	21933905	90%coverage	GO:0005515 protein binding;	IPR001841 Zinc finger, RING-type;IPR008974 TRAF-like;IPR013083 Zinc finger, RING/FYVE/PHD-type;IPR017907 Zinc finger, RING-type, conserved site;	-	sp|Q7SBU6|EAF1_NEUCR Chromatin modification-related protein eaf-1 OS=Neurospora crassa (strain ATCC 24698 / 74-OR23-1A / CBS 708.71 / DSM 1257 / FGSC 987) OX=367110 GN=eaf-1 PE=3 SV=1	0	0	0	0	0	0	0	0	0	0	chr1:20679530-20679570
SV_COMDEL_1G008280	COMDEL	3637	chr1	21933000	21936677	Csa9930_1G036710	chr1	21933997	21934181	90%coverage	GO:0005515 protein binding;	IPR001841 Zinc finger, RING-type;IPR008974 TRAF-like;IPR013083 Zinc finger, RING/FYVE/PHD-type;IPR017907 Zinc finger, RING-type, conserved site;	-	sp|Q7SBU6|EAF1_NEUCR Chromatin modification-related protein eaf-1 OS=Neurospora crassa (strain ATCC 24698 / 74-OR23-1A / CBS 708.71 / DSM 1257 / FGSC 987) OX=367110 GN=eaf-1 PE=3 SV=1	0	0	0	0	0	0	0	0	0	0	chr1:20679530-20679570
SV_COMDEL_1G008280	COMDEL	3637	chr1	21933000	21936677	Csa9930_1G036710	chr1	21934263	21938159	50%coverage	GO:0005515 protein binding;	IPR001841 Zinc finger, RING-type;IPR008974 TRAF-like;IPR013083 Zinc finger, RING/FYVE/PHD-type;IPR017907 Zinc finger, RING-type, conserved site;	-	sp|Q7SBU6|EAF1_NEUCR Chromatin modification-related protein eaf-1 OS=Neurospora crassa (strain ATCC 24698 / 74-OR23-1A / CBS 708.71 / DSM 1257 / FGSC 987) OX=367110 GN=eaf-1 PE=3 SV=1	0	0	0	0	0	0	0	0	0	0	chr1:20679530-20679570
SV_COMDEL_1G008290	COMDEL	160	chr1	21936692	21937109	Csa9930_1G036710	chr1	21934263	21938159	90%coverage	GO:0005515 protein binding;	IPR001841 Zinc finger, RING-type;IPR008974 TRAF-like;IPR013083 Zinc finger, RING/FYVE/PHD-type;IPR017907 Zinc finger, RING-type, conserved site;	-	sp|Q7SBU6|EAF1_NEUCR Chromatin modification-related protein eaf-1 OS=Neurospora crassa (strain ATCC 24698 / 74-OR23-1A / CBS 708.71 / DSM 1257 / FGSC 987) OX=367110 GN=eaf-1 PE=3 SV=1	0	0	0	0	0	0	0	0	0	0	chr1:20679585-20679842
SV_COMDEL_1G008300	COMDEL	1915	chr1	21937121	21939365	Csa9930_1G036710	chr1	21934263	21938159	50%coverage	GO:0005515 protein binding;	IPR001841 Zinc finger, RING-type;IPR008974 TRAF-like;IPR013083 Zinc finger, RING/FYVE/PHD-type;IPR017907 Zinc finger, RING-type, conserved site;	-	sp|Q7SBU6|EAF1_NEUCR Chromatin modification-related protein eaf-1 OS=Neurospora crassa (strain ATCC 24698 / 74-OR23-1A / CBS 708.71 / DSM 1257 / FGSC 987) OX=367110 GN=eaf-1 PE=3 SV=1	0	0	0	0	0	0	0	0	0	0	chr1:20679854-20680183
SV_COMDEL_1G008300	COMDEL	1915	chr1	21937121	21939365	Csa9930_1G036710	chr1	21938281	21938496	90%coverage	GO:0005515 protein binding;	IPR001841 Zinc finger, RING-type;IPR008974 TRAF-like;IPR013083 Zinc finger, RING/FYVE/PHD-type;IPR017907 Zinc finger, RING-type, conserved site;	-	sp|Q7SBU6|EAF1_NEUCR Chromatin modification-related protein eaf-1 OS=Neurospora crassa (strain ATCC 24698 / 74-OR23-1A / CBS 708.71 / DSM 1257 / FGSC 987) OX=367110 GN=eaf-1 PE=3 SV=1	0	0	0	0	0	0	0	0	0	0	chr1:20679854-20680183
SV_COMDEL_1G008300	COMDEL	1915	chr1	21937121	21939365	Csa9930_1G036710	chr1	21938587	21938793	90%coverage	GO:0005515 protein binding;	IPR001841 Zinc finger, RING-type;IPR008974 TRAF-like;IPR013083 Zinc finger, RING/FYVE/PHD-type;IPR017907 Zinc finger, RING-type, conserved site;	-	sp|Q7SBU6|EAF1_NEUCR Chromatin modification-related protein eaf-1 OS=Neurospora crassa (strain ATCC 24698 / 74-OR23-1A / CBS 708.71 / DSM 1257 / FGSC 987) OX=367110 GN=eaf-1 PE=3 SV=1	0	0	0	0	0	0	0	0	0	0	chr1:20679854-20680183
SV_COMDEL_1G008350	COMDEL	593	chr1	21944198	21945221	Csa9930_1G036720	chr1	21944728	21944856	90%coverage	GO:0000015 phosphopyruvate hydratase complex;GO:0000287 magnesium ion binding;GO:0004634 phosphopyruvate hydratase activity;GO:0006096 glycolytic process;	IPR000941 Enolase;IPR020809 Enolase, conserved site;IPR020810 Enolase, C-terminal TIM barrel domain;IPR020811 Enolase, N-terminal;IPR029017 Enolase-like, N-terminal;IPR036849 Enolase-like, C-terminal;	-	sp|Q9ZW34|ENO3_ARATH Cytosolic enolase 3 OS=Arabidopsis thaliana OX=3702 GN=ENO3 PE=1 SV=1	0	0	0	0	0	0	0	0	0	0	chr1:20681613-20682043
SV_COMDEL_1G008350	COMDEL	593	chr1	21944198	21945221	Csa9930_1G036720	chr1	21945034	21945188	90%coverage	GO:0000015 phosphopyruvate hydratase complex;GO:0000287 magnesium ion binding;GO:0004634 phosphopyruvate hydratase activity;GO:0006096 glycolytic process;	IPR000941 Enolase;IPR020809 Enolase, conserved site;IPR020810 Enolase, C-terminal TIM barrel domain;IPR020811 Enolase, N-terminal;IPR029017 Enolase-like, N-terminal;IPR036849 Enolase-like, C-terminal;	-	sp|Q9ZW34|ENO3_ARATH Cytosolic enolase 3 OS=Arabidopsis thaliana OX=3702 GN=ENO3 PE=1 SV=1	0	0	0	0	0	0	0	0	0	0	chr1:20681613-20682043
SV_COMDEL_1G008370	COMDEL	1896	chr1	21946986	21949088	Csa9930_1G036720	chr1	21947351	21947422	90%coverage	GO:0000015 phosphopyruvate hydratase complex;GO:0000287 magnesium ion binding;GO:0004634 phosphopyruvate hydratase activity;GO:0006096 glycolytic process;	IPR000941 Enolase;IPR020809 Enolase, conserved site;IPR020810 Enolase, C-terminal TIM barrel domain;IPR020811 Enolase, N-terminal;IPR029017 Enolase-like, N-terminal;IPR036849 Enolase-like, C-terminal;	-	sp|Q9ZW34|ENO3_ARATH Cytosolic enolase 3 OS=Arabidopsis thaliana OX=3702 GN=ENO3 PE=1 SV=1	0	0	0	0	0	0	0	0	0	0	chr1:20684481-20684687
SV_COMDEL_1G008370	COMDEL	1896	chr1	21946986	21949088	Csa9930_1G036720	chr1	21947539	21947655	90%coverage	GO:0000015 phosphopyruvate hydratase complex;GO:0000287 magnesium ion binding;GO:0004634 phosphopyruvate hydratase activity;GO:0006096 glycolytic process;	IPR000941 Enolase;IPR020809 Enolase, conserved site;IPR020810 Enolase, C-terminal TIM barrel domain;IPR020811 Enolase, N-terminal;IPR029017 Enolase-like, N-terminal;IPR036849 Enolase-like, C-terminal;	-	sp|Q9ZW34|ENO3_ARATH Cytosolic enolase 3 OS=Arabidopsis thaliana OX=3702 GN=ENO3 PE=1 SV=1	0	0	0	0	0	0	0	0	0	0	chr1:20684481-20684687
SV_COMDEL_1G008370	COMDEL	1896	chr1	21946986	21949088	Csa9930_1G036720	chr1	21947904	21947984	90%coverage	GO:0000015 phosphopyruvate hydratase complex;GO:0000287 magnesium ion binding;GO:0004634 phosphopyruvate hydratase activity;GO:0006096 glycolytic process;	IPR000941 Enolase;IPR020809 Enolase, conserved site;IPR020810 Enolase, C-terminal TIM barrel domain;IPR020811 Enolase, N-terminal;IPR029017 Enolase-like, N-terminal;IPR036849 Enolase-like, C-terminal;	-	sp|Q9ZW34|ENO3_ARATH Cytosolic enolase 3 OS=Arabidopsis thaliana OX=3702 GN=ENO3 PE=1 SV=1	0	0	0	0	0	0	0	0	0	0	chr1:20684481-20684687
SV_COMDEL_1G008370	COMDEL	1896	chr1	21946986	21949088	Csa9930_1G036720	chr1	21948658	21948734	90%coverage	GO:0000015 phosphopyruvate hydratase complex;GO:0000287 magnesium ion binding;GO:0004634 phosphopyruvate hydratase activity;GO:0006096 glycolytic process;	IPR000941 Enolase;IPR020809 Enolase, conserved site;IPR020810 Enolase, C-terminal TIM barrel domain;IPR020811 Enolase, N-terminal;IPR029017 Enolase-like, N-terminal;IPR036849 Enolase-like, C-terminal;	-	sp|Q9ZW34|ENO3_ARATH Cytosolic enolase 3 OS=Arabidopsis thaliana OX=3702 GN=ENO3 PE=1 SV=1	0	0	0	0	0	0	0	0	0	0	chr1:20684481-20684687
SV_COMDEL_1G008370	COMDEL	1896	chr1	21946986	21949088	Csa9930_1G036720	chr1	21948946	21949049	90%coverage	GO:0000015 phosphopyruvate hydratase complex;GO:0000287 magnesium ion binding;GO:0004634 phosphopyruvate hydratase activity;GO:0006096 glycolytic process;	IPR000941 Enolase;IPR020809 Enolase, conserved site;IPR020810 Enolase, C-terminal TIM barrel domain;IPR020811 Enolase, N-terminal;IPR029017 Enolase-like, N-terminal;IPR036849 Enolase-like, C-terminal;	-	sp|Q9ZW34|ENO3_ARATH Cytosolic enolase 3 OS=Arabidopsis thaliana OX=3702 GN=ENO3 PE=1 SV=1	0	0	0	0	0	0	0	0	0	0	chr1:20684481-20684687
SV_COMDEL_1G008380	COMDEL	2441	chr1	21949103	21951764	Csa9930_1G036720	chr1	21949299	21949397	90%coverage	GO:0000015 phosphopyruvate hydratase complex;GO:0000287 magnesium ion binding;GO:0004634 phosphopyruvate hydratase activity;GO:0006096 glycolytic process;	IPR000941 Enolase;IPR020809 Enolase, conserved site;IPR020810 Enolase, C-terminal TIM barrel domain;IPR020811 Enolase, N-terminal;IPR029017 Enolase-like, N-terminal;IPR036849 Enolase-like, C-terminal;	-	sp|Q9ZW34|ENO3_ARATH Cytosolic enolase 3 OS=Arabidopsis thaliana OX=3702 GN=ENO3 PE=1 SV=1	0	0	0	0	0	0	0	0	0	0	chr1:20684702-20684922
SV_COMDEL_1G008380	COMDEL	2441	chr1	21949103	21951764	Csa9930_1G036720	chr1	21949494	21949579	90%coverage	GO:0000015 phosphopyruvate hydratase complex;GO:0000287 magnesium ion binding;GO:0004634 phosphopyruvate hydratase activity;GO:0006096 glycolytic process;	IPR000941 Enolase;IPR020809 Enolase, conserved site;IPR020810 Enolase, C-terminal TIM barrel domain;IPR020811 Enolase, N-terminal;IPR029017 Enolase-like, N-terminal;IPR036849 Enolase-like, C-terminal;	-	sp|Q9ZW34|ENO3_ARATH Cytosolic enolase 3 OS=Arabidopsis thaliana OX=3702 GN=ENO3 PE=1 SV=1	0	0	0	0	0	0	0	0	0	0	chr1:20684702-20684922
SV_COMDEL_1G008380	COMDEL	2441	chr1	21949103	21951764	Csa9930_1G036720	chr1	21950166	21950252	90%coverage	GO:0000015 phosphopyruvate hydratase complex;GO:0000287 magnesium ion binding;GO:0004634 phosphopyruvate hydratase activity;GO:0006096 glycolytic process;	IPR000941 Enolase;IPR020809 Enolase, conserved site;IPR020810 Enolase, C-terminal TIM barrel domain;IPR020811 Enolase, N-terminal;IPR029017 Enolase-like, N-terminal;IPR036849 Enolase-like, C-terminal;	-	sp|Q9ZW34|ENO3_ARATH Cytosolic enolase 3 OS=Arabidopsis thaliana OX=3702 GN=ENO3 PE=1 SV=1	0	0	0	0	0	0	0	0	0	0	chr1:20684702-20684922
SV_COMDEL_1G008380	COMDEL	2441	chr1	21949103	21951764	Csa9930_1G036720	chr1	21950730	21950927	90%coverage	GO:0000015 phosphopyruvate hydratase complex;GO:0000287 magnesium ion binding;GO:0004634 phosphopyruvate hydratase activity;GO:0006096 glycolytic process;	IPR000941 Enolase;IPR020809 Enolase, conserved site;IPR020810 Enolase, C-terminal TIM barrel domain;IPR020811 Enolase, N-terminal;IPR029017 Enolase-like, N-terminal;IPR036849 Enolase-like, C-terminal;	-	sp|Q9ZW34|ENO3_ARATH Cytosolic enolase 3 OS=Arabidopsis thaliana OX=3702 GN=ENO3 PE=1 SV=1	0	0	0	0	0	0	0	0	0	0	chr1:20684702-20684922
SV_COMDEL_1G008380	COMDEL	2441	chr1	21949103	21951764	Csa9930_1G036720	chr1	21951146	21951217	90%coverage	GO:0000015 phosphopyruvate hydratase complex;GO:0000287 magnesium ion binding;GO:0004634 phosphopyruvate hydratase activity;GO:0006096 glycolytic process;	IPR000941 Enolase;IPR020809 Enolase, conserved site;IPR020810 Enolase, C-terminal TIM barrel domain;IPR020811 Enolase, N-terminal;IPR029017 Enolase-like, N-terminal;IPR036849 Enolase-like, C-terminal;	-	sp|Q9ZW34|ENO3_ARATH Cytosolic enolase 3 OS=Arabidopsis thaliana OX=3702 GN=ENO3 PE=1 SV=1	0	0	0	0	0	0	0	0	0	0	chr1:20684702-20684922
SV_COMDEL_1G008400	COMDEL	3179	chr1	21954172	21957374	Csa9930_1G036730	chr1	21955151	21955365	90%coverage	-	-	-	-	0	0	0	0	0	0	0	0	0	0	chr1:20685795-20685818
SV_COMDEL_1G008400	COMDEL	3179	chr1	21954172	21957374	Csa9930_1G036740	chr1	21956842	21957294	90%coverage	GO:0016021 integral component of membrane;GO:0055085 transmembrane transport;	IPR011701 Major facilitator superfamily;IPR020846 Major facilitator superfamily domain;IPR036259 MFS transporter superfamily;	-	sp|Q66GI9|ANTR4_ARATH Probable anion transporter 4, chloroplastic OS=Arabidopsis thaliana OX=3702 GN=ANTR4 PE=2 SV=1	0	0	0	0	0	0	0	0	0	0	chr1:20685795-20685818
SV_COMDEL_1G008410	COMDEL	2831	chr1	21957386	21960562	Csa9930_1G036740	chr1	21957727	21957953	90%coverage	GO:0016021 integral component of membrane;GO:0055085 transmembrane transport;	IPR011701 Major facilitator superfamily;IPR020846 Major facilitator superfamily domain;IPR036259 MFS transporter superfamily;	-	sp|Q66GI9|ANTR4_ARATH Probable anion transporter 4, chloroplastic OS=Arabidopsis thaliana OX=3702 GN=ANTR4 PE=2 SV=1	0	0	0	0	0	0	0	0	0	0	chr1:20685830-20686175
SV_COMDEL_1G008410	COMDEL	2831	chr1	21957386	21960562	Csa9930_1G036740	chr1	21958098	21958461	90%coverage	GO:0016021 integral component of membrane;GO:0055085 transmembrane transport;	IPR011701 Major facilitator superfamily;IPR020846 Major facilitator superfamily domain;IPR036259 MFS transporter superfamily;	-	sp|Q66GI9|ANTR4_ARATH Probable anion transporter 4, chloroplastic OS=Arabidopsis thaliana OX=3702 GN=ANTR4 PE=2 SV=1	0	0	0	0	0	0	0	0	0	0	chr1:20685830-20686175
SV_COMDEL_1G008410	COMDEL	2831	chr1	21957386	21960562	Csa9930_1G036740	chr1	21958804	21958848	90%coverage	GO:0016021 integral component of membrane;GO:0055085 transmembrane transport;	IPR011701 Major facilitator superfamily;IPR020846 Major facilitator superfamily domain;IPR036259 MFS transporter superfamily;	-	sp|Q66GI9|ANTR4_ARATH Probable anion transporter 4, chloroplastic OS=Arabidopsis thaliana OX=3702 GN=ANTR4 PE=2 SV=1	0	0	0	0	0	0	0	0	0	0	chr1:20685830-20686175
SV_COMDEL_1G008410	COMDEL	2831	chr1	21957386	21960562	Csa9930_1G036740	chr1	21958944	21959090	90%coverage	GO:0016021 integral component of membrane;GO:0055085 transmembrane transport;	IPR011701 Major facilitator superfamily;IPR020846 Major facilitator superfamily domain;IPR036259 MFS transporter superfamily;	-	sp|Q66GI9|ANTR4_ARATH Probable anion transporter 4, chloroplastic OS=Arabidopsis thaliana OX=3702 GN=ANTR4 PE=2 SV=1	0	0	0	0	0	0	0	0	0	0	chr1:20685830-20686175
SV_COMDEL_1G008410	COMDEL	2831	chr1	21957386	21960562	Csa9930_1G036740	chr1	21959874	21960011	90%coverage	GO:0016021 integral component of membrane;GO:0055085 transmembrane transport;	IPR011701 Major facilitator superfamily;IPR020846 Major facilitator superfamily domain;IPR036259 MFS transporter superfamily;	-	sp|Q66GI9|ANTR4_ARATH Probable anion transporter 4, chloroplastic OS=Arabidopsis thaliana OX=3702 GN=ANTR4 PE=2 SV=1	0	0	0	0	0	0	0	0	0	0	chr1:20685830-20686175
SV_COMDEL_1G008410	COMDEL	2831	chr1	21957386	21960562	Csa9930_1G036740	chr1	21960105	21960138	90%coverage	GO:0016021 integral component of membrane;GO:0055085 transmembrane transport;	IPR011701 Major facilitator superfamily;IPR020846 Major facilitator superfamily domain;IPR036259 MFS transporter superfamily;	-	sp|Q66GI9|ANTR4_ARATH Probable anion transporter 4, chloroplastic OS=Arabidopsis thaliana OX=3702 GN=ANTR4 PE=2 SV=1	0	0	0	0	0	0	0	0	0	0	chr1:20685830-20686175
SV_COMDEL_1G008410	COMDEL	2831	chr1	21957386	21960562	Csa9930_1G036740	chr1	21960296	21960480	90%coverage	GO:0016021 integral component of membrane;GO:0055085 transmembrane transport;	IPR011701 Major facilitator superfamily;IPR020846 Major facilitator superfamily domain;IPR036259 MFS transporter superfamily;	-	sp|Q66GI9|ANTR4_ARATH Probable anion transporter 4, chloroplastic OS=Arabidopsis thaliana OX=3702 GN=ANTR4 PE=2 SV=1	0	0	0	0	0	0	0	0	0	0	chr1:20685830-20686175
SV_COMDEL_1G008420	COMDEL	5246	chr1	21960574	21965912	Csa9930_1G036750	chr1	21961616	21962304	90%coverage	GO:0003676 nucleic acid binding;	IPR000504 RNA recognition motif domain;IPR035979 RNA-binding domain superfamily;	-	sp|Q84TH4|SR45A_ARATH Serine/arginine-rich splicing factor SR45a OS=Arabidopsis thaliana OX=3702 GN=SR45A PE=1 SV=1	0	0	0	0	0	0	0	0	0	0	chr1:20686187-20686279
SV_COMDEL_1G008420	COMDEL	5246	chr1	21960574	21965912	Csa9930_1G036750	chr1	21962384	21962447	90%coverage	GO:0003676 nucleic acid binding;	IPR000504 RNA recognition motif domain;IPR035979 RNA-binding domain superfamily;	-	sp|Q84TH4|SR45A_ARATH Serine/arginine-rich splicing factor SR45a OS=Arabidopsis thaliana OX=3702 GN=SR45A PE=1 SV=1	0	0	0	0	0	0	0	0	0	0	chr1:20686187-20686279
SV_COMDEL_1G008420	COMDEL	5246	chr1	21960574	21965912	Csa9930_1G036750	chr1	21962861	21963010	90%coverage	GO:0003676 nucleic acid binding;	IPR000504 RNA recognition motif domain;IPR035979 RNA-binding domain superfamily;	-	sp|Q84TH4|SR45A_ARATH Serine/arginine-rich splicing factor SR45a OS=Arabidopsis thaliana OX=3702 GN=SR45A PE=1 SV=1	0	0	0	0	0	0	0	0	0	0	chr1:20686187-20686279
SV_COMDEL_1G008420	COMDEL	5246	chr1	21960574	21965912	Csa9930_1G036750	chr1	21963163	21963271	90%coverage	GO:0003676 nucleic acid binding;	IPR000504 RNA recognition motif domain;IPR035979 RNA-binding domain superfamily;	-	sp|Q84TH4|SR45A_ARATH Serine/arginine-rich splicing factor SR45a OS=Arabidopsis thaliana OX=3702 GN=SR45A PE=1 SV=1	0	0	0	0	0	0	0	0	0	0	chr1:20686187-20686279
SV_COMDEL_1G008420	COMDEL	5246	chr1	21960574	21965912	Csa9930_1G036750	chr1	21963378	21963469	90%coverage	GO:0003676 nucleic acid binding;	IPR000504 RNA recognition motif domain;IPR035979 RNA-binding domain superfamily;	-	sp|Q84TH4|SR45A_ARATH Serine/arginine-rich splicing factor SR45a OS=Arabidopsis thaliana OX=3702 GN=SR45A PE=1 SV=1	0	0	0	0	0	0	0	0	0	0	chr1:20686187-20686279
SV_COMDEL_1G008700	COMDEL	8576	chr1	22894459	22903068	Csa9930_1G037840	chr1	22902956	22903016	90%coverage	-	IPR012946 X8 domain;	-	sp|Q9FJU9|E1313_ARATH Glucan endo-1,3-beta-glucosidase 13 OS=Arabidopsis thaliana OX=3702 GN=At5g56590 PE=2 SV=1	0	0	0	0	0	0	0	chr1:21805727-21805760	0	0	0
SV_COMDEL_1G008710	COMDEL	150	chr1	22903376	22903654	Csa9930_1G037840	chr1	22903139	22903456	50%coverage	-	IPR012946 X8 domain;	-	sp|Q9FJU9|E1313_ARATH Glucan endo-1,3-beta-glucosidase 13 OS=Arabidopsis thaliana OX=3702 GN=At5g56590 PE=2 SV=1	0	0	0	0	0	0	0	chr1:21806099-21806227	0	0	0
SV_COMDEL_1G008720	COMDEL	470	chr1	22903673	22904154	Csa9930_1G037840	chr1	22904121	22904151	90%coverage	-	IPR012946 X8 domain;	-	sp|Q9FJU9|E1313_ARATH Glucan endo-1,3-beta-glucosidase 13 OS=Arabidopsis thaliana OX=3702 GN=At5g56590 PE=2 SV=1	0	0	0	0	0	0	0	chr1:21806246-21806257	0	0	0
SV_COMDEL_1G008730	COMDEL	8715	chr1	22904165	22912926	Csa9930_1G037840	chr1	22904266	22904374	90%coverage	-	IPR012946 X8 domain;	-	sp|Q9FJU9|E1313_ARATH Glucan endo-1,3-beta-glucosidase 13 OS=Arabidopsis thaliana OX=3702 GN=At5g56590 PE=2 SV=1	0	0	0	0	0	0	0	chr1:21806268-21806314	0	0	0
SV_COMDEL_1G008760	COMDEL	2884	chr1	22916206	22919276	Csa9930_1G037850	chr1	22917270	22918214	90%coverage	-	IPR008586 Protein of unknown function DUF868, plant;	-	-	0	0	0	0	0	0	0	chr1:21806704-21806890	0	0	0
SV_COMDEL_1G008850	COMDEL	10196	chr1	22927479	22937694	Csa9930_1G037860	chr1	22932242	22932345	90%coverage	GO:0003676 nucleic acid binding;GO:0005634 nucleus;GO:0005515 protein binding;GO:0006281 DNA repair;	IPR004871 Cleavage/polyadenylation specificity factor, A subunit, C-terminal;IPR015943 WD40/YVTN repeat-like-containing domain superfamily;IPR031297 DNA damage-binding protein 1;IPR036322 WD40-repeat-containing domain superfamily;	-	sp|Q6QNU4|DDB1_SOLLC DNA damage-binding protein 1 OS=Solanum lycopersicum OX=4081 GN=DDB1 PE=1 SV=1	0	0	0	0	0	0	0	chr1:21808995-21809014	0	0	0
SV_COMDEL_1G008850	COMDEL	10196	chr1	22927479	22937694	Csa9930_1G037860	chr1	22932941	22932989	90%coverage	GO:0003676 nucleic acid binding;GO:0005634 nucleus;GO:0005515 protein binding;GO:0006281 DNA repair;	IPR004871 Cleavage/polyadenylation specificity factor, A subunit, C-terminal;IPR015943 WD40/YVTN repeat-like-containing domain superfamily;IPR031297 DNA damage-binding protein 1;IPR036322 WD40-repeat-containing domain superfamily;	-	sp|Q6QNU4|DDB1_SOLLC DNA damage-binding protein 1 OS=Solanum lycopersicum OX=4081 GN=DDB1 PE=1 SV=1	0	0	0	0	0	0	0	chr1:21808995-21809014	0	0	0
SV_COMDEL_1G008850	COMDEL	10196	chr1	22927479	22937694	Csa9930_1G037860	chr1	22933536	22933595	90%coverage	GO:0003676 nucleic acid binding;GO:0005634 nucleus;GO:0005515 protein binding;GO:0006281 DNA repair;	IPR004871 Cleavage/polyadenylation specificity factor, A subunit, C-terminal;IPR015943 WD40/YVTN repeat-like-containing domain superfamily;IPR031297 DNA damage-binding protein 1;IPR036322 WD40-repeat-containing domain superfamily;	-	sp|Q6QNU4|DDB1_SOLLC DNA damage-binding protein 1 OS=Solanum lycopersicum OX=4081 GN=DDB1 PE=1 SV=1	0	0	0	0	0	0	0	chr1:21808995-21809014	0	0	0
SV_COMDEL_1G008850	COMDEL	10196	chr1	22927479	22937694	Csa9930_1G037860	chr1	22933682	22933773	90%coverage	GO:0003676 nucleic acid binding;GO:0005634 nucleus;GO:0005515 protein binding;GO:0006281 DNA repair;	IPR004871 Cleavage/polyadenylation specificity factor, A subunit, C-terminal;IPR015943 WD40/YVTN repeat-like-containing domain superfamily;IPR031297 DNA damage-binding protein 1;IPR036322 WD40-repeat-containing domain superfamily;	-	sp|Q6QNU4|DDB1_SOLLC DNA damage-binding protein 1 OS=Solanum lycopersicum OX=4081 GN=DDB1 PE=1 SV=1	0	0	0	0	0	0	0	chr1:21808995-21809014	0	0	0
SV_COMDEL_1G008850	COMDEL	10196	chr1	22927479	22937694	Csa9930_1G037860	chr1	22934949	22935000	90%coverage	GO:0003676 nucleic acid binding;GO:0005634 nucleus;GO:0005515 protein binding;GO:0006281 DNA repair;	IPR004871 Cleavage/polyadenylation specificity factor, A subunit, C-terminal;IPR015943 WD40/YVTN repeat-like-containing domain superfamily;IPR031297 DNA damage-binding protein 1;IPR036322 WD40-repeat-containing domain superfamily;	-	sp|Q6QNU4|DDB1_SOLLC DNA damage-binding protein 1 OS=Solanum lycopersicum OX=4081 GN=DDB1 PE=1 SV=1	0	0	0	0	0	0	0	chr1:21808995-21809014	0	0	0
SV_COMDEL_1G008850	COMDEL	10196	chr1	22927479	22937694	Csa9930_1G037860	chr1	22935165	22935227	90%coverage	GO:0003676 nucleic acid binding;GO:0005634 nucleus;GO:0005515 protein binding;GO:0006281 DNA repair;	IPR004871 Cleavage/polyadenylation specificity factor, A subunit, C-terminal;IPR015943 WD40/YVTN repeat-like-containing domain superfamily;IPR031297 DNA damage-binding protein 1;IPR036322 WD40-repeat-containing domain superfamily;	-	sp|Q6QNU4|DDB1_SOLLC DNA damage-binding protein 1 OS=Solanum lycopersicum OX=4081 GN=DDB1 PE=1 SV=1	0	0	0	0	0	0	0	chr1:21808995-21809014	0	0	0
SV_COMDEL_1G008850	COMDEL	10196	chr1	22927479	22937694	Csa9930_1G037860	chr1	22935445	22935494	90%coverage	GO:0003676 nucleic acid binding;GO:0005634 nucleus;GO:0005515 protein binding;GO:0006281 DNA repair;	IPR004871 Cleavage/polyadenylation specificity factor, A subunit, C-terminal;IPR015943 WD40/YVTN repeat-like-containing domain superfamily;IPR031297 DNA damage-binding protein 1;IPR036322 WD40-repeat-containing domain superfamily;	-	sp|Q6QNU4|DDB1_SOLLC DNA damage-binding protein 1 OS=Solanum lycopersicum OX=4081 GN=DDB1 PE=1 SV=1	0	0	0	0	0	0	0	chr1:21808995-21809014	0	0	0
SV_COMDEL_1G008860	COMDEL	25698	chr1	22937705	22963412	Csa9930_1G037860	chr1	22937821	22937896	90%coverage	GO:0003676 nucleic acid binding;GO:0005634 nucleus;GO:0005515 protein binding;GO:0006281 DNA repair;	IPR004871 Cleavage/polyadenylation specificity factor, A subunit, C-terminal;IPR015943 WD40/YVTN repeat-like-containing domain superfamily;IPR031297 DNA damage-binding protein 1;IPR036322 WD40-repeat-containing domain superfamily;	-	sp|Q6QNU4|DDB1_SOLLC DNA damage-binding protein 1 OS=Solanum lycopersicum OX=4081 GN=DDB1 PE=1 SV=1	0	0	0	0	0	0	0	chr1:21809025-21809034	0	0	0
SV_COMDEL_1G008860	COMDEL	25698	chr1	22937705	22963412	Csa9930_1G037860	chr1	22938197	22938406	90%coverage	GO:0003676 nucleic acid binding;GO:0005634 nucleus;GO:0005515 protein binding;GO:0006281 DNA repair;	IPR004871 Cleavage/polyadenylation specificity factor, A subunit, C-terminal;IPR015943 WD40/YVTN repeat-like-containing domain superfamily;IPR031297 DNA damage-binding protein 1;IPR036322 WD40-repeat-containing domain superfamily;	-	sp|Q6QNU4|DDB1_SOLLC DNA damage-binding protein 1 OS=Solanum lycopersicum OX=4081 GN=DDB1 PE=1 SV=1	0	0	0	0	0	0	0	chr1:21809025-21809034	0	0	0
SV_COMDEL_1G008860	COMDEL	25698	chr1	22937705	22963412	Csa9930_1G037860	chr1	22938531	22938637	90%coverage	GO:0003676 nucleic acid binding;GO:0005634 nucleus;GO:0005515 protein binding;GO:0006281 DNA repair;	IPR004871 Cleavage/polyadenylation specificity factor, A subunit, C-terminal;IPR015943 WD40/YVTN repeat-like-containing domain superfamily;IPR031297 DNA damage-binding protein 1;IPR036322 WD40-repeat-containing domain superfamily;	-	sp|Q6QNU4|DDB1_SOLLC DNA damage-binding protein 1 OS=Solanum lycopersicum OX=4081 GN=DDB1 PE=1 SV=1	0	0	0	0	0	0	0	chr1:21809025-21809034	0	0	0
SV_COMDEL_1G008860	COMDEL	25698	chr1	22937705	22963412	Csa9930_1G037860	chr1	22938731	22938839	90%coverage	GO:0003676 nucleic acid binding;GO:0005634 nucleus;GO:0005515 protein binding;GO:0006281 DNA repair;	IPR004871 Cleavage/polyadenylation specificity factor, A subunit, C-terminal;IPR015943 WD40/YVTN repeat-like-containing domain superfamily;IPR031297 DNA damage-binding protein 1;IPR036322 WD40-repeat-containing domain superfamily;	-	sp|Q6QNU4|DDB1_SOLLC DNA damage-binding protein 1 OS=Solanum lycopersicum OX=4081 GN=DDB1 PE=1 SV=1	0	0	0	0	0	0	0	chr1:21809025-21809034	0	0	0
SV_COMDEL_1G008860	COMDEL	25698	chr1	22937705	22963412	Csa9930_1G037860	chr1	22939332	22939532	90%coverage	GO:0003676 nucleic acid binding;GO:0005634 nucleus;GO:0005515 protein binding;GO:0006281 DNA repair;	IPR004871 Cleavage/polyadenylation specificity factor, A subunit, C-terminal;IPR015943 WD40/YVTN repeat-like-containing domain superfamily;IPR031297 DNA damage-binding protein 1;IPR036322 WD40-repeat-containing domain superfamily;	-	sp|Q6QNU4|DDB1_SOLLC DNA damage-binding protein 1 OS=Solanum lycopersicum OX=4081 GN=DDB1 PE=1 SV=1	0	0	0	0	0	0	0	chr1:21809025-21809034	0	0	0
SV_COMDEL_1G008860	COMDEL	25698	chr1	22937705	22963412	Csa9930_1G037860	chr1	22939620	22939835	90%coverage	GO:0003676 nucleic acid binding;GO:0005634 nucleus;GO:0005515 protein binding;GO:0006281 DNA repair;	IPR004871 Cleavage/polyadenylation specificity factor, A subunit, C-terminal;IPR015943 WD40/YVTN repeat-like-containing domain superfamily;IPR031297 DNA damage-binding protein 1;IPR036322 WD40-repeat-containing domain superfamily;	-	sp|Q6QNU4|DDB1_SOLLC DNA damage-binding protein 1 OS=Solanum lycopersicum OX=4081 GN=DDB1 PE=1 SV=1	0	0	0	0	0	0	0	chr1:21809025-21809034	0	0	0
SV_COMDEL_1G008860	COMDEL	25698	chr1	22937705	22963412	Csa9930_1G037860	chr1	22940486	22940596	90%coverage	GO:0003676 nucleic acid binding;GO:0005634 nucleus;GO:0005515 protein binding;GO:0006281 DNA repair;	IPR004871 Cleavage/polyadenylation specificity factor, A subunit, C-terminal;IPR015943 WD40/YVTN repeat-like-containing domain superfamily;IPR031297 DNA damage-binding protein 1;IPR036322 WD40-repeat-containing domain superfamily;	-	sp|Q6QNU4|DDB1_SOLLC DNA damage-binding protein 1 OS=Solanum lycopersicum OX=4081 GN=DDB1 PE=1 SV=1	0	0	0	0	0	0	0	chr1:21809025-21809034	0	0	0
SV_COMDEL_1G008860	COMDEL	25698	chr1	22937705	22963412	Csa9930_1G037860	chr1	22946358	22946633	90%coverage	GO:0003676 nucleic acid binding;GO:0005634 nucleus;GO:0005515 protein binding;GO:0006281 DNA repair;	IPR004871 Cleavage/polyadenylation specificity factor, A subunit, C-terminal;IPR015943 WD40/YVTN repeat-like-containing domain superfamily;IPR031297 DNA damage-binding protein 1;IPR036322 WD40-repeat-containing domain superfamily;	-	sp|Q6QNU4|DDB1_SOLLC DNA damage-binding protein 1 OS=Solanum lycopersicum OX=4081 GN=DDB1 PE=1 SV=1	0	0	0	0	0	0	0	chr1:21809025-21809034	0	0	0
SV_COMDEL_1G008860	COMDEL	25698	chr1	22937705	22963412	Csa9930_1G037860	chr1	22947068	22947354	90%coverage	GO:0003676 nucleic acid binding;GO:0005634 nucleus;GO:0005515 protein binding;GO:0006281 DNA repair;	IPR004871 Cleavage/polyadenylation specificity factor, A subunit, C-terminal;IPR015943 WD40/YVTN repeat-like-containing domain superfamily;IPR031297 DNA damage-binding protein 1;IPR036322 WD40-repeat-containing domain superfamily;	-	sp|Q6QNU4|DDB1_SOLLC DNA damage-binding protein 1 OS=Solanum lycopersicum OX=4081 GN=DDB1 PE=1 SV=1	0	0	0	0	0	0	0	chr1:21809025-21809034	0	0	0
SV_COMDEL_1G008860	COMDEL	25698	chr1	22937705	22963412	Csa9930_1G037860	chr1	22948079	22948430	90%coverage	GO:0003676 nucleic acid binding;GO:0005634 nucleus;GO:0005515 protein binding;GO:0006281 DNA repair;	IPR004871 Cleavage/polyadenylation specificity factor, A subunit, C-terminal;IPR015943 WD40/YVTN repeat-like-containing domain superfamily;IPR031297 DNA damage-binding protein 1;IPR036322 WD40-repeat-containing domain superfamily;	-	sp|Q6QNU4|DDB1_SOLLC DNA damage-binding protein 1 OS=Solanum lycopersicum OX=4081 GN=DDB1 PE=1 SV=1	0	0	0	0	0	0	0	chr1:21809025-21809034	0	0	0
SV_COMDEL_1G008860	COMDEL	25698	chr1	22937705	22963412	Csa9930_1G037860	chr1	22948517	22948801	90%coverage	GO:0003676 nucleic acid binding;GO:0005634 nucleus;GO:0005515 protein binding;GO:0006281 DNA repair;	IPR004871 Cleavage/polyadenylation specificity factor, A subunit, C-terminal;IPR015943 WD40/YVTN repeat-like-containing domain superfamily;IPR031297 DNA damage-binding protein 1;IPR036322 WD40-repeat-containing domain superfamily;	-	sp|Q6QNU4|DDB1_SOLLC DNA damage-binding protein 1 OS=Solanum lycopersicum OX=4081 GN=DDB1 PE=1 SV=1	0	0	0	0	0	0	0	chr1:21809025-21809034	0	0	0
SV_COMDEL_1G008860	COMDEL	25698	chr1	22937705	22963412	Csa9930_1G037860	chr1	22948963	22949544	90%coverage	GO:0003676 nucleic acid binding;GO:0005634 nucleus;GO:0005515 protein binding;GO:0006281 DNA repair;	IPR004871 Cleavage/polyadenylation specificity factor, A subunit, C-terminal;IPR015943 WD40/YVTN repeat-like-containing domain superfamily;IPR031297 DNA damage-binding protein 1;IPR036322 WD40-repeat-containing domain superfamily;	-	sp|Q6QNU4|DDB1_SOLLC DNA damage-binding protein 1 OS=Solanum lycopersicum OX=4081 GN=DDB1 PE=1 SV=1	0	0	0	0	0	0	0	chr1:21809025-21809034	0	0	0
SV_COMDEL_1G008860	COMDEL	25698	chr1	22937705	22963412	Csa9930_1G037870	chr1	22960735	22961617	90%coverage	GO:0050660 flavin adenine dinucleotide binding;GO:0016614 oxidoreductase activity, acting on CH-OH group of donors;GO:0055114 oxidation-reduction process;GO:0003824 catalytic activity;GO:0016491 oxidoreductase activity;	IPR006094 FAD linked oxidase, N-terminal;IPR012951 Berberine/berberine-like;IPR016166 FAD-binding, type 2;IPR016167 FAD-binding, type 2, subdomain 1;IPR016169 CO dehydrogenase flavoprotein-like, FAD-binding, subdomain 2;IPR036318 FAD-binding, type 2-like superfamily;	-	sp|A6P6V9|CBDAS_CANSA Cannabidiolic acid synthase OS=Cannabis sativa OX=3483 GN=CBDAS PE=1 SV=1	0	0	0	0	0	0	0	chr1:21809025-21809034	0	0	0
SV_COMDEL_1G008860	COMDEL	25698	chr1	22937705	22963412	Csa9930_1G037870	chr1	22962505	22963256	90%coverage	GO:0050660 flavin adenine dinucleotide binding;GO:0016614 oxidoreductase activity, acting on CH-OH group of donors;GO:0055114 oxidation-reduction process;GO:0003824 catalytic activity;GO:0016491 oxidoreductase activity;	IPR006094 FAD linked oxidase, N-terminal;IPR012951 Berberine/berberine-like;IPR016166 FAD-binding, type 2;IPR016167 FAD-binding, type 2, subdomain 1;IPR016169 CO dehydrogenase flavoprotein-like, FAD-binding, subdomain 2;IPR036318 FAD-binding, type 2-like superfamily;	-	sp|A6P6V9|CBDAS_CANSA Cannabidiolic acid synthase OS=Cannabis sativa OX=3483 GN=CBDAS PE=1 SV=1	0	0	0	0	0	0	0	chr1:21809025-21809034	0	0	0
SV_COMDEL_1G008870	COMDEL	1877	chr1	22965179	22967062	Csa9930_1G037880	chr1	22966305	22966399	90%coverage	-	-	-	-	0	0	0	0	0	0	0	0	0	0	chr1:21677513-21677519
SV_COMDEL_1G008940	COMDEL	1424	chr1	23182061	23183491	Csa9930_1G038120	chr1	23182260	23182562	90%coverage	-	-	-	-	0	0	0	0	0	0	chr1:22722201-22722207	chr1:22364065-22364071	chr1:22456359-22456365	0	0
SV_COMDEL_1G008980	COMDEL	34278	chr1	23270748	23305036	Csa9930_1G038210	chr1	23273499	23273627	90%coverage	GO:0006904 vesicle docking involved in exocytosis;GO:0016192 vesicle-mediated transport;	IPR001619 Sec1-like protein;IPR036045 Sec1-like superfamily;	-	sp|F4IP69|MIP3_ARATH Sec1 family domain-containing protein MIP3 OS=Arabidopsis thaliana OX=3702 GN=MIP3 PE=1 SV=1	0	0	0	0	0	0	0	chr1:22418136-22418146	0	0	0
SV_COMDEL_1G008980	COMDEL	34278	chr1	23270748	23305036	Csa9930_1G038210	chr1	23274181	23274249	90%coverage	GO:0006904 vesicle docking involved in exocytosis;GO:0016192 vesicle-mediated transport;	IPR001619 Sec1-like protein;IPR036045 Sec1-like superfamily;	-	sp|F4IP69|MIP3_ARATH Sec1 family domain-containing protein MIP3 OS=Arabidopsis thaliana OX=3702 GN=MIP3 PE=1 SV=1	0	0	0	0	0	0	0	chr1:22418136-22418146	0	0	0
SV_COMDEL_1G008980	COMDEL	34278	chr1	23270748	23305036	Csa9930_1G038210	chr1	23274333	23275859	90%coverage	GO:0006904 vesicle docking involved in exocytosis;GO:0016192 vesicle-mediated transport;	IPR001619 Sec1-like protein;IPR036045 Sec1-like superfamily;	-	sp|F4IP69|MIP3_ARATH Sec1 family domain-containing protein MIP3 OS=Arabidopsis thaliana OX=3702 GN=MIP3 PE=1 SV=1	0	0	0	0	0	0	0	chr1:22418136-22418146	0	0	0
SV_COMDEL_1G008980	COMDEL	34278	chr1	23270748	23305036	Csa9930_1G038210	chr1	23276519	23277028	90%coverage	GO:0006904 vesicle docking involved in exocytosis;GO:0016192 vesicle-mediated transport;	IPR001619 Sec1-like protein;IPR036045 Sec1-like superfamily;	-	sp|F4IP69|MIP3_ARATH Sec1 family domain-containing protein MIP3 OS=Arabidopsis thaliana OX=3702 GN=MIP3 PE=1 SV=1	0	0	0	0	0	0	0	chr1:22418136-22418146	0	0	0
SV_COMDEL_1G008980	COMDEL	34278	chr1	23270748	23305036	Csa9930_1G038210	chr1	23277208	23277351	90%coverage	GO:0006904 vesicle docking involved in exocytosis;GO:0016192 vesicle-mediated transport;	IPR001619 Sec1-like protein;IPR036045 Sec1-like superfamily;	-	sp|F4IP69|MIP3_ARATH Sec1 family domain-containing protein MIP3 OS=Arabidopsis thaliana OX=3702 GN=MIP3 PE=1 SV=1	0	0	0	0	0	0	0	chr1:22418136-22418146	0	0	0
SV_COMDEL_1G008980	COMDEL	34278	chr1	23270748	23305036	Csa9930_1G038210	chr1	23277612	23277755	90%coverage	GO:0006904 vesicle docking involved in exocytosis;GO:0016192 vesicle-mediated transport;	IPR001619 Sec1-like protein;IPR036045 Sec1-like superfamily;	-	sp|F4IP69|MIP3_ARATH Sec1 family domain-containing protein MIP3 OS=Arabidopsis thaliana OX=3702 GN=MIP3 PE=1 SV=1	0	0	0	0	0	0	0	chr1:22418136-22418146	0	0	0
SV_COMDEL_1G008980	COMDEL	34278	chr1	23270748	23305036	Csa9930_1G038210	chr1	23278029	23278076	90%coverage	GO:0006904 vesicle docking involved in exocytosis;GO:0016192 vesicle-mediated transport;	IPR001619 Sec1-like protein;IPR036045 Sec1-like superfamily;	-	sp|F4IP69|MIP3_ARATH Sec1 family domain-containing protein MIP3 OS=Arabidopsis thaliana OX=3702 GN=MIP3 PE=1 SV=1	0	0	0	0	0	0	0	chr1:22418136-22418146	0	0	0
SV_COMDEL_1G008980	COMDEL	34278	chr1	23270748	23305036	Csa9930_1G038220	chr1	23279834	23280037	90%coverage	-	-	-	sp|A9LNK9|CPSF_ARATH 30-kDa cleavage and polyadenylation specificity factor 30 OS=Arabidopsis thaliana OX=3702 GN=CPSF30 PE=1 SV=1	0	0	0	0	0	0	0	chr1:22418136-22418146	0	0	0
SV_COMDEL_1G008980	COMDEL	34278	chr1	23270748	23305036	Csa9930_1G038230	chr1	23280122	23280739	90%coverage	GO:0003723 RNA binding;GO:0046872 metal ion binding;	IPR000571 Zinc finger, CCCH-type;IPR007275 YTH domain;IPR036855 Zinc finger, CCCH-type superfamily;	-	sp|A9LNK9|CPSF_ARATH 30-kDa cleavage and polyadenylation specificity factor 30 OS=Arabidopsis thaliana OX=3702 GN=CPSF30 PE=1 SV=1	0	0	0	0	0	0	0	chr1:22418136-22418146	0	0	0
SV_COMDEL_1G008980	COMDEL	34278	chr1	23270748	23305036	Csa9930_1G038230	chr1	23280951	23281037	90%coverage	GO:0003723 RNA binding;GO:0046872 metal ion binding;	IPR000571 Zinc finger, CCCH-type;IPR007275 YTH domain;IPR036855 Zinc finger, CCCH-type superfamily;	-	sp|A9LNK9|CPSF_ARATH 30-kDa cleavage and polyadenylation specificity factor 30 OS=Arabidopsis thaliana OX=3702 GN=CPSF30 PE=1 SV=1	0	0	0	0	0	0	0	chr1:22418136-22418146	0	0	0
SV_COMDEL_1G008980	COMDEL	34278	chr1	23270748	23305036	Csa9930_1G038230	chr1	23282297	23282365	90%coverage	GO:0003723 RNA binding;GO:0046872 metal ion binding;	IPR000571 Zinc finger, CCCH-type;IPR007275 YTH domain;IPR036855 Zinc finger, CCCH-type superfamily;	-	sp|A9LNK9|CPSF_ARATH 30-kDa cleavage and polyadenylation specificity factor 30 OS=Arabidopsis thaliana OX=3702 GN=CPSF30 PE=1 SV=1	0	0	0	0	0	0	0	chr1:22418136-22418146	0	0	0
SV_COMDEL_1G008980	COMDEL	34278	chr1	23270748	23305036	Csa9930_1G038230	chr1	23283094	23283204	90%coverage	GO:0003723 RNA binding;GO:0046872 metal ion binding;	IPR000571 Zinc finger, CCCH-type;IPR007275 YTH domain;IPR036855 Zinc finger, CCCH-type superfamily;	-	sp|A9LNK9|CPSF_ARATH 30-kDa cleavage and polyadenylation specificity factor 30 OS=Arabidopsis thaliana OX=3702 GN=CPSF30 PE=1 SV=1	0	0	0	0	0	0	0	chr1:22418136-22418146	0	0	0
SV_COMDEL_1G008980	COMDEL	34278	chr1	23270748	23305036	Csa9930_1G038230	chr1	23283297	23283459	90%coverage	GO:0003723 RNA binding;GO:0046872 metal ion binding;	IPR000571 Zinc finger, CCCH-type;IPR007275 YTH domain;IPR036855 Zinc finger, CCCH-type superfamily;	-	sp|A9LNK9|CPSF_ARATH 30-kDa cleavage and polyadenylation specificity factor 30 OS=Arabidopsis thaliana OX=3702 GN=CPSF30 PE=1 SV=1	0	0	0	0	0	0	0	chr1:22418136-22418146	0	0	0
SV_COMDEL_1G008980	COMDEL	34278	chr1	23270748	23305036	Csa9930_1G038230	chr1	23284388	23284771	90%coverage	GO:0003723 RNA binding;GO:0046872 metal ion binding;	IPR000571 Zinc finger, CCCH-type;IPR007275 YTH domain;IPR036855 Zinc finger, CCCH-type superfamily;	-	sp|A9LNK9|CPSF_ARATH 30-kDa cleavage and polyadenylation specificity factor 30 OS=Arabidopsis thaliana OX=3702 GN=CPSF30 PE=1 SV=1	0	0	0	0	0	0	0	chr1:22418136-22418146	0	0	0
SV_COMDEL_1G008980	COMDEL	34278	chr1	23270748	23305036	Csa9930_1G038230	chr1	23285804	23285946	90%coverage	GO:0003723 RNA binding;GO:0046872 metal ion binding;	IPR000571 Zinc finger, CCCH-type;IPR007275 YTH domain;IPR036855 Zinc finger, CCCH-type superfamily;	-	sp|A9LNK9|CPSF_ARATH 30-kDa cleavage and polyadenylation specificity factor 30 OS=Arabidopsis thaliana OX=3702 GN=CPSF30 PE=1 SV=1	0	0	0	0	0	0	0	chr1:22418136-22418146	0	0	0
SV_COMDEL_1G008980	COMDEL	34278	chr1	23270748	23305036	Csa9930_1G038240	chr1	23286767	23287329	90%coverage	GO:0003333 amino acid transmembrane transport;GO:0015171 amino acid transmembrane transporter activity;GO:0016020 membrane;	IPR002293 Amino acid/polyamine transporter I;IPR029485 Cationic amino acid transporter, C-terminal;	-	sp|Q84MA5|CAAT1_ARATH Cationic amino acid transporter 1 OS=Arabidopsis thaliana OX=3702 GN=CAT1 PE=1 SV=1	0	0	0	0	0	0	0	chr1:22418136-22418146	0	0	0
SV_COMDEL_1G008980	COMDEL	34278	chr1	23270748	23305036	Csa9930_1G038240	chr1	23287523	23288296	90%coverage	GO:0003333 amino acid transmembrane transport;GO:0015171 amino acid transmembrane transporter activity;GO:0016020 membrane;	IPR002293 Amino acid/polyamine transporter I;IPR029485 Cationic amino acid transporter, C-terminal;	-	sp|Q84MA5|CAAT1_ARATH Cationic amino acid transporter 1 OS=Arabidopsis thaliana OX=3702 GN=CAT1 PE=1 SV=1	0	0	0	0	0	0	0	chr1:22418136-22418146	0	0	0
SV_COMDEL_1G008980	COMDEL	34278	chr1	23270748	23305036	Csa9930_1G038240	chr1	23291078	23291501	90%coverage	GO:0003333 amino acid transmembrane transport;GO:0015171 amino acid transmembrane transporter activity;GO:0016020 membrane;	IPR002293 Amino acid/polyamine transporter I;IPR029485 Cationic amino acid transporter, C-terminal;	-	sp|Q84MA5|CAAT1_ARATH Cationic amino acid transporter 1 OS=Arabidopsis thaliana OX=3702 GN=CAT1 PE=1 SV=1	0	0	0	0	0	0	0	chr1:22418136-22418146	0	0	0
SV_COMDEL_1G008980	COMDEL	34278	chr1	23270748	23305036	Csa9930_1G038240	chr1	23291881	23291928	90%coverage	GO:0003333 amino acid transmembrane transport;GO:0015171 amino acid transmembrane transporter activity;GO:0016020 membrane;	IPR002293 Amino acid/polyamine transporter I;IPR029485 Cationic amino acid transporter, C-terminal;	-	sp|Q84MA5|CAAT1_ARATH Cationic amino acid transporter 1 OS=Arabidopsis thaliana OX=3702 GN=CAT1 PE=1 SV=1	0	0	0	0	0	0	0	chr1:22418136-22418146	0	0	0
SV_COMDEL_1G008980	COMDEL	34278	chr1	23270748	23305036	Csa9930_1G038250	chr1	23299981	23301068	90%coverage	GO:0005215 transporter activity;GO:0006811 ion transport;GO:0016020 membrane;GO:0055085 transmembrane transport;GO:0015377 cation:chloride symporter activity;GO:0016021 integral component of membrane;	IPR004841 Amino acid permease/ SLC12A domain;IPR004842 SLC12A transporter family;IPR018491 SLC12A transporter, C-terminal;	-	sp|Q2UVJ5|CCC1_ARATH Cation-chloride cotransporter 1 OS=Arabidopsis thaliana OX=3702 GN=CCC1 PE=1 SV=1	0	0	0	0	0	0	0	chr1:22418136-22418146	0	0	0
SV_COMDEL_1G008980	COMDEL	34278	chr1	23270748	23305036	Csa9930_1G038250	chr1	23301317	23301478	90%coverage	GO:0005215 transporter activity;GO:0006811 ion transport;GO:0016020 membrane;GO:0055085 transmembrane transport;GO:0015377 cation:chloride symporter activity;GO:0016021 integral component of membrane;	IPR004841 Amino acid permease/ SLC12A domain;IPR004842 SLC12A transporter family;IPR018491 SLC12A transporter, C-terminal;	-	sp|Q2UVJ5|CCC1_ARATH Cation-chloride cotransporter 1 OS=Arabidopsis thaliana OX=3702 GN=CCC1 PE=1 SV=1	0	0	0	0	0	0	0	chr1:22418136-22418146	0	0	0
SV_COMDEL_1G008980	COMDEL	34278	chr1	23270748	23305036	Csa9930_1G038250	chr1	23302012	23302412	90%coverage	GO:0005215 transporter activity;GO:0006811 ion transport;GO:0016020 membrane;GO:0055085 transmembrane transport;GO:0015377 cation:chloride symporter activity;GO:0016021 integral component of membrane;	IPR004841 Amino acid permease/ SLC12A domain;IPR004842 SLC12A transporter family;IPR018491 SLC12A transporter, C-terminal;	-	sp|Q2UVJ5|CCC1_ARATH Cation-chloride cotransporter 1 OS=Arabidopsis thaliana OX=3702 GN=CCC1 PE=1 SV=1	0	0	0	0	0	0	0	chr1:22418136-22418146	0	0	0
SV_COMDEL_1G008980	COMDEL	34278	chr1	23270748	23305036	Csa9930_1G038250	chr1	23302781	23302975	90%coverage	GO:0005215 transporter activity;GO:0006811 ion transport;GO:0016020 membrane;GO:0055085 transmembrane transport;GO:0015377 cation:chloride symporter activity;GO:0016021 integral component of membrane;	IPR004841 Amino acid permease/ SLC12A domain;IPR004842 SLC12A transporter family;IPR018491 SLC12A transporter, C-terminal;	-	sp|Q2UVJ5|CCC1_ARATH Cation-chloride cotransporter 1 OS=Arabidopsis thaliana OX=3702 GN=CCC1 PE=1 SV=1	0	0	0	0	0	0	0	chr1:22418136-22418146	0	0	0
SV_COMDEL_1G008980	COMDEL	34278	chr1	23270748	23305036	Csa9930_1G038250	chr1	23303169	23303283	90%coverage	GO:0005215 transporter activity;GO:0006811 ion transport;GO:0016020 membrane;GO:0055085 transmembrane transport;GO:0015377 cation:chloride symporter activity;GO:0016021 integral component of membrane;	IPR004841 Amino acid permease/ SLC12A domain;IPR004842 SLC12A transporter family;IPR018491 SLC12A transporter, C-terminal;	-	sp|Q2UVJ5|CCC1_ARATH Cation-chloride cotransporter 1 OS=Arabidopsis thaliana OX=3702 GN=CCC1 PE=1 SV=1	0	0	0	0	0	0	0	chr1:22418136-22418146	0	0	0
SV_COMDEL_1G008980	COMDEL	34278	chr1	23270748	23305036	Csa9930_1G038250	chr1	23304255	23304479	90%coverage	GO:0005215 transporter activity;GO:0006811 ion transport;GO:0016020 membrane;GO:0055085 transmembrane transport;GO:0015377 cation:chloride symporter activity;GO:0016021 integral component of membrane;	IPR004841 Amino acid permease/ SLC12A domain;IPR004842 SLC12A transporter family;IPR018491 SLC12A transporter, C-terminal;	-	sp|Q2UVJ5|CCC1_ARATH Cation-chloride cotransporter 1 OS=Arabidopsis thaliana OX=3702 GN=CCC1 PE=1 SV=1	0	0	0	0	0	0	0	chr1:22418136-22418146	0	0	0
SV_COMDEL_1G009050	COMDEL	519	chr1	23362245	23362779	Csa9930_1G038310	chr1	23362319	23362482	90%coverage	GO:0016020 membrane;GO:0016021 integral component of membrane;GO:0022857 transmembrane transporter activity;	IPR000620 EamA domain;IPR030184 WAT1-related protein;	-	sp|Q9LI65|WTR24_ARATH WAT1-related protein At3g30340 OS=Arabidopsis thaliana OX=3702 GN=At3g30340 PE=2 SV=1	0	0	0	0	0	0	0	chr1:22469196-22469211	0	0	0
SV_COMDEL_1G009050	COMDEL	519	chr1	23362245	23362779	Csa9930_1G038310	chr1	23362649	23362711	90%coverage	GO:0016020 membrane;GO:0016021 integral component of membrane;GO:0022857 transmembrane transporter activity;	IPR000620 EamA domain;IPR030184 WAT1-related protein;	-	sp|Q9LI65|WTR24_ARATH WAT1-related protein At3g30340 OS=Arabidopsis thaliana OX=3702 GN=At3g30340 PE=2 SV=1	0	0	0	0	0	0	0	chr1:22469196-22469211	0	0	0
SV_COMDEL_1G009060	COMDEL	381	chr1	23362791	23363235	Csa9930_1G038310	chr1	23362947	23363063	90%coverage	GO:0016020 membrane;GO:0016021 integral component of membrane;GO:0022857 transmembrane transporter activity;	IPR000620 EamA domain;IPR030184 WAT1-related protein;	-	sp|Q9LI65|WTR24_ARATH WAT1-related protein At3g30340 OS=Arabidopsis thaliana OX=3702 GN=At3g30340 PE=2 SV=1	0	0	0	0	0	0	0	chr1:22469223-22469286	0	0	0
SV_COMDEL_1G009070	COMDEL	512	chr1	23363579	23364104	Csa9930_1G038310	chr1	23363640	23363791	90%coverage	GO:0016020 membrane;GO:0016021 integral component of membrane;GO:0022857 transmembrane transporter activity;	IPR000620 EamA domain;IPR030184 WAT1-related protein;	-	sp|Q9LI65|WTR24_ARATH WAT1-related protein At3g30340 OS=Arabidopsis thaliana OX=3702 GN=At3g30340 PE=2 SV=1	0	0	0	0	0	0	0	chr1:22469699-22469712	0	0	0
SV_COMDEL_1G009080	COMDEL	884	chr1	23364353	23365287	Csa9930_1G038310	chr1	23364373	23364535	90%coverage	GO:0016020 membrane;GO:0016021 integral component of membrane;GO:0022857 transmembrane transporter activity;	IPR000620 EamA domain;IPR030184 WAT1-related protein;	-	sp|Q9LI65|WTR24_ARATH WAT1-related protein At3g30340 OS=Arabidopsis thaliana OX=3702 GN=At3g30340 PE=2 SV=1	0	0	0	0	0	0	0	chr1:22471755-22471805	0	0	0
SV_COMDEL_1G009110	COMDEL	11482	chr1	23366719	23378204	Csa9930_1G038320	chr1	23369182	23369588	90%coverage	GO:0016614 oxidoreductase activity, acting on CH-OH group of donors;GO:0050660 flavin adenine dinucleotide binding;GO:0055114 oxidation-reduction process;GO:0016491 oxidoreductase activity;GO:0003824 catalytic activity;	IPR006094 FAD linked oxidase, N-terminal;IPR012951 Berberine/berberine-like;IPR016166 FAD-binding, type 2;IPR016167 FAD-binding, type 2, subdomain 1;IPR016169 CO dehydrogenase flavoprotein-like, FAD-binding, subdomain 2;IPR036318 FAD-binding, type 2-like superfamily;	-	sp|Q9SVG5|BBE18_ARATH Berberine bridge enzyme-like 18 OS=Arabidopsis thaliana OX=3702 GN=At4g20820 PE=3 SV=1	0	0	0	0	0	0	0	chr1:22484584-22484587	0	0	0
SV_COMDEL_1G009110	COMDEL	11482	chr1	23366719	23378204	Csa9930_1G038320	chr1	23370065	23370537	90%coverage	GO:0016614 oxidoreductase activity, acting on CH-OH group of donors;GO:0050660 flavin adenine dinucleotide binding;GO:0055114 oxidation-reduction process;GO:0016491 oxidoreductase activity;GO:0003824 catalytic activity;	IPR006094 FAD linked oxidase, N-terminal;IPR012951 Berberine/berberine-like;IPR016166 FAD-binding, type 2;IPR016167 FAD-binding, type 2, subdomain 1;IPR016169 CO dehydrogenase flavoprotein-like, FAD-binding, subdomain 2;IPR036318 FAD-binding, type 2-like superfamily;	-	sp|Q9SVG5|BBE18_ARATH Berberine bridge enzyme-like 18 OS=Arabidopsis thaliana OX=3702 GN=At4g20820 PE=3 SV=1	0	0	0	0	0	0	0	chr1:22484584-22484587	0	0	0
SV_COMDEL_1G009110	COMDEL	11482	chr1	23366719	23378204	Csa9930_1G038320	chr1	23374888	23375621	90%coverage	GO:0016614 oxidoreductase activity, acting on CH-OH group of donors;GO:0050660 flavin adenine dinucleotide binding;GO:0055114 oxidation-reduction process;GO:0016491 oxidoreductase activity;GO:0003824 catalytic activity;	IPR006094 FAD linked oxidase, N-terminal;IPR012951 Berberine/berberine-like;IPR016166 FAD-binding, type 2;IPR016167 FAD-binding, type 2, subdomain 1;IPR016169 CO dehydrogenase flavoprotein-like, FAD-binding, subdomain 2;IPR036318 FAD-binding, type 2-like superfamily;	-	sp|Q9SVG5|BBE18_ARATH Berberine bridge enzyme-like 18 OS=Arabidopsis thaliana OX=3702 GN=At4g20820 PE=3 SV=1	0	0	0	0	0	0	0	chr1:22484584-22484587	0	0	0
SV_COMDEL_1G009180	COMDEL	31808	chr1	23391644	23423471	Csa9930_1G038330	chr1	23407276	23408158	90%coverage	GO:0016614 oxidoreductase activity, acting on CH-OH group of donors;GO:0050660 flavin adenine dinucleotide binding;GO:0055114 oxidation-reduction process;GO:0016491 oxidoreductase activity;GO:0003824 catalytic activity;	IPR006094 FAD linked oxidase, N-terminal;IPR012951 Berberine/berberine-like;IPR016166 FAD-binding, type 2;IPR016167 FAD-binding, type 2, subdomain 1;IPR016169 CO dehydrogenase flavoprotein-like, FAD-binding, subdomain 2;IPR036318 FAD-binding, type 2-like superfamily;	-	sp|A6P6V9|CBDAS_CANSA Cannabidiolic acid synthase OS=Cannabis sativa OX=3483 GN=CBDAS PE=1 SV=1	0	0	0	0	0	0	0	chr1:22485281-22485300	0	0	0
SV_COMDEL_1G009180	COMDEL	31808	chr1	23391644	23423471	Csa9930_1G038330	chr1	23408939	23409687	90%coverage	GO:0016614 oxidoreductase activity, acting on CH-OH group of donors;GO:0050660 flavin adenine dinucleotide binding;GO:0055114 oxidation-reduction process;GO:0016491 oxidoreductase activity;GO:0003824 catalytic activity;	IPR006094 FAD linked oxidase, N-terminal;IPR012951 Berberine/berberine-like;IPR016166 FAD-binding, type 2;IPR016167 FAD-binding, type 2, subdomain 1;IPR016169 CO dehydrogenase flavoprotein-like, FAD-binding, subdomain 2;IPR036318 FAD-binding, type 2-like superfamily;	-	sp|A6P6V9|CBDAS_CANSA Cannabidiolic acid synthase OS=Cannabis sativa OX=3483 GN=CBDAS PE=1 SV=1	0	0	0	0	0	0	0	chr1:22485281-22485300	0	0	0
SV_COMDEL_1G009180	COMDEL	31808	chr1	23391644	23423471	Csa9930_1G038340	chr1	23413362	23413902	90%coverage	GO:0050660 flavin adenine dinucleotide binding;GO:0016491 oxidoreductase activity;GO:0055114 oxidation-reduction process;GO:0016614 oxidoreductase activity, acting on CH-OH group of donors;	IPR006094 FAD linked oxidase, N-terminal;IPR016166 FAD-binding, type 2;IPR016169 CO dehydrogenase flavoprotein-like, FAD-binding, subdomain 2;IPR036318 FAD-binding, type 2-like superfamily;	-	sp|Q9SVG5|BBE18_ARATH Berberine bridge enzyme-like 18 OS=Arabidopsis thaliana OX=3702 GN=At4g20820 PE=3 SV=1	0	0	0	0	0	0	0	chr1:22485281-22485300	0	0	0
SV_COMDEL_1G009180	COMDEL	31808	chr1	23391644	23423471	Csa9930_1G038340	chr1	23414482	23414783	90%coverage	GO:0050660 flavin adenine dinucleotide binding;GO:0016491 oxidoreductase activity;GO:0055114 oxidation-reduction process;GO:0016614 oxidoreductase activity, acting on CH-OH group of donors;	IPR006094 FAD linked oxidase, N-terminal;IPR016166 FAD-binding, type 2;IPR016169 CO dehydrogenase flavoprotein-like, FAD-binding, subdomain 2;IPR036318 FAD-binding, type 2-like superfamily;	-	sp|Q9SVG5|BBE18_ARATH Berberine bridge enzyme-like 18 OS=Arabidopsis thaliana OX=3702 GN=At4g20820 PE=3 SV=1	0	0	0	0	0	0	0	chr1:22485281-22485300	0	0	0
SV_COMDEL_1G009180	COMDEL	31808	chr1	23391644	23423471	Csa9930_1G038350	chr1	23417178	23417680	90%coverage	-	-	-	-	0	0	0	0	0	0	0	chr1:22485281-22485300	0	0	0
SV_COMDEL_1G009180	COMDEL	31808	chr1	23391644	23423471	Csa9930_1G038350	chr1	23417801	23417986	90%coverage	-	-	-	-	0	0	0	0	0	0	0	chr1:22485281-22485300	0	0	0
SV_COMDEL_1G009180	COMDEL	31808	chr1	23391644	23423471	Csa9930_1G038350	chr1	23418062	23418167	90%coverage	-	-	-	-	0	0	0	0	0	0	0	chr1:22485281-22485300	0	0	0
SV_COMDEL_1G009180	COMDEL	31808	chr1	23391644	23423471	Csa9930_1G038350	chr1	23419416	23419493	90%coverage	-	-	-	-	0	0	0	0	0	0	0	chr1:22485281-22485300	0	0	0
SV_COMDEL_1G009180	COMDEL	31808	chr1	23391644	23423471	Csa9930_1G038360	chr1	23422090	23422972	90%coverage	GO:0016491 oxidoreductase activity;GO:0050660 flavin adenine dinucleotide binding;GO:0055114 oxidation-reduction process;GO:0016614 oxidoreductase activity, acting on CH-OH group of donors;GO:0003824 catalytic activity;	IPR006094 FAD linked oxidase, N-terminal;IPR012951 Berberine/berberine-like;IPR016166 FAD-binding, type 2;IPR016167 FAD-binding, type 2, subdomain 1;IPR016169 CO dehydrogenase flavoprotein-like, FAD-binding, subdomain 2;IPR036318 FAD-binding, type 2-like superfamily;	-	sp|Q8GTB6|THCAS_CANSA Tetrahydrocannabinolic acid synthase OS=Cannabis sativa OX=3483 PE=1 SV=1	0	0	0	0	0	0	0	chr1:22485281-22485300	0	0	0
SV_COMDEL_1G009210	COMDEL	6440	chr1	23424695	23431150	Csa9930_1G038360	chr1	23425067	23425818	90%coverage	GO:0016491 oxidoreductase activity;GO:0050660 flavin adenine dinucleotide binding;GO:0055114 oxidation-reduction process;GO:0016614 oxidoreductase activity, acting on CH-OH group of donors;GO:0003824 catalytic activity;	IPR006094 FAD linked oxidase, N-terminal;IPR012951 Berberine/berberine-like;IPR016166 FAD-binding, type 2;IPR016167 FAD-binding, type 2, subdomain 1;IPR016169 CO dehydrogenase flavoprotein-like, FAD-binding, subdomain 2;IPR036318 FAD-binding, type 2-like superfamily;	-	sp|Q8GTB6|THCAS_CANSA Tetrahydrocannabinolic acid synthase OS=Cannabis sativa OX=3483 PE=1 SV=1	0	0	0	0	0	0	0	chr1:22496921-22496936	0	0	0
SV_COMDEL_1G009210	COMDEL	6440	chr1	23424695	23431150	Csa9930_1G038370	chr1	23429933	23430097	90%coverage	-	-	-	-	0	0	0	0	0	0	0	chr1:22496921-22496936	0	0	0
SV_COMDEL_1G009220	COMDEL	3788	chr1	23431162	23434953	Csa9930_1G038380	chr1	23433721	23434511	90%coverage	GO:0050660 flavin adenine dinucleotide binding;GO:0016491 oxidoreductase activity;GO:0055114 oxidation-reduction process;GO:0003824 catalytic activity;GO:0016614 oxidoreductase activity, acting on CH-OH group of donors;	IPR006094 FAD linked oxidase, N-terminal;IPR012951 Berberine/berberine-like;IPR016166 FAD-binding, type 2;IPR016167 FAD-binding, type 2, subdomain 1;IPR016169 CO dehydrogenase flavoprotein-like, FAD-binding, subdomain 2;IPR036318 FAD-binding, type 2-like superfamily;	-	sp|A6P6V9|CBDAS_CANSA Cannabidiolic acid synthase OS=Cannabis sativa OX=3483 GN=CBDAS PE=1 SV=1	0	0	0	0	0	0	0	chr1:22496948-22496951	0	0	0
SV_COMDEL_1G009230	COMDEL	2367	chr1	23434972	23437353	Csa9930_1G038380	chr1	23435812	23436615	90%coverage	GO:0050660 flavin adenine dinucleotide binding;GO:0016491 oxidoreductase activity;GO:0055114 oxidation-reduction process;GO:0003824 catalytic activity;GO:0016614 oxidoreductase activity, acting on CH-OH group of donors;	IPR006094 FAD linked oxidase, N-terminal;IPR012951 Berberine/berberine-like;IPR016166 FAD-binding, type 2;IPR016167 FAD-binding, type 2, subdomain 1;IPR016169 CO dehydrogenase flavoprotein-like, FAD-binding, subdomain 2;IPR036318 FAD-binding, type 2-like superfamily;	-	sp|A6P6V9|CBDAS_CANSA Cannabidiolic acid synthase OS=Cannabis sativa OX=3483 GN=CBDAS PE=1 SV=1	0	0	0	0	0	0	0	chr1:22496970-22496984	0	0	0
SV_COMDEL_1G009230	COMDEL	2367	chr1	23434972	23437353	Csa9930_1G038380	chr1	23436967	23436976	90%coverage	GO:0050660 flavin adenine dinucleotide binding;GO:0016491 oxidoreductase activity;GO:0055114 oxidation-reduction process;GO:0003824 catalytic activity;GO:0016614 oxidoreductase activity, acting on CH-OH group of donors;	IPR006094 FAD linked oxidase, N-terminal;IPR012951 Berberine/berberine-like;IPR016166 FAD-binding, type 2;IPR016167 FAD-binding, type 2, subdomain 1;IPR016169 CO dehydrogenase flavoprotein-like, FAD-binding, subdomain 2;IPR036318 FAD-binding, type 2-like superfamily;	-	sp|A6P6V9|CBDAS_CANSA Cannabidiolic acid synthase OS=Cannabis sativa OX=3483 GN=CBDAS PE=1 SV=1	0	0	0	0	0	0	0	chr1:22496970-22496984	0	0	0
SV_COMDEL_1G009240	COMDEL	22008	chr1	23437364	23459389	Csa9930_1G038390	chr1	23453160	23454027	90%coverage	GO:0016614 oxidoreductase activity, acting on CH-OH group of donors;GO:0050660 flavin adenine dinucleotide binding;GO:0055114 oxidation-reduction process;GO:0003824 catalytic activity;GO:0016491 oxidoreductase activity;	IPR006094 FAD linked oxidase, N-terminal;IPR012951 Berberine/berberine-like;IPR016166 FAD-binding, type 2;IPR016167 FAD-binding, type 2, subdomain 1;IPR016169 CO dehydrogenase flavoprotein-like, FAD-binding, subdomain 2;IPR036318 FAD-binding, type 2-like superfamily;	-	sp|Q9SVG5|BBE18_ARATH Berberine bridge enzyme-like 18 OS=Arabidopsis thaliana OX=3702 GN=At4g20820 PE=3 SV=1	0	0	0	0	0	0	0	chr1:22496995-22497012	0	0	0
SV_COMDEL_1G009240	COMDEL	22008	chr1	23437364	23459389	Csa9930_1G038390	chr1	23455026	23455765	90%coverage	GO:0016614 oxidoreductase activity, acting on CH-OH group of donors;GO:0050660 flavin adenine dinucleotide binding;GO:0055114 oxidation-reduction process;GO:0003824 catalytic activity;GO:0016491 oxidoreductase activity;	IPR006094 FAD linked oxidase, N-terminal;IPR012951 Berberine/berberine-like;IPR016166 FAD-binding, type 2;IPR016167 FAD-binding, type 2, subdomain 1;IPR016169 CO dehydrogenase flavoprotein-like, FAD-binding, subdomain 2;IPR036318 FAD-binding, type 2-like superfamily;	-	sp|Q9SVG5|BBE18_ARATH Berberine bridge enzyme-like 18 OS=Arabidopsis thaliana OX=3702 GN=At4g20820 PE=3 SV=1	0	0	0	0	0	0	0	chr1:22496995-22497012	0	0	0
SV_COMDEL_1G009280	COMDEL	1700	chr1	23462172	23463992	Csa9930_1G038400	chr1	23462842	23463712	90%coverage	GO:0016614 oxidoreductase activity, acting on CH-OH group of donors;GO:0050660 flavin adenine dinucleotide binding;GO:0055114 oxidation-reduction process;GO:0016491 oxidoreductase activity;GO:0003824 catalytic activity;	IPR006094 FAD linked oxidase, N-terminal;IPR012951 Berberine/berberine-like;IPR016166 FAD-binding, type 2;IPR016167 FAD-binding, type 2, subdomain 1;IPR016169 CO dehydrogenase flavoprotein-like, FAD-binding, subdomain 2;IPR036318 FAD-binding, type 2-like superfamily;	-	sp|Q8GTB6|THCAS_CANSA Tetrahydrocannabinolic acid synthase OS=Cannabis sativa OX=3483 PE=1 SV=1	0	0	0	0	0	0	0	chr1:22497112-22497232	0	0	0
SV_COMDEL_1G009300	COMDEL	964	chr1	23464473	23465438	Csa9930_1G038400	chr1	23465027	23465763	50%coverage	GO:0016614 oxidoreductase activity, acting on CH-OH group of donors;GO:0050660 flavin adenine dinucleotide binding;GO:0055114 oxidation-reduction process;GO:0016491 oxidoreductase activity;GO:0003824 catalytic activity;	IPR006094 FAD linked oxidase, N-terminal;IPR012951 Berberine/berberine-like;IPR016166 FAD-binding, type 2;IPR016167 FAD-binding, type 2, subdomain 1;IPR016169 CO dehydrogenase flavoprotein-like, FAD-binding, subdomain 2;IPR036318 FAD-binding, type 2-like superfamily;	-	sp|Q8GTB6|THCAS_CANSA Tetrahydrocannabinolic acid synthase OS=Cannabis sativa OX=3483 PE=1 SV=1	0	0	0	0	0	0	0	chr1:22497278-22497279	0	0	0
SV_COMDEL_1G009320	COMDEL	49093	chr1	23465449	23514544	Csa9930_1G038410	chr1	23467951	23468854	90%coverage	GO:0016614 oxidoreductase activity, acting on CH-OH group of donors;GO:0050660 flavin adenine dinucleotide binding;GO:0055114 oxidation-reduction process;GO:0016491 oxidoreductase activity;GO:0003824 catalytic activity;	IPR006094 FAD linked oxidase, N-terminal;IPR012951 Berberine/berberine-like;IPR016166 FAD-binding, type 2;IPR016167 FAD-binding, type 2, subdomain 1;IPR016169 CO dehydrogenase flavoprotein-like, FAD-binding, subdomain 2;IPR036318 FAD-binding, type 2-like superfamily;	-	sp|A6P6W1|CASL2_CANSA Cannabidiolic acid synthase-like 2 OS=Cannabis sativa OX=3483 GN=CBDAS3 PE=2 SV=1	0	0	0	0	0	0	0	chr1:22497290-22497292	0	0	0
SV_COMDEL_1G009320	COMDEL	49093	chr1	23465449	23514544	Csa9930_1G038410	chr1	23469105	23469871	90%coverage	GO:0016614 oxidoreductase activity, acting on CH-OH group of donors;GO:0050660 flavin adenine dinucleotide binding;GO:0055114 oxidation-reduction process;GO:0016491 oxidoreductase activity;GO:0003824 catalytic activity;	IPR006094 FAD linked oxidase, N-terminal;IPR012951 Berberine/berberine-like;IPR016166 FAD-binding, type 2;IPR016167 FAD-binding, type 2, subdomain 1;IPR016169 CO dehydrogenase flavoprotein-like, FAD-binding, subdomain 2;IPR036318 FAD-binding, type 2-like superfamily;	-	sp|A6P6W1|CASL2_CANSA Cannabidiolic acid synthase-like 2 OS=Cannabis sativa OX=3483 GN=CBDAS3 PE=2 SV=1	0	0	0	0	0	0	0	chr1:22497290-22497292	0	0	0
SV_COMDEL_1G009320	COMDEL	49093	chr1	23465449	23514544	Csa9930_1G038420	chr1	23480599	23480850	90%coverage	-	IPR001251 CRAL-TRIO lipid binding domain;IPR009038 GOLD domain;IPR011074 CRAL/TRIO, N-terminal domain;IPR036273 CRAL/TRIO, N-terminal domain superfamily;IPR036865 CRAL-TRIO lipid binding domain superfamily;	-	sp|Q94C59|PATL4_ARATH Patellin-4 OS=Arabidopsis thaliana OX=3702 GN=PATL4 PE=1 SV=2	0	0	0	0	0	0	0	chr1:22497290-22497292	0	0	0
SV_COMDEL_1G009320	COMDEL	49093	chr1	23465449	23514544	Csa9930_1G038420	chr1	23481026	23481170	90%coverage	-	IPR001251 CRAL-TRIO lipid binding domain;IPR009038 GOLD domain;IPR011074 CRAL/TRIO, N-terminal domain;IPR036273 CRAL/TRIO, N-terminal domain superfamily;IPR036865 CRAL-TRIO lipid binding domain superfamily;	-	sp|Q94C59|PATL4_ARATH Patellin-4 OS=Arabidopsis thaliana OX=3702 GN=PATL4 PE=1 SV=2	0	0	0	0	0	0	0	chr1:22497290-22497292	0	0	0
SV_COMDEL_1G009320	COMDEL	49093	chr1	23465449	23514544	Csa9930_1G038420	chr1	23481264	23481388	90%coverage	-	IPR001251 CRAL-TRIO lipid binding domain;IPR009038 GOLD domain;IPR011074 CRAL/TRIO, N-terminal domain;IPR036273 CRAL/TRIO, N-terminal domain superfamily;IPR036865 CRAL-TRIO lipid binding domain superfamily;	-	sp|Q94C59|PATL4_ARATH Patellin-4 OS=Arabidopsis thaliana OX=3702 GN=PATL4 PE=1 SV=2	0	0	0	0	0	0	0	chr1:22497290-22497292	0	0	0
SV_COMDEL_1G009320	COMDEL	49093	chr1	23465449	23514544	Csa9930_1G038420	chr1	23481485	23482432	90%coverage	-	IPR001251 CRAL-TRIO lipid binding domain;IPR009038 GOLD domain;IPR011074 CRAL/TRIO, N-terminal domain;IPR036273 CRAL/TRIO, N-terminal domain superfamily;IPR036865 CRAL-TRIO lipid binding domain superfamily;	-	sp|Q94C59|PATL4_ARATH Patellin-4 OS=Arabidopsis thaliana OX=3702 GN=PATL4 PE=1 SV=2	0	0	0	0	0	0	0	chr1:22497290-22497292	0	0	0
SV_COMDEL_1G009340	COMDEL	588	chr1	23514821	23515650	Csa9930_1G038430	chr1	23515115	23515273	90%coverage	-	-	-	-	0	0	0	0	0	0	0	chr1:22498679-22498920	0	0	0
SV_COMDEL_1G009390	COMDEL	1694	chr1	23522189	23524128	Csa9930_1G038440	chr1	23522169	23522229	50%coverage	GO:0003678 DNA helicase activity;GO:0005524 ATP binding;GO:0006260 DNA replication;	IPR006171 TOPRIM domain;IPR007694 DNA helicase, DnaB-like, C-terminal;IPR027417 P-loop containing nucleoside triphosphate hydrolase;IPR034154 Archaeal primase DnaG/twinkle, TOPRIM domain;	-	sp|B5X582|TWIH_ARATH Twinkle homolog protein, chloroplastic/mitochondrial OS=Arabidopsis thaliana OX=3702 GN=At1g30680 PE=1 SV=1	0	0	0	0	0	0	0	chr1:22499806-22500051	0	0	0
SV_COMDEL_1G009390	COMDEL	1694	chr1	23522189	23524128	Csa9930_1G038440	chr1	23523893	23523960	90%coverage	GO:0003678 DNA helicase activity;GO:0005524 ATP binding;GO:0006260 DNA replication;	IPR006171 TOPRIM domain;IPR007694 DNA helicase, DnaB-like, C-terminal;IPR027417 P-loop containing nucleoside triphosphate hydrolase;IPR034154 Archaeal primase DnaG/twinkle, TOPRIM domain;	-	sp|B5X582|TWIH_ARATH Twinkle homolog protein, chloroplastic/mitochondrial OS=Arabidopsis thaliana OX=3702 GN=At1g30680 PE=1 SV=1	0	0	0	0	0	0	0	chr1:22499806-22500051	0	0	0
SV_COMDEL_1G009390	COMDEL	1694	chr1	23522189	23524128	Csa9930_1G038440	chr1	23524046	23524180	50%coverage	GO:0003678 DNA helicase activity;GO:0005524 ATP binding;GO:0006260 DNA replication;	IPR006171 TOPRIM domain;IPR007694 DNA helicase, DnaB-like, C-terminal;IPR027417 P-loop containing nucleoside triphosphate hydrolase;IPR034154 Archaeal primase DnaG/twinkle, TOPRIM domain;	-	sp|B5X582|TWIH_ARATH Twinkle homolog protein, chloroplastic/mitochondrial OS=Arabidopsis thaliana OX=3702 GN=At1g30680 PE=1 SV=1	0	0	0	0	0	0	0	chr1:22499806-22500051	0	0	0
SV_COMDEL_1G009410	COMDEL	7455	chr1	23525636	23533124	Csa9930_1G038440	chr1	23530495	23530591	90%coverage	GO:0003678 DNA helicase activity;GO:0005524 ATP binding;GO:0006260 DNA replication;	IPR006171 TOPRIM domain;IPR007694 DNA helicase, DnaB-like, C-terminal;IPR027417 P-loop containing nucleoside triphosphate hydrolase;IPR034154 Archaeal primase DnaG/twinkle, TOPRIM domain;	-	sp|B5X582|TWIH_ARATH Twinkle homolog protein, chloroplastic/mitochondrial OS=Arabidopsis thaliana OX=3702 GN=At1g30680 PE=1 SV=1	0	0	0	0	0	0	0	chr1:22502100-22502133	0	0	0
SV_COMDEL_1G009410	COMDEL	7455	chr1	23525636	23533124	Csa9930_1G038440	chr1	23532057	23532188	90%coverage	GO:0003678 DNA helicase activity;GO:0005524 ATP binding;GO:0006260 DNA replication;	IPR006171 TOPRIM domain;IPR007694 DNA helicase, DnaB-like, C-terminal;IPR027417 P-loop containing nucleoside triphosphate hydrolase;IPR034154 Archaeal primase DnaG/twinkle, TOPRIM domain;	-	sp|B5X582|TWIH_ARATH Twinkle homolog protein, chloroplastic/mitochondrial OS=Arabidopsis thaliana OX=3702 GN=At1g30680 PE=1 SV=1	0	0	0	0	0	0	0	chr1:22502100-22502133	0	0	0
SV_COMDEL_1G009420	COMDEL	405	chr1	23533138	23533918	Csa9930_1G038440	chr1	23533119	23533202	50%coverage	GO:0003678 DNA helicase activity;GO:0005524 ATP binding;GO:0006260 DNA replication;	IPR006171 TOPRIM domain;IPR007694 DNA helicase, DnaB-like, C-terminal;IPR027417 P-loop containing nucleoside triphosphate hydrolase;IPR034154 Archaeal primase DnaG/twinkle, TOPRIM domain;	-	sp|B5X582|TWIH_ARATH Twinkle homolog protein, chloroplastic/mitochondrial OS=Arabidopsis thaliana OX=3702 GN=At1g30680 PE=1 SV=1	0	0	0	0	0	0	0	chr1:22502147-22502522	0	0	0
SV_COMDEL_1G009420	COMDEL	405	chr1	23533138	23533918	Csa9930_1G038440	chr1	23533723	23533784	90%coverage	GO:0003678 DNA helicase activity;GO:0005524 ATP binding;GO:0006260 DNA replication;	IPR006171 TOPRIM domain;IPR007694 DNA helicase, DnaB-like, C-terminal;IPR027417 P-loop containing nucleoside triphosphate hydrolase;IPR034154 Archaeal primase DnaG/twinkle, TOPRIM domain;	-	sp|B5X582|TWIH_ARATH Twinkle homolog protein, chloroplastic/mitochondrial OS=Arabidopsis thaliana OX=3702 GN=At1g30680 PE=1 SV=1	0	0	0	0	0	0	0	chr1:22502147-22502522	0	0	0
SV_COMDEL_1G009430	COMDEL	932	chr1	23533933	23534872	Csa9930_1G038440	chr1	23534713	23534844	90%coverage	GO:0003678 DNA helicase activity;GO:0005524 ATP binding;GO:0006260 DNA replication;	IPR006171 TOPRIM domain;IPR007694 DNA helicase, DnaB-like, C-terminal;IPR027417 P-loop containing nucleoside triphosphate hydrolase;IPR034154 Archaeal primase DnaG/twinkle, TOPRIM domain;	-	sp|B5X582|TWIH_ARATH Twinkle homolog protein, chloroplastic/mitochondrial OS=Arabidopsis thaliana OX=3702 GN=At1g30680 PE=1 SV=1	0	0	0	0	0	0	0	chr1:22502537-22502544	0	0	0
SV_COMDEL_1G009440	COMDEL	2289	chr1	23534883	23537221	Csa9930_1G038440	chr1	23536390	23536572	90%coverage	GO:0003678 DNA helicase activity;GO:0005524 ATP binding;GO:0006260 DNA replication;	IPR006171 TOPRIM domain;IPR007694 DNA helicase, DnaB-like, C-terminal;IPR027417 P-loop containing nucleoside triphosphate hydrolase;IPR034154 Archaeal primase DnaG/twinkle, TOPRIM domain;	-	sp|B5X582|TWIH_ARATH Twinkle homolog protein, chloroplastic/mitochondrial OS=Arabidopsis thaliana OX=3702 GN=At1g30680 PE=1 SV=1	0	0	0	0	0	0	0	chr1:22502555-22502604	0	0	0
SV_COMDEL_1G009440	COMDEL	2289	chr1	23534883	23537221	Csa9930_1G038440	chr1	23537075	23537135	90%coverage	GO:0003678 DNA helicase activity;GO:0005524 ATP binding;GO:0006260 DNA replication;	IPR006171 TOPRIM domain;IPR007694 DNA helicase, DnaB-like, C-terminal;IPR027417 P-loop containing nucleoside triphosphate hydrolase;IPR034154 Archaeal primase DnaG/twinkle, TOPRIM domain;	-	sp|B5X582|TWIH_ARATH Twinkle homolog protein, chloroplastic/mitochondrial OS=Arabidopsis thaliana OX=3702 GN=At1g30680 PE=1 SV=1	0	0	0	0	0	0	0	chr1:22502555-22502604	0	0	0
SV_COMDEL_1G009450	COMDEL	3626	chr1	23537233	23540938	Csa9930_1G038440	chr1	23537234	23537319	90%coverage	GO:0003678 DNA helicase activity;GO:0005524 ATP binding;GO:0006260 DNA replication;	IPR006171 TOPRIM domain;IPR007694 DNA helicase, DnaB-like, C-terminal;IPR027417 P-loop containing nucleoside triphosphate hydrolase;IPR034154 Archaeal primase DnaG/twinkle, TOPRIM domain;	-	sp|B5X582|TWIH_ARATH Twinkle homolog protein, chloroplastic/mitochondrial OS=Arabidopsis thaliana OX=3702 GN=At1g30680 PE=1 SV=1	0	0	0	0	0	0	0	chr1:22502616-22502695	0	0	0
SV_COMDEL_1G009450	COMDEL	3626	chr1	23537233	23540938	Csa9930_1G038440	chr1	23537409	23537456	90%coverage	GO:0003678 DNA helicase activity;GO:0005524 ATP binding;GO:0006260 DNA replication;	IPR006171 TOPRIM domain;IPR007694 DNA helicase, DnaB-like, C-terminal;IPR027417 P-loop containing nucleoside triphosphate hydrolase;IPR034154 Archaeal primase DnaG/twinkle, TOPRIM domain;	-	sp|B5X582|TWIH_ARATH Twinkle homolog protein, chloroplastic/mitochondrial OS=Arabidopsis thaliana OX=3702 GN=At1g30680 PE=1 SV=1	0	0	0	0	0	0	0	chr1:22502616-22502695	0	0	0
SV_COMDEL_1G009480	COMDEL	1547	chr1	23542901	23544455	Csa9930_1G038440	chr1	23543709	23543825	90%coverage	GO:0003678 DNA helicase activity;GO:0005524 ATP binding;GO:0006260 DNA replication;	IPR006171 TOPRIM domain;IPR007694 DNA helicase, DnaB-like, C-terminal;IPR027417 P-loop containing nucleoside triphosphate hydrolase;IPR034154 Archaeal primase DnaG/twinkle, TOPRIM domain;	-	sp|B5X582|TWIH_ARATH Twinkle homolog protein, chloroplastic/mitochondrial OS=Arabidopsis thaliana OX=3702 GN=At1g30680 PE=1 SV=1	0	0	0	0	0	0	0	chr1:22503000-22503007	0	0	0
SV_COMDEL_1G009480	COMDEL	1547	chr1	23542901	23544455	Csa9930_1G038440	chr1	23543896	23543961	90%coverage	GO:0003678 DNA helicase activity;GO:0005524 ATP binding;GO:0006260 DNA replication;	IPR006171 TOPRIM domain;IPR007694 DNA helicase, DnaB-like, C-terminal;IPR027417 P-loop containing nucleoside triphosphate hydrolase;IPR034154 Archaeal primase DnaG/twinkle, TOPRIM domain;	-	sp|B5X582|TWIH_ARATH Twinkle homolog protein, chloroplastic/mitochondrial OS=Arabidopsis thaliana OX=3702 GN=At1g30680 PE=1 SV=1	0	0	0	0	0	0	0	chr1:22503000-22503007	0	0	0
SV_COMDEL_1G009480	COMDEL	1547	chr1	23542901	23544455	Csa9930_1G038440	chr1	23544183	23544263	90%coverage	GO:0003678 DNA helicase activity;GO:0005524 ATP binding;GO:0006260 DNA replication;	IPR006171 TOPRIM domain;IPR007694 DNA helicase, DnaB-like, C-terminal;IPR027417 P-loop containing nucleoside triphosphate hydrolase;IPR034154 Archaeal primase DnaG/twinkle, TOPRIM domain;	-	sp|B5X582|TWIH_ARATH Twinkle homolog protein, chloroplastic/mitochondrial OS=Arabidopsis thaliana OX=3702 GN=At1g30680 PE=1 SV=1	0	0	0	0	0	0	0	chr1:22503000-22503007	0	0	0
SV_COMDEL_1G009500	COMDEL	2774	chr1	23545072	23547909	Csa9930_1G038440	chr1	23546022	23546105	90%coverage	GO:0003678 DNA helicase activity;GO:0005524 ATP binding;GO:0006260 DNA replication;	IPR006171 TOPRIM domain;IPR007694 DNA helicase, DnaB-like, C-terminal;IPR027417 P-loop containing nucleoside triphosphate hydrolase;IPR034154 Archaeal primase DnaG/twinkle, TOPRIM domain;	-	sp|B5X582|TWIH_ARATH Twinkle homolog protein, chloroplastic/mitochondrial OS=Arabidopsis thaliana OX=3702 GN=At1g30680 PE=1 SV=1	0	0	0	0	0	0	0	chr1:22503081-22503144	0	0	0
SV_COMDEL_1G009500	COMDEL	2774	chr1	23545072	23547909	Csa9930_1G038440	chr1	23546611	23546721	90%coverage	GO:0003678 DNA helicase activity;GO:0005524 ATP binding;GO:0006260 DNA replication;	IPR006171 TOPRIM domain;IPR007694 DNA helicase, DnaB-like, C-terminal;IPR027417 P-loop containing nucleoside triphosphate hydrolase;IPR034154 Archaeal primase DnaG/twinkle, TOPRIM domain;	-	sp|B5X582|TWIH_ARATH Twinkle homolog protein, chloroplastic/mitochondrial OS=Arabidopsis thaliana OX=3702 GN=At1g30680 PE=1 SV=1	0	0	0	0	0	0	0	chr1:22503081-22503144	0	0	0
SV_COMDEL_1G009530	COMDEL	1962	chr1	23578018	23580057	Csa9930_1G038500	chr1	23578386	23578693	90%coverage	-	-	-	-	0	0	0	0	0	0	chr1:23114690-23114767	0	chr1:22850195-22850272	0	0
SV_COMDEL_1G010170	COMDEL	6162	chr1	26074777	26080941	Csa9930_1G041780	chr1	26080703	26081163	50%coverage	GO:0004553 hydrolase activity, hydrolyzing O-glycosyl compounds;GO:0005975 carbohydrate metabolic process;	IPR000490 Glycoside hydrolase family 17;IPR017853 Glycoside hydrolase superfamily;	-	sp|P07979|GUB_NICPL Lichenase OS=Nicotiana plumbaginifolia OX=4092 GN=GN1 PE=2 SV=3	0	0	0	0	0	0	chr1:25836279-25836281	0	0	0	0
SV_COMDEL_1G010180	COMDEL	3039	chr1	26083063	26086104	Csa9930_1G041780	chr1	26083268	26083562	90%coverage	GO:0004553 hydrolase activity, hydrolyzing O-glycosyl compounds;GO:0005975 carbohydrate metabolic process;	IPR000490 Glycoside hydrolase family 17;IPR017853 Glycoside hydrolase superfamily;	-	sp|P07979|GUB_NICPL Lichenase OS=Nicotiana plumbaginifolia OX=4092 GN=GN1 PE=2 SV=3	0	chr1:24586418-24586420	0	0	0	0	0	0	0	0	0
SV_COMDEL_1G010180	COMDEL	3039	chr1	26083063	26086104	Csa9930_1G041790	chr1	26083586	26084293	90%coverage	GO:0004553 hydrolase activity, hydrolyzing O-glycosyl compounds;GO:0005975 carbohydrate metabolic process;	IPR000490 Glycoside hydrolase family 17;IPR017853 Glycoside hydrolase superfamily;	-	sp|A7PQW3|E13B_VITVI Glucan endo-1,3-beta-glucosidase OS=Vitis vinifera OX=29760 GN=VIT_06s0061g00120 PE=1 SV=2	0	chr1:24586418-24586420	0	0	0	0	0	0	0	0	0
SV_COMDEL_1G010190	COMDEL	3065	chr1	26083188	26086255	Csa9930_1G041780	chr1	26083268	26083562	90%coverage	GO:0004553 hydrolase activity, hydrolyzing O-glycosyl compounds;GO:0005975 carbohydrate metabolic process;	IPR000490 Glycoside hydrolase family 17;IPR017853 Glycoside hydrolase superfamily;	-	sp|P07979|GUB_NICPL Lichenase OS=Nicotiana plumbaginifolia OX=4092 GN=GN1 PE=2 SV=3	0	0	0	0	0	chr1:25903585-25903587	0	0	0	0	0
SV_COMDEL_1G010190	COMDEL	3065	chr1	26083188	26086255	Csa9930_1G041790	chr1	26083586	26084293	90%coverage	GO:0004553 hydrolase activity, hydrolyzing O-glycosyl compounds;GO:0005975 carbohydrate metabolic process;	IPR000490 Glycoside hydrolase family 17;IPR017853 Glycoside hydrolase superfamily;	-	sp|A7PQW3|E13B_VITVI Glucan endo-1,3-beta-glucosidase OS=Vitis vinifera OX=29760 GN=VIT_06s0061g00120 PE=1 SV=2	0	0	0	0	0	chr1:25903585-25903587	0	0	0	0	0
SV_COMDEL_1G010520	COMDEL	21202	chr1	27017674	27038887	Csa9930_1G042990	chr1	27020383	27021201	90%coverage	GO:0005507 copper ion binding;GO:0016491 oxidoreductase activity;GO:0055114 oxidation-reduction process;GO:0005576 extracellular region;	IPR001117 Multicopper oxidase, type 1;IPR008972 Cupredoxin;IPR011706 Multicopper oxidase, type 2;IPR011707 Multicopper oxidase, type 3;IPR017760 L-ascorbate oxidase, plants;IPR034259 Ascorbate oxidase, first cupredoxin domain;	-	sp|P14133|ASO_CUCSA L-ascorbate oxidase OS=Cucumis sativus OX=3659 PE=1 SV=1	0	0	0	0	0	0	chr1:26776004-26776015	0	0	0	0
SV_COMDEL_1G010520	COMDEL	21202	chr1	27017674	27038887	Csa9930_1G042990	chr1	27021325	27021522	90%coverage	GO:0005507 copper ion binding;GO:0016491 oxidoreductase activity;GO:0055114 oxidation-reduction process;GO:0005576 extracellular region;	IPR001117 Multicopper oxidase, type 1;IPR008972 Cupredoxin;IPR011706 Multicopper oxidase, type 2;IPR011707 Multicopper oxidase, type 3;IPR017760 L-ascorbate oxidase, plants;IPR034259 Ascorbate oxidase, first cupredoxin domain;	-	sp|P14133|ASO_CUCSA L-ascorbate oxidase OS=Cucumis sativus OX=3659 PE=1 SV=1	0	0	0	0	0	0	chr1:26776004-26776015	0	0	0	0
SV_COMDEL_1G010520	COMDEL	21202	chr1	27017674	27038887	Csa9930_1G042990	chr1	27023211	27023423	90%coverage	GO:0005507 copper ion binding;GO:0016491 oxidoreductase activity;GO:0055114 oxidation-reduction process;GO:0005576 extracellular region;	IPR001117 Multicopper oxidase, type 1;IPR008972 Cupredoxin;IPR011706 Multicopper oxidase, type 2;IPR011707 Multicopper oxidase, type 3;IPR017760 L-ascorbate oxidase, plants;IPR034259 Ascorbate oxidase, first cupredoxin domain;	-	sp|P14133|ASO_CUCSA L-ascorbate oxidase OS=Cucumis sativus OX=3659 PE=1 SV=1	0	0	0	0	0	0	chr1:26776004-26776015	0	0	0	0
SV_COMDEL_1G010520	COMDEL	21202	chr1	27017674	27038887	Csa9930_1G042990	chr1	27023518	27023916	90%coverage	GO:0005507 copper ion binding;GO:0016491 oxidoreductase activity;GO:0055114 oxidation-reduction process;GO:0005576 extracellular region;	IPR001117 Multicopper oxidase, type 1;IPR008972 Cupredoxin;IPR011706 Multicopper oxidase, type 2;IPR011707 Multicopper oxidase, type 3;IPR017760 L-ascorbate oxidase, plants;IPR034259 Ascorbate oxidase, first cupredoxin domain;	-	sp|P14133|ASO_CUCSA L-ascorbate oxidase OS=Cucumis sativus OX=3659 PE=1 SV=1	0	0	0	0	0	0	chr1:26776004-26776015	0	0	0	0
SV_COMDEL_1G010580	COMDEL	593.5	chr1	27259776	27260385	Csa9930_1G043120	chr1	27259804	27259932	90%coverage	GO:0046872 metal ion binding;GO:0003723 RNA binding;GO:0003676 nucleic acid binding;GO:0008080 N-acetyltransferase activity;	IPR000182 GNAT domain;IPR000571 Zinc finger, CCCH-type;IPR004087 K Homology domain;IPR004088 K Homology domain, type 1;IPR007807 Helicase domain;IPR027992 Possible tRNA binding domain;IPR032672 TmcA/NAT10/Kre33;IPR036612 K Homology domain, type 1 superfamily;IPR036855 Zinc finger, CCCH-type superfamily;	-	sp|Q9M2Q4|NT102_ARATH RNA cytidine acetyltransferase 2 OS=Arabidopsis thaliana OX=3702 GN=At3g57940 PE=2 SV=2	0	0	0	0	0	0	0	chr1:27125378-27125392	chr1:26562944-26562967	0	0
SV_COMDEL_1G010580	COMDEL	593.5	chr1	27259776	27260385	Csa9930_1G043120	chr1	27260036	27260164	90%coverage	GO:0046872 metal ion binding;GO:0003723 RNA binding;GO:0003676 nucleic acid binding;GO:0008080 N-acetyltransferase activity;	IPR000182 GNAT domain;IPR000571 Zinc finger, CCCH-type;IPR004087 K Homology domain;IPR004088 K Homology domain, type 1;IPR007807 Helicase domain;IPR027992 Possible tRNA binding domain;IPR032672 TmcA/NAT10/Kre33;IPR036612 K Homology domain, type 1 superfamily;IPR036855 Zinc finger, CCCH-type superfamily;	-	sp|Q9M2Q4|NT102_ARATH RNA cytidine acetyltransferase 2 OS=Arabidopsis thaliana OX=3702 GN=At3g57940 PE=2 SV=2	0	0	0	0	0	0	0	chr1:27125378-27125392	chr1:26562944-26562967	0	0
SV_COMDEL_1G011100	COMDEL	463	chr1	28280176	28281283	Csa9930_1G044290	chr1	28280657	28280842	90%coverage	-	-	-	-	0	0	0	0	0	0	0	0	0	0	chr1:27048819-27049463
SV_COMDEL_1G011110	COMDEL	466	chr1	28281298	28281791	Csa9930_1G044290	chr1	28281533	28281617	90%coverage	-	-	-	-	0	0	0	0	0	0	0	0	0	0	chr1:27049478-27049505
SV_COMDEL_1G011140	COMDEL	2762	chr1	28309265	28312159	Csa9930_1G044320	chr1	28311488	28311787	90%coverage	-	-	-	-	0	0	0	0	0	0	0	0	0	chr1:27361424-27361556	0
SV_COMDEL_1G011160	COMDEL	945	chr1	28310980	28312162	Csa9930_1G044320	chr1	28311488	28311787	90%coverage	-	-	-	-	0	0	0	0	0	0	0	0	0	0	chr1:27077460-27077697
SV_COMDEL_1G011170	COMDEL	197	chr1	28311337	28311890	Csa9930_1G044320	chr1	28311488	28311787	90%coverage	-	-	-	-	0	0	0	0	0	chr1:28136906-28137262	0	chr1:28181741-28182097	0	0	0
SV_COMDEL_1G011530	COMDEL	4313	chr1	29314148	29318464	Csa9930_1G045080	chr1	29318158	29318355	90%coverage	-	-	-	-	0	0	chr1:28532931-28532934	chr1:27757180-27757183	chr1:28222498-28222501	chr1:29127087-29127090	0	0	0	0	0
SV_COMDEL_1G011780	COMDEL	664	chr1	29928807	29929474	Csa9930_1G045540	chr1	29929350	29929507	50%coverage	-	IPR032845 U11/U12 small nuclear ribonucleoprotein 48kDa protein;	-	sp|Q9M8X2|U1148_ARATH U11/U12 small nuclear ribonucleoprotein 48 kDa protein OS=Arabidopsis thaliana OX=3702 GN=SNRNP48 PE=3 SV=1	0	0	0	0	0	0	chr1:29748103-29748106	chr1:29894913-29894916	0	0	0
SV_COMDEL_1G011840	COMDEL	1492	chr1	30057015	30058569	Csa9930_1G045620	chr1	30058012	30058341	90%coverage	-	-	-	-	0	0	0	0	0	0	0	0	chr1:29487479-29487541	0	0
SV_COMDEL_1G011880	COMDEL	3977	chr1	30183638	30187624	Csa9930_1G045780	chr1	30185543	30185612	90%coverage	GO:0004553 hydrolase activity, hydrolyzing O-glycosyl compounds;GO:0005975 carbohydrate metabolic process;	IPR000490 Glycoside hydrolase family 17;IPR017853 Glycoside hydrolase superfamily;	-	sp|P52408|E13B_PRUPE Glucan endo-1,3-beta-glucosidase, basic isoform OS=Prunus persica OX=3760 GN=GNS1 PE=3 SV=1	0	0	chr1:29433042-29433051	0	0	0	0	0	0	0	0
SV_COMDEL_1G011980	COMDEL	90	chr1	30299873	30300260	Csa9930_1G045850	chr1	30299972	30300034	90%coverage	GO:0004553 hydrolase activity, hydrolyzing O-glycosyl compounds;GO:0005975 carbohydrate metabolic process;	IPR001764 Glycoside hydrolase, family 3, N-terminal;IPR002772 Glycoside hydrolase family 3 C-terminal domain;IPR017853 Glycoside hydrolase superfamily;IPR036881 Glycoside hydrolase family 3 C-terminal domain superfamily;IPR036962 Glycoside hydrolase, family 3, N-terminal domain superfamily;	-	sp|A7LXU3|BGH3B_BACO1 Beta-glucosidase BoGH3B OS=Bacteroides ovatus (strain ATCC 8483 / DSM 1896 / JCM 5824 / NCTC 11153) OX=411476 GN=BACOVA_02659 PE=1 SV=1	0	0	0	0	0	0	chr1:30116468-30116765	0	0	0	0
SV_COMDEL_1G011990	COMDEL	90	chr1	30299927	30300090	Csa9930_1G045850	chr1	30299972	30300034	90%coverage	GO:0004553 hydrolase activity, hydrolyzing O-glycosyl compounds;GO:0005975 carbohydrate metabolic process;	IPR001764 Glycoside hydrolase, family 3, N-terminal;IPR002772 Glycoside hydrolase family 3 C-terminal domain;IPR017853 Glycoside hydrolase superfamily;IPR036881 Glycoside hydrolase family 3 C-terminal domain superfamily;IPR036962 Glycoside hydrolase, family 3, N-terminal domain superfamily;	-	sp|A7LXU3|BGH3B_BACO1 Beta-glucosidase BoGH3B OS=Bacteroides ovatus (strain ATCC 8483 / DSM 1896 / JCM 5824 / NCTC 11153) OX=411476 GN=BACOVA_02659 PE=1 SV=1	0	0	0	0	0	0	0	0	0	chr1:29360658-29360731	0
SV_COMDEL_1G012000	COMDEL	77	chr1	30300117	30300391	Csa9930_1G045850	chr1	30300253	30300321	90%coverage	GO:0004553 hydrolase activity, hydrolyzing O-glycosyl compounds;GO:0005975 carbohydrate metabolic process;	IPR001764 Glycoside hydrolase, family 3, N-terminal;IPR002772 Glycoside hydrolase family 3 C-terminal domain;IPR017853 Glycoside hydrolase superfamily;IPR036881 Glycoside hydrolase family 3 C-terminal domain superfamily;IPR036962 Glycoside hydrolase, family 3, N-terminal domain superfamily;	-	sp|A7LXU3|BGH3B_BACO1 Beta-glucosidase BoGH3B OS=Bacteroides ovatus (strain ATCC 8483 / DSM 1896 / JCM 5824 / NCTC 11153) OX=411476 GN=BACOVA_02659 PE=1 SV=1	0	0	0	0	0	0	0	0	0	chr1:29361881-29362078	0
SV_COMDEL_1G012010	COMDEL	124	chr1	30300402	30300549	Csa9930_1G045850	chr1	30300406	30300477	90%coverage	GO:0004553 hydrolase activity, hydrolyzing O-glycosyl compounds;GO:0005975 carbohydrate metabolic process;	IPR001764 Glycoside hydrolase, family 3, N-terminal;IPR002772 Glycoside hydrolase family 3 C-terminal domain;IPR017853 Glycoside hydrolase superfamily;IPR036881 Glycoside hydrolase family 3 C-terminal domain superfamily;IPR036962 Glycoside hydrolase, family 3, N-terminal domain superfamily;	-	sp|A7LXU3|BGH3B_BACO1 Beta-glucosidase BoGH3B OS=Bacteroides ovatus (strain ATCC 8483 / DSM 1896 / JCM 5824 / NCTC 11153) OX=411476 GN=BACOVA_02659 PE=1 SV=1	0	0	0	0	0	0	0	0	0	chr1:29362089-29362112	0
SV_COMDEL_1G012190	COMDEL	4969	chr1	30613208	30618182	Csa9930_1G046110	chr1	30615118	30615330	90%coverage	-	-	-	-	0	0	0	0	chr1:29545847-29545852	0	0	0	0	chr1:29658885-29658890	0
SV_COMDEL_1G012300	COMDEL	1034	chr1	30911984	30913066	Csa9930_1G046300	chr1	30912595	30912628	90%coverage	-	-	-	-	0	0	chr1:30152488-30152536	chr1:29395724-29395772	0	0	0	0	0	chr1:29948252-29948300	0
SV_COMDEL_1G012300	COMDEL	1034	chr1	30911984	30913066	Csa9930_1G046300	chr1	30912691	30912708	90%coverage	-	-	-	-	0	0	chr1:30152488-30152536	chr1:29395724-29395772	0	0	0	0	0	chr1:29948252-29948300	0
SV_COMDEL_1G012310	COMDEL	847	chr1	30912017	30913066	Csa9930_1G046300	chr1	30912595	30912628	90%coverage	-	-	-	-	0	0	0	0	0	0	chr1:30704540-30704742	0	0	0	0
SV_COMDEL_1G012310	COMDEL	847	chr1	30912017	30913066	Csa9930_1G046300	chr1	30912691	30912708	90%coverage	-	-	-	-	0	0	0	0	0	0	chr1:30704540-30704742	0	0	0	0
SV_COMDEL_1G012320	COMDEL	1590	chr1	30912538	30914247	Csa9930_1G046300	chr1	30912595	30912628	90%coverage	-	-	-	-	0	0	0	0	0	chr1:30764261-30764389	0	chr1:31008627-31008728	chr1:30352915-30353043	0	0
SV_COMDEL_1G012320	COMDEL	1590	chr1	30912538	30914247	Csa9930_1G046300	chr1	30912691	30912708	90%coverage	-	-	-	-	0	0	0	0	0	chr1:30764261-30764389	0	chr1:31008627-31008728	chr1:30352915-30353043	0	0
SV_COMDEL_1G012770	COMDEL	4185	chr1	31806117	31810367	Csa9930_1G047080	chr1	31807365	31807630	90%coverage	-	IPR026961 PGG domain;	-	-	0	0	0	0	0	chr1:31714134-31714199	0	0	0	0	0
SV_COMDEL_1G012770	COMDEL	4185	chr1	31806117	31810367	Csa9930_1G047080	chr1	31807741	31807990	90%coverage	-	IPR026961 PGG domain;	-	-	0	0	0	0	0	chr1:31714134-31714199	0	0	0	0	0
SV_COMDEL_1G012970	COMDEL	8864	chr1	32184001	32192889	Csa9930_1G047500	chr1	32188936	32188954	90%coverage	-	IPR027417 P-loop containing nucleoside triphosphate hydrolase;	-	sp|Q00416|SEN1_YEAST Helicase SEN1 OS=Saccharomyces cerevisiae (strain ATCC 204508 / S288c) OX=559292 GN=SEN1 PE=1 SV=2	0	0	0	0	0	0	0	0	0	chr1:31550800-31550824	0
SV_COMDEL_1G012970	COMDEL	8864	chr1	32184001	32192889	Csa9930_1G047500	chr1	32189447	32189704	90%coverage	-	IPR027417 P-loop containing nucleoside triphosphate hydrolase;	-	sp|Q00416|SEN1_YEAST Helicase SEN1 OS=Saccharomyces cerevisiae (strain ATCC 204508 / S288c) OX=559292 GN=SEN1 PE=1 SV=2	0	0	0	0	0	0	0	0	0	chr1:31550800-31550824	0
SV_COMDEL_1G012970	COMDEL	8864	chr1	32184001	32192889	Csa9930_1G047500	chr1	32189963	32190215	90%coverage	-	IPR027417 P-loop containing nucleoside triphosphate hydrolase;	-	sp|Q00416|SEN1_YEAST Helicase SEN1 OS=Saccharomyces cerevisiae (strain ATCC 204508 / S288c) OX=559292 GN=SEN1 PE=1 SV=2	0	0	0	0	0	0	0	0	0	chr1:31550800-31550824	0
SV_COMDEL_1G012970	COMDEL	8864	chr1	32184001	32192889	Csa9930_1G047500	chr1	32190790	32191028	90%coverage	-	IPR027417 P-loop containing nucleoside triphosphate hydrolase;	-	sp|Q00416|SEN1_YEAST Helicase SEN1 OS=Saccharomyces cerevisiae (strain ATCC 204508 / S288c) OX=559292 GN=SEN1 PE=1 SV=2	0	0	0	0	0	0	0	0	0	chr1:31550800-31550824	0
SV_COMDEL_1G012970	COMDEL	8864	chr1	32184001	32192889	Csa9930_1G047500	chr1	32191239	32191273	90%coverage	-	IPR027417 P-loop containing nucleoside triphosphate hydrolase;	-	sp|Q00416|SEN1_YEAST Helicase SEN1 OS=Saccharomyces cerevisiae (strain ATCC 204508 / S288c) OX=559292 GN=SEN1 PE=1 SV=2	0	0	0	0	0	0	0	0	0	chr1:31550800-31550824	0
SV_COMDEL_1G012970	COMDEL	8864	chr1	32184001	32192889	Csa9930_1G047510	chr1	32191277	32191502	90%coverage	-	-	-	-	0	0	0	0	0	0	0	0	0	chr1:31550800-31550824	0
SV_COMDEL_1G012990	COMDEL	6476	chr1	32185931	32192441	Csa9930_1G047500	chr1	32188936	32188954	90%coverage	-	IPR027417 P-loop containing nucleoside triphosphate hydrolase;	-	sp|Q00416|SEN1_YEAST Helicase SEN1 OS=Saccharomyces cerevisiae (strain ATCC 204508 / S288c) OX=559292 GN=SEN1 PE=1 SV=2	0	0	0	0	0	chr1:32086645-32086679	0	0	0	0	chr1:30999945-30999979
SV_COMDEL_1G012990	COMDEL	6476	chr1	32185931	32192441	Csa9930_1G047500	chr1	32189447	32189704	90%coverage	-	IPR027417 P-loop containing nucleoside triphosphate hydrolase;	-	sp|Q00416|SEN1_YEAST Helicase SEN1 OS=Saccharomyces cerevisiae (strain ATCC 204508 / S288c) OX=559292 GN=SEN1 PE=1 SV=2	0	0	0	0	0	chr1:32086645-32086679	0	0	0	0	chr1:30999945-30999979
SV_COMDEL_1G012990	COMDEL	6476	chr1	32185931	32192441	Csa9930_1G047500	chr1	32189963	32190215	90%coverage	-	IPR027417 P-loop containing nucleoside triphosphate hydrolase;	-	sp|Q00416|SEN1_YEAST Helicase SEN1 OS=Saccharomyces cerevisiae (strain ATCC 204508 / S288c) OX=559292 GN=SEN1 PE=1 SV=2	0	0	0	0	0	chr1:32086645-32086679	0	0	0	0	chr1:30999945-30999979
SV_COMDEL_1G012990	COMDEL	6476	chr1	32185931	32192441	Csa9930_1G047500	chr1	32190790	32191028	90%coverage	-	IPR027417 P-loop containing nucleoside triphosphate hydrolase;	-	sp|Q00416|SEN1_YEAST Helicase SEN1 OS=Saccharomyces cerevisiae (strain ATCC 204508 / S288c) OX=559292 GN=SEN1 PE=1 SV=2	0	0	0	0	0	chr1:32086645-32086679	0	0	0	0	chr1:30999945-30999979
SV_COMDEL_1G012990	COMDEL	6476	chr1	32185931	32192441	Csa9930_1G047500	chr1	32191239	32191273	90%coverage	-	IPR027417 P-loop containing nucleoside triphosphate hydrolase;	-	sp|Q00416|SEN1_YEAST Helicase SEN1 OS=Saccharomyces cerevisiae (strain ATCC 204508 / S288c) OX=559292 GN=SEN1 PE=1 SV=2	0	0	0	0	0	chr1:32086645-32086679	0	0	0	0	chr1:30999945-30999979
SV_COMDEL_1G012990	COMDEL	6476	chr1	32185931	32192441	Csa9930_1G047510	chr1	32191277	32191502	90%coverage	-	-	-	-	0	0	0	0	0	chr1:32086645-32086679	0	0	0	0	chr1:30999945-30999979
SV_COMDEL_2G000630	COMDEL	190	chr2	3042622	3042841	Csa9930_2G006370	chr2	3042636	3042832	90%coverage	GO:0003735 structural constituent of ribosome;GO:0005840 ribosome;GO:0006412 translation;GO:0005622 intracellular;	IPR002171 Ribosomal protein L2;IPR008991 Translation protein SH3-like domain superfamily;IPR014726 Ribosomal protein L2, domain 3;IPR022669 Ribosomal protein L2, C-terminal;	-	sp|A4GYV2|RK2_POPTR 50S ribosomal protein L2, chloroplastic OS=Populus trichocarpa OX=3694 GN=rpl2-A PE=3 SV=1	0	0	0	chr2:2832341-2832370	chr2:2842290-2842319	0	0	0	chr2:2815060-2815089	0	0
SV_COMDEL_2G000970	COMDEL	2517	chr2	3824391	3826934	Csa9930_2G007480	chr2	3826777	3826839	90%coverage	GO:0004177 aminopeptidase activity;GO:0005737 cytoplasm;GO:0008235 metalloexopeptidase activity;GO:0019538 protein metabolic process;GO:0030145 manganese ion binding;GO:0005622 intracellular;GO:0006508 proteolysis;	IPR000819 Peptidase M17, leucyl aminopeptidase, C-terminal;IPR008283 Peptidase M17, leucyl aminopeptidase, N-terminal;IPR011356 Peptidase M17, leucine aminopeptidase/peptidase B;IPR023042 Peptidase M17, leucine aminopeptidase;	-	sp|Q944P7|AMPL2_ARATH Leucine aminopeptidase 2, chloroplastic OS=Arabidopsis thaliana OX=3702 GN=LAP2 PE=2 SV=2	0	0	0	chr2:3614724-3614750	0	0	0	0	0	0	chr2:3623548-3623574
SV_COMDEL_2G001000	COMDEL	1004	chr2	3882817	3883830	Csa9930_2G007550	chr2	3883555	3883708	90%coverage	GO:0003676 nucleic acid binding;GO:0008270 zinc ion binding;	IPR003604 Matrin/U1-C-like, C2H2-type zinc finger;IPR036236 Zinc finger C2H2 superfamily;	-	-	0	0	chr2:3691151-3691160	0	0	0	0	0	0	0	0
SV_COMDEL_2G001240	COMDEL	60231	chr2	4389019	4449250	Csa9930_2G008180	chr2	4389089	4389739	90%coverage	GO:0016614 oxidoreductase activity, acting on CH-OH group of donors;GO:0050660 flavin adenine dinucleotide binding;GO:0055114 oxidation-reduction process;	IPR000172 Glucose-methanol-choline oxidoreductase, N-terminal;IPR007867 Glucose-methanol-choline oxidoreductase, C-terminal;IPR012132 Glucose-methanol-choline oxidoreductase;IPR036188 FAD/NAD(P)-binding domain superfamily;	-	sp|P52706|MDL1_PRUSE (R)-mandelonitrile lyase 1 OS=Prunus serotina OX=23207 GN=MDL1 PE=1 SV=1	0	0	0	0	0	0	0	chr2:4244910-4244910	0	0	0
SV_COMDEL_2G001240	COMDEL	60231	chr2	4389019	4449250	Csa9930_2G008180	chr2	4389963	4390068	90%coverage	GO:0016614 oxidoreductase activity, acting on CH-OH group of donors;GO:0050660 flavin adenine dinucleotide binding;GO:0055114 oxidation-reduction process;	IPR000172 Glucose-methanol-choline oxidoreductase, N-terminal;IPR007867 Glucose-methanol-choline oxidoreductase, C-terminal;IPR012132 Glucose-methanol-choline oxidoreductase;IPR036188 FAD/NAD(P)-binding domain superfamily;	-	sp|P52706|MDL1_PRUSE (R)-mandelonitrile lyase 1 OS=Prunus serotina OX=23207 GN=MDL1 PE=1 SV=1	0	0	0	0	0	0	0	chr2:4244910-4244910	0	0	0
SV_COMDEL_2G001240	COMDEL	60231	chr2	4389019	4449250	Csa9930_2G008190	chr2	4395018	4395063	90%coverage	GO:0016614 oxidoreductase activity, acting on CH-OH group of donors;GO:0050660 flavin adenine dinucleotide binding;GO:0055114 oxidation-reduction process;	IPR000172 Glucose-methanol-choline oxidoreductase, N-terminal;IPR007867 Glucose-methanol-choline oxidoreductase, C-terminal;IPR012132 Glucose-methanol-choline oxidoreductase;IPR036188 FAD/NAD(P)-binding domain superfamily;	-	sp|P52706|MDL1_PRUSE (R)-mandelonitrile lyase 1 OS=Prunus serotina OX=23207 GN=MDL1 PE=1 SV=1	0	0	0	0	0	0	0	chr2:4244910-4244910	0	0	0
SV_COMDEL_2G001240	COMDEL	60231	chr2	4389019	4449250	Csa9930_2G008190	chr2	4395258	4396104	90%coverage	GO:0016614 oxidoreductase activity, acting on CH-OH group of donors;GO:0050660 flavin adenine dinucleotide binding;GO:0055114 oxidation-reduction process;	IPR000172 Glucose-methanol-choline oxidoreductase, N-terminal;IPR007867 Glucose-methanol-choline oxidoreductase, C-terminal;IPR012132 Glucose-methanol-choline oxidoreductase;IPR036188 FAD/NAD(P)-binding domain superfamily;	-	sp|P52706|MDL1_PRUSE (R)-mandelonitrile lyase 1 OS=Prunus serotina OX=23207 GN=MDL1 PE=1 SV=1	0	0	0	0	0	0	0	chr2:4244910-4244910	0	0	0
SV_COMDEL_2G001240	COMDEL	60231	chr2	4389019	4449250	Csa9930_2G008190	chr2	4396482	4397129	90%coverage	GO:0016614 oxidoreductase activity, acting on CH-OH group of donors;GO:0050660 flavin adenine dinucleotide binding;GO:0055114 oxidation-reduction process;	IPR000172 Glucose-methanol-choline oxidoreductase, N-terminal;IPR007867 Glucose-methanol-choline oxidoreductase, C-terminal;IPR012132 Glucose-methanol-choline oxidoreductase;IPR036188 FAD/NAD(P)-binding domain superfamily;	-	sp|P52706|MDL1_PRUSE (R)-mandelonitrile lyase 1 OS=Prunus serotina OX=23207 GN=MDL1 PE=1 SV=1	0	0	0	0	0	0	0	chr2:4244910-4244910	0	0	0
SV_COMDEL_2G001240	COMDEL	60231	chr2	4389019	4449250	Csa9930_2G008190	chr2	4397263	4397317	90%coverage	GO:0016614 oxidoreductase activity, acting on CH-OH group of donors;GO:0050660 flavin adenine dinucleotide binding;GO:0055114 oxidation-reduction process;	IPR000172 Glucose-methanol-choline oxidoreductase, N-terminal;IPR007867 Glucose-methanol-choline oxidoreductase, C-terminal;IPR012132 Glucose-methanol-choline oxidoreductase;IPR036188 FAD/NAD(P)-binding domain superfamily;	-	sp|P52706|MDL1_PRUSE (R)-mandelonitrile lyase 1 OS=Prunus serotina OX=23207 GN=MDL1 PE=1 SV=1	0	0	0	0	0	0	0	chr2:4244910-4244910	0	0	0
SV_COMDEL_2G001240	COMDEL	60231	chr2	4389019	4449250	Csa9930_2G008200	chr2	4406856	4406895	90%coverage	GO:0016614 oxidoreductase activity, acting on CH-OH group of donors;GO:0050660 flavin adenine dinucleotide binding;GO:0055114 oxidation-reduction process;	IPR000172 Glucose-methanol-choline oxidoreductase, N-terminal;IPR007867 Glucose-methanol-choline oxidoreductase, C-terminal;IPR012132 Glucose-methanol-choline oxidoreductase;IPR036188 FAD/NAD(P)-binding domain superfamily;	-	sp|P52706|MDL1_PRUSE (R)-mandelonitrile lyase 1 OS=Prunus serotina OX=23207 GN=MDL1 PE=1 SV=1	0	0	0	0	0	0	0	chr2:4244910-4244910	0	0	0
SV_COMDEL_2G001240	COMDEL	60231	chr2	4389019	4449250	Csa9930_2G008200	chr2	4407236	4408082	90%coverage	GO:0016614 oxidoreductase activity, acting on CH-OH group of donors;GO:0050660 flavin adenine dinucleotide binding;GO:0055114 oxidation-reduction process;	IPR000172 Glucose-methanol-choline oxidoreductase, N-terminal;IPR007867 Glucose-methanol-choline oxidoreductase, C-terminal;IPR012132 Glucose-methanol-choline oxidoreductase;IPR036188 FAD/NAD(P)-binding domain superfamily;	-	sp|P52706|MDL1_PRUSE (R)-mandelonitrile lyase 1 OS=Prunus serotina OX=23207 GN=MDL1 PE=1 SV=1	0	0	0	0	0	0	0	chr2:4244910-4244910	0	0	0
SV_COMDEL_2G001240	COMDEL	60231	chr2	4389019	4449250	Csa9930_2G008200	chr2	4412100	4412747	90%coverage	GO:0016614 oxidoreductase activity, acting on CH-OH group of donors;GO:0050660 flavin adenine dinucleotide binding;GO:0055114 oxidation-reduction process;	IPR000172 Glucose-methanol-choline oxidoreductase, N-terminal;IPR007867 Glucose-methanol-choline oxidoreductase, C-terminal;IPR012132 Glucose-methanol-choline oxidoreductase;IPR036188 FAD/NAD(P)-binding domain superfamily;	-	sp|P52706|MDL1_PRUSE (R)-mandelonitrile lyase 1 OS=Prunus serotina OX=23207 GN=MDL1 PE=1 SV=1	0	0	0	0	0	0	0	chr2:4244910-4244910	0	0	0
SV_COMDEL_2G001240	COMDEL	60231	chr2	4389019	4449250	Csa9930_2G008200	chr2	4412887	4412983	90%coverage	GO:0016614 oxidoreductase activity, acting on CH-OH group of donors;GO:0050660 flavin adenine dinucleotide binding;GO:0055114 oxidation-reduction process;	IPR000172 Glucose-methanol-choline oxidoreductase, N-terminal;IPR007867 Glucose-methanol-choline oxidoreductase, C-terminal;IPR012132 Glucose-methanol-choline oxidoreductase;IPR036188 FAD/NAD(P)-binding domain superfamily;	-	sp|P52706|MDL1_PRUSE (R)-mandelonitrile lyase 1 OS=Prunus serotina OX=23207 GN=MDL1 PE=1 SV=1	0	0	0	0	0	0	0	chr2:4244910-4244910	0	0	0
SV_COMDEL_2G001240	COMDEL	60231	chr2	4389019	4449250	Csa9930_2G008210	chr2	4421269	4421308	90%coverage	GO:0016614 oxidoreductase activity, acting on CH-OH group of donors;GO:0055114 oxidation-reduction process;GO:0050660 flavin adenine dinucleotide binding;	IPR000172 Glucose-methanol-choline oxidoreductase, N-terminal;IPR007867 Glucose-methanol-choline oxidoreductase, C-terminal;IPR012132 Glucose-methanol-choline oxidoreductase;IPR036188 FAD/NAD(P)-binding domain superfamily;	-	sp|P52707|MDL3_PRUSE (R)-mandelonitrile lyase 3 OS=Prunus serotina OX=23207 GN=MDL3 PE=2 SV=1	0	0	0	0	0	0	0	chr2:4244910-4244910	0	0	0
SV_COMDEL_2G001240	COMDEL	60231	chr2	4389019	4449250	Csa9930_2G008210	chr2	4421634	4422483	90%coverage	GO:0016614 oxidoreductase activity, acting on CH-OH group of donors;GO:0055114 oxidation-reduction process;GO:0050660 flavin adenine dinucleotide binding;	IPR000172 Glucose-methanol-choline oxidoreductase, N-terminal;IPR007867 Glucose-methanol-choline oxidoreductase, C-terminal;IPR012132 Glucose-methanol-choline oxidoreductase;IPR036188 FAD/NAD(P)-binding domain superfamily;	-	sp|P52707|MDL3_PRUSE (R)-mandelonitrile lyase 3 OS=Prunus serotina OX=23207 GN=MDL3 PE=2 SV=1	0	0	0	0	0	0	0	chr2:4244910-4244910	0	0	0
SV_COMDEL_2G001240	COMDEL	60231	chr2	4389019	4449250	Csa9930_2G008210	chr2	4423312	4423959	90%coverage	GO:0016614 oxidoreductase activity, acting on CH-OH group of donors;GO:0055114 oxidation-reduction process;GO:0050660 flavin adenine dinucleotide binding;	IPR000172 Glucose-methanol-choline oxidoreductase, N-terminal;IPR007867 Glucose-methanol-choline oxidoreductase, C-terminal;IPR012132 Glucose-methanol-choline oxidoreductase;IPR036188 FAD/NAD(P)-binding domain superfamily;	-	sp|P52707|MDL3_PRUSE (R)-mandelonitrile lyase 3 OS=Prunus serotina OX=23207 GN=MDL3 PE=2 SV=1	0	0	0	0	0	0	0	chr2:4244910-4244910	0	0	0
SV_COMDEL_2G001240	COMDEL	60231	chr2	4389019	4449250	Csa9930_2G008210	chr2	4424061	4424142	90%coverage	GO:0016614 oxidoreductase activity, acting on CH-OH group of donors;GO:0055114 oxidation-reduction process;GO:0050660 flavin adenine dinucleotide binding;	IPR000172 Glucose-methanol-choline oxidoreductase, N-terminal;IPR007867 Glucose-methanol-choline oxidoreductase, C-terminal;IPR012132 Glucose-methanol-choline oxidoreductase;IPR036188 FAD/NAD(P)-binding domain superfamily;	-	sp|P52707|MDL3_PRUSE (R)-mandelonitrile lyase 3 OS=Prunus serotina OX=23207 GN=MDL3 PE=2 SV=1	0	0	0	0	0	0	0	chr2:4244910-4244910	0	0	0
SV_COMDEL_2G001240	COMDEL	60231	chr2	4389019	4449250	Csa9930_2G008220	chr2	4429934	4429973	90%coverage	GO:0016614 oxidoreductase activity, acting on CH-OH group of donors;GO:0050660 flavin adenine dinucleotide binding;GO:0055114 oxidation-reduction process;	IPR000172 Glucose-methanol-choline oxidoreductase, N-terminal;IPR007867 Glucose-methanol-choline oxidoreductase, C-terminal;IPR012132 Glucose-methanol-choline oxidoreductase;IPR036188 FAD/NAD(P)-binding domain superfamily;	-	sp|P52706|MDL1_PRUSE (R)-mandelonitrile lyase 1 OS=Prunus serotina OX=23207 GN=MDL1 PE=1 SV=1	0	0	0	0	0	0	0	chr2:4244910-4244910	0	0	0
SV_COMDEL_2G001240	COMDEL	60231	chr2	4389019	4449250	Csa9930_2G008220	chr2	4430100	4430946	90%coverage	GO:0016614 oxidoreductase activity, acting on CH-OH group of donors;GO:0050660 flavin adenine dinucleotide binding;GO:0055114 oxidation-reduction process;	IPR000172 Glucose-methanol-choline oxidoreductase, N-terminal;IPR007867 Glucose-methanol-choline oxidoreductase, C-terminal;IPR012132 Glucose-methanol-choline oxidoreductase;IPR036188 FAD/NAD(P)-binding domain superfamily;	-	sp|P52706|MDL1_PRUSE (R)-mandelonitrile lyase 1 OS=Prunus serotina OX=23207 GN=MDL1 PE=1 SV=1	0	0	0	0	0	0	0	chr2:4244910-4244910	0	0	0
SV_COMDEL_2G001240	COMDEL	60231	chr2	4389019	4449250	Csa9930_2G008220	chr2	4431472	4432119	90%coverage	GO:0016614 oxidoreductase activity, acting on CH-OH group of donors;GO:0050660 flavin adenine dinucleotide binding;GO:0055114 oxidation-reduction process;	IPR000172 Glucose-methanol-choline oxidoreductase, N-terminal;IPR007867 Glucose-methanol-choline oxidoreductase, C-terminal;IPR012132 Glucose-methanol-choline oxidoreductase;IPR036188 FAD/NAD(P)-binding domain superfamily;	-	sp|P52706|MDL1_PRUSE (R)-mandelonitrile lyase 1 OS=Prunus serotina OX=23207 GN=MDL1 PE=1 SV=1	0	0	0	0	0	0	0	chr2:4244910-4244910	0	0	0
SV_COMDEL_2G001240	COMDEL	60231	chr2	4389019	4449250	Csa9930_2G008220	chr2	4432337	4432430	90%coverage	GO:0016614 oxidoreductase activity, acting on CH-OH group of donors;GO:0050660 flavin adenine dinucleotide binding;GO:0055114 oxidation-reduction process;	IPR000172 Glucose-methanol-choline oxidoreductase, N-terminal;IPR007867 Glucose-methanol-choline oxidoreductase, C-terminal;IPR012132 Glucose-methanol-choline oxidoreductase;IPR036188 FAD/NAD(P)-binding domain superfamily;	-	sp|P52706|MDL1_PRUSE (R)-mandelonitrile lyase 1 OS=Prunus serotina OX=23207 GN=MDL1 PE=1 SV=1	0	0	0	0	0	0	0	chr2:4244910-4244910	0	0	0
SV_COMDEL_2G001240	COMDEL	60231	chr2	4389019	4449250	Csa9930_2G008230	chr2	4434434	4434439	90%coverage	-	-	-	-	0	0	0	0	0	0	0	chr2:4244910-4244910	0	0	0
SV_COMDEL_2G001240	COMDEL	60231	chr2	4389019	4449250	Csa9930_2G008230	chr2	4440073	4440348	90%coverage	-	-	-	-	0	0	0	0	0	0	0	chr2:4244910-4244910	0	0	0
SV_COMDEL_2G001240	COMDEL	60231	chr2	4389019	4449250	Csa9930_2G008240	chr2	4447462	4447501	90%coverage	GO:0016614 oxidoreductase activity, acting on CH-OH group of donors;GO:0050660 flavin adenine dinucleotide binding;GO:0055114 oxidation-reduction process;	IPR000172 Glucose-methanol-choline oxidoreductase, N-terminal;IPR007867 Glucose-methanol-choline oxidoreductase, C-terminal;IPR012132 Glucose-methanol-choline oxidoreductase;IPR036188 FAD/NAD(P)-binding domain superfamily;	-	sp|P52706|MDL1_PRUSE (R)-mandelonitrile lyase 1 OS=Prunus serotina OX=23207 GN=MDL1 PE=1 SV=1	0	0	0	0	0	0	0	chr2:4244910-4244910	0	0	0
SV_COMDEL_2G001250	COMDEL	60231	chr2	4389261	4449492	Csa9930_2G008180	chr2	4389089	4389739	50%coverage	GO:0016614 oxidoreductase activity, acting on CH-OH group of donors;GO:0050660 flavin adenine dinucleotide binding;GO:0055114 oxidation-reduction process;	IPR000172 Glucose-methanol-choline oxidoreductase, N-terminal;IPR007867 Glucose-methanol-choline oxidoreductase, C-terminal;IPR012132 Glucose-methanol-choline oxidoreductase;IPR036188 FAD/NAD(P)-binding domain superfamily;	-	sp|P52706|MDL1_PRUSE (R)-mandelonitrile lyase 1 OS=Prunus serotina OX=23207 GN=MDL1 PE=1 SV=1	0	0	0	0	0	0	chr2:4273481-4273481	0	0	0	0
SV_COMDEL_2G001250	COMDEL	60231	chr2	4389261	4449492	Csa9930_2G008180	chr2	4389963	4390068	90%coverage	GO:0016614 oxidoreductase activity, acting on CH-OH group of donors;GO:0050660 flavin adenine dinucleotide binding;GO:0055114 oxidation-reduction process;	IPR000172 Glucose-methanol-choline oxidoreductase, N-terminal;IPR007867 Glucose-methanol-choline oxidoreductase, C-terminal;IPR012132 Glucose-methanol-choline oxidoreductase;IPR036188 FAD/NAD(P)-binding domain superfamily;	-	sp|P52706|MDL1_PRUSE (R)-mandelonitrile lyase 1 OS=Prunus serotina OX=23207 GN=MDL1 PE=1 SV=1	0	0	0	0	0	0	chr2:4273481-4273481	0	0	0	0
SV_COMDEL_2G001250	COMDEL	60231	chr2	4389261	4449492	Csa9930_2G008190	chr2	4395018	4395063	90%coverage	GO:0016614 oxidoreductase activity, acting on CH-OH group of donors;GO:0050660 flavin adenine dinucleotide binding;GO:0055114 oxidation-reduction process;	IPR000172 Glucose-methanol-choline oxidoreductase, N-terminal;IPR007867 Glucose-methanol-choline oxidoreductase, C-terminal;IPR012132 Glucose-methanol-choline oxidoreductase;IPR036188 FAD/NAD(P)-binding domain superfamily;	-	sp|P52706|MDL1_PRUSE (R)-mandelonitrile lyase 1 OS=Prunus serotina OX=23207 GN=MDL1 PE=1 SV=1	0	0	0	0	0	0	chr2:4273481-4273481	0	0	0	0
SV_COMDEL_2G001250	COMDEL	60231	chr2	4389261	4449492	Csa9930_2G008190	chr2	4395258	4396104	90%coverage	GO:0016614 oxidoreductase activity, acting on CH-OH group of donors;GO:0050660 flavin adenine dinucleotide binding;GO:0055114 oxidation-reduction process;	IPR000172 Glucose-methanol-choline oxidoreductase, N-terminal;IPR007867 Glucose-methanol-choline oxidoreductase, C-terminal;IPR012132 Glucose-methanol-choline oxidoreductase;IPR036188 FAD/NAD(P)-binding domain superfamily;	-	sp|P52706|MDL1_PRUSE (R)-mandelonitrile lyase 1 OS=Prunus serotina OX=23207 GN=MDL1 PE=1 SV=1	0	0	0	0	0	0	chr2:4273481-4273481	0	0	0	0
SV_COMDEL_2G001250	COMDEL	60231	chr2	4389261	4449492	Csa9930_2G008190	chr2	4396482	4397129	90%coverage	GO:0016614 oxidoreductase activity, acting on CH-OH group of donors;GO:0050660 flavin adenine dinucleotide binding;GO:0055114 oxidation-reduction process;	IPR000172 Glucose-methanol-choline oxidoreductase, N-terminal;IPR007867 Glucose-methanol-choline oxidoreductase, C-terminal;IPR012132 Glucose-methanol-choline oxidoreductase;IPR036188 FAD/NAD(P)-binding domain superfamily;	-	sp|P52706|MDL1_PRUSE (R)-mandelonitrile lyase 1 OS=Prunus serotina OX=23207 GN=MDL1 PE=1 SV=1	0	0	0	0	0	0	chr2:4273481-4273481	0	0	0	0
SV_COMDEL_2G001250	COMDEL	60231	chr2	4389261	4449492	Csa9930_2G008190	chr2	4397263	4397317	90%coverage	GO:0016614 oxidoreductase activity, acting on CH-OH group of donors;GO:0050660 flavin adenine dinucleotide binding;GO:0055114 oxidation-reduction process;	IPR000172 Glucose-methanol-choline oxidoreductase, N-terminal;IPR007867 Glucose-methanol-choline oxidoreductase, C-terminal;IPR012132 Glucose-methanol-choline oxidoreductase;IPR036188 FAD/NAD(P)-binding domain superfamily;	-	sp|P52706|MDL1_PRUSE (R)-mandelonitrile lyase 1 OS=Prunus serotina OX=23207 GN=MDL1 PE=1 SV=1	0	0	0	0	0	0	chr2:4273481-4273481	0	0	0	0
SV_COMDEL_2G001250	COMDEL	60231	chr2	4389261	4449492	Csa9930_2G008200	chr2	4406856	4406895	90%coverage	GO:0016614 oxidoreductase activity, acting on CH-OH group of donors;GO:0050660 flavin adenine dinucleotide binding;GO:0055114 oxidation-reduction process;	IPR000172 Glucose-methanol-choline oxidoreductase, N-terminal;IPR007867 Glucose-methanol-choline oxidoreductase, C-terminal;IPR012132 Glucose-methanol-choline oxidoreductase;IPR036188 FAD/NAD(P)-binding domain superfamily;	-	sp|P52706|MDL1_PRUSE (R)-mandelonitrile lyase 1 OS=Prunus serotina OX=23207 GN=MDL1 PE=1 SV=1	0	0	0	0	0	0	chr2:4273481-4273481	0	0	0	0
SV_COMDEL_2G001250	COMDEL	60231	chr2	4389261	4449492	Csa9930_2G008200	chr2	4407236	4408082	90%coverage	GO:0016614 oxidoreductase activity, acting on CH-OH group of donors;GO:0050660 flavin adenine dinucleotide binding;GO:0055114 oxidation-reduction process;	IPR000172 Glucose-methanol-choline oxidoreductase, N-terminal;IPR007867 Glucose-methanol-choline oxidoreductase, C-terminal;IPR012132 Glucose-methanol-choline oxidoreductase;IPR036188 FAD/NAD(P)-binding domain superfamily;	-	sp|P52706|MDL1_PRUSE (R)-mandelonitrile lyase 1 OS=Prunus serotina OX=23207 GN=MDL1 PE=1 SV=1	0	0	0	0	0	0	chr2:4273481-4273481	0	0	0	0
SV_COMDEL_2G001250	COMDEL	60231	chr2	4389261	4449492	Csa9930_2G008200	chr2	4412100	4412747	90%coverage	GO:0016614 oxidoreductase activity, acting on CH-OH group of donors;GO:0050660 flavin adenine dinucleotide binding;GO:0055114 oxidation-reduction process;	IPR000172 Glucose-methanol-choline oxidoreductase, N-terminal;IPR007867 Glucose-methanol-choline oxidoreductase, C-terminal;IPR012132 Glucose-methanol-choline oxidoreductase;IPR036188 FAD/NAD(P)-binding domain superfamily;	-	sp|P52706|MDL1_PRUSE (R)-mandelonitrile lyase 1 OS=Prunus serotina OX=23207 GN=MDL1 PE=1 SV=1	0	0	0	0	0	0	chr2:4273481-4273481	0	0	0	0
SV_COMDEL_2G001250	COMDEL	60231	chr2	4389261	4449492	Csa9930_2G008200	chr2	4412887	4412983	90%coverage	GO:0016614 oxidoreductase activity, acting on CH-OH group of donors;GO:0050660 flavin adenine dinucleotide binding;GO:0055114 oxidation-reduction process;	IPR000172 Glucose-methanol-choline oxidoreductase, N-terminal;IPR007867 Glucose-methanol-choline oxidoreductase, C-terminal;IPR012132 Glucose-methanol-choline oxidoreductase;IPR036188 FAD/NAD(P)-binding domain superfamily;	-	sp|P52706|MDL1_PRUSE (R)-mandelonitrile lyase 1 OS=Prunus serotina OX=23207 GN=MDL1 PE=1 SV=1	0	0	0	0	0	0	chr2:4273481-4273481	0	0	0	0
SV_COMDEL_2G001250	COMDEL	60231	chr2	4389261	4449492	Csa9930_2G008210	chr2	4421269	4421308	90%coverage	GO:0016614 oxidoreductase activity, acting on CH-OH group of donors;GO:0055114 oxidation-reduction process;GO:0050660 flavin adenine dinucleotide binding;	IPR000172 Glucose-methanol-choline oxidoreductase, N-terminal;IPR007867 Glucose-methanol-choline oxidoreductase, C-terminal;IPR012132 Glucose-methanol-choline oxidoreductase;IPR036188 FAD/NAD(P)-binding domain superfamily;	-	sp|P52707|MDL3_PRUSE (R)-mandelonitrile lyase 3 OS=Prunus serotina OX=23207 GN=MDL3 PE=2 SV=1	0	0	0	0	0	0	chr2:4273481-4273481	0	0	0	0
SV_COMDEL_2G001250	COMDEL	60231	chr2	4389261	4449492	Csa9930_2G008210	chr2	4421634	4422483	90%coverage	GO:0016614 oxidoreductase activity, acting on CH-OH group of donors;GO:0055114 oxidation-reduction process;GO:0050660 flavin adenine dinucleotide binding;	IPR000172 Glucose-methanol-choline oxidoreductase, N-terminal;IPR007867 Glucose-methanol-choline oxidoreductase, C-terminal;IPR012132 Glucose-methanol-choline oxidoreductase;IPR036188 FAD/NAD(P)-binding domain superfamily;	-	sp|P52707|MDL3_PRUSE (R)-mandelonitrile lyase 3 OS=Prunus serotina OX=23207 GN=MDL3 PE=2 SV=1	0	0	0	0	0	0	chr2:4273481-4273481	0	0	0	0
SV_COMDEL_2G001250	COMDEL	60231	chr2	4389261	4449492	Csa9930_2G008210	chr2	4423312	4423959	90%coverage	GO:0016614 oxidoreductase activity, acting on CH-OH group of donors;GO:0055114 oxidation-reduction process;GO:0050660 flavin adenine dinucleotide binding;	IPR000172 Glucose-methanol-choline oxidoreductase, N-terminal;IPR007867 Glucose-methanol-choline oxidoreductase, C-terminal;IPR012132 Glucose-methanol-choline oxidoreductase;IPR036188 FAD/NAD(P)-binding domain superfamily;	-	sp|P52707|MDL3_PRUSE (R)-mandelonitrile lyase 3 OS=Prunus serotina OX=23207 GN=MDL3 PE=2 SV=1	0	0	0	0	0	0	chr2:4273481-4273481	0	0	0	0
SV_COMDEL_2G001250	COMDEL	60231	chr2	4389261	4449492	Csa9930_2G008210	chr2	4424061	4424142	90%coverage	GO:0016614 oxidoreductase activity, acting on CH-OH group of donors;GO:0055114 oxidation-reduction process;GO:0050660 flavin adenine dinucleotide binding;	IPR000172 Glucose-methanol-choline oxidoreductase, N-terminal;IPR007867 Glucose-methanol-choline oxidoreductase, C-terminal;IPR012132 Glucose-methanol-choline oxidoreductase;IPR036188 FAD/NAD(P)-binding domain superfamily;	-	sp|P52707|MDL3_PRUSE (R)-mandelonitrile lyase 3 OS=Prunus serotina OX=23207 GN=MDL3 PE=2 SV=1	0	0	0	0	0	0	chr2:4273481-4273481	0	0	0	0
SV_COMDEL_2G001250	COMDEL	60231	chr2	4389261	4449492	Csa9930_2G008220	chr2	4429934	4429973	90%coverage	GO:0016614 oxidoreductase activity, acting on CH-OH group of donors;GO:0050660 flavin adenine dinucleotide binding;GO:0055114 oxidation-reduction process;	IPR000172 Glucose-methanol-choline oxidoreductase, N-terminal;IPR007867 Glucose-methanol-choline oxidoreductase, C-terminal;IPR012132 Glucose-methanol-choline oxidoreductase;IPR036188 FAD/NAD(P)-binding domain superfamily;	-	sp|P52706|MDL1_PRUSE (R)-mandelonitrile lyase 1 OS=Prunus serotina OX=23207 GN=MDL1 PE=1 SV=1	0	0	0	0	0	0	chr2:4273481-4273481	0	0	0	0
SV_COMDEL_2G001250	COMDEL	60231	chr2	4389261	4449492	Csa9930_2G008220	chr2	4430100	4430946	90%coverage	GO:0016614 oxidoreductase activity, acting on CH-OH group of donors;GO:0050660 flavin adenine dinucleotide binding;GO:0055114 oxidation-reduction process;	IPR000172 Glucose-methanol-choline oxidoreductase, N-terminal;IPR007867 Glucose-methanol-choline oxidoreductase, C-terminal;IPR012132 Glucose-methanol-choline oxidoreductase;IPR036188 FAD/NAD(P)-binding domain superfamily;	-	sp|P52706|MDL1_PRUSE (R)-mandelonitrile lyase 1 OS=Prunus serotina OX=23207 GN=MDL1 PE=1 SV=1	0	0	0	0	0	0	chr2:4273481-4273481	0	0	0	0
SV_COMDEL_2G001250	COMDEL	60231	chr2	4389261	4449492	Csa9930_2G008220	chr2	4431472	4432119	90%coverage	GO:0016614 oxidoreductase activity, acting on CH-OH group of donors;GO:0050660 flavin adenine dinucleotide binding;GO:0055114 oxidation-reduction process;	IPR000172 Glucose-methanol-choline oxidoreductase, N-terminal;IPR007867 Glucose-methanol-choline oxidoreductase, C-terminal;IPR012132 Glucose-methanol-choline oxidoreductase;IPR036188 FAD/NAD(P)-binding domain superfamily;	-	sp|P52706|MDL1_PRUSE (R)-mandelonitrile lyase 1 OS=Prunus serotina OX=23207 GN=MDL1 PE=1 SV=1	0	0	0	0	0	0	chr2:4273481-4273481	0	0	0	0
SV_COMDEL_2G001250	COMDEL	60231	chr2	4389261	4449492	Csa9930_2G008220	chr2	4432337	4432430	90%coverage	GO:0016614 oxidoreductase activity, acting on CH-OH group of donors;GO:0050660 flavin adenine dinucleotide binding;GO:0055114 oxidation-reduction process;	IPR000172 Glucose-methanol-choline oxidoreductase, N-terminal;IPR007867 Glucose-methanol-choline oxidoreductase, C-terminal;IPR012132 Glucose-methanol-choline oxidoreductase;IPR036188 FAD/NAD(P)-binding domain superfamily;	-	sp|P52706|MDL1_PRUSE (R)-mandelonitrile lyase 1 OS=Prunus serotina OX=23207 GN=MDL1 PE=1 SV=1	0	0	0	0	0	0	chr2:4273481-4273481	0	0	0	0
SV_COMDEL_2G001250	COMDEL	60231	chr2	4389261	4449492	Csa9930_2G008230	chr2	4434434	4434439	90%coverage	-	-	-	-	0	0	0	0	0	0	chr2:4273481-4273481	0	0	0	0
SV_COMDEL_2G001250	COMDEL	60231	chr2	4389261	4449492	Csa9930_2G008230	chr2	4440073	4440348	90%coverage	-	-	-	-	0	0	0	0	0	0	chr2:4273481-4273481	0	0	0	0
SV_COMDEL_2G001250	COMDEL	60231	chr2	4389261	4449492	Csa9930_2G008240	chr2	4447462	4447501	90%coverage	GO:0016614 oxidoreductase activity, acting on CH-OH group of donors;GO:0050660 flavin adenine dinucleotide binding;GO:0055114 oxidation-reduction process;	IPR000172 Glucose-methanol-choline oxidoreductase, N-terminal;IPR007867 Glucose-methanol-choline oxidoreductase, C-terminal;IPR012132 Glucose-methanol-choline oxidoreductase;IPR036188 FAD/NAD(P)-binding domain superfamily;	-	sp|P52706|MDL1_PRUSE (R)-mandelonitrile lyase 1 OS=Prunus serotina OX=23207 GN=MDL1 PE=1 SV=1	0	0	0	0	0	0	chr2:4273481-4273481	0	0	0	0
SV_COMDEL_2G001580	COMDEL	4275	chr2	5373171	5377546	Csa9930_2G008990	chr2	5376614	5376888	90%coverage	-	-	-	-	chr2:5190653-5190753	0	0	0	0	0	0	0	0	0	0
SV_COMDEL_2G001750	COMDEL	258	chr2	5803150	5803413	Csa9930_2G009330	chr2	5803153	5803203	90%coverage	-	-	-	-	0	0	0	chr2:5669154-5669159	0	0	0	0	0	0	0
SV_COMDEL_2G001950	COMDEL	937	chr2	5960652	5961784	Csa9930_2G009530	chr2	5961029	5961111	90%coverage	GO:0043022 ribosome binding;GO:0005509 calcium ion binding;	IPR002048 EF-hand domain;IPR011685 LETM1-like;IPR011992 EF-hand domain pair;IPR033122 Letm1 ribosome-binding domain;	-	sp|Q5ZK33|LETM1_CHICK Mitochondrial proton/calcium exchanger protein OS=Gallus gallus OX=9031 GN=LETM1 PE=2 SV=1	0	0	0	0	0	0	0	0	chr2:5770138-5770333	0	0
SV_COMDEL_2G001970	COMDEL	940	chr2	5961954	5963452	Csa9930_2G009530	chr2	5962422	5962537	90%coverage	GO:0043022 ribosome binding;GO:0005509 calcium ion binding;	IPR002048 EF-hand domain;IPR011685 LETM1-like;IPR011992 EF-hand domain pair;IPR033122 Letm1 ribosome-binding domain;	-	sp|Q5ZK33|LETM1_CHICK Mitochondrial proton/calcium exchanger protein OS=Gallus gallus OX=9031 GN=LETM1 PE=2 SV=1	0	0	0	0	0	0	0	0	chr2:5785738-5786296	0	0
SV_COMDEL_2G001970	COMDEL	940	chr2	5961954	5963452	Csa9930_2G009530	chr2	5962627	5962709	90%coverage	GO:0043022 ribosome binding;GO:0005509 calcium ion binding;	IPR002048 EF-hand domain;IPR011685 LETM1-like;IPR011992 EF-hand domain pair;IPR033122 Letm1 ribosome-binding domain;	-	sp|Q5ZK33|LETM1_CHICK Mitochondrial proton/calcium exchanger protein OS=Gallus gallus OX=9031 GN=LETM1 PE=2 SV=1	0	0	0	0	0	0	0	0	chr2:5785738-5786296	0	0
SV_COMDEL_2G001970	COMDEL	940	chr2	5961954	5963452	Csa9930_2G009530	chr2	5962850	5962996	90%coverage	GO:0043022 ribosome binding;GO:0005509 calcium ion binding;	IPR002048 EF-hand domain;IPR011685 LETM1-like;IPR011992 EF-hand domain pair;IPR033122 Letm1 ribosome-binding domain;	-	sp|Q5ZK33|LETM1_CHICK Mitochondrial proton/calcium exchanger protein OS=Gallus gallus OX=9031 GN=LETM1 PE=2 SV=1	0	0	0	0	0	0	0	0	chr2:5785738-5786296	0	0
SV_COMDEL_2G001970	COMDEL	940	chr2	5961954	5963452	Csa9930_2G009530	chr2	5963197	5963244	90%coverage	GO:0043022 ribosome binding;GO:0005509 calcium ion binding;	IPR002048 EF-hand domain;IPR011685 LETM1-like;IPR011992 EF-hand domain pair;IPR033122 Letm1 ribosome-binding domain;	-	sp|Q5ZK33|LETM1_CHICK Mitochondrial proton/calcium exchanger protein OS=Gallus gallus OX=9031 GN=LETM1 PE=2 SV=1	0	0	0	0	0	0	0	0	chr2:5785738-5786296	0	0
SV_COMDEL_2G001980	COMDEL	1264	chr2	5963463	5964748	Csa9930_2G009530	chr2	5963367	5963558	50%coverage	GO:0043022 ribosome binding;GO:0005509 calcium ion binding;	IPR002048 EF-hand domain;IPR011685 LETM1-like;IPR011992 EF-hand domain pair;IPR033122 Letm1 ribosome-binding domain;	-	sp|Q5ZK33|LETM1_CHICK Mitochondrial proton/calcium exchanger protein OS=Gallus gallus OX=9031 GN=LETM1 PE=2 SV=1	0	0	0	0	0	0	0	0	chr2:5786307-5786328	0	0
SV_COMDEL_2G001980	COMDEL	1264	chr2	5963463	5964748	Csa9930_2G009530	chr2	5964095	5964269	90%coverage	GO:0043022 ribosome binding;GO:0005509 calcium ion binding;	IPR002048 EF-hand domain;IPR011685 LETM1-like;IPR011992 EF-hand domain pair;IPR033122 Letm1 ribosome-binding domain;	-	sp|Q5ZK33|LETM1_CHICK Mitochondrial proton/calcium exchanger protein OS=Gallus gallus OX=9031 GN=LETM1 PE=2 SV=1	0	0	0	0	0	0	0	0	chr2:5786307-5786328	0	0
SV_COMDEL_2G001980	COMDEL	1264	chr2	5963463	5964748	Csa9930_2G009530	chr2	5964348	5964412	90%coverage	GO:0043022 ribosome binding;GO:0005509 calcium ion binding;	IPR002048 EF-hand domain;IPR011685 LETM1-like;IPR011992 EF-hand domain pair;IPR033122 Letm1 ribosome-binding domain;	-	sp|Q5ZK33|LETM1_CHICK Mitochondrial proton/calcium exchanger protein OS=Gallus gallus OX=9031 GN=LETM1 PE=2 SV=1	0	0	0	0	0	0	0	0	chr2:5786307-5786328	0	0
SV_COMDEL_2G002190	COMDEL	14848	chr2	6686509	6701374	Csa9930_2G010120	chr2	6687881	6688142	90%coverage	GO:0016788 hydrolase activity, acting on ester bonds;	IPR001087 GDSL lipase/esterase;IPR035669 GDSL lipase/esterase-like, plant;IPR036514 SGNH hydrolase superfamily;	-	sp|Q9C7N4|GDL15_ARATH GDSL esterase/lipase At1g29670 OS=Arabidopsis thaliana OX=3702 GN=At1g29670 PE=2 SV=1	0	0	chr2:6526192-6526209	0	chr2:6531723-6531740	0	0	chr2:6504597-6504614	0	chr2:6552675-6552692	0
SV_COMDEL_2G002540	COMDEL	6422	chr2	7171210	7177673	Csa9930_2G010400	chr2	7176621	7177097	90%coverage	GO:0016747 transferase activity, transferring acyl groups other than amino-acyl groups;	IPR003480 Transferase;	-	sp|Q94CD1|HHT1_ARATH Omega-hydroxypalmitate O-feruloyl transferase OS=Arabidopsis thaliana OX=3702 GN=HHT1 PE=1 SV=1	0	0	0	0	0	0	0	0	chr2:7016997-7017038	0	0
SV_COMDEL_2G002560	COMDEL	2872	chr2	7183737	7186619	Csa9930_2G010410	chr2	7183923	7184075	90%coverage	-	-	-	-	0	0	0	0	0	0	0	0	chr2:7017207-7017217	0	0
SV_COMDEL_2G003670	COMDEL	1456	chr2	8739719	8741206	Csa9930_2G011730	chr2	8741050	8741095	90%coverage	-	-	-	-	0	0	0	0	0	0	chr2:8676067-8676098	0	chr2:8761272-8761311	0	0
SV_COMDEL_2G004470	COMDEL	162	chr2	9942553	9942740	Csa9930_2G012660	chr2	9942535	9942882	90%coverage	-	-	-	sp|Q54L72|GTAD_DICDI GATA zinc finger domain-containing protein 4 OS=Dictyostelium discoideum OX=44689 GN=gtaD PE=4 SV=1	0	0	0	0	0	chr2:9891595-9891620	0	0	0	0	0
SV_COMDEL_2G004950	COMDEL	744	chr2	10574021	10574777	Csa9930_2G013410	chr2	10574231	10574402	90%coverage	-	IPR013103 Reverse transcriptase, RNA-dependent DNA polymerase;	-	sp|Q9ZT94|POLR2_ARATH Retrovirus-related Pol polyprotein from transposon RE2 OS=Arabidopsis thaliana OX=3702 GN=RE2 PE=4 SV=1	0	0	0	0	0	0	0	chr2:10577772-10577784	0	0	0
SV_COMDEL_2G005570	COMDEL	1460.25	chr2	11733210	11734823	Csa9930_2G014510	chr2	11734304	11734642	90%coverage	-	-	-	-	0	chr2:11648906-11649059	0	0	chr2:11610137-11610290	0	0	chr2:11711183-11711344	0	chr2:11577275-11577427	0
SV_COMDEL_2G005610	COMDEL	143	chr2	11890951	11891097	Csa9930_2G014660	chr2	11890912	11891382	90%coverage	-	IPR000073 Alpha/beta hydrolase fold-1;IPR029058 Alpha/Beta hydrolase fold;	-	sp|Q6RYA0|SABP2_TOBAC Salicylic acid-binding protein 2 OS=Nicotiana tabacum OX=4097 GN=SABP2 PE=1 SV=1	0	0	0	0	0	0	chr2:12024487-12024490	0	0	0	0
SV_COMDEL_2G005750	COMDEL	3874	chr2	12347956	12351846	Csa9930_2G015200	chr2	12349458	12349556	90%coverage	-	IPR007109 Brix domain;IPR026532 Ribosome biogenesis protein BRX1;	-	sp|Q9LE16|BRX11_ARATH Ribosome biogenesis protein BRX1 homolog 1 OS=Arabidopsis thaliana OX=3702 GN=BRIX1-1 PE=2 SV=1	0	0	0	0	0	0	chr2:12482759-12482775	0	chr2:12674830-12674846	0	0
SV_COMDEL_2G005750	COMDEL	3874	chr2	12347956	12351846	Csa9930_2G015200	chr2	12349803	12349944	90%coverage	-	IPR007109 Brix domain;IPR026532 Ribosome biogenesis protein BRX1;	-	sp|Q9LE16|BRX11_ARATH Ribosome biogenesis protein BRX1 homolog 1 OS=Arabidopsis thaliana OX=3702 GN=BRIX1-1 PE=2 SV=1	0	0	0	0	0	0	chr2:12482759-12482775	0	chr2:12674830-12674846	0	0
SV_COMDEL_2G005750	COMDEL	3874	chr2	12347956	12351846	Csa9930_2G015200	chr2	12350124	12350326	90%coverage	-	IPR007109 Brix domain;IPR026532 Ribosome biogenesis protein BRX1;	-	sp|Q9LE16|BRX11_ARATH Ribosome biogenesis protein BRX1 homolog 1 OS=Arabidopsis thaliana OX=3702 GN=BRIX1-1 PE=2 SV=1	0	0	0	0	0	0	chr2:12482759-12482775	0	chr2:12674830-12674846	0	0
SV_COMDEL_2G005900	COMDEL	283	chr2	12939812	12941006	Csa9930_2G015960	chr2	12940679	12940790	90%coverage	-	-	-	-	0	0	0	0	0	0	chr2:13084528-13085439	0	0	0	0
SV_COMDEL_2G005910	COMDEL	3232	chr2	12941737	12945056	Csa9930_2G015960	chr2	12941789	12941829	90%coverage	-	-	-	-	0	0	0	0	0	0	0	0	chr2:13274844-13274931	0	0
SV_COMDEL_2G005910	COMDEL	3232	chr2	12941737	12945056	Csa9930_2G015960	chr2	12942340	12942432	90%coverage	-	-	-	-	0	0	0	0	0	0	0	0	chr2:13274844-13274931	0	0
SV_COMDEL_2G005910	COMDEL	3232	chr2	12941737	12945056	Csa9930_2G015960	chr2	12942534	12942619	90%coverage	-	-	-	-	0	0	0	0	0	0	0	0	chr2:13274844-13274931	0	0
SV_COMDEL_2G005910	COMDEL	3232	chr2	12941737	12945056	Csa9930_2G015970	chr2	12943797	12944090	90%coverage	GO:0009733 response to auxin;	IPR003676 Small auxin-up RNA;	-	sp|Q9FK62|SAU24_ARATH Auxin-responsive protein SAUR24 OS=Arabidopsis thaliana OX=3702 GN=SAUR24 PE=2 SV=1	0	0	0	0	0	0	0	0	chr2:13274844-13274931	0	0
SV_COMDEL_2G005940	COMDEL	7774	chr2	13008440	13016223	Csa9930_2G016100	chr2	13008615	13008905	90%coverage	-	-	-	-	0	0	0	0	0	0	chr2:13153163-13153172	0	0	0	0
SV_COMDEL_2G005940	COMDEL	7774	chr2	13008440	13016223	Csa9930_2G016110	chr2	13011153	13011530	90%coverage	-	-	-	-	0	0	0	0	0	0	chr2:13153163-13153172	0	0	0	0
SV_COMDEL_2G005940	COMDEL	7774	chr2	13008440	13016223	Csa9930_2G016120	chr2	13012940	13012996	90%coverage	GO:0004807 triose-phosphate isomerase activity;GO:0008152 metabolic process;GO:0003824 catalytic activity;GO:0006096 glycolytic process;	IPR000652 Triosephosphate isomerase;IPR013785 Aldolase-type TIM barrel;IPR020861 Triosephosphate isomerase, active site;IPR022896 Triosephosphate isomerase, bacterial/eukaryotic;IPR035990 Triosephosphate isomerase superfamily;	-	sp|P48496|TPIC_SPIOL Triosephosphate isomerase, chloroplastic OS=Spinacia oleracea OX=3562 GN=TPIP1 PE=1 SV=1	0	0	0	0	0	0	chr2:13153163-13153172	0	0	0	0
SV_COMDEL_2G005940	COMDEL	7774	chr2	13008440	13016223	Csa9930_2G016120	chr2	13013248	13013330	90%coverage	GO:0004807 triose-phosphate isomerase activity;GO:0008152 metabolic process;GO:0003824 catalytic activity;GO:0006096 glycolytic process;	IPR000652 Triosephosphate isomerase;IPR013785 Aldolase-type TIM barrel;IPR020861 Triosephosphate isomerase, active site;IPR022896 Triosephosphate isomerase, bacterial/eukaryotic;IPR035990 Triosephosphate isomerase superfamily;	-	sp|P48496|TPIC_SPIOL Triosephosphate isomerase, chloroplastic OS=Spinacia oleracea OX=3562 GN=TPIP1 PE=1 SV=1	0	0	0	0	0	0	chr2:13153163-13153172	0	0	0	0
SV_COMDEL_2G005940	COMDEL	7774	chr2	13008440	13016223	Csa9930_2G016120	chr2	13013441	13013614	90%coverage	GO:0004807 triose-phosphate isomerase activity;GO:0008152 metabolic process;GO:0003824 catalytic activity;GO:0006096 glycolytic process;	IPR000652 Triosephosphate isomerase;IPR013785 Aldolase-type TIM barrel;IPR020861 Triosephosphate isomerase, active site;IPR022896 Triosephosphate isomerase, bacterial/eukaryotic;IPR035990 Triosephosphate isomerase superfamily;	-	sp|P48496|TPIC_SPIOL Triosephosphate isomerase, chloroplastic OS=Spinacia oleracea OX=3562 GN=TPIP1 PE=1 SV=1	0	0	0	0	0	0	chr2:13153163-13153172	0	0	0	0
SV_COMDEL_2G005940	COMDEL	7774	chr2	13008440	13016223	Csa9930_2G016120	chr2	13013732	13013864	90%coverage	GO:0004807 triose-phosphate isomerase activity;GO:0008152 metabolic process;GO:0003824 catalytic activity;GO:0006096 glycolytic process;	IPR000652 Triosephosphate isomerase;IPR013785 Aldolase-type TIM barrel;IPR020861 Triosephosphate isomerase, active site;IPR022896 Triosephosphate isomerase, bacterial/eukaryotic;IPR035990 Triosephosphate isomerase superfamily;	-	sp|P48496|TPIC_SPIOL Triosephosphate isomerase, chloroplastic OS=Spinacia oleracea OX=3562 GN=TPIP1 PE=1 SV=1	0	0	0	0	0	0	chr2:13153163-13153172	0	0	0	0
SV_COMDEL_2G005940	COMDEL	7774	chr2	13008440	13016223	Csa9930_2G016120	chr2	13013957	13014041	90%coverage	GO:0004807 triose-phosphate isomerase activity;GO:0008152 metabolic process;GO:0003824 catalytic activity;GO:0006096 glycolytic process;	IPR000652 Triosephosphate isomerase;IPR013785 Aldolase-type TIM barrel;IPR020861 Triosephosphate isomerase, active site;IPR022896 Triosephosphate isomerase, bacterial/eukaryotic;IPR035990 Triosephosphate isomerase superfamily;	-	sp|P48496|TPIC_SPIOL Triosephosphate isomerase, chloroplastic OS=Spinacia oleracea OX=3562 GN=TPIP1 PE=1 SV=1	0	0	0	0	0	0	chr2:13153163-13153172	0	0	0	0
SV_COMDEL_2G005940	COMDEL	7774	chr2	13008440	13016223	Csa9930_2G016120	chr2	13014701	13014824	90%coverage	GO:0004807 triose-phosphate isomerase activity;GO:0008152 metabolic process;GO:0003824 catalytic activity;GO:0006096 glycolytic process;	IPR000652 Triosephosphate isomerase;IPR013785 Aldolase-type TIM barrel;IPR020861 Triosephosphate isomerase, active site;IPR022896 Triosephosphate isomerase, bacterial/eukaryotic;IPR035990 Triosephosphate isomerase superfamily;	-	sp|P48496|TPIC_SPIOL Triosephosphate isomerase, chloroplastic OS=Spinacia oleracea OX=3562 GN=TPIP1 PE=1 SV=1	0	0	0	0	0	0	chr2:13153163-13153172	0	0	0	0
SV_COMDEL_2G005940	COMDEL	7774	chr2	13008440	13016223	Csa9930_2G016120	chr2	13015061	13015130	90%coverage	GO:0004807 triose-phosphate isomerase activity;GO:0008152 metabolic process;GO:0003824 catalytic activity;GO:0006096 glycolytic process;	IPR000652 Triosephosphate isomerase;IPR013785 Aldolase-type TIM barrel;IPR020861 Triosephosphate isomerase, active site;IPR022896 Triosephosphate isomerase, bacterial/eukaryotic;IPR035990 Triosephosphate isomerase superfamily;	-	sp|P48496|TPIC_SPIOL Triosephosphate isomerase, chloroplastic OS=Spinacia oleracea OX=3562 GN=TPIP1 PE=1 SV=1	0	0	0	0	0	0	chr2:13153163-13153172	0	0	0	0
SV_COMDEL_2G005940	COMDEL	7774	chr2	13008440	13016223	Csa9930_2G016120	chr2	13016167	13016193	90%coverage	GO:0004807 triose-phosphate isomerase activity;GO:0008152 metabolic process;GO:0003824 catalytic activity;GO:0006096 glycolytic process;	IPR000652 Triosephosphate isomerase;IPR013785 Aldolase-type TIM barrel;IPR020861 Triosephosphate isomerase, active site;IPR022896 Triosephosphate isomerase, bacterial/eukaryotic;IPR035990 Triosephosphate isomerase superfamily;	-	sp|P48496|TPIC_SPIOL Triosephosphate isomerase, chloroplastic OS=Spinacia oleracea OX=3562 GN=TPIP1 PE=1 SV=1	0	0	0	0	0	0	chr2:13153163-13153172	0	0	0	0
SV_COMDEL_2G005980	COMDEL	620	chr2	13137056	13137683	Csa9930_2G016250	chr2	13137450	13137779	50%coverage	GO:0016853 isomerase activity;	IPR004265 Dirigent protein;IPR034871 Allene oxide cyclase/dirigent protein;	-	sp|Q84TH6|DIR23_ARATH Dirigent protein 23 OS=Arabidopsis thaliana OX=3702 GN=DIR23 PE=2 SV=1	0	0	0	0	0	0	0	0	chr2:13739602-13739609	0	0
SV_COMDEL_2G006050	COMDEL	5805	chr2	13216175	13221996	Csa9930_2G016340	chr2	13218941	13218987	90%coverage	GO:0004672 protein kinase activity;GO:0005524 ATP binding;GO:0006468 protein phosphorylation;	IPR000719 Protein kinase domain;IPR002912 ACT domain;IPR011009 Protein kinase-like domain superfamily;	-	sp|F4JTP5|STY46_ARATH Serine/threonine-protein kinase STY46 OS=Arabidopsis thaliana OX=3702 GN=STY46 PE=1 SV=1	0	0	0	0	0	0	chr2:13361488-13361504	0	0	0	0
SV_COMDEL_2G006050	COMDEL	5805	chr2	13216175	13221996	Csa9930_2G016340	chr2	13219239	13219368	90%coverage	GO:0004672 protein kinase activity;GO:0005524 ATP binding;GO:0006468 protein phosphorylation;	IPR000719 Protein kinase domain;IPR002912 ACT domain;IPR011009 Protein kinase-like domain superfamily;	-	sp|F4JTP5|STY46_ARATH Serine/threonine-protein kinase STY46 OS=Arabidopsis thaliana OX=3702 GN=STY46 PE=1 SV=1	0	0	0	0	0	0	chr2:13361488-13361504	0	0	0	0
SV_COMDEL_2G006050	COMDEL	5805	chr2	13216175	13221996	Csa9930_2G016340	chr2	13219542	13219592	90%coverage	GO:0004672 protein kinase activity;GO:0005524 ATP binding;GO:0006468 protein phosphorylation;	IPR000719 Protein kinase domain;IPR002912 ACT domain;IPR011009 Protein kinase-like domain superfamily;	-	sp|F4JTP5|STY46_ARATH Serine/threonine-protein kinase STY46 OS=Arabidopsis thaliana OX=3702 GN=STY46 PE=1 SV=1	0	0	0	0	0	0	chr2:13361488-13361504	0	0	0	0
SV_COMDEL_2G006050	COMDEL	5805	chr2	13216175	13221996	Csa9930_2G016340	chr2	13220029	13220124	90%coverage	GO:0004672 protein kinase activity;GO:0005524 ATP binding;GO:0006468 protein phosphorylation;	IPR000719 Protein kinase domain;IPR002912 ACT domain;IPR011009 Protein kinase-like domain superfamily;	-	sp|F4JTP5|STY46_ARATH Serine/threonine-protein kinase STY46 OS=Arabidopsis thaliana OX=3702 GN=STY46 PE=1 SV=1	0	0	0	0	0	0	chr2:13361488-13361504	0	0	0	0
SV_COMDEL_2G006100	COMDEL	2566	chr2	13218511	13221109	Csa9930_2G016340	chr2	13218941	13218987	90%coverage	GO:0004672 protein kinase activity;GO:0005524 ATP binding;GO:0006468 protein phosphorylation;	IPR000719 Protein kinase domain;IPR002912 ACT domain;IPR011009 Protein kinase-like domain superfamily;	-	sp|F4JTP5|STY46_ARATH Serine/threonine-protein kinase STY46 OS=Arabidopsis thaliana OX=3702 GN=STY46 PE=1 SV=1	0	0	chr2:13150288-13150320	chr2:13066451-13066483	0	0	0	0	0	0	chr2:13187427-13187459
SV_COMDEL_2G006100	COMDEL	2566	chr2	13218511	13221109	Csa9930_2G016340	chr2	13219239	13219368	90%coverage	GO:0004672 protein kinase activity;GO:0005524 ATP binding;GO:0006468 protein phosphorylation;	IPR000719 Protein kinase domain;IPR002912 ACT domain;IPR011009 Protein kinase-like domain superfamily;	-	sp|F4JTP5|STY46_ARATH Serine/threonine-protein kinase STY46 OS=Arabidopsis thaliana OX=3702 GN=STY46 PE=1 SV=1	0	0	chr2:13150288-13150320	chr2:13066451-13066483	0	0	0	0	0	0	chr2:13187427-13187459
SV_COMDEL_2G006100	COMDEL	2566	chr2	13218511	13221109	Csa9930_2G016340	chr2	13219542	13219592	90%coverage	GO:0004672 protein kinase activity;GO:0005524 ATP binding;GO:0006468 protein phosphorylation;	IPR000719 Protein kinase domain;IPR002912 ACT domain;IPR011009 Protein kinase-like domain superfamily;	-	sp|F4JTP5|STY46_ARATH Serine/threonine-protein kinase STY46 OS=Arabidopsis thaliana OX=3702 GN=STY46 PE=1 SV=1	0	0	chr2:13150288-13150320	chr2:13066451-13066483	0	0	0	0	0	0	chr2:13187427-13187459
SV_COMDEL_2G006100	COMDEL	2566	chr2	13218511	13221109	Csa9930_2G016340	chr2	13220029	13220124	90%coverage	GO:0004672 protein kinase activity;GO:0005524 ATP binding;GO:0006468 protein phosphorylation;	IPR000719 Protein kinase domain;IPR002912 ACT domain;IPR011009 Protein kinase-like domain superfamily;	-	sp|F4JTP5|STY46_ARATH Serine/threonine-protein kinase STY46 OS=Arabidopsis thaliana OX=3702 GN=STY46 PE=1 SV=1	0	0	chr2:13150288-13150320	chr2:13066451-13066483	0	0	0	0	0	0	chr2:13187427-13187459
SV_COMDEL_2G006410	COMDEL	61943	chr2	13909741	13973911	Csa9930_2G017110	chr2	13971470	13971976	90%coverage	-	IPR012337 Ribonuclease H-like superfamily;	-	-	0	0	0	0	0	0	chr2:14142848-14145075	0	0	0	0
SV_COMDEL_2G006670	COMDEL	7651	chr2	14054167	14061851	Csa9930_2G017190	chr2	14054926	14055248	90%coverage	GO:0048364 root development;	IPR033250 C-terminally encoded peptide;	-	sp|B3H5A9|PCEP6_ARATH Precursor of CEP6 OS=Arabidopsis thaliana OX=3702 GN=CEP6 PE=1 SV=1	0	0	chr2:13945275-13945308	0	0	0	0	0	0	0	0
SV_COMDEL_2G006800	COMDEL	54	chr2	14492951	14493024	Csa9930_2G017840	chr2	14492825	14493106	90%coverage	GO:0006629 lipid metabolic process;GO:0008152 metabolic process;	IPR002641 Patatin-like phospholipase domain;IPR016035 Acyl transferase/acyl hydrolase/lysophospholipase;	-	sp|O23181|PLP3_ARATH Patatin-like protein 3 OS=Arabidopsis thaliana OX=3702 GN=PLP3 PE=2 SV=2	0	0	0	chr2:14377029-14377048	0	0	0	0	0	0	0
SV_COMDEL_2G006900	COMDEL	563	chr2	14866472	14867040	Csa9930_2G018290	chr2	14866863	14867102	50%coverage	-	IPR008949 Isoprenoid synthase domain superfamily;	-	sp|Q93X23|MYRS_QUEIL Myrcene synthase, chloroplastic OS=Quercus ilex OX=58334 PE=1 SV=1	0	0	0	0	0	0	chr2:15097839-15097844	0	chr2:15419777-15419782	0	0
SV_COMDEL_2G007060	COMDEL	2901	chr2	15511555	15514465	Csa9930_2G019910	chr2	15512572	15512677	90%coverage	GO:0005524 ATP binding;GO:0016887 ATPase activity;	IPR003439 ABC transporter-like;IPR003593 AAA+ ATPase domain;IPR011084 DNA repair metallo-beta-lactamase;IPR017871 ABC transporter, conserved site;IPR027417 P-loop containing nucleoside triphosphate hydrolase;IPR036866 Metallo-hydrolase/oxidoreductase superfamily;	-	sp|Q8H1R4|AB10I_ARATH ABC transporter I family member 10 OS=Arabidopsis thaliana OX=3702 GN=ABCI10 PE=2 SV=1	0	0	chr2:15459480-15459489	0	0	0	0	0	0	0	0
SV_COMDEL_2G007060	COMDEL	2901	chr2	15511555	15514465	Csa9930_2G019910	chr2	15512761	15512949	90%coverage	GO:0005524 ATP binding;GO:0016887 ATPase activity;	IPR003439 ABC transporter-like;IPR003593 AAA+ ATPase domain;IPR011084 DNA repair metallo-beta-lactamase;IPR017871 ABC transporter, conserved site;IPR027417 P-loop containing nucleoside triphosphate hydrolase;IPR036866 Metallo-hydrolase/oxidoreductase superfamily;	-	sp|Q8H1R4|AB10I_ARATH ABC transporter I family member 10 OS=Arabidopsis thaliana OX=3702 GN=ABCI10 PE=2 SV=1	0	0	chr2:15459480-15459489	0	0	0	0	0	0	0	0
SV_COMDEL_2G007060	COMDEL	2901	chr2	15511555	15514465	Csa9930_2G019920	chr2	15513714	15513818	90%coverage	GO:0005515 protein binding;GO:0003824 catalytic activity;GO:0005737 cytoplasm;GO:0009072 aromatic amino acid family metabolic process;	IPR004045 Glutathione S-transferase, N-terminal;IPR004046 Glutathione S-transferase, C-terminal;IPR005955 Glutathione S-transferases, class Zeta;IPR010987 Glutathione S-transferase, C-terminal-like;IPR034330 Glutathione S-transferases, class Zeta , C-terminal;IPR034333 Glutathione S-transferases, class Zeta , N-terminal;IPR036249 Thioredoxin-like superfamily;IPR036282 Glutathione S-transferase, C…	-	sp|P57108|GSTZ_EUPES Glutathione S-transferase zeta class OS=Euphorbia esula OX=3993 PE=2 SV=1	0	0	chr2:15459480-15459489	0	0	0	0	0	0	0	0
SV_COMDEL_2G007060	COMDEL	2901	chr2	15511555	15514465	Csa9930_2G019920	chr2	15513936	15513995	90%coverage	GO:0005515 protein binding;GO:0003824 catalytic activity;GO:0005737 cytoplasm;GO:0009072 aromatic amino acid family metabolic process;	IPR004045 Glutathione S-transferase, N-terminal;IPR004046 Glutathione S-transferase, C-terminal;IPR005955 Glutathione S-transferases, class Zeta;IPR010987 Glutathione S-transferase, C-terminal-like;IPR034330 Glutathione S-transferases, class Zeta , C-terminal;IPR034333 Glutathione S-transferases, class Zeta , N-terminal;IPR036249 Thioredoxin-like superfamily;IPR036282 Glutathione S-transferase, C…	-	sp|P57108|GSTZ_EUPES Glutathione S-transferase zeta class OS=Euphorbia esula OX=3993 PE=2 SV=1	0	0	chr2:15459480-15459489	0	0	0	0	0	0	0	0
SV_COMDEL_2G007060	COMDEL	2901	chr2	15511555	15514465	Csa9930_2G019920	chr2	15514183	15514244	90%coverage	GO:0005515 protein binding;GO:0003824 catalytic activity;GO:0005737 cytoplasm;GO:0009072 aromatic amino acid family metabolic process;	IPR004045 Glutathione S-transferase, N-terminal;IPR004046 Glutathione S-transferase, C-terminal;IPR005955 Glutathione S-transferases, class Zeta;IPR010987 Glutathione S-transferase, C-terminal-like;IPR034330 Glutathione S-transferases, class Zeta , C-terminal;IPR034333 Glutathione S-transferases, class Zeta , N-terminal;IPR036249 Thioredoxin-like superfamily;IPR036282 Glutathione S-transferase, C…	-	sp|P57108|GSTZ_EUPES Glutathione S-transferase zeta class OS=Euphorbia esula OX=3993 PE=2 SV=1	0	0	chr2:15459480-15459489	0	0	0	0	0	0	0	0
SV_COMDEL_2G007320	COMDEL	78370	chr2	16106119	16184490	Csa9930_2G021520	chr2	16106331	16106689	90%coverage	-	IPR003593 AAA+ ATPase domain;IPR027417 P-loop containing nucleoside triphosphate hydrolase;IPR034081 AAA domain-containing protein, R3H domain;	-	sp|P51281|YCF45_PORPU Uncharacterized protein ycf45 OS=Porphyra purpurea OX=2787 GN=ycf45 PE=3 SV=1	0	chr2:15812349-15812453	0	0	0	0	0	0	0	0	0
SV_COMDEL_2G007320	COMDEL	78370	chr2	16106119	16184490	Csa9930_2G021520	chr2	16106787	16106949	90%coverage	-	IPR003593 AAA+ ATPase domain;IPR027417 P-loop containing nucleoside triphosphate hydrolase;IPR034081 AAA domain-containing protein, R3H domain;	-	sp|P51281|YCF45_PORPU Uncharacterized protein ycf45 OS=Porphyra purpurea OX=2787 GN=ycf45 PE=3 SV=1	0	chr2:15812349-15812453	0	0	0	0	0	0	0	0	0
SV_COMDEL_2G007320	COMDEL	78370	chr2	16106119	16184490	Csa9930_2G021520	chr2	16107197	16107388	90%coverage	-	IPR003593 AAA+ ATPase domain;IPR027417 P-loop containing nucleoside triphosphate hydrolase;IPR034081 AAA domain-containing protein, R3H domain;	-	sp|P51281|YCF45_PORPU Uncharacterized protein ycf45 OS=Porphyra purpurea OX=2787 GN=ycf45 PE=3 SV=1	0	chr2:15812349-15812453	0	0	0	0	0	0	0	0	0
SV_COMDEL_2G007320	COMDEL	78370	chr2	16106119	16184490	Csa9930_2G021520	chr2	16107449	16107623	90%coverage	-	IPR003593 AAA+ ATPase domain;IPR027417 P-loop containing nucleoside triphosphate hydrolase;IPR034081 AAA domain-containing protein, R3H domain;	-	sp|P51281|YCF45_PORPU Uncharacterized protein ycf45 OS=Porphyra purpurea OX=2787 GN=ycf45 PE=3 SV=1	0	chr2:15812349-15812453	0	0	0	0	0	0	0	0	0
SV_COMDEL_2G007320	COMDEL	78370	chr2	16106119	16184490	Csa9930_2G021520	chr2	16107971	16108107	90%coverage	-	IPR003593 AAA+ ATPase domain;IPR027417 P-loop containing nucleoside triphosphate hydrolase;IPR034081 AAA domain-containing protein, R3H domain;	-	sp|P51281|YCF45_PORPU Uncharacterized protein ycf45 OS=Porphyra purpurea OX=2787 GN=ycf45 PE=3 SV=1	0	chr2:15812349-15812453	0	0	0	0	0	0	0	0	0
SV_COMDEL_2G007320	COMDEL	78370	chr2	16106119	16184490	Csa9930_2G021530	chr2	16108129	16108186	90%coverage	-	-	-	-	0	chr2:15812349-15812453	0	0	0	0	0	0	0	0	0
SV_COMDEL_2G007320	COMDEL	78370	chr2	16106119	16184490	Csa9930_2G021530	chr2	16108584	16109100	90%coverage	-	-	-	-	0	chr2:15812349-15812453	0	0	0	0	0	0	0	0	0
SV_COMDEL_2G007320	COMDEL	78370	chr2	16106119	16184490	Csa9930_2G021530	chr2	16112505	16112580	90%coverage	-	-	-	-	0	chr2:15812349-15812453	0	0	0	0	0	0	0	0	0
SV_COMDEL_2G007320	COMDEL	78370	chr2	16106119	16184490	Csa9930_2G021540	chr2	16112961	16113023	90%coverage	-	-	-	-	0	chr2:15812349-15812453	0	0	0	0	0	0	0	0	0
SV_COMDEL_2G007320	COMDEL	78370	chr2	16106119	16184490	Csa9930_2G021540	chr2	16113243	16113262	90%coverage	-	-	-	-	0	chr2:15812349-15812453	0	0	0	0	0	0	0	0	0
SV_COMDEL_2G007320	COMDEL	78370	chr2	16106119	16184490	Csa9930_2G021540	chr2	16113700	16113778	90%coverage	-	-	-	-	0	chr2:15812349-15812453	0	0	0	0	0	0	0	0	0
SV_COMDEL_2G007320	COMDEL	78370	chr2	16106119	16184490	Csa9930_2G021540	chr2	16114550	16114856	90%coverage	-	-	-	-	0	chr2:15812349-15812453	0	0	0	0	0	0	0	0	0
SV_COMDEL_2G007320	COMDEL	78370	chr2	16106119	16184490	Csa9930_2G021540	chr2	16116097	16116184	90%coverage	-	-	-	-	0	chr2:15812349-15812453	0	0	0	0	0	0	0	0	0
SV_COMDEL_2G007320	COMDEL	78370	chr2	16106119	16184490	Csa9930_2G021540	chr2	16118059	16118125	90%coverage	-	-	-	-	0	chr2:15812349-15812453	0	0	0	0	0	0	0	0	0
SV_COMDEL_2G007320	COMDEL	78370	chr2	16106119	16184490	Csa9930_2G021540	chr2	16118427	16118502	90%coverage	-	-	-	-	0	chr2:15812349-15812453	0	0	0	0	0	0	0	0	0
SV_COMDEL_2G007320	COMDEL	78370	chr2	16106119	16184490	Csa9930_2G021540	chr2	16119510	16119532	90%coverage	-	-	-	-	0	chr2:15812349-15812453	0	0	0	0	0	0	0	0	0
SV_COMDEL_2G007320	COMDEL	78370	chr2	16106119	16184490	Csa9930_2G021550	chr2	16122751	16123085	90%coverage	GO:0004185 serine-type carboxypeptidase activity;GO:0006508 proteolysis;	IPR001563 Peptidase S10, serine carboxypeptidase;IPR018202 Serine carboxypeptidase, serine active site;IPR029058 Alpha/Beta hydrolase fold;IPR033124 Serine carboxypeptidases, histidine active site;	-	sp|P32826|SCP49_ARATH Serine carboxypeptidase-like 49 OS=Arabidopsis thaliana OX=3702 GN=SCPL49 PE=2 SV=2	0	chr2:15812349-15812453	0	0	0	0	0	0	0	0	0
SV_COMDEL_2G007320	COMDEL	78370	chr2	16106119	16184490	Csa9930_2G021550	chr2	16123556	16123713	90%coverage	GO:0004185 serine-type carboxypeptidase activity;GO:0006508 proteolysis;	IPR001563 Peptidase S10, serine carboxypeptidase;IPR018202 Serine carboxypeptidase, serine active site;IPR029058 Alpha/Beta hydrolase fold;IPR033124 Serine carboxypeptidases, histidine active site;	-	sp|P32826|SCP49_ARATH Serine carboxypeptidase-like 49 OS=Arabidopsis thaliana OX=3702 GN=SCPL49 PE=2 SV=2	0	chr2:15812349-15812453	0	0	0	0	0	0	0	0	0
SV_COMDEL_2G007320	COMDEL	78370	chr2	16106119	16184490	Csa9930_2G021550	chr2	16123892	16124010	90%coverage	GO:0004185 serine-type carboxypeptidase activity;GO:0006508 proteolysis;	IPR001563 Peptidase S10, serine carboxypeptidase;IPR018202 Serine carboxypeptidase, serine active site;IPR029058 Alpha/Beta hydrolase fold;IPR033124 Serine carboxypeptidases, histidine active site;	-	sp|P32826|SCP49_ARATH Serine carboxypeptidase-like 49 OS=Arabidopsis thaliana OX=3702 GN=SCPL49 PE=2 SV=2	0	chr2:15812349-15812453	0	0	0	0	0	0	0	0	0
SV_COMDEL_2G007320	COMDEL	78370	chr2	16106119	16184490	Csa9930_2G021550	chr2	16124177	16124359	90%coverage	GO:0004185 serine-type carboxypeptidase activity;GO:0006508 proteolysis;	IPR001563 Peptidase S10, serine carboxypeptidase;IPR018202 Serine carboxypeptidase, serine active site;IPR029058 Alpha/Beta hydrolase fold;IPR033124 Serine carboxypeptidases, histidine active site;	-	sp|P32826|SCP49_ARATH Serine carboxypeptidase-like 49 OS=Arabidopsis thaliana OX=3702 GN=SCPL49 PE=2 SV=2	0	chr2:15812349-15812453	0	0	0	0	0	0	0	0	0
SV_COMDEL_2G007320	COMDEL	78370	chr2	16106119	16184490	Csa9930_2G021550	chr2	16124446	16124596	90%coverage	GO:0004185 serine-type carboxypeptidase activity;GO:0006508 proteolysis;	IPR001563 Peptidase S10, serine carboxypeptidase;IPR018202 Serine carboxypeptidase, serine active site;IPR029058 Alpha/Beta hydrolase fold;IPR033124 Serine carboxypeptidases, histidine active site;	-	sp|P32826|SCP49_ARATH Serine carboxypeptidase-like 49 OS=Arabidopsis thaliana OX=3702 GN=SCPL49 PE=2 SV=2	0	chr2:15812349-15812453	0	0	0	0	0	0	0	0	0
SV_COMDEL_2G007320	COMDEL	78370	chr2	16106119	16184490	Csa9930_2G021550	chr2	16124699	16124787	90%coverage	GO:0004185 serine-type carboxypeptidase activity;GO:0006508 proteolysis;	IPR001563 Peptidase S10, serine carboxypeptidase;IPR018202 Serine carboxypeptidase, serine active site;IPR029058 Alpha/Beta hydrolase fold;IPR033124 Serine carboxypeptidases, histidine active site;	-	sp|P32826|SCP49_ARATH Serine carboxypeptidase-like 49 OS=Arabidopsis thaliana OX=3702 GN=SCPL49 PE=2 SV=2	0	chr2:15812349-15812453	0	0	0	0	0	0	0	0	0
SV_COMDEL_2G007320	COMDEL	78370	chr2	16106119	16184490	Csa9930_2G021550	chr2	16125064	16125281	90%coverage	GO:0004185 serine-type carboxypeptidase activity;GO:0006508 proteolysis;	IPR001563 Peptidase S10, serine carboxypeptidase;IPR018202 Serine carboxypeptidase, serine active site;IPR029058 Alpha/Beta hydrolase fold;IPR033124 Serine carboxypeptidases, histidine active site;	-	sp|P32826|SCP49_ARATH Serine carboxypeptidase-like 49 OS=Arabidopsis thaliana OX=3702 GN=SCPL49 PE=2 SV=2	0	chr2:15812349-15812453	0	0	0	0	0	0	0	0	0
SV_COMDEL_2G007320	COMDEL	78370	chr2	16106119	16184490	Csa9930_2G021550	chr2	16125409	16125568	90%coverage	GO:0004185 serine-type carboxypeptidase activity;GO:0006508 proteolysis;	IPR001563 Peptidase S10, serine carboxypeptidase;IPR018202 Serine carboxypeptidase, serine active site;IPR029058 Alpha/Beta hydrolase fold;IPR033124 Serine carboxypeptidases, histidine active site;	-	sp|P32826|SCP49_ARATH Serine carboxypeptidase-like 49 OS=Arabidopsis thaliana OX=3702 GN=SCPL49 PE=2 SV=2	0	chr2:15812349-15812453	0	0	0	0	0	0	0	0	0
SV_COMDEL_2G007320	COMDEL	78370	chr2	16106119	16184490	Csa9930_2G021550	chr2	16126115	16126243	90%coverage	GO:0004185 serine-type carboxypeptidase activity;GO:0006508 proteolysis;	IPR001563 Peptidase S10, serine carboxypeptidase;IPR018202 Serine carboxypeptidase, serine active site;IPR029058 Alpha/Beta hydrolase fold;IPR033124 Serine carboxypeptidases, histidine active site;	-	sp|P32826|SCP49_ARATH Serine carboxypeptidase-like 49 OS=Arabidopsis thaliana OX=3702 GN=SCPL49 PE=2 SV=2	0	chr2:15812349-15812453	0	0	0	0	0	0	0	0	0
SV_COMDEL_2G007320	COMDEL	78370	chr2	16106119	16184490	Csa9930_2G021560	chr2	16133352	16133951	90%coverage	GO:0003676 nucleic acid binding;GO:0008270 zinc ion binding;	IPR000504 RNA recognition motif domain;IPR003954 RNA recognition motif domain, eukaryote;IPR034219 ZCRB1, RNA recognition motif;IPR035979 RNA-binding domain superfamily;IPR036875 Zinc finger, CCHC-type superfamily;	-	sp|Q9CAE4|U1131_ARATH U11/U12 small nuclear ribonucleoprotein 31 kDa protein OS=Arabidopsis thaliana OX=3702 GN=SNRNP31 PE=2 SV=1	0	chr2:15812349-15812453	0	0	0	0	0	0	0	0	0
SV_COMDEL_2G007320	COMDEL	78370	chr2	16106119	16184490	Csa9930_2G021570	chr2	16145476	16145727	90%coverage	-	-	-	-	0	chr2:15812349-15812453	0	0	0	0	0	0	0	0	0
SV_COMDEL_2G007320	COMDEL	78370	chr2	16106119	16184490	Csa9930_2G021580	chr2	16147929	16148084	90%coverage	-	-	-	-	0	chr2:15812349-15812453	0	0	0	0	0	0	0	0	0
SV_COMDEL_2G007320	COMDEL	78370	chr2	16106119	16184490	Csa9930_2G021590	chr2	16180818	16181109	90%coverage	-	-	-	sp|P20825|POL2_DROME Retrovirus-related Pol polyprotein from transposon 297 OS=Drosophila melanogaster OX=7227 GN=pol PE=3 SV=1	0	chr2:15812349-15812453	0	0	0	0	0	0	0	0	0
SV_COMDEL_2G007410	COMDEL	3109	chr2	16414205	16417319	Csa9930_2G022650	chr2	16416232	16416438	90%coverage	-	-	-	-	0	chr2:16003157-16003162	0	0	0	0	0	0	0	0	0
SV_COMDEL_2G007830	COMDEL	5804	chr2	18456749	18462562	Csa9930_2G028410	chr2	18457156	18457638	90%coverage	-	-	-	-	0	0	chr2:28110578-28110587	0	0	0	0	0	0	0	0
SV_COMDEL_2G007830	COMDEL	5804	chr2	18456749	18462562	Csa9930_2G028420	chr2	18462038	18462337	90%coverage	GO:0005509 calcium ion binding;	IPR002048 EF-hand domain;IPR011992 EF-hand domain pair;IPR018247 EF-Hand 1, calcium-binding site;	-	sp|Q0DZP5|CML17_ORYSJ Probable calcium-binding protein CML17 OS=Oryza sativa subsp. japonica OX=39947 GN=CML17 PE=2 SV=1	0	0	chr2:28110578-28110587	0	0	0	0	0	0	0	0
SV_COMDEL_2G008170	COMDEL	1929	chr2	20379337	20381365	Csa9930_2G031460	chr2	20379589	20379695	90%coverage	GO:0072546 ER membrane protein complex;	IPR002372 Pyrrolo-quinoline quinone repeat;IPR011047 Quinoprotein alcohol dehydrogenase-like superfamily;IPR011678 ER membrane protein complex subunit 1, C-terminal;IPR018391 Pyrrolo-quinoline quinone beta-propeller repeat;IPR026895 ER membrane protein complex subunit 1;	-	sp|Q5ZL00|EMC1_CHICK ER membrane protein complex subunit 1 OS=Gallus gallus OX=9031 GN=EMC1 PE=2 SV=1	chr2:19664794-19664893	0	0	0	0	0	0	0	0	0	0
SV_COMDEL_2G008250	COMDEL	980	chr2	20798572	20799598	Csa9930_2G032070	chr2	20799050	20799120	90%coverage	GO:0005484 SNAP receptor activity;GO:0006886 intracellular protein transport;GO:0016020 membrane;GO:0015098 molybdate ion transmembrane transporter activity;GO:0015689 molybdate ion transport;GO:0016192 vesicle-mediated transport;	IPR000727 Target SNARE coiled-coil homology domain;IPR006012 Syntaxin/epimorphin, conserved site;IPR010989 SNARE;IPR021538 Syntaxin-5, N-terminal, Sly1p-binding domain;IPR031563 Molybdate transporter 1/2;	-	sp|Q9SL95|MOT1_ARATH Molybdate transporter 1 OS=Arabidopsis thaliana OX=3702 GN=MOT1 PE=1 SV=1	0	0	0	0	0	0	chr2:27097939-27097985	0	0	0	0
SV_COMDEL_2G008410	COMDEL	727	chr2	21620239	21620971	Csa9930_2G033240	chr2	21620177	21620467	50%coverage	GO:0004970 ionotropic glutamate receptor activity;GO:0016020 membrane;	IPR001320 Ionotropic glutamate receptor;IPR001638 Solute-binding protein family 3/N-terminal domain of MltF;	-	sp|Q9LFN5|GLR25_ARATH Glutamate receptor 2.5 OS=Arabidopsis thaliana OX=3702 GN=GLR2.5 PE=2 SV=2	chr2:20896659-20896664	chr2:20783159-20783164	chr2:31262533-31262538	0	0	chr2:29962756-29962761	chr2:27910171-27910176	0	chr2:21162228-21162233	0	chr2:21353980-21353985
SV_COMDEL_2G008500	COMDEL	1948	chr2	21845821	21847996	Csa9930_2G033540	chr2	21847772	21847948	90%coverage	GO:0003735 structural constituent of ribosome;GO:0005622 intracellular;GO:0005840 ribosome;GO:0006412 translation;	IPR002675 Ribosomal protein L38e;	-	sp|O22860|RL38_ARATH 60S ribosomal protein L38 OS=Arabidopsis thaliana OX=3702 GN=RPL38A PE=3 SV=1	0	0	chr2:31506344-31506571	chr2:21023677-21023904	0	chr2:30213714-30213941	0	0	0	chr2:21225531-21225758	chr2:21596583-21596810
SV_COMDEL_2G008540	COMDEL	1482	chr2	21855307	21857230	Csa9930_2G033550	chr2	21855415	21855421	90%coverage	GO:0003677 DNA binding;GO:0005524 ATP binding;GO:0016787 hydrolase activity;	IPR001650 Helicase, C-terminal;IPR006935 Helicase/UvrB, N-terminal;IPR014001 Helicase superfamily 1/2, ATP-binding domain;IPR027417 P-loop containing nucleoside triphosphate hydrolase;	-	sp|I3XHK1|FANCM_ARATH DEAD-box ATP-dependent RNA helicase FANCM OS=Arabidopsis thaliana OX=3702 GN=FANCM PE=2 SV=1	0	0	0	0	0	0	0	0	chr2:21409300-21409741	0	0
SV_COMDEL_2G009010	COMDEL	5224	chr2	23167122	23172450	Csa9930_2G035300	chr2	23167640	23167753	90%coverage	GO:0016020 membrane;GO:0016760 cellulose synthase (UDP-forming) activity;GO:0030244 cellulose biosynthetic process;	IPR005150 Cellulose synthase;IPR029044 Nucleotide-diphospho-sugar transferases;	-	sp|Q339N5|CSLH1_ORYSJ Cellulose synthase-like protein H1 OS=Oryza sativa subsp. japonica OX=39947 GN=CSLH1 PE=2 SV=2	0	0	0	0	0	0	chr2:29593440-29593544	0	chr2:22867518-22867622	0	0
SV_COMDEL_2G009010	COMDEL	5224	chr2	23167122	23172450	Csa9930_2G035300	chr2	23168945	23169079	90%coverage	GO:0016020 membrane;GO:0016760 cellulose synthase (UDP-forming) activity;GO:0030244 cellulose biosynthetic process;	IPR005150 Cellulose synthase;IPR029044 Nucleotide-diphospho-sugar transferases;	-	sp|Q339N5|CSLH1_ORYSJ Cellulose synthase-like protein H1 OS=Oryza sativa subsp. japonica OX=39947 GN=CSLH1 PE=2 SV=2	0	0	0	0	0	0	chr2:29593440-29593544	0	chr2:22867518-22867622	0	0
SV_COMDEL_2G009010	COMDEL	5224	chr2	23167122	23172450	Csa9930_2G035300	chr2	23169376	23169703	90%coverage	GO:0016020 membrane;GO:0016760 cellulose synthase (UDP-forming) activity;GO:0030244 cellulose biosynthetic process;	IPR005150 Cellulose synthase;IPR029044 Nucleotide-diphospho-sugar transferases;	-	sp|Q339N5|CSLH1_ORYSJ Cellulose synthase-like protein H1 OS=Oryza sativa subsp. japonica OX=39947 GN=CSLH1 PE=2 SV=2	0	0	0	0	0	0	chr2:29593440-29593544	0	chr2:22867518-22867622	0	0
SV_COMDEL_2G009010	COMDEL	5224	chr2	23167122	23172450	Csa9930_2G035300	chr2	23169976	23170232	90%coverage	GO:0016020 membrane;GO:0016760 cellulose synthase (UDP-forming) activity;GO:0030244 cellulose biosynthetic process;	IPR005150 Cellulose synthase;IPR029044 Nucleotide-diphospho-sugar transferases;	-	sp|Q339N5|CSLH1_ORYSJ Cellulose synthase-like protein H1 OS=Oryza sativa subsp. japonica OX=39947 GN=CSLH1 PE=2 SV=2	0	0	0	0	0	0	chr2:29593440-29593544	0	chr2:22867518-22867622	0	0
SV_COMDEL_2G009160	COMDEL	1799	chr2	23623055	23624879	Csa9930_2G035860	chr2	23623778	23624410	90%coverage	GO:0005506 iron ion binding;GO:0016705 oxidoreductase activity, acting on paired donors, with incorporation or reduction of molecular oxygen;GO:0020037 heme binding;GO:0055114 oxidation-reduction process;	IPR001128 Cytochrome P450;IPR002401 Cytochrome P450, E-class, group I;IPR017972 Cytochrome P450, conserved site;IPR036396 Cytochrome P450 superfamily;	-	sp|Q9FG65|C81D1_ARATH Cytochrome P450 81D1 OS=Arabidopsis thaliana OX=3702 GN=CYP81D1 PE=2 SV=1	0	0	0	0	0	0	chr2:30052955-30052980	0	0	0	0
SV_COMDEL_2G009240	COMDEL	2213	chr2	23926550	23928770	Csa9930_2G036270	chr2	23926768	23927493	90%coverage	GO:0003676 nucleic acid binding;GO:0008270 zinc ion binding;	IPR001878 Zinc finger, CCHC-type;IPR036875 Zinc finger, CCHC-type superfamily;	-	-	0	0	0	0	0	0	0	0	0	chr2:23337079-23337086	0
SV_COMDEL_2G009310	COMDEL	1617	chr2	24131660	24133287	Csa9930_2G036550	chr2	24132115	24132139	90%coverage	-	IPR010264 Plant self-incompatibility S1;	-	sp|Q2HQ46|SPH74_ARATH S-protein homolog 74 OS=Arabidopsis thaliana OX=3702 GN=SPH74 PE=2 SV=1	0	0	0	0	0	0	chr2:30583142-30583152	0	chr2:23929719-23929729	0	0
SV_COMDEL_2G009340	COMDEL	228	chr2	24258481	24258733	Csa9930_2G036740	chr2	24258547	24258598	90%coverage	-	-	-	-	0	0	0	0	0	0	0	0	0	chr2:23665687-23665711	0
SV_COMDEL_2G009430	COMDEL	2696	chr2	24332646	24335459	Csa9930_2G036790	chr2	24333824	24334135	90%coverage	-	-	-	-	0	0	0	0	0	0	chr2:30777664-30777781	0	chr2:24134210-24134327	0	0
SV_COMDEL_2G009430	COMDEL	2696	chr2	24332646	24335459	Csa9930_2G036790	chr2	24334449	24334475	90%coverage	-	-	-	-	0	0	0	0	0	0	chr2:30777664-30777781	0	chr2:24134210-24134327	0	0
SV_COMDEL_2G009490	COMDEL	65	chr2	24343000	24343067	Csa9930_2G036800	chr2	24342839	24343171	90%coverage	-	IPR032675 Leucine-rich repeat domain superfamily;	-	sp|O81825|DRL28_ARATH Probable disease resistance protein At4g27220 OS=Arabidopsis thaliana OX=3702 GN=At4g27220 PE=2 SV=1	0	0	chr2:34034941-34034943	chr2:23626803-23626805	chr2:23971405-23971407	0	0	chr2:23887702-23887704	0	0	0
SV_COMDEL_3G000180	COMDEL	919	chr3	799940	800871	Csa9930_3G001020	chr3	800293	800698	90%coverage	-	IPR008480 Protein of unknown function DUF761, plant;	-	-	0	0	0	0	0	0	chr3:682511-682523	0	0	0	0
SV_COMDEL_3G000200	COMDEL	10285	chr3	803570	813954	Csa9930_3G001030	chr3	808007	808475	90%coverage	GO:0003735 structural constituent of ribosome;GO:0005622 intracellular;GO:0005840 ribosome;GO:0006412 translation;	IPR001383 Ribosomal protein L28;IPR026569 Ribosomal protein L28/L24;IPR034704 L28p-like;IPR037147 Ribosomal protein L28/L24 superfamily;	-	sp|P36525|RM24_YEAST 54S ribosomal protein L24, mitochondrial OS=Saccharomyces cerevisiae (strain ATCC 204508 / S288c) OX=559292 GN=MRPL24 PE=1 SV=2	chr3:675121-675220	0	0	0	0	0	0	0	0	0	0
SV_COMDEL_3G000200	COMDEL	10285	chr3	803570	813954	Csa9930_3G001030	chr3	811544	811740	90%coverage	GO:0003735 structural constituent of ribosome;GO:0005622 intracellular;GO:0005840 ribosome;GO:0006412 translation;	IPR001383 Ribosomal protein L28;IPR026569 Ribosomal protein L28/L24;IPR034704 L28p-like;IPR037147 Ribosomal protein L28/L24 superfamily;	-	sp|P36525|RM24_YEAST 54S ribosomal protein L24, mitochondrial OS=Saccharomyces cerevisiae (strain ATCC 204508 / S288c) OX=559292 GN=MRPL24 PE=1 SV=2	chr3:675121-675220	0	0	0	0	0	0	0	0	0	0
SV_COMDEL_3G000330	COMDEL	1635	chr3	1461393	1463038	Csa9930_3G001860	chr3	1462277	1462509	90%coverage	GO:0005506 iron ion binding;GO:0016705 oxidoreductase activity, acting on paired donors, with incorporation or reduction of molecular oxygen;GO:0020037 heme binding;GO:0055114 oxidation-reduction process;	IPR001128 Cytochrome P450;IPR002401 Cytochrome P450, E-class, group I;IPR036396 Cytochrome P450 superfamily;	-	sp|B5BSX1|BAMO_GLYUR Beta-amyrin 11-oxidase OS=Glycyrrhiza uralensis OX=74613 GN=CYP88D6 PE=1 SV=1	0	0	0	0	0	0	chr3:1335161-1335171	0	0	0	0
SV_COMDEL_3G000460	COMDEL	5280	chr3	2254380	2259682	Csa9930_3G002690	chr3	2255317	2255536	90%coverage	-	IPR002068 Alpha crystallin/Hsp20 domain;IPR008978 HSP20-like chaperone;IPR031107 Small heat shock protein HSP20;	-	sp|P11890|HS23C_OXYRB Small heat shock protein, chloroplastic OS=Oxybasis rubra OX=3560 GN=HSP23 PE=2 SV=1	0	0	0	0	0	chr3:2159759-2159781	0	0	0	0	0
SV_COMDEL_3G000460	COMDEL	5280	chr3	2254380	2259682	Csa9930_3G002690	chr3	2256367	2256785	90%coverage	-	IPR002068 Alpha crystallin/Hsp20 domain;IPR008978 HSP20-like chaperone;IPR031107 Small heat shock protein HSP20;	-	sp|P11890|HS23C_OXYRB Small heat shock protein, chloroplastic OS=Oxybasis rubra OX=3560 GN=HSP23 PE=2 SV=1	0	0	0	0	0	chr3:2159759-2159781	0	0	0	0	0
SV_COMDEL_3G000460	COMDEL	5280	chr3	2254380	2259682	Csa9930_3G002700	chr3	2257204	2257364	90%coverage	GO:0030001 metal ion transport;GO:0046872 metal ion binding;	IPR006121 Heavy metal-associated domain, HMA;IPR017969 Heavy-metal-associated, conserved site;IPR036163 Heavy metal-associated domain superfamily;	-	-	0	0	0	0	0	chr3:2159759-2159781	0	0	0	0	0
SV_COMDEL_3G000460	COMDEL	5280	chr3	2254380	2259682	Csa9930_3G002700	chr3	2259075	2259156	90%coverage	GO:0030001 metal ion transport;GO:0046872 metal ion binding;	IPR006121 Heavy metal-associated domain, HMA;IPR017969 Heavy-metal-associated, conserved site;IPR036163 Heavy metal-associated domain superfamily;	-	-	0	0	0	0	0	chr3:2159759-2159781	0	0	0	0	0
SV_COMDEL_3G000460	COMDEL	5280	chr3	2254380	2259682	Csa9930_3G002700	chr3	2259271	2259318	90%coverage	GO:0030001 metal ion transport;GO:0046872 metal ion binding;	IPR006121 Heavy metal-associated domain, HMA;IPR017969 Heavy-metal-associated, conserved site;IPR036163 Heavy metal-associated domain superfamily;	-	-	0	0	0	0	0	chr3:2159759-2159781	0	0	0	0	0
SV_COMDEL_3G000680	COMDEL	2347	chr3	2863607	2866200	Csa9930_3G003400	chr3	2863663	2863853	90%coverage	-	IPR005174 Domain unknown function DUF295;	-	-	0	0	0	0	0	0	0	0	0	0	chr3:2716171-2716417
SV_COMDEL_3G000680	COMDEL	2347	chr3	2863607	2866200	Csa9930_3G003400	chr3	2865474	2866311	50%coverage	-	IPR005174 Domain unknown function DUF295;	-	-	0	0	0	0	0	0	0	0	0	0	chr3:2716171-2716417
SV_COMDEL_3G000710	COMDEL	1240	chr3	2867020	2868359	Csa9930_3G003400	chr3	2867287	2867346	90%coverage	-	IPR005174 Domain unknown function DUF295;	-	-	0	0	0	0	0	0	0	0	0	0	chr3:2716941-2717040
SV_COMDEL_3G000720	COMDEL	478	chr3	2868370	2868883	Csa9930_3G003410	chr3	2868479	2869441	50%coverage	GO:0003824 catalytic activity;GO:0004630 phospholipase D activity;GO:0005509 calcium ion binding;GO:0016020 membrane;GO:0046470 phosphatidylcholine metabolic process;	IPR000008 C2 domain;IPR001736 Phospholipase D/Transphosphatidylase;IPR011402 Phospholipase D, plant;IPR015679 Phospholipase D family;IPR024632 Phospholipase D, C-terminal;IPR035892 C2 domain superfamily;	-	sp|P93733|PLDB1_ARATH Phospholipase D beta 1 OS=Arabidopsis thaliana OX=3702 GN=PLDBETA1 PE=1 SV=4	0	0	0	0	0	0	0	0	0	0	chr3:2717051-2717086
SV_COMDEL_3G000730	COMDEL	275	chr3	2868894	2869370	Csa9930_3G003410	chr3	2868479	2869441	90%coverage	GO:0003824 catalytic activity;GO:0004630 phospholipase D activity;GO:0005509 calcium ion binding;GO:0016020 membrane;GO:0046470 phosphatidylcholine metabolic process;	IPR000008 C2 domain;IPR001736 Phospholipase D/Transphosphatidylase;IPR011402 Phospholipase D, plant;IPR015679 Phospholipase D family;IPR024632 Phospholipase D, C-terminal;IPR035892 C2 domain superfamily;	-	sp|P93733|PLDB1_ARATH Phospholipase D beta 1 OS=Arabidopsis thaliana OX=3702 GN=PLDBETA1 PE=1 SV=4	0	0	0	0	0	0	0	0	0	0	chr3:2717097-2717298
SV_COMDEL_3G000780	COMDEL	4355	chr3	3072615	3076975	Csa9930_3G003620	chr3	3074168	3074177	90%coverage	GO:0008152 metabolic process;GO:0010333 terpene synthase activity;GO:0016829 lyase activity;	IPR001906 Terpene synthase, N-terminal domain;IPR008930 Terpenoid cyclases/protein prenyltransferase alpha-alpha toroid;IPR036965 Terpene synthase, N-terminal domain superfamily;	-	sp|Q6Q3H3|TPSGD_VITVI (-)-germacrene D synthase OS=Vitis vinifera OX=29760 GN=VIT_19s0014g04930 PE=1 SV=1	0	0	0	0	0	chr3:2978898-2978902	chr3:2940268-2940273	0	0	chr3:2937474-2937478	0
SV_COMDEL_3G000780	COMDEL	4355	chr3	3072615	3076975	Csa9930_3G003630	chr3	3076629	3076734	90%coverage	GO:0000287 magnesium ion binding;GO:0010333 terpene synthase activity;GO:0016829 lyase activity;GO:0008152 metabolic process;	IPR001906 Terpene synthase, N-terminal domain;IPR005630 Terpene synthase, metal-binding domain;IPR008930 Terpenoid cyclases/protein prenyltransferase alpha-alpha toroid;IPR008949 Isoprenoid synthase domain superfamily;IPR034741 Terpene cyclase-like 1, C-terminal domain;IPR036965 Terpene synthase, N-terminal domain superfamily;	-	sp|Q6Q3H3|TPSGD_VITVI (-)-germacrene D synthase OS=Vitis vinifera OX=29760 GN=VIT_19s0014g04930 PE=1 SV=1	0	0	0	0	0	chr3:2978898-2978902	chr3:2940268-2940273	0	0	chr3:2937474-2937478	0
SV_COMDEL_3G000870	COMDEL	3561	chr3	3410027	3413769	Csa9930_3G003970	chr3	3412136	3412542	90%coverage	GO:0008168 methyltransferase activity;GO:0008171 O-methyltransferase activity;GO:0046983 protein dimerization activity;	IPR001077 O-methyltransferase, family 2;IPR012967 Plant methyltransferase dimerisation;IPR016461 O-methyltransferase COMT-type;IPR029063 S-adenosyl-L-methionine-dependent methyltransferase;IPR036388 Winged helix-like DNA-binding domain superfamily;IPR036390 Winged helix DNA-binding domain superfamily;	-	sp|Q8LL87|COMT1_COFCA Caffeic acid 3-O-methyltransferase OS=Coffea canephora OX=49390 PE=2 SV=1	0	0	chr3:3316147-3316328	0	0	0	0	0	0	0	0
SV_COMDEL_3G000890	COMDEL	2762	chr3	3439904	3442683	Csa9930_3G003990	chr3	3440130	3440440	90%coverage	GO:0008168 methyltransferase activity;GO:0008171 O-methyltransferase activity;GO:0046983 protein dimerization activity;	IPR001077 O-methyltransferase, family 2;IPR012967 Plant methyltransferase dimerisation;IPR016461 O-methyltransferase COMT-type;IPR029063 S-adenosyl-L-methionine-dependent methyltransferase;IPR036388 Winged helix-like DNA-binding domain superfamily;IPR036390 Winged helix DNA-binding domain superfamily;	-	sp|Q9XGW0|COMT1_OCIBA Caffeic acid 3-O-methyltransferase 1 OS=Ocimum basilicum OX=39350 GN=COMT1 PE=2 SV=1	0	0	0	0	0	0	chr3:3315577-3315594	0	chr3:3322634-3322651	0	0
SV_COMDEL_3G000890	COMDEL	2762	chr3	3439904	3442683	Csa9930_3G003990	chr3	3440718	3440782	90%coverage	GO:0008168 methyltransferase activity;GO:0008171 O-methyltransferase activity;GO:0046983 protein dimerization activity;	IPR001077 O-methyltransferase, family 2;IPR012967 Plant methyltransferase dimerisation;IPR016461 O-methyltransferase COMT-type;IPR029063 S-adenosyl-L-methionine-dependent methyltransferase;IPR036388 Winged helix-like DNA-binding domain superfamily;IPR036390 Winged helix DNA-binding domain superfamily;	-	sp|Q9XGW0|COMT1_OCIBA Caffeic acid 3-O-methyltransferase 1 OS=Ocimum basilicum OX=39350 GN=COMT1 PE=2 SV=1	0	0	0	0	0	0	chr3:3315577-3315594	0	chr3:3322634-3322651	0	0
SV_COMDEL_3G000890	COMDEL	2762	chr3	3439904	3442683	Csa9930_3G003990	chr3	3441469	3441783	90%coverage	GO:0008168 methyltransferase activity;GO:0008171 O-methyltransferase activity;GO:0046983 protein dimerization activity;	IPR001077 O-methyltransferase, family 2;IPR012967 Plant methyltransferase dimerisation;IPR016461 O-methyltransferase COMT-type;IPR029063 S-adenosyl-L-methionine-dependent methyltransferase;IPR036388 Winged helix-like DNA-binding domain superfamily;IPR036390 Winged helix DNA-binding domain superfamily;	-	sp|Q9XGW0|COMT1_OCIBA Caffeic acid 3-O-methyltransferase 1 OS=Ocimum basilicum OX=39350 GN=COMT1 PE=2 SV=1	0	0	0	0	0	0	chr3:3315577-3315594	0	chr3:3322634-3322651	0	0
SV_COMDEL_3G000910	COMDEL	8012	chr3	3603561	3611672	Csa9930_3G004200	chr3	3604442	3604523	90%coverage	GO:0005634 nucleus;GO:0006355 regulation of transcription, DNA-templated;GO:0043565 sequence-specific DNA binding;GO:0046982 protein heterodimerization activity;	IPR003956 Transcription factor, NFYB/HAP3, conserved site;IPR003958 Transcription factor CBF/NF-Y/archaeal histone domain;IPR009072 Histone-fold;	-	sp|Q9SFD8|NFYB9_ARATH Nuclear transcription factor Y subunit B-9 OS=Arabidopsis thaliana OX=3702 GN=NFYB9 PE=1 SV=2	chr3:3477462-3477561	0	0	0	0	0	0	0	0	0	0
SV_COMDEL_3G000910	COMDEL	8012	chr3	3603561	3611672	Csa9930_3G004200	chr3	3606394	3607034	90%coverage	GO:0005634 nucleus;GO:0006355 regulation of transcription, DNA-templated;GO:0043565 sequence-specific DNA binding;GO:0046982 protein heterodimerization activity;	IPR003956 Transcription factor, NFYB/HAP3, conserved site;IPR003958 Transcription factor CBF/NF-Y/archaeal histone domain;IPR009072 Histone-fold;	-	sp|Q9SFD8|NFYB9_ARATH Nuclear transcription factor Y subunit B-9 OS=Arabidopsis thaliana OX=3702 GN=NFYB9 PE=1 SV=2	chr3:3477462-3477561	0	0	0	0	0	0	0	0	0	0
SV_COMDEL_3G001200	COMDEL	4847	chr3	4392938	4397884	Csa9930_3G005260	chr3	4393511	4393603	90%coverage	GO:0003676 nucleic acid binding;GO:0006139 nucleobase-containing compound metabolic process;GO:0008408 3'-5' exonuclease activity;GO:0003677 DNA binding;GO:0003887 DNA-directed DNA polymerase activity;GO:0006260 DNA replication;GO:0006261 DNA-dependent DNA replication;	IPR001098 DNA-directed DNA polymerase, family A, palm domain;IPR002298 DNA polymerase A;IPR002562 3'-5' exonuclease domain;IPR012337 Ribonuclease H-like superfamily;IPR036397 Ribonuclease H superfamily;	-	sp|F4I6M1|POLIA_ARATH DNA polymerase I A, chloroplastic/mitochondrial OS=Arabidopsis thaliana OX=3702 GN=POLIA PE=2 SV=1	chr3:4260201-4260300	0	0	0	0	0	0	0	0	0	0
SV_COMDEL_3G001200	COMDEL	4847	chr3	4392938	4397884	Csa9930_3G005260	chr3	4393676	4393888	90%coverage	GO:0003676 nucleic acid binding;GO:0006139 nucleobase-containing compound metabolic process;GO:0008408 3'-5' exonuclease activity;GO:0003677 DNA binding;GO:0003887 DNA-directed DNA polymerase activity;GO:0006260 DNA replication;GO:0006261 DNA-dependent DNA replication;	IPR001098 DNA-directed DNA polymerase, family A, palm domain;IPR002298 DNA polymerase A;IPR002562 3'-5' exonuclease domain;IPR012337 Ribonuclease H-like superfamily;IPR036397 Ribonuclease H superfamily;	-	sp|F4I6M1|POLIA_ARATH DNA polymerase I A, chloroplastic/mitochondrial OS=Arabidopsis thaliana OX=3702 GN=POLIA PE=2 SV=1	chr3:4260201-4260300	0	0	0	0	0	0	0	0	0	0
SV_COMDEL_3G001200	COMDEL	4847	chr3	4392938	4397884	Csa9930_3G005260	chr3	4393972	4394061	90%coverage	GO:0003676 nucleic acid binding;GO:0006139 nucleobase-containing compound metabolic process;GO:0008408 3'-5' exonuclease activity;GO:0003677 DNA binding;GO:0003887 DNA-directed DNA polymerase activity;GO:0006260 DNA replication;GO:0006261 DNA-dependent DNA replication;	IPR001098 DNA-directed DNA polymerase, family A, palm domain;IPR002298 DNA polymerase A;IPR002562 3'-5' exonuclease domain;IPR012337 Ribonuclease H-like superfamily;IPR036397 Ribonuclease H superfamily;	-	sp|F4I6M1|POLIA_ARATH DNA polymerase I A, chloroplastic/mitochondrial OS=Arabidopsis thaliana OX=3702 GN=POLIA PE=2 SV=1	chr3:4260201-4260300	0	0	0	0	0	0	0	0	0	0
SV_COMDEL_3G001200	COMDEL	4847	chr3	4392938	4397884	Csa9930_3G005260	chr3	4394920	4395081	90%coverage	GO:0003676 nucleic acid binding;GO:0006139 nucleobase-containing compound metabolic process;GO:0008408 3'-5' exonuclease activity;GO:0003677 DNA binding;GO:0003887 DNA-directed DNA polymerase activity;GO:0006260 DNA replication;GO:0006261 DNA-dependent DNA replication;	IPR001098 DNA-directed DNA polymerase, family A, palm domain;IPR002298 DNA polymerase A;IPR002562 3'-5' exonuclease domain;IPR012337 Ribonuclease H-like superfamily;IPR036397 Ribonuclease H superfamily;	-	sp|F4I6M1|POLIA_ARATH DNA polymerase I A, chloroplastic/mitochondrial OS=Arabidopsis thaliana OX=3702 GN=POLIA PE=2 SV=1	chr3:4260201-4260300	0	0	0	0	0	0	0	0	0	0
SV_COMDEL_3G001200	COMDEL	4847	chr3	4392938	4397884	Csa9930_3G005270	chr3	4396080	4396288	90%coverage	-	-	-	-	chr3:4260201-4260300	0	0	0	0	0	0	0	0	0	0
SV_COMDEL_3G001300	COMDEL	3257	chr3	4806245	4809576	Csa9930_3G005610	chr3	4808334	4808861	90%coverage	-	-	-	-	0	0	chr3:4703137-4703211	chr3:4701041-4701115	0	chr3:4733135-4733209	chr3:4640724-4640798	0	chr3:4668810-4668884	chr3:4671765-4671839	chr3:4743604-4743678
SV_COMDEL_3G001520	COMDEL	681	chr3	5786577	5787267	Csa9930_3G006750	chr3	5786503	5786670	50%coverage	-	-	-	-	0	0	0	0	0	0	0	chr3:5735311-5735320	0	0	0
SV_COMDEL_3G001900	COMDEL	431	chr3	8031870	8032315	Csa9930_3G010080	chr3	8031855	8031977	50%coverage	GO:0005515 protein binding;	IPR003121 SWIB/MDM2 domain;IPR019835 SWIB domain;IPR036885 SWIB/MDM2 domain superfamily;	-	sp|O74503|UAF30_SCHPO Upstream activation factor subunit spp27 OS=Schizosaccharomyces pombe (strain 972 / ATCC 24843) OX=284812 GN=spp27 PE=1 SV=1	0	0	0	0	0	0	0	0	0	0	chr3:7993214-7993228
SV_COMDEL_3G002070	COMDEL	251	chr3	8689389	8689702	Csa9930_3G011150	chr3	8689400	8689485	90%coverage	GO:0006508 proteolysis;GO:0008234 cysteine-type peptidase activity;	IPR000668 Peptidase C1A, papain C-terminal;IPR013128 Peptidase C1A;	-	sp|Q9SUT0|RDL4_ARATH Probable cysteine protease RDL4 OS=Arabidopsis thaliana OX=3702 GN=RDL4 PE=2 SV=1	0	0	0	0	0	0	chr3:8541187-8541249	0	0	0	0
SV_COMDEL_3G002330	COMDEL	1102	chr3	9431605	9432842	Csa9930_3G012440	chr3	9431625	9431946	90%coverage	GO:0016491 oxidoreductase activity;GO:0055114 oxidation-reduction process;	IPR005123 Oxoglutarate/iron-dependent dioxygenase;IPR026992 Non-haem dioxygenase N-terminal domain;IPR027443 Isopenicillin N synthase-like;	-	sp|Q84MB3|ACCH1_ARATH 1-aminocyclopropane-1-carboxylate oxidase homolog 1 OS=Arabidopsis thaliana OX=3702 GN=At1g06620 PE=2 SV=1	0	0	0	0	0	0	chr3:9311726-9311861	0	0	0	0
SV_COMDEL_3G002330	COMDEL	1102	chr3	9431605	9432842	Csa9930_3G012440	chr3	9432562	9433103	50%coverage	GO:0016491 oxidoreductase activity;GO:0055114 oxidation-reduction process;	IPR005123 Oxoglutarate/iron-dependent dioxygenase;IPR026992 Non-haem dioxygenase N-terminal domain;IPR027443 Isopenicillin N synthase-like;	-	sp|Q84MB3|ACCH1_ARATH 1-aminocyclopropane-1-carboxylate oxidase homolog 1 OS=Arabidopsis thaliana OX=3702 GN=At1g06620 PE=2 SV=1	0	0	0	0	0	0	chr3:9311726-9311861	0	0	0	0
SV_COMDEL_3G002430	COMDEL	1630	chr3	9564678	9566363	Csa9930_3G012670	chr3	9565101	9565145	90%coverage	GO:0004867 serine-type endopeptidase inhibitor activity;GO:0009611 response to wounding;	IPR000864 Proteinase inhibitor I13, potato inhibitor I;IPR036354 Proteinase inhibitor I13, potato inhibitor I superfamily;	-	sp|P19873|ITH5_CUCMA Inhibitor of trypsin and hageman factor OS=Cucurbita maxima OX=3661 PE=1 SV=1	chr3:9470688-9470743	0	chr3:9490140-9490195	0	chr3:9504241-9504296	chr3:9505405-9505460	chr3:9443233-9443288	0	0	0	chr3:9502463-9502518
SV_COMDEL_3G002440	COMDEL	2001	chr3	9564678	9566680	Csa9930_3G012670	chr3	9565101	9565145	90%coverage	GO:0004867 serine-type endopeptidase inhibitor activity;GO:0009611 response to wounding;	IPR000864 Proteinase inhibitor I13, potato inhibitor I;IPR036354 Proteinase inhibitor I13, potato inhibitor I superfamily;	-	sp|P19873|ITH5_CUCMA Inhibitor of trypsin and hageman factor OS=Cucurbita maxima OX=3661 PE=1 SV=1	0	0	0	0	0	0	0	chr3:9494061-9494063	chr3:9451433-9451434	0	0
SV_COMDEL_3G002620	COMDEL	514	chr3	10640973	10641513	Csa9930_3G014310	chr3	10641088	10641430	90%coverage	-	IPR006459 Casparian strip membrane protein;IPR006702 Domain of unknown function DUF588;	-	sp|C6TBD0|CSPL6_SOYBN CASP-like protein 1E1 OS=Glycine max OX=3847 PE=2 SV=1	0	0	0	0	0	0	0	0	0	0	chr3:10618506-10618532
SV_COMDEL_3G002640	COMDEL	593	chr3	10642764	10643882	Csa9930_3G014320	chr3	10642789	10643004	90%coverage	GO:0046983 protein dimerization activity;	IPR011598 Myc-type, basic helix-loop-helix (bHLH) domain;IPR036638 Helix-loop-helix DNA-binding domain superfamily;	-	sp|Q9FXA3|BH095_ARATH Transcription factor bHLH95 OS=Arabidopsis thaliana OX=3702 GN=BHLH95 PE=2 SV=2	0	0	0	0	0	0	0	0	0	0	chr3:10621735-10622260
SV_COMDEL_3G002640	COMDEL	593	chr3	10642764	10643882	Csa9930_3G014320	chr3	10643124	10643516	90%coverage	GO:0046983 protein dimerization activity;	IPR011598 Myc-type, basic helix-loop-helix (bHLH) domain;IPR036638 Helix-loop-helix DNA-binding domain superfamily;	-	sp|Q9FXA3|BH095_ARATH Transcription factor bHLH95 OS=Arabidopsis thaliana OX=3702 GN=BHLH95 PE=2 SV=2	0	0	0	0	0	0	0	0	0	0	chr3:10621735-10622260
SV_COMDEL_3G002660	COMDEL	3424	chr3	10754525	10757959	Csa9930_3G014520	chr3	10756627	10757739	90%coverage	GO:0003690 double-stranded DNA binding;GO:0006355 regulation of transcription, DNA-templated;	IPR003690 Transcription termination factor, mitochondrial/chloroplastic;	-	sp|Q9SZL6|MTEF6_ARATH Transcription termination factor MTERF6, chloroplastic/mitochondrial OS=Arabidopsis thaliana OX=3702 GN=MTERF6 PE=2 SV=1	0	0	0	0	0	0	0	chr3:10677756-10677766	0	0	0
SV_COMDEL_3G003390	COMDEL	546	chr3	13646442	13646989	Csa9930_3G018170	chr3	13646402	13647795	90%coverage	GO:0016021 integral component of membrane;GO:0016020 membrane;GO:0055085 transmembrane transport;	IPR000515 ABC transporter type 1, transmembrane domain MetI-like;IPR017452 GPCR, rhodopsin-like, 7TM;	-	sp|P34853|NU4M_APILI NADH-ubiquinone oxidoreductase chain 4 OS=Apis mellifera ligustica OX=7469 GN=ND4 PE=3 SV=1	0	0	0	0	chr3:13546050-13546051	0	0	0	0	0	0
SV_COMDEL_3G003400	COMDEL	234	chr3	13646477	13646716	Csa9930_3G018170	chr3	13646402	13647795	90%coverage	GO:0016021 integral component of membrane;GO:0016020 membrane;GO:0055085 transmembrane transport;	IPR000515 ABC transporter type 1, transmembrane domain MetI-like;IPR017452 GPCR, rhodopsin-like, 7TM;	-	sp|P34853|NU4M_APILI NADH-ubiquinone oxidoreductase chain 4 OS=Apis mellifera ligustica OX=7469 GN=ND4 PE=3 SV=1	0	0	0	0	0	0	0	chr3:13557476-13557481	0	0	0
SV_COMDEL_3G003410	COMDEL	60	chr3	13646665	13646728	Csa9930_3G018170	chr3	13646402	13647795	90%coverage	GO:0016021 integral component of membrane;GO:0016020 membrane;GO:0055085 transmembrane transport;	IPR000515 ABC transporter type 1, transmembrane domain MetI-like;IPR017452 GPCR, rhodopsin-like, 7TM;	-	sp|P34853|NU4M_APILI NADH-ubiquinone oxidoreductase chain 4 OS=Apis mellifera ligustica OX=7469 GN=ND4 PE=3 SV=1	0	0	0	0	0	0	0	0	0	chr3:13411563-13411566	0
SV_COMDEL_3G003420	COMDEL	159	chr3	13646743	13646908	Csa9930_3G018170	chr3	13646402	13647795	90%coverage	GO:0016021 integral component of membrane;GO:0016020 membrane;GO:0055085 transmembrane transport;	IPR000515 ABC transporter type 1, transmembrane domain MetI-like;IPR017452 GPCR, rhodopsin-like, 7TM;	-	sp|P34853|NU4M_APILI NADH-ubiquinone oxidoreductase chain 4 OS=Apis mellifera ligustica OX=7469 GN=ND4 PE=3 SV=1	0	0	0	chr3:13501620-13501626	0	0	0	0	0	0	0
SV_COMDEL_3G003430	COMDEL	752	chr3	13646783	13647546	Csa9930_3G018170	chr3	13646402	13647795	90%coverage	GO:0016021 integral component of membrane;GO:0016020 membrane;GO:0055085 transmembrane transport;	IPR000515 ABC transporter type 1, transmembrane domain MetI-like;IPR017452 GPCR, rhodopsin-like, 7TM;	-	sp|P34853|NU4M_APILI NADH-ubiquinone oxidoreductase chain 4 OS=Apis mellifera ligustica OX=7469 GN=ND4 PE=3 SV=1	0	chr3:13566150-13566161	0	0	0	0	0	0	0	0	0
SV_COMDEL_3G003440	COMDEL	84	chr3	13647415	13647509	Csa9930_3G018170	chr3	13646402	13647795	90%coverage	GO:0016021 integral component of membrane;GO:0016020 membrane;GO:0055085 transmembrane transport;	IPR000515 ABC transporter type 1, transmembrane domain MetI-like;IPR017452 GPCR, rhodopsin-like, 7TM;	-	sp|P34853|NU4M_APILI NADH-ubiquinone oxidoreductase chain 4 OS=Apis mellifera ligustica OX=7469 GN=ND4 PE=3 SV=1	0	0	chr3:13525984-13525994	chr3:13503109-13503119	0	0	0	chr3:13558247-13558257	0	0	0
SV_COMDEL_3G004370	COMDEL	2767	chr3	16088765	16091603	Csa9930_3G020740	chr3	16090740	16091081	90%coverage	-	-	-	-	0	0	chr3:15981446-15981517	0	0	0	0	0	0	0	0
SV_COMDEL_3G004580	COMDEL	1150	chr3	16768711	16769898	Csa9930_3G021270	chr3	16769043	16769246	90%coverage	-	-	-	-	0	0	chr3:16648706-16648743	chr3:16603136-16603173	0	chr3:16711795-16711832	chr3:16909890-16909927	0	0	chr3:16586467-16586504	0
SV_COMDEL_3G004890	COMDEL	7786	chr3	16938391	16946238	Csa9930_3G021340	chr3	16944715	16945450	90%coverage	GO:0016747 transferase activity, transferring acyl groups other than amino-acyl groups;	IPR003480 Transferase;	-	sp|Q940Z5|PMAT1_ARATH Phenolic glucoside malonyltransferase 1 OS=Arabidopsis thaliana OX=3702 GN=PMAT1 PE=1 SV=1	chr3:16836613-16836674	0	chr3:16790498-16790559	chr3:16745074-16745135	chr3:16955532-16955593	0	chr3:17075916-17075977	0	0	0	0
SV_COMDEL_3G005230	COMDEL	522	chr3	17991320	17991849	Csa9930_3G022010	chr3	17991537	17991736	90%coverage	-	-	-	-	chr3:17873596-17873603	0	0	0	0	0	0	0	0	0	0
SV_COMDEL_3G005320	COMDEL	599	chr3	18281222	18282299	Csa9930_3G022140	chr3	18281839	18282203	90%coverage	-	-	-	sp|Q84ZL0|FH5_ORYSJ Formin-like protein 5 OS=Oryza sativa subsp. japonica OX=39947 GN=FH5 PE=2 SV=2	0	0	0	0	0	0	0	0	chr3:22754303-22754781	0	0
SV_COMDEL_3G005440	COMDEL	82614	chr3	18380853	18563533	Csa9930_3G022210	chr3	18383327	18383513	90%coverage	GO:0006952 defense response;GO:0009607 response to biotic stimulus;	IPR000916 Bet v I/Major latex protein;IPR023393 START-like domain superfamily;	-	sp|Q9SSK7|MLP34_ARATH MLP-like protein 34 OS=Arabidopsis thaliana OX=3702 GN=MLP34 PE=2 SV=1	0	0	0	0	0	0	chr3:18690292-18790358	0	0	0	0
SV_COMDEL_3G005440	COMDEL	82614	chr3	18380853	18563533	Csa9930_3G022210	chr3	18384461	18384756	90%coverage	GO:0006952 defense response;GO:0009607 response to biotic stimulus;	IPR000916 Bet v I/Major latex protein;IPR023393 START-like domain superfamily;	-	sp|Q9SSK7|MLP34_ARATH MLP-like protein 34 OS=Arabidopsis thaliana OX=3702 GN=MLP34 PE=2 SV=1	0	0	0	0	0	0	chr3:18690292-18790358	0	0	0	0
SV_COMDEL_3G005440	COMDEL	82614	chr3	18380853	18563533	Csa9930_3G022220	chr3	18410112	18410321	90%coverage	-	-	-	-	0	0	0	0	0	0	chr3:18690292-18790358	0	0	0	0
SV_COMDEL_3G005440	COMDEL	82614	chr3	18380853	18563533	Csa9930_3G022230	chr3	18413651	18413840	90%coverage	GO:0006952 defense response;GO:0009607 response to biotic stimulus;	IPR000916 Bet v I/Major latex protein;IPR023393 START-like domain superfamily;	-	sp|Q9SSK7|MLP34_ARATH MLP-like protein 34 OS=Arabidopsis thaliana OX=3702 GN=MLP34 PE=2 SV=1	0	0	0	0	0	0	chr3:18690292-18790358	0	0	0	0
SV_COMDEL_3G005440	COMDEL	82614	chr3	18380853	18563533	Csa9930_3G022230	chr3	18414859	18415136	90%coverage	GO:0006952 defense response;GO:0009607 response to biotic stimulus;	IPR000916 Bet v I/Major latex protein;IPR023393 START-like domain superfamily;	-	sp|Q9SSK7|MLP34_ARATH MLP-like protein 34 OS=Arabidopsis thaliana OX=3702 GN=MLP34 PE=2 SV=1	0	0	0	0	0	0	chr3:18690292-18790358	0	0	0	0
SV_COMDEL_3G005440	COMDEL	82614	chr3	18380853	18563533	Csa9930_3G022240	chr3	18434010	18434390	90%coverage	GO:0006952 defense response;GO:0009607 response to biotic stimulus;	IPR000916 Bet v I/Major latex protein;IPR023393 START-like domain superfamily;	-	-	0	0	0	0	0	0	chr3:18690292-18790358	0	0	0	0
SV_COMDEL_3G005440	COMDEL	82614	chr3	18380853	18563533	Csa9930_3G022250	chr3	18448476	18448658	90%coverage	-	-	-	-	0	0	0	0	0	0	chr3:18690292-18790358	0	0	0	0
SV_COMDEL_3G005440	COMDEL	82614	chr3	18380853	18563533	Csa9930_3G022250	chr3	18449032	18449055	90%coverage	-	-	-	-	0	0	0	0	0	0	chr3:18690292-18790358	0	0	0	0
SV_COMDEL_3G005440	COMDEL	82614	chr3	18380853	18563533	Csa9930_3G022260	chr3	18452834	18453099	90%coverage	GO:0006952 defense response;GO:0009607 response to biotic stimulus;	IPR000916 Bet v I/Major latex protein;IPR023393 START-like domain superfamily;	-	sp|Q9SSK7|MLP34_ARATH MLP-like protein 34 OS=Arabidopsis thaliana OX=3702 GN=MLP34 PE=2 SV=1	0	0	0	0	0	0	chr3:18690292-18790358	0	0	0	0
SV_COMDEL_3G005440	COMDEL	82614	chr3	18380853	18563533	Csa9930_3G022260	chr3	18453691	18453880	90%coverage	GO:0006952 defense response;GO:0009607 response to biotic stimulus;	IPR000916 Bet v I/Major latex protein;IPR023393 START-like domain superfamily;	-	sp|Q9SSK7|MLP34_ARATH MLP-like protein 34 OS=Arabidopsis thaliana OX=3702 GN=MLP34 PE=2 SV=1	0	0	0	0	0	0	chr3:18690292-18790358	0	0	0	0
SV_COMDEL_3G005440	COMDEL	82614	chr3	18380853	18563533	Csa9930_3G022270	chr3	18455330	18455879	90%coverage	-	-	-	sp|Q9ZT94|POLR2_ARATH Retrovirus-related Pol polyprotein from transposon RE2 OS=Arabidopsis thaliana OX=3702 GN=RE2 PE=4 SV=1	0	0	0	0	0	0	chr3:18690292-18790358	0	0	0	0
SV_COMDEL_3G005440	COMDEL	82614	chr3	18380853	18563533	Csa9930_3G022280	chr3	18456534	18456775	90%coverage	-	-	-	-	0	0	0	0	0	0	chr3:18690292-18790358	0	0	0	0
SV_COMDEL_3G005440	COMDEL	82614	chr3	18380853	18563533	Csa9930_3G022280	chr3	18456841	18457275	90%coverage	-	-	-	-	0	0	0	0	0	0	chr3:18690292-18790358	0	0	0	0
SV_COMDEL_3G005440	COMDEL	82614	chr3	18380853	18563533	Csa9930_3G022290	chr3	18468115	18468479	90%coverage	-	-	-	-	0	0	0	0	0	0	chr3:18690292-18790358	0	0	0	0
SV_COMDEL_3G005440	COMDEL	82614	chr3	18380853	18563533	Csa9930_3G022300	chr3	18475410	18475627	90%coverage	-	-	-	-	0	0	0	0	0	0	chr3:18690292-18790358	0	0	0	0
SV_COMDEL_3G005440	COMDEL	82614	chr3	18380853	18563533	Csa9930_3G022310	chr3	18490575	18490803	90%coverage	GO:0006952 defense response;GO:0009607 response to biotic stimulus;	IPR000916 Bet v I/Major latex protein;IPR023393 START-like domain superfamily;	-	sp|Q06395|ML149_PAPSO Major latex protein 149 OS=Papaver somniferum OX=3469 GN=MLP149 PE=2 SV=1	0	0	0	0	0	0	chr3:18690292-18790358	0	0	0	0
SV_COMDEL_3G005440	COMDEL	82614	chr3	18380853	18563533	Csa9930_3G022310	chr3	18492764	18493032	90%coverage	GO:0006952 defense response;GO:0009607 response to biotic stimulus;	IPR000916 Bet v I/Major latex protein;IPR023393 START-like domain superfamily;	-	sp|Q06395|ML149_PAPSO Major latex protein 149 OS=Papaver somniferum OX=3469 GN=MLP149 PE=2 SV=1	0	0	0	0	0	0	chr3:18690292-18790358	0	0	0	0
SV_COMDEL_3G005440	COMDEL	82614	chr3	18380853	18563533	Csa9930_3G022320	chr3	18502902	18503094	90%coverage	GO:0006952 defense response;GO:0009607 response to biotic stimulus;	IPR000916 Bet v I/Major latex protein;IPR023393 START-like domain superfamily;	-	sp|Q9SSK7|MLP34_ARATH MLP-like protein 34 OS=Arabidopsis thaliana OX=3702 GN=MLP34 PE=2 SV=1	0	0	0	0	0	0	chr3:18690292-18790358	0	0	0	0
SV_COMDEL_3G005440	COMDEL	82614	chr3	18380853	18563533	Csa9930_3G022320	chr3	18503475	18503743	90%coverage	GO:0006952 defense response;GO:0009607 response to biotic stimulus;	IPR000916 Bet v I/Major latex protein;IPR023393 START-like domain superfamily;	-	sp|Q9SSK7|MLP34_ARATH MLP-like protein 34 OS=Arabidopsis thaliana OX=3702 GN=MLP34 PE=2 SV=1	0	0	0	0	0	0	chr3:18690292-18790358	0	0	0	0
SV_COMDEL_3G005440	COMDEL	82614	chr3	18380853	18563533	Csa9930_3G022330	chr3	18507989	18508252	90%coverage	-	-	-	-	0	0	0	0	0	0	chr3:18690292-18790358	0	0	0	0
SV_COMDEL_3G005440	COMDEL	82614	chr3	18380853	18563533	Csa9930_3G022340	chr3	18512327	18512399	90%coverage	-	-	-	sp|P78621|SEPA_EMENI Cytokinesis protein sepA OS=Emericella nidulans (strain FGSC A4 / ATCC 38163 / CBS 112.46 / NRRL 194 / M139) OX=227321 GN=sepA PE=3 SV=2	0	0	0	0	0	0	chr3:18690292-18790358	0	0	0	0
SV_COMDEL_3G005440	COMDEL	82614	chr3	18380853	18563533	Csa9930_3G022340	chr3	18512496	18512941	90%coverage	-	-	-	sp|P78621|SEPA_EMENI Cytokinesis protein sepA OS=Emericella nidulans (strain FGSC A4 / ATCC 38163 / CBS 112.46 / NRRL 194 / M139) OX=227321 GN=sepA PE=3 SV=2	0	0	0	0	0	0	chr3:18690292-18790358	0	0	0	0
SV_COMDEL_3G005440	COMDEL	82614	chr3	18380853	18563533	Csa9930_3G022350	chr3	18518370	18518537	90%coverage	-	-	-	-	0	0	0	0	0	0	chr3:18690292-18790358	0	0	0	0
SV_COMDEL_3G005440	COMDEL	82614	chr3	18380853	18563533	Csa9930_3G022360	chr3	18520403	18520407	90%coverage	-	-	-	-	0	0	0	0	0	0	chr3:18690292-18790358	0	0	0	0
SV_COMDEL_3G005440	COMDEL	82614	chr3	18380853	18563533	Csa9930_3G022360	chr3	18520476	18520643	90%coverage	-	-	-	-	0	0	0	0	0	0	chr3:18690292-18790358	0	0	0	0
SV_COMDEL_3G005440	COMDEL	82614	chr3	18380853	18563533	Csa9930_3G022360	chr3	18520701	18520740	90%coverage	-	-	-	-	0	0	0	0	0	0	chr3:18690292-18790358	0	0	0	0
SV_COMDEL_3G005440	COMDEL	82614	chr3	18380853	18563533	Csa9930_3G022370	chr3	18534521	18534832	90%coverage	-	-	-	-	0	0	0	0	0	0	chr3:18690292-18790358	0	0	0	0
SV_COMDEL_3G005880	COMDEL	2029	chr3	18871317	18873476	Csa9930_3G022630	chr3	18871712	18871760	90%coverage	-	-	-	-	0	0	0	0	0	0	0	0	chr3:23804526-23804656	0	0
SV_COMDEL_3G005880	COMDEL	2029	chr3	18871317	18873476	Csa9930_3G022630	chr3	18871842	18871946	90%coverage	-	-	-	-	0	0	0	0	0	0	0	0	chr3:23804526-23804656	0	0
SV_COMDEL_3G005880	COMDEL	2029	chr3	18871317	18873476	Csa9930_3G022630	chr3	18872041	18872208	90%coverage	-	-	-	-	0	0	0	0	0	0	0	0	chr3:23804526-23804656	0	0
SV_COMDEL_3G005880	COMDEL	2029	chr3	18871317	18873476	Csa9930_3G022630	chr3	18872288	18872523	90%coverage	-	-	-	-	0	0	0	0	0	0	0	0	chr3:23804526-23804656	0	0
SV_COMDEL_3G005880	COMDEL	2029	chr3	18871317	18873476	Csa9930_3G022630	chr3	18872602	18872832	90%coverage	-	-	-	-	0	0	0	0	0	0	0	0	chr3:23804526-23804656	0	0
SV_COMDEL_3G005880	COMDEL	2029	chr3	18871317	18873476	Csa9930_3G022640	chr3	18873028	18873423	90%coverage	-	-	-	-	0	0	0	0	0	0	0	0	chr3:23804526-23804656	0	0
SV_COMDEL_3G005890	COMDEL	2023	chr3	18871420	18873468	Csa9930_3G022630	chr3	18871712	18871760	90%coverage	-	-	-	-	0	0	0	0	0	0	0	0	0	chr3:18449039-18449064	0
SV_COMDEL_3G005890	COMDEL	2023	chr3	18871420	18873468	Csa9930_3G022630	chr3	18871842	18871946	90%coverage	-	-	-	-	0	0	0	0	0	0	0	0	0	chr3:18449039-18449064	0
SV_COMDEL_3G005890	COMDEL	2023	chr3	18871420	18873468	Csa9930_3G022630	chr3	18872041	18872208	90%coverage	-	-	-	-	0	0	0	0	0	0	0	0	0	chr3:18449039-18449064	0
SV_COMDEL_3G005890	COMDEL	2023	chr3	18871420	18873468	Csa9930_3G022630	chr3	18872288	18872523	90%coverage	-	-	-	-	0	0	0	0	0	0	0	0	0	chr3:18449039-18449064	0
SV_COMDEL_3G005890	COMDEL	2023	chr3	18871420	18873468	Csa9930_3G022630	chr3	18872602	18872832	90%coverage	-	-	-	-	0	0	0	0	0	0	0	0	0	chr3:18449039-18449064	0
SV_COMDEL_3G005890	COMDEL	2023	chr3	18871420	18873468	Csa9930_3G022640	chr3	18873028	18873423	90%coverage	-	-	-	-	0	0	0	0	0	0	0	0	0	chr3:18449039-18449064	0
SV_COMDEL_3G005900	COMDEL	68	chr3	18873482	18873614	Csa9930_3G022640	chr3	18873527	18873613	90%coverage	-	-	-	-	0	0	0	0	0	0	0	0	0	chr3:18449078-18449142	0
SV_COMDEL_3G005910	COMDEL	193	chr3	18873489	18873880	Csa9930_3G022640	chr3	18873527	18873613	90%coverage	-	-	-	-	0	0	0	0	0	0	0	0	chr3:23804315-23804513	0	0
SV_COMDEL_3G005960	COMDEL	2113	chr3	18874806	18876948	Csa9930_3G022650	chr3	18875955	18876158	90%coverage	-	IPR029480 Transposase-associated domain;	-	-	0	0	0	0	0	0	0	0	chr3:23803999-23804028	0	0
SV_COMDEL_3G005970	COMDEL	1057	chr3	18875603	18876698	Csa9930_3G022650	chr3	18875955	18876158	90%coverage	-	IPR029480 Transposase-associated domain;	-	-	0	0	0	0	0	0	0	0	0	chr3:18449202-18449240	0
SV_COMDEL_3G006050	COMDEL	569	chr3	18961260	18962290	Csa9930_3G022720	chr3	18961103	18962020	90%coverage	-	IPR021109 Aspartic peptidase domain superfamily;	-	-	0	0	0	0	0	0	0	0	chr3:23725938-23726399	0	0
SV_COMDEL_3G006050	COMDEL	569	chr3	18961260	18962290	Csa9930_3G022720	chr3	18962271	18962282	90%coverage	-	IPR021109 Aspartic peptidase domain superfamily;	-	-	0	0	0	0	0	0	0	0	chr3:23725938-23726399	0	0
SV_COMDEL_3G006100	COMDEL	7930	chr3	19240129	19248158	Csa9930_3G022960	chr3	19247512	19247601	90%coverage	GO:0005524 ATP binding;	IPR000330 SNF2-related, N-terminal domain;IPR001650 Helicase, C-terminal;IPR014001 Helicase superfamily 1/2, ATP-binding domain;IPR027417 P-loop containing nucleoside triphosphate hydrolase;	-	sp|Q9ZV43|CHR8_ARATH Protein CHROMATIN REMODELING 8 OS=Arabidopsis thaliana OX=3702 GN=CHR8 PE=2 SV=1	chr3:18881506-18881605	0	0	0	0	0	0	0	0	0	0
SV_COMDEL_3G006100	COMDEL	7930	chr3	19240129	19248158	Csa9930_3G022960	chr3	19247808	19248338	50%coverage	GO:0005524 ATP binding;	IPR000330 SNF2-related, N-terminal domain;IPR001650 Helicase, C-terminal;IPR014001 Helicase superfamily 1/2, ATP-binding domain;IPR027417 P-loop containing nucleoside triphosphate hydrolase;	-	sp|Q9ZV43|CHR8_ARATH Protein CHROMATIN REMODELING 8 OS=Arabidopsis thaliana OX=3702 GN=CHR8 PE=2 SV=1	chr3:18881506-18881605	0	0	0	0	0	0	0	0	0	0
SV_COMDEL_3G006240	COMDEL	3721	chr3	19733539	19737399	Csa9930_3G023350	chr3	19733596	19734131	90%coverage	-	IPR036748 MTH938-like superfamily;	-	-	0	0	0	chr3:19387410-19387549	chr3:19547573-19547712	0	chr3:19969083-19969222	0	0	0	0
SV_COMDEL_3G006660	COMDEL	928	chr3	20935228	20936288	Csa9930_3G024340	chr3	20935643	20935650	90%coverage	-	-	-	-	0	0	0	0	0	0	chr3:21165165-21165297	0	0	0	0
SV_COMDEL_3G006660	COMDEL	928	chr3	20935228	20936288	Csa9930_3G024340	chr3	20936118	20936142	90%coverage	-	-	-	-	0	0	0	0	0	0	chr3:21165165-21165297	0	0	0	0
SV_COMDEL_3G006990	COMDEL	5667	chr3	21453911	21459592	Csa9930_3G024690	chr3	21455712	21455759	90%coverage	-	-	-	-	0	0	chr3:21139348-21139362	0	0	chr3:21399229-21399243	chr3:21643892-21643906	0	0	chr3:21055419-21055433	chr3:21358042-21358056
SV_COMDEL_3G006990	COMDEL	5667	chr3	21453911	21459592	Csa9930_3G024690	chr3	21456016	21456117	90%coverage	-	-	-	-	0	0	chr3:21139348-21139362	0	0	chr3:21399229-21399243	chr3:21643892-21643906	0	0	chr3:21055419-21055433	chr3:21358042-21358056
SV_COMDEL_3G006990	COMDEL	5667	chr3	21453911	21459592	Csa9930_3G024700	chr3	21456278	21456385	90%coverage	GO:0004672 protein kinase activity;GO:0005524 ATP binding;GO:0006468 protein phosphorylation;	IPR000719 Protein kinase domain;IPR011009 Protein kinase-like domain superfamily;	-	sp|F4JTP5|STY46_ARATH Serine/threonine-protein kinase STY46 OS=Arabidopsis thaliana OX=3702 GN=STY46 PE=1 SV=1	0	0	chr3:21139348-21139362	0	0	chr3:21399229-21399243	chr3:21643892-21643906	0	0	chr3:21055419-21055433	chr3:21358042-21358056
SV_COMDEL_3G006990	COMDEL	5667	chr3	21453911	21459592	Csa9930_3G024700	chr3	21456938	21456988	90%coverage	GO:0004672 protein kinase activity;GO:0005524 ATP binding;GO:0006468 protein phosphorylation;	IPR000719 Protein kinase domain;IPR011009 Protein kinase-like domain superfamily;	-	sp|F4JTP5|STY46_ARATH Serine/threonine-protein kinase STY46 OS=Arabidopsis thaliana OX=3702 GN=STY46 PE=1 SV=1	0	0	chr3:21139348-21139362	0	0	chr3:21399229-21399243	chr3:21643892-21643906	0	0	chr3:21055419-21055433	chr3:21358042-21358056
SV_COMDEL_3G006990	COMDEL	5667	chr3	21453911	21459592	Csa9930_3G024700	chr3	21457425	21457520	90%coverage	GO:0004672 protein kinase activity;GO:0005524 ATP binding;GO:0006468 protein phosphorylation;	IPR000719 Protein kinase domain;IPR011009 Protein kinase-like domain superfamily;	-	sp|F4JTP5|STY46_ARATH Serine/threonine-protein kinase STY46 OS=Arabidopsis thaliana OX=3702 GN=STY46 PE=1 SV=1	0	0	chr3:21139348-21139362	0	0	chr3:21399229-21399243	chr3:21643892-21643906	0	0	chr3:21055419-21055433	chr3:21358042-21358056
SV_COMDEL_3G006990	COMDEL	5667	chr3	21453911	21459592	Csa9930_3G024700	chr3	21458084	21458159	90%coverage	GO:0004672 protein kinase activity;GO:0005524 ATP binding;GO:0006468 protein phosphorylation;	IPR000719 Protein kinase domain;IPR011009 Protein kinase-like domain superfamily;	-	sp|F4JTP5|STY46_ARATH Serine/threonine-protein kinase STY46 OS=Arabidopsis thaliana OX=3702 GN=STY46 PE=1 SV=1	0	0	chr3:21139348-21139362	0	0	chr3:21399229-21399243	chr3:21643892-21643906	0	0	chr3:21055419-21055433	chr3:21358042-21358056
SV_COMDEL_3G006990	COMDEL	5667	chr3	21453911	21459592	Csa9930_3G024700	chr3	21458658	21458797	90%coverage	GO:0004672 protein kinase activity;GO:0005524 ATP binding;GO:0006468 protein phosphorylation;	IPR000719 Protein kinase domain;IPR011009 Protein kinase-like domain superfamily;	-	sp|F4JTP5|STY46_ARATH Serine/threonine-protein kinase STY46 OS=Arabidopsis thaliana OX=3702 GN=STY46 PE=1 SV=1	0	0	chr3:21139348-21139362	0	0	chr3:21399229-21399243	chr3:21643892-21643906	0	0	chr3:21055419-21055433	chr3:21358042-21358056
SV_COMDEL_3G007570	COMDEL	1385	chr3	22199255	22200818	Csa9930_3G026270	chr3	22199967	22200140	90%coverage	-	-	-	-	0	0	0	0	0	0	0	chr3:22141529-22141707	0	0	0
SV_COMDEL_3G007960	COMDEL	8879	chr3	22238149	22247068	Csa9930_3G027270	chr3	22243786	22243942	90%coverage	-	IPR007650 Zf-FLZ domain;	-	sp|Q8LGS1|MARD1_ARATH Protein MARD1 OS=Arabidopsis thaliana OX=3702 GN=MARD1 PE=2 SV=2	0	chr3:21772987-21773027	0	0	0	0	0	0	0	0	0
SV_COMDEL_3G007960	COMDEL	8879	chr3	22238149	22247068	Csa9930_3G027270	chr3	22244043	22244413	90%coverage	-	IPR007650 Zf-FLZ domain;	-	sp|Q8LGS1|MARD1_ARATH Protein MARD1 OS=Arabidopsis thaliana OX=3702 GN=MARD1 PE=2 SV=2	0	chr3:21772987-21773027	0	0	0	0	0	0	0	0	0
SV_COMDEL_3G007960	COMDEL	8879	chr3	22238149	22247068	Csa9930_3G027280	chr3	22244475	22244984	90%coverage	-	-	-	-	0	chr3:21772987-21773027	0	0	0	0	0	0	0	0	0
SV_COMDEL_3G007960	COMDEL	8879	chr3	22238149	22247068	Csa9930_3G027280	chr3	22246118	22246138	90%coverage	-	-	-	-	0	chr3:21772987-21773027	0	0	0	0	0	0	0	0	0
SV_COMDEL_3G008000	COMDEL	6220	chr3	22243687	22249919	Csa9930_3G027270	chr3	22243786	22243942	90%coverage	-	IPR007650 Zf-FLZ domain;	-	sp|Q8LGS1|MARD1_ARATH Protein MARD1 OS=Arabidopsis thaliana OX=3702 GN=MARD1 PE=2 SV=2	0	0	chr3:21895945-21895957	0	0	0	0	0	0	0	0
SV_COMDEL_3G008000	COMDEL	6220	chr3	22243687	22249919	Csa9930_3G027270	chr3	22244043	22244413	90%coverage	-	IPR007650 Zf-FLZ domain;	-	sp|Q8LGS1|MARD1_ARATH Protein MARD1 OS=Arabidopsis thaliana OX=3702 GN=MARD1 PE=2 SV=2	0	0	chr3:21895945-21895957	0	0	0	0	0	0	0	0
SV_COMDEL_3G008000	COMDEL	6220	chr3	22243687	22249919	Csa9930_3G027280	chr3	22244475	22244984	90%coverage	-	-	-	-	0	0	chr3:21895945-21895957	0	0	0	0	0	0	0	0
SV_COMDEL_3G008000	COMDEL	6220	chr3	22243687	22249919	Csa9930_3G027280	chr3	22246118	22246138	90%coverage	-	-	-	-	0	0	chr3:21895945-21895957	0	0	0	0	0	0	0	0
SV_COMDEL_3G008010	COMDEL	141	chr3	22243996	22244562	Csa9930_3G027270	chr3	22244043	22244413	90%coverage	-	IPR007650 Zf-FLZ domain;	-	sp|Q8LGS1|MARD1_ARATH Protein MARD1 OS=Arabidopsis thaliana OX=3702 GN=MARD1 PE=2 SV=2	0	0	0	0	0	0	0	chr3:22179045-22179470	0	0	0
SV_COMDEL_3G008010	COMDEL	141	chr3	22243996	22244562	Csa9930_3G027280	chr3	22244475	22244984	50%coverage	-	-	-	-	0	0	0	0	0	0	0	chr3:22179045-22179470	0	0	0
SV_COMDEL_3G008020	COMDEL	804	chr3	22244720	22245968	Csa9930_3G027280	chr3	22244475	22244984	50%coverage	-	-	-	-	0	0	0	0	0	0	0	chr3:22180390-22180834	0	0	0
SV_COMDEL_3G008270	COMDEL	1466	chr3	22284434	22290507	Csa9930_3G027290	chr3	22286230	22286514	90%coverage	-	-	-	-	0	0	chr3:21914680-21919287	0	0	0	0	0	0	0	0
SV_COMDEL_3G008530	COMDEL	349	chr3	22627293	22627700	Csa9930_3G027540	chr3	22627356	22627500	90%coverage	-	IPR001357 BRCT domain;IPR036420 BRCT domain superfamily;	-	-	0	0	0	0	0	0	0	0	chr3:21521561-21521619	0	0
SV_COMDEL_3G008530	COMDEL	349	chr3	22627293	22627700	Csa9930_3G027540	chr3	22627533	22627623	90%coverage	-	IPR001357 BRCT domain;IPR036420 BRCT domain superfamily;	-	-	0	0	0	0	0	0	0	0	chr3:21521561-21521619	0	0
SV_COMDEL_3G008630	COMDEL	10023	chr3	22775990	22786112	Csa9930_3G027650	chr3	22776373	22776455	90%coverage	GO:0006820 anion transport;GO:0016021 integral component of membrane;GO:0005452 inorganic anion exchanger activity;GO:0016020 membrane;	IPR003020 Bicarbonate transporter, eukaryotic;IPR011531 Bicarbonate transporter, C-terminal;	-	sp|Q9XI23|BOR4_ARATH Boron transporter 4 OS=Arabidopsis thaliana OX=3702 GN=BOR4 PE=2 SV=1	chr3:22342812-22342911	0	0	0	0	0	0	0	0	0	0
SV_COMDEL_3G008630	COMDEL	10023	chr3	22775990	22786112	Csa9930_3G027650	chr3	22776539	22776642	90%coverage	GO:0006820 anion transport;GO:0016021 integral component of membrane;GO:0005452 inorganic anion exchanger activity;GO:0016020 membrane;	IPR003020 Bicarbonate transporter, eukaryotic;IPR011531 Bicarbonate transporter, C-terminal;	-	sp|Q9XI23|BOR4_ARATH Boron transporter 4 OS=Arabidopsis thaliana OX=3702 GN=BOR4 PE=2 SV=1	chr3:22342812-22342911	0	0	0	0	0	0	0	0	0	0
SV_COMDEL_3G008910	COMDEL	2043	chr3	23390226	23392300	Csa9930_3G028020	chr3	23390365	23390565	90%coverage	-	-	-	-	0	0	0	0	0	0	0	0	chr3:22287392-22287423	0	0
SV_COMDEL_3G009000	COMDEL	4263	chr3	23501071	23505421	Csa9930_3G028150	chr3	23502593	23502823	90%coverage	-	-	-	-	0	0	0	0	0	0	0	chr3:23509644-23509731	chr3:22401457-22401544	chr3:22787602-22787689	0
SV_COMDEL_3G009250	COMDEL	1126	chr3	24479625	24480761	Csa9930_3G029120	chr3	24480267	24480497	90%coverage	-	-	-	sp|O65717|CNGC1_ARATH Cyclic nucleotide-gated ion channel 1 OS=Arabidopsis thaliana OX=3702 GN=CNGC1 PE=1 SV=1	0	0	0	0	0	chr3:24775049-24775059	chr3:25394933-25394943	chr3:24503635-24503645	chr3:23394084-23394094	0	chr3:24269088-24269098
SV_COMDEL_3G009400	COMDEL	8962	chr3	24764262	24773241	Csa9930_3G029450	chr3	24771591	24771885	90%coverage	-	-	-	sp|P04146|COPIA_DROME Copia protein OS=Drosophila melanogaster OX=7227 GN=GIP PE=1 SV=3	0	0	0	0	0	0	0	0	chr3:24573213-24573230	0	0
SV_COMDEL_3G009530	COMDEL	1099	chr3	24969042	24970225	Csa9930_3G029700	chr3	24969981	24970100	90%coverage	-	-	-	-	0	0	0	0	0	chr3:25265757-25265841	chr3:25981647-25981731	0	0	0	0
SV_COMDEL_3G009700	COMDEL	5072	chr3	25169398	25174490	Csa9930_3G029780	chr3	25172929	25173201	90%coverage	-	IPR019557 Aminotransferase-like, plant mobile domain;	-	sp|Q9LNG5|PPP7L_ARATH Serine/threonine-protein phosphatase 7 long form homolog OS=Arabidopsis thaliana OX=3702 GN=MAIL3 PE=2 SV=1	0	0	0	0	0	0	chr3:26187196-26187216	0	0	0	0
SV_COMDEL_3G009700	COMDEL	5072	chr3	25169398	25174490	Csa9930_3G029780	chr3	25173283	25173309	90%coverage	-	IPR019557 Aminotransferase-like, plant mobile domain;	-	sp|Q9LNG5|PPP7L_ARATH Serine/threonine-protein phosphatase 7 long form homolog OS=Arabidopsis thaliana OX=3702 GN=MAIL3 PE=2 SV=1	0	0	0	0	0	0	chr3:26187196-26187216	0	0	0	0
SV_COMDEL_3G010190	COMDEL	3633	chr3	26416253	26419906	Csa9930_3G032850	chr3	26417437	26417919	90%coverage	-	-	-	-	0	0	chr3:29408624-29408644	0	0	chr3:26641549-26641569	0	0	0	0	chr3:26213158-26213178
SV_COMDEL_3G010200	COMDEL	2840	chr3	26417060	26419918	Csa9930_3G032850	chr3	26417437	26417919	90%coverage	-	-	-	-	0	0	0	0	0	0	0	chr3:26538253-26538271	chr3:26217373-26217391	0	0
SV_COMDEL_3G010290	COMDEL	187	chr3	26596552	26596776	Csa9930_3G033070	chr3	26596692	26596796	50%coverage	-	-	-	-	0	0	0	0	0	chr3:26800175-26800212	chr3:27535688-27535725	0	chr3:26386799-26386836	0	0
SV_COMDEL_3G011020	COMDEL	1807	chr3	27988706	27990612	Csa9930_3G034690	chr3	27989392	27989577	90%coverage	GO:0008418 protein-N-terminal asparagine amidohydrolase activity;	IPR026750 Protein N-terminal asparagine amidohydrolase;	-	sp|Q64311|NTAN1_MOUSE Protein N-terminal asparagine amidohydrolase OS=Mus musculus OX=10090 GN=Ntan1 PE=1 SV=3	chr3:27580224-27580323	0	0	0	0	0	0	0	0	0	0
SV_COMDEL_3G011020	COMDEL	1807	chr3	27988706	27990612	Csa9930_3G034690	chr3	27990227	27990280	90%coverage	GO:0008418 protein-N-terminal asparagine amidohydrolase activity;	IPR026750 Protein N-terminal asparagine amidohydrolase;	-	sp|Q64311|NTAN1_MOUSE Protein N-terminal asparagine amidohydrolase OS=Mus musculus OX=10090 GN=Ntan1 PE=1 SV=3	chr3:27580224-27580323	0	0	0	0	0	0	0	0	0	0
SV_COMDEL_3G011210	COMDEL	144	chr3	28769855	28770035	Csa9930_3G035780	chr3	28767266	28770673	90%coverage	GO:0005515 protein binding;	IPR001611 Leucine-rich repeat;IPR003591 Leucine-rich repeat, typical subtype;IPR013210 Leucine-rich repeat-containing N-terminal, plant-type;IPR032675 Leucine-rich repeat domain superfamily;	-	sp|Q9C699|RLP7_ARATH Receptor-like protein 7 OS=Arabidopsis thaliana OX=3702 GN=RLP7 PE=3 SV=2	0	0	0	0	chr3:28079538-28079574	0	0	0	0	0	0
SV_COMDEL_3G011220	COMDEL	147	chr3	28774750	28774909	Csa9930_3G035790	chr3	28772359	28775484	90%coverage	GO:0005515 protein binding;	IPR001611 Leucine-rich repeat;IPR003591 Leucine-rich repeat, typical subtype;IPR013210 Leucine-rich repeat-containing N-terminal, plant-type;IPR032675 Leucine-rich repeat domain superfamily;	-	sp|Q9C699|RLP7_ARATH Receptor-like protein 7 OS=Arabidopsis thaliana OX=3702 GN=RLP7 PE=3 SV=2	0	0	0	chr3:28469370-28469382	0	0	0	0	0	chr3:28129338-28129350	chr3:28699870-28699882
SV_COMDEL_3G011260	COMDEL	631	chr3	29216015	29216666	Csa9930_3G036700	chr3	29215990	29216143	50%coverage	GO:0016020 membrane;GO:0022857 transmembrane transporter activity;GO:0055085 transmembrane transport;GO:0005215 transporter activity;GO:0006857 oligopeptide transport;	IPR000109 Proton-dependent oligopeptide transporter family;IPR018456 PTR2 family proton/oligopeptide symporter, conserved site;IPR020846 Major facilitator superfamily domain;IPR036259 MFS transporter superfamily;	-	sp|P0CI03|PTR28_ARATH Protein NRT1/ PTR FAMILY 5.6 OS=Arabidopsis thaliana OX=3702 GN=NPF5.6 PE=2 SV=1	0	0	0	0	chr3:28522155-28522175	0	0	0	0	0	0
SV_COMDEL_3G011270	COMDEL	1345	chr3	29216677	29218058	Csa9930_3G036700	chr3	29217771	29217988	90%coverage	GO:0016020 membrane;GO:0022857 transmembrane transporter activity;GO:0055085 transmembrane transport;GO:0005215 transporter activity;GO:0006857 oligopeptide transport;	IPR000109 Proton-dependent oligopeptide transporter family;IPR018456 PTR2 family proton/oligopeptide symporter, conserved site;IPR020846 Major facilitator superfamily domain;IPR036259 MFS transporter superfamily;	-	sp|P0CI03|PTR28_ARATH Protein NRT1/ PTR FAMILY 5.6 OS=Arabidopsis thaliana OX=3702 GN=NPF5.6 PE=2 SV=1	0	0	0	0	chr3:28522186-28522222	0	0	0	0	0	0
SV_COMDEL_3G011290	COMDEL	3663	chr3	29612900	29616685	Csa9930_3G037460	chr3	29613400	29613453	90%coverage	-	IPR007651 Lipin, N-terminal;IPR013209 Lipin/Ned1/Smp2 (LNS2);IPR023214 HAD superfamily;IPR031315 LNS2/PITP;IPR031703 Lipin, middle domain;IPR036412 HAD-like superfamily;	-	sp|Q9SF47|PAH1_ARATH Phosphatidate phosphatase PAH1 OS=Arabidopsis thaliana OX=3702 GN=PAH1 PE=1 SV=1	chr3:29205096-29205218	0	0	0	0	0	0	0	0	0	0
SV_COMDEL_3G011290	COMDEL	3663	chr3	29612900	29616685	Csa9930_3G037460	chr3	29613561	29613659	90%coverage	-	IPR007651 Lipin, N-terminal;IPR013209 Lipin/Ned1/Smp2 (LNS2);IPR023214 HAD superfamily;IPR031315 LNS2/PITP;IPR031703 Lipin, middle domain;IPR036412 HAD-like superfamily;	-	sp|Q9SF47|PAH1_ARATH Phosphatidate phosphatase PAH1 OS=Arabidopsis thaliana OX=3702 GN=PAH1 PE=1 SV=1	chr3:29205096-29205218	0	0	0	0	0	0	0	0	0	0
SV_COMDEL_3G011290	COMDEL	3663	chr3	29612900	29616685	Csa9930_3G037460	chr3	29613738	29613866	90%coverage	-	IPR007651 Lipin, N-terminal;IPR013209 Lipin/Ned1/Smp2 (LNS2);IPR023214 HAD superfamily;IPR031315 LNS2/PITP;IPR031703 Lipin, middle domain;IPR036412 HAD-like superfamily;	-	sp|Q9SF47|PAH1_ARATH Phosphatidate phosphatase PAH1 OS=Arabidopsis thaliana OX=3702 GN=PAH1 PE=1 SV=1	chr3:29205096-29205218	0	0	0	0	0	0	0	0	0	0
SV_COMDEL_3G011290	COMDEL	3663	chr3	29612900	29616685	Csa9930_3G037460	chr3	29613955	29613998	90%coverage	-	IPR007651 Lipin, N-terminal;IPR013209 Lipin/Ned1/Smp2 (LNS2);IPR023214 HAD superfamily;IPR031315 LNS2/PITP;IPR031703 Lipin, middle domain;IPR036412 HAD-like superfamily;	-	sp|Q9SF47|PAH1_ARATH Phosphatidate phosphatase PAH1 OS=Arabidopsis thaliana OX=3702 GN=PAH1 PE=1 SV=1	chr3:29205096-29205218	0	0	0	0	0	0	0	0	0	0
SV_COMDEL_3G011290	COMDEL	3663	chr3	29612900	29616685	Csa9930_3G037460	chr3	29615662	29615734	90%coverage	-	IPR007651 Lipin, N-terminal;IPR013209 Lipin/Ned1/Smp2 (LNS2);IPR023214 HAD superfamily;IPR031315 LNS2/PITP;IPR031703 Lipin, middle domain;IPR036412 HAD-like superfamily;	-	sp|Q9SF47|PAH1_ARATH Phosphatidate phosphatase PAH1 OS=Arabidopsis thaliana OX=3702 GN=PAH1 PE=1 SV=1	chr3:29205096-29205218	0	0	0	0	0	0	0	0	0	0
SV_COMDEL_3G011290	COMDEL	3663	chr3	29612900	29616685	Csa9930_3G037460	chr3	29615990	29616076	90%coverage	-	IPR007651 Lipin, N-terminal;IPR013209 Lipin/Ned1/Smp2 (LNS2);IPR023214 HAD superfamily;IPR031315 LNS2/PITP;IPR031703 Lipin, middle domain;IPR036412 HAD-like superfamily;	-	sp|Q9SF47|PAH1_ARATH Phosphatidate phosphatase PAH1 OS=Arabidopsis thaliana OX=3702 GN=PAH1 PE=1 SV=1	chr3:29205096-29205218	0	0	0	0	0	0	0	0	0	0
SV_COMDEL_3G011290	COMDEL	3663	chr3	29612900	29616685	Csa9930_3G037460	chr3	29616542	29616626	90%coverage	-	IPR007651 Lipin, N-terminal;IPR013209 Lipin/Ned1/Smp2 (LNS2);IPR023214 HAD superfamily;IPR031315 LNS2/PITP;IPR031703 Lipin, middle domain;IPR036412 HAD-like superfamily;	-	sp|Q9SF47|PAH1_ARATH Phosphatidate phosphatase PAH1 OS=Arabidopsis thaliana OX=3702 GN=PAH1 PE=1 SV=1	chr3:29205096-29205218	0	0	0	0	0	0	0	0	0	0
SV_COMDEL_3G011300	COMDEL	818	chr3	29615792	29616709	Csa9930_3G037460	chr3	29615990	29616076	90%coverage	-	IPR007651 Lipin, N-terminal;IPR013209 Lipin/Ned1/Smp2 (LNS2);IPR023214 HAD superfamily;IPR031315 LNS2/PITP;IPR031703 Lipin, middle domain;IPR036412 HAD-like superfamily;	-	sp|Q9SF47|PAH1_ARATH Phosphatidate phosphatase PAH1 OS=Arabidopsis thaliana OX=3702 GN=PAH1 PE=1 SV=1	0	chr3:29309707-29309806	0	0	0	0	0	0	0	0	0
SV_COMDEL_3G011300	COMDEL	818	chr3	29615792	29616709	Csa9930_3G037460	chr3	29616542	29616626	90%coverage	-	IPR007651 Lipin, N-terminal;IPR013209 Lipin/Ned1/Smp2 (LNS2);IPR023214 HAD superfamily;IPR031315 LNS2/PITP;IPR031703 Lipin, middle domain;IPR036412 HAD-like superfamily;	-	sp|Q9SF47|PAH1_ARATH Phosphatidate phosphatase PAH1 OS=Arabidopsis thaliana OX=3702 GN=PAH1 PE=1 SV=1	0	chr3:29309707-29309806	0	0	0	0	0	0	0	0	0
SV_COMDEL_3G011380	COMDEL	645	chr3	30208769	30209876	Csa9930_3G038510	chr3	30209215	30209697	90%coverage	GO:0003723 RNA binding;GO:0033897 ribonuclease T2 activity;	IPR001568 Ribonuclease T2-like;IPR018188 Ribonuclease T2, His active site 1;IPR033130 Ribonuclease T2, His active site 2;IPR033697 Ribonuclease T2, eukaryotic;IPR036430 Ribonuclease T2-like superfamily;	-	sp|P42813|RNS1_ARATH Ribonuclease 1 OS=Arabidopsis thaliana OX=3702 GN=RNS1 PE=1 SV=1	0	0	0	0	0	0	0	0	chr3:30252536-30252998	0	0
SV_COMDEL_3G011400	COMDEL	2080	chr3	30261181	30263269	Csa9930_3G038590	chr3	30261657	30261689	90%coverage	GO:0005515 protein binding;GO:0003723 RNA binding;GO:0033897 ribonuclease T2 activity;	IPR001568 Ribonuclease T2-like;IPR001810 F-box domain;IPR006527 F-box associated domain, type 1;IPR015915 Kelch-type beta propeller;IPR017451 F-box associated interaction domain;IPR018188 Ribonuclease T2, His active site 1;IPR033130 Ribonuclease T2, His active site 2;IPR033697 Ribonuclease T2, eukaryotic;IPR036047 F-box-like domain superfamily;IPR036430 Ribonuclease T2-like superfamily;	-	sp|P23540|RNMC_MOMCH Ribonuclease MC OS=Momordica charantia OX=3673 PE=1 SV=1	0	0	0	0	chr3:29566018-29566026	0	0	0	0	0	0
SV_COMDEL_3G011400	COMDEL	2080	chr3	30261181	30263269	Csa9930_3G038590	chr3	30261793	30261886	90%coverage	GO:0005515 protein binding;GO:0003723 RNA binding;GO:0033897 ribonuclease T2 activity;	IPR001568 Ribonuclease T2-like;IPR001810 F-box domain;IPR006527 F-box associated domain, type 1;IPR015915 Kelch-type beta propeller;IPR017451 F-box associated interaction domain;IPR018188 Ribonuclease T2, His active site 1;IPR033130 Ribonuclease T2, His active site 2;IPR033697 Ribonuclease T2, eukaryotic;IPR036047 F-box-like domain superfamily;IPR036430 Ribonuclease T2-like superfamily;	-	sp|P23540|RNMC_MOMCH Ribonuclease MC OS=Momordica charantia OX=3673 PE=1 SV=1	0	0	0	0	chr3:29566018-29566026	0	0	0	0	0	0
SV_COMDEL_3G011400	COMDEL	2080	chr3	30261181	30263269	Csa9930_3G038590	chr3	30262103	30262243	90%coverage	GO:0005515 protein binding;GO:0003723 RNA binding;GO:0033897 ribonuclease T2 activity;	IPR001568 Ribonuclease T2-like;IPR001810 F-box domain;IPR006527 F-box associated domain, type 1;IPR015915 Kelch-type beta propeller;IPR017451 F-box associated interaction domain;IPR018188 Ribonuclease T2, His active site 1;IPR033130 Ribonuclease T2, His active site 2;IPR033697 Ribonuclease T2, eukaryotic;IPR036047 F-box-like domain superfamily;IPR036430 Ribonuclease T2-like superfamily;	-	sp|P23540|RNMC_MOMCH Ribonuclease MC OS=Momordica charantia OX=3673 PE=1 SV=1	0	0	0	0	chr3:29566018-29566026	0	0	0	0	0	0
SV_COMDEL_3G011400	COMDEL	2080	chr3	30261181	30263269	Csa9930_3G038590	chr3	30262344	30262434	90%coverage	GO:0005515 protein binding;GO:0003723 RNA binding;GO:0033897 ribonuclease T2 activity;	IPR001568 Ribonuclease T2-like;IPR001810 F-box domain;IPR006527 F-box associated domain, type 1;IPR015915 Kelch-type beta propeller;IPR017451 F-box associated interaction domain;IPR018188 Ribonuclease T2, His active site 1;IPR033130 Ribonuclease T2, His active site 2;IPR033697 Ribonuclease T2, eukaryotic;IPR036047 F-box-like domain superfamily;IPR036430 Ribonuclease T2-like superfamily;	-	sp|P23540|RNMC_MOMCH Ribonuclease MC OS=Momordica charantia OX=3673 PE=1 SV=1	0	0	0	0	chr3:29566018-29566026	0	0	0	0	0	0
SV_COMDEL_3G011440	COMDEL	4993	chr3	30653751	30658805	Csa9930_3G039200	chr3	30657958	30658014	90%coverage	GO:0005524 ATP binding;GO:0016887 ATPase activity;	IPR003439 ABC transporter-like;IPR003593 AAA+ ATPase domain;IPR027417 P-loop containing nucleoside triphosphate hydrolase;IPR034003 ATP-binding cassette transporter, PDR-like subfamily G, domain 2;	-	sp|Q7PC84|AB39G_ARATH ABC transporter G family member 39 OS=Arabidopsis thaliana OX=3702 GN=ABCG39 PE=3 SV=1	0	0	0	0	0	0	0	0	chr3:30751814-30751875	0	0
SV_COMDEL_3G011440	COMDEL	4993	chr3	30653751	30658805	Csa9930_3G039200	chr3	30658108	30658398	90%coverage	GO:0005524 ATP binding;GO:0016887 ATPase activity;	IPR003439 ABC transporter-like;IPR003593 AAA+ ATPase domain;IPR027417 P-loop containing nucleoside triphosphate hydrolase;IPR034003 ATP-binding cassette transporter, PDR-like subfamily G, domain 2;	-	sp|Q7PC84|AB39G_ARATH ABC transporter G family member 39 OS=Arabidopsis thaliana OX=3702 GN=ABCG39 PE=3 SV=1	0	0	0	0	0	0	0	0	chr3:30751814-30751875	0	0
SV_COMDEL_3G011440	COMDEL	4993	chr3	30653751	30658805	Csa9930_3G039200	chr3	30658515	30658844	50%coverage	GO:0005524 ATP binding;GO:0016887 ATPase activity;	IPR003439 ABC transporter-like;IPR003593 AAA+ ATPase domain;IPR027417 P-loop containing nucleoside triphosphate hydrolase;IPR034003 ATP-binding cassette transporter, PDR-like subfamily G, domain 2;	-	sp|Q7PC84|AB39G_ARATH ABC transporter G family member 39 OS=Arabidopsis thaliana OX=3702 GN=ABCG39 PE=3 SV=1	0	0	0	0	0	0	0	0	chr3:30751814-30751875	0	0
SV_COMDEL_3G011590	COMDEL	14072	chr3	31517649	31531730	Csa9930_3G040490	chr3	31518036	31518323	90%coverage	GO:0016020 membrane;GO:0005524 ATP binding;GO:0016887 ATPase activity;	IPR003439 ABC transporter-like;IPR003593 AAA+ ATPase domain;IPR013525 ABC-2 type transporter;IPR017871 ABC transporter, conserved site;IPR027417 P-loop containing nucleoside triphosphate hydrolase;	-	sp|Q93YS4|AB22G_ARATH ABC transporter G family member 22 OS=Arabidopsis thaliana OX=3702 GN=ABCG22 PE=1 SV=1	0	0	0	0	0	0	chr3:32559509-32559518	0	0	0	0
SV_COMDEL_3G011590	COMDEL	14072	chr3	31517649	31531730	Csa9930_3G040490	chr3	31518953	31519261	90%coverage	GO:0016020 membrane;GO:0005524 ATP binding;GO:0016887 ATPase activity;	IPR003439 ABC transporter-like;IPR003593 AAA+ ATPase domain;IPR013525 ABC-2 type transporter;IPR017871 ABC transporter, conserved site;IPR027417 P-loop containing nucleoside triphosphate hydrolase;	-	sp|Q93YS4|AB22G_ARATH ABC transporter G family member 22 OS=Arabidopsis thaliana OX=3702 GN=ABCG22 PE=1 SV=1	0	0	0	0	0	0	chr3:32559509-32559518	0	0	0	0
SV_COMDEL_3G011590	COMDEL	14072	chr3	31517649	31531730	Csa9930_3G040490	chr3	31519350	31519533	90%coverage	GO:0016020 membrane;GO:0005524 ATP binding;GO:0016887 ATPase activity;	IPR003439 ABC transporter-like;IPR003593 AAA+ ATPase domain;IPR013525 ABC-2 type transporter;IPR017871 ABC transporter, conserved site;IPR027417 P-loop containing nucleoside triphosphate hydrolase;	-	sp|Q93YS4|AB22G_ARATH ABC transporter G family member 22 OS=Arabidopsis thaliana OX=3702 GN=ABCG22 PE=1 SV=1	0	0	0	0	0	0	chr3:32559509-32559518	0	0	0	0
SV_COMDEL_3G011590	COMDEL	14072	chr3	31517649	31531730	Csa9930_3G040490	chr3	31519616	31519771	90%coverage	GO:0016020 membrane;GO:0005524 ATP binding;GO:0016887 ATPase activity;	IPR003439 ABC transporter-like;IPR003593 AAA+ ATPase domain;IPR013525 ABC-2 type transporter;IPR017871 ABC transporter, conserved site;IPR027417 P-loop containing nucleoside triphosphate hydrolase;	-	sp|Q93YS4|AB22G_ARATH ABC transporter G family member 22 OS=Arabidopsis thaliana OX=3702 GN=ABCG22 PE=1 SV=1	0	0	0	0	0	0	chr3:32559509-32559518	0	0	0	0
SV_COMDEL_3G011590	COMDEL	14072	chr3	31517649	31531730	Csa9930_3G040490	chr3	31519892	31520127	90%coverage	GO:0016020 membrane;GO:0005524 ATP binding;GO:0016887 ATPase activity;	IPR003439 ABC transporter-like;IPR003593 AAA+ ATPase domain;IPR013525 ABC-2 type transporter;IPR017871 ABC transporter, conserved site;IPR027417 P-loop containing nucleoside triphosphate hydrolase;	-	sp|Q93YS4|AB22G_ARATH ABC transporter G family member 22 OS=Arabidopsis thaliana OX=3702 GN=ABCG22 PE=1 SV=1	0	0	0	0	0	0	chr3:32559509-32559518	0	0	0	0
SV_COMDEL_3G011590	COMDEL	14072	chr3	31517649	31531730	Csa9930_3G040490	chr3	31520769	31520839	90%coverage	GO:0016020 membrane;GO:0005524 ATP binding;GO:0016887 ATPase activity;	IPR003439 ABC transporter-like;IPR003593 AAA+ ATPase domain;IPR013525 ABC-2 type transporter;IPR017871 ABC transporter, conserved site;IPR027417 P-loop containing nucleoside triphosphate hydrolase;	-	sp|Q93YS4|AB22G_ARATH ABC transporter G family member 22 OS=Arabidopsis thaliana OX=3702 GN=ABCG22 PE=1 SV=1	0	0	0	0	0	0	chr3:32559509-32559518	0	0	0	0
SV_COMDEL_3G011590	COMDEL	14072	chr3	31517649	31531730	Csa9930_3G040490	chr3	31522685	31523075	90%coverage	GO:0016020 membrane;GO:0005524 ATP binding;GO:0016887 ATPase activity;	IPR003439 ABC transporter-like;IPR003593 AAA+ ATPase domain;IPR013525 ABC-2 type transporter;IPR017871 ABC transporter, conserved site;IPR027417 P-loop containing nucleoside triphosphate hydrolase;	-	sp|Q93YS4|AB22G_ARATH ABC transporter G family member 22 OS=Arabidopsis thaliana OX=3702 GN=ABCG22 PE=1 SV=1	0	0	0	0	0	0	chr3:32559509-32559518	0	0	0	0
SV_COMDEL_3G011590	COMDEL	14072	chr3	31517649	31531730	Csa9930_3G040500	chr3	31531031	31531133	90%coverage	GO:0005524 ATP binding;GO:0005509 calcium ion binding;GO:0004672 protein kinase activity;GO:0006468 protein phosphorylation;	IPR000719 Protein kinase domain;IPR002048 EF-hand domain;IPR008271 Serine/threonine-protein kinase, active site;IPR011009 Protein kinase-like domain superfamily;IPR011992 EF-hand domain pair;IPR017441 Protein kinase, ATP binding site;IPR018247 EF-Hand 1, calcium-binding site;	-	sp|Q9ZV15|CDPKK_ARATH Calcium-dependent protein kinase 20 OS=Arabidopsis thaliana OX=3702 GN=CPK20 PE=3 SV=1	0	0	0	0	0	0	chr3:32559509-32559518	0	0	0	0
SV_COMDEL_3G011790	COMDEL	61	chr3	32652402	32652496	Csa9930_3G041880	chr3	32652435	32653328	90%coverage	GO:0003735 structural constituent of ribosome;GO:0006412 translation;GO:0015935 small ribosomal subunit;GO:0005840 ribosome;GO:0003723 RNA binding;	IPR000851 Ribosomal protein S5;IPR005324 Ribosomal protein S5, C-terminal;IPR005711 Ribosomal protein S5, eukaryotic/archaeal;IPR013810 Ribosomal protein S5, N-terminal;IPR014721 Ribosomal protein S5 domain 2-type fold, subgroup;IPR018192 Ribosomal protein S5, N-terminal, conserved site;IPR020568 Ribosomal protein S5 domain 2-type fold;	-	sp|Q9SCM3|RS24_ARATH 40S ribosomal protein S2-4 OS=Arabidopsis thaliana OX=3702 GN=RPS2D PE=2 SV=1	0	0	0	0	0	0	chr3:33650116-33650149	0	0	0	0
SV_COMDEL_3G012090	COMDEL	90	chr3	34076180	34076301	Csa9930_3G043910	chr3	34075231	34076859	90%coverage	GO:0005524 ATP binding;	IPR003593 AAA+ ATPase domain;IPR003959 ATPase, AAA-type, core;IPR003960 ATPase, AAA-type, conserved site;IPR025753 AAA-type ATPase, N-terminal domain;IPR027417 P-loop containing nucleoside triphosphate hydrolase;	-	sp|Q9FLD5|ASD_ARATH AAA-ATPase ASD, mitochondrial OS=Arabidopsis thaliana OX=3702 GN=AATP1 PE=1 SV=1	0	chr3:33865862-33865893	0	0	0	0	0	0	0	0	0
SV_COMDEL_3G013040	COMDEL	9158	chr3	36556937	36566134	Csa9930_3G046860	chr3	36557938	36558879	90%coverage	GO:0005506 iron ion binding;GO:0016705 oxidoreductase activity, acting on paired donors, with incorporation or reduction of molecular oxygen;GO:0020037 heme binding;GO:0055114 oxidation-reduction process;	IPR001128 Cytochrome P450;IPR002401 Cytochrome P450, E-class, group I;IPR017972 Cytochrome P450, conserved site;IPR036396 Cytochrome P450 superfamily;	-	sp|O49859|C82A4_SOYBN Cytochrome P450 82A4 OS=Glycine max OX=3847 GN=CYP82A4 PE=2 SV=1	0	0	0	0	0	0	chr3:37578059-37578098	0	0	0	0
SV_COMDEL_3G013040	COMDEL	9158	chr3	36556937	36566134	Csa9930_3G046860	chr3	36559316	36559927	90%coverage	GO:0005506 iron ion binding;GO:0016705 oxidoreductase activity, acting on paired donors, with incorporation or reduction of molecular oxygen;GO:0020037 heme binding;GO:0055114 oxidation-reduction process;	IPR001128 Cytochrome P450;IPR002401 Cytochrome P450, E-class, group I;IPR017972 Cytochrome P450, conserved site;IPR036396 Cytochrome P450 superfamily;	-	sp|O49859|C82A4_SOYBN Cytochrome P450 82A4 OS=Glycine max OX=3847 GN=CYP82A4 PE=2 SV=1	0	0	0	0	0	0	chr3:37578059-37578098	0	0	0	0
SV_COMDEL_3G013040	COMDEL	9158	chr3	36556937	36566134	Csa9930_3G046870	chr3	36560774	36560929	90%coverage	-	-	-	-	0	0	0	0	0	0	chr3:37578059-37578098	0	0	0	0
SV_COMDEL_3G013040	COMDEL	9158	chr3	36556937	36566134	Csa9930_3G046870	chr3	36561682	36561696	90%coverage	-	-	-	-	0	0	0	0	0	0	chr3:37578059-37578098	0	0	0	0
SV_COMDEL_3G013040	COMDEL	9158	chr3	36556937	36566134	Csa9930_3G046880	chr3	36562849	36563472	90%coverage	GO:0005506 iron ion binding;GO:0016705 oxidoreductase activity, acting on paired donors, with incorporation or reduction of molecular oxygen;GO:0020037 heme binding;GO:0055114 oxidation-reduction process;	IPR001128 Cytochrome P450;IPR002401 Cytochrome P450, E-class, group I;IPR017972 Cytochrome P450, conserved site;IPR036396 Cytochrome P450 superfamily;	-	sp|Q9SZ46|C82C4_ARATH Cytochrome P450 82C4 OS=Arabidopsis thaliana OX=3702 GN=CYP82C4 PE=2 SV=1	0	0	0	0	0	0	chr3:37578059-37578098	0	0	0	0
SV_COMDEL_3G013040	COMDEL	9158	chr3	36556937	36566134	Csa9930_3G046880	chr3	36564743	36565699	90%coverage	GO:0005506 iron ion binding;GO:0016705 oxidoreductase activity, acting on paired donors, with incorporation or reduction of molecular oxygen;GO:0020037 heme binding;GO:0055114 oxidation-reduction process;	IPR001128 Cytochrome P450;IPR002401 Cytochrome P450, E-class, group I;IPR017972 Cytochrome P450, conserved site;IPR036396 Cytochrome P450 superfamily;	-	sp|Q9SZ46|C82C4_ARATH Cytochrome P450 82C4 OS=Arabidopsis thaliana OX=3702 GN=CYP82C4 PE=2 SV=1	0	0	0	0	0	0	chr3:37578059-37578098	0	0	0	0
SV_COMDEL_3G013860	COMDEL	345	chr3	38462711	38463114	Csa9930_3G049450	chr3	38462728	38462892	90%coverage	GO:0000723 telomere maintenance;GO:0003678 DNA helicase activity;GO:0006281 DNA repair;	IPR010285 DNA helicase Pif1-like;IPR027417 P-loop containing nucleoside triphosphate hydrolase;	-	-	0	0	0	0	0	0	chr3:39486203-39486261	0	chr3:38616580-38616638	0	0
SV_COMDEL_3G014170	COMDEL	363	chr3	39983471	39983879	Csa9930_3G051440	chr3	39983541	39983581	90%coverage	-	-	-	-	0	0	0	0	0	0	chr3:40983351-40983396	0	chr3:40113398-40113443	0	0
SV_COMDEL_3G014170	COMDEL	363	chr3	39983471	39983879	Csa9930_3G051440	chr3	39983649	39983888	90%coverage	-	-	-	-	0	0	0	0	0	0	chr3:40983351-40983396	0	chr3:40113398-40113443	0	0
SV_COMDEL_4G000220	COMDEL	30120	chr4	1257632	1287851	Csa9930_4G002100	chr4	1266286	1267533	90%coverage	-	-	-	-	0	chr4:1374242-1374341	0	0	0	0	0	0	0	0	0
SV_COMDEL_4G000220	COMDEL	30120	chr4	1257632	1287851	Csa9930_4G002100	chr4	1271413	1271984	90%coverage	-	-	-	-	0	chr4:1374242-1374341	0	0	0	0	0	0	0	0	0
SV_COMDEL_4G000220	COMDEL	30120	chr4	1257632	1287851	Csa9930_4G002100	chr4	1272063	1272282	90%coverage	-	-	-	-	0	chr4:1374242-1374341	0	0	0	0	0	0	0	0	0
SV_COMDEL_4G000220	COMDEL	30120	chr4	1257632	1287851	Csa9930_4G002100	chr4	1272762	1274108	90%coverage	-	-	-	-	0	chr4:1374242-1374341	0	0	0	0	0	0	0	0	0
SV_COMDEL_4G000220	COMDEL	30120	chr4	1257632	1287851	Csa9930_4G002110	chr4	1277986	1278856	90%coverage	GO:0016020 membrane;GO:0022857 transmembrane transporter activity;GO:0055085 transmembrane transport;GO:0005215 transporter activity;GO:0006857 oligopeptide transport;	IPR000109 Proton-dependent oligopeptide transporter family;IPR018456 PTR2 family proton/oligopeptide symporter, conserved site;IPR020846 Major facilitator superfamily domain;IPR036259 MFS transporter superfamily;	-	sp|Q9LYR6|PTR49_ARATH Protein NRT1/ PTR FAMILY 6.1 OS=Arabidopsis thaliana OX=3702 GN=NPF6.1 PE=2 SV=1	0	chr4:1374242-1374341	0	0	0	0	0	0	0	0	0
SV_COMDEL_4G000220	COMDEL	30120	chr4	1257632	1287851	Csa9930_4G002110	chr4	1279018	1279598	90%coverage	GO:0016020 membrane;GO:0022857 transmembrane transporter activity;GO:0055085 transmembrane transport;GO:0005215 transporter activity;GO:0006857 oligopeptide transport;	IPR000109 Proton-dependent oligopeptide transporter family;IPR018456 PTR2 family proton/oligopeptide symporter, conserved site;IPR020846 Major facilitator superfamily domain;IPR036259 MFS transporter superfamily;	-	sp|Q9LYR6|PTR49_ARATH Protein NRT1/ PTR FAMILY 6.1 OS=Arabidopsis thaliana OX=3702 GN=NPF6.1 PE=2 SV=1	0	chr4:1374242-1374341	0	0	0	0	0	0	0	0	0
SV_COMDEL_4G000220	COMDEL	30120	chr4	1257632	1287851	Csa9930_4G002110	chr4	1279691	1279908	90%coverage	GO:0016020 membrane;GO:0022857 transmembrane transporter activity;GO:0055085 transmembrane transport;GO:0005215 transporter activity;GO:0006857 oligopeptide transport;	IPR000109 Proton-dependent oligopeptide transporter family;IPR018456 PTR2 family proton/oligopeptide symporter, conserved site;IPR020846 Major facilitator superfamily domain;IPR036259 MFS transporter superfamily;	-	sp|Q9LYR6|PTR49_ARATH Protein NRT1/ PTR FAMILY 6.1 OS=Arabidopsis thaliana OX=3702 GN=NPF6.1 PE=2 SV=1	0	chr4:1374242-1374341	0	0	0	0	0	0	0	0	0
SV_COMDEL_4G000220	COMDEL	30120	chr4	1257632	1287851	Csa9930_4G002110	chr4	1280009	1280252	90%coverage	GO:0016020 membrane;GO:0022857 transmembrane transporter activity;GO:0055085 transmembrane transport;GO:0005215 transporter activity;GO:0006857 oligopeptide transport;	IPR000109 Proton-dependent oligopeptide transporter family;IPR018456 PTR2 family proton/oligopeptide symporter, conserved site;IPR020846 Major facilitator superfamily domain;IPR036259 MFS transporter superfamily;	-	sp|Q9LYR6|PTR49_ARATH Protein NRT1/ PTR FAMILY 6.1 OS=Arabidopsis thaliana OX=3702 GN=NPF6.1 PE=2 SV=1	0	chr4:1374242-1374341	0	0	0	0	0	0	0	0	0
SV_COMDEL_4G000220	COMDEL	30120	chr4	1257632	1287851	Csa9930_4G002120	chr4	1284789	1284897	90%coverage	-	IPR007112 Expansin/pollen allergen, DPBB domain;IPR009009 RlpA-like protein, double-psi beta-barrel domain;IPR036908 RlpA-like domain superfamily;	-	sp|Q9ZP41|EGC_CITJA EG45-like domain containing protein OS=Citrus jambhiri OX=64884 GN=CjBAp12 PE=1 SV=1	0	chr4:1374242-1374341	0	0	0	0	0	0	0	0	0
SV_COMDEL_4G000220	COMDEL	30120	chr4	1257632	1287851	Csa9930_4G002120	chr4	1285077	1285356	90%coverage	-	IPR007112 Expansin/pollen allergen, DPBB domain;IPR009009 RlpA-like protein, double-psi beta-barrel domain;IPR036908 RlpA-like domain superfamily;	-	sp|Q9ZP41|EGC_CITJA EG45-like domain containing protein OS=Citrus jambhiri OX=64884 GN=CjBAp12 PE=1 SV=1	0	chr4:1374242-1374341	0	0	0	0	0	0	0	0	0
SV_COMDEL_4G000220	COMDEL	30120	chr4	1257632	1287851	Csa9930_4G002120	chr4	1286471	1286477	90%coverage	-	IPR007112 Expansin/pollen allergen, DPBB domain;IPR009009 RlpA-like protein, double-psi beta-barrel domain;IPR036908 RlpA-like domain superfamily;	-	sp|Q9ZP41|EGC_CITJA EG45-like domain containing protein OS=Citrus jambhiri OX=64884 GN=CjBAp12 PE=1 SV=1	0	chr4:1374242-1374341	0	0	0	0	0	0	0	0	0
SV_COMDEL_4G000280	COMDEL	1376	chr4	1456345	1457861	Csa9930_4G002360	chr4	1457365	1457533	90%coverage	-	-	-	-	0	chr4:1542637-1542777	0	0	0	0	0	0	0	0	0
SV_COMDEL_4G000290	COMDEL	2273	chr4	1458451	1461161	Csa9930_4G002370	chr4	1458457	1460958	90%coverage	GO:0008270 zinc ion binding;GO:0005515 protein binding;	IPR002885 Pentatricopeptide repeat;IPR011990 Tetratricopeptide-like helical domain superfamily;IPR032867 DYW domain;	-	sp|Q9LYV3|PP377_ARATH Putative pentatricopeptide repeat-containing protein At5g13230, mitochondrial OS=Arabidopsis thaliana OX=3702 GN=PCMP-H89 PE=3 SV=1	0	chr4:1543532-1543969	0	0	0	0	0	0	0	0	0
SV_COMDEL_4G000370	COMDEL	526	chr4	1465051	1465843	Csa9930_4G002380	chr4	1465296	1465431	90%coverage	GO:0005509 calcium ion binding;GO:0005783 endoplasmic reticulum;GO:0006457 protein folding;GO:0051082 unfolded protein binding;GO:0005515 protein binding;	IPR001580 Calreticulin/calnexin;IPR009033 Calreticulin/calnexin, P domain superfamily;IPR009169 Calreticulin;IPR013320 Concanavalin A-like lectin/glucanase domain superfamily;IPR018124 Calreticulin/calnexin, conserved site;	-	sp|O04153|CALR3_ARATH Calreticulin-3 OS=Arabidopsis thaliana OX=3702 GN=CRT3 PE=1 SV=2	0	chr4:1566990-1567256	0	0	0	0	0	0	0	0	0
SV_COMDEL_4G000380	COMDEL	1185	chr4	1467249	1468710	Csa9930_4G002380	chr4	1467354	1467612	90%coverage	GO:0005509 calcium ion binding;GO:0005783 endoplasmic reticulum;GO:0006457 protein folding;GO:0051082 unfolded protein binding;GO:0005515 protein binding;	IPR001580 Calreticulin/calnexin;IPR009033 Calreticulin/calnexin, P domain superfamily;IPR009169 Calreticulin;IPR013320 Concanavalin A-like lectin/glucanase domain superfamily;IPR018124 Calreticulin/calnexin, conserved site;	-	sp|O04153|CALR3_ARATH Calreticulin-3 OS=Arabidopsis thaliana OX=3702 GN=CRT3 PE=1 SV=2	0	chr4:1576162-1576438	0	0	0	0	0	0	0	0	0
SV_COMDEL_4G000380	COMDEL	1185	chr4	1467249	1468710	Csa9930_4G002380	chr4	1467908	1467964	90%coverage	GO:0005509 calcium ion binding;GO:0005783 endoplasmic reticulum;GO:0006457 protein folding;GO:0051082 unfolded protein binding;GO:0005515 protein binding;	IPR001580 Calreticulin/calnexin;IPR009033 Calreticulin/calnexin, P domain superfamily;IPR009169 Calreticulin;IPR013320 Concanavalin A-like lectin/glucanase domain superfamily;IPR018124 Calreticulin/calnexin, conserved site;	-	sp|O04153|CALR3_ARATH Calreticulin-3 OS=Arabidopsis thaliana OX=3702 GN=CRT3 PE=1 SV=2	0	chr4:1576162-1576438	0	0	0	0	0	0	0	0	0
SV_COMDEL_4G000380	COMDEL	1185	chr4	1467249	1468710	Csa9930_4G002380	chr4	1468047	1468094	90%coverage	GO:0005509 calcium ion binding;GO:0005783 endoplasmic reticulum;GO:0006457 protein folding;GO:0051082 unfolded protein binding;GO:0005515 protein binding;	IPR001580 Calreticulin/calnexin;IPR009033 Calreticulin/calnexin, P domain superfamily;IPR009169 Calreticulin;IPR013320 Concanavalin A-like lectin/glucanase domain superfamily;IPR018124 Calreticulin/calnexin, conserved site;	-	sp|O04153|CALR3_ARATH Calreticulin-3 OS=Arabidopsis thaliana OX=3702 GN=CRT3 PE=1 SV=2	0	chr4:1576162-1576438	0	0	0	0	0	0	0	0	0
SV_COMDEL_4G000380	COMDEL	1185	chr4	1467249	1468710	Csa9930_4G002380	chr4	1468255	1468341	90%coverage	GO:0005509 calcium ion binding;GO:0005783 endoplasmic reticulum;GO:0006457 protein folding;GO:0051082 unfolded protein binding;GO:0005515 protein binding;	IPR001580 Calreticulin/calnexin;IPR009033 Calreticulin/calnexin, P domain superfamily;IPR009169 Calreticulin;IPR013320 Concanavalin A-like lectin/glucanase domain superfamily;IPR018124 Calreticulin/calnexin, conserved site;	-	sp|O04153|CALR3_ARATH Calreticulin-3 OS=Arabidopsis thaliana OX=3702 GN=CRT3 PE=1 SV=2	0	chr4:1576162-1576438	0	0	0	0	0	0	0	0	0
SV_COMDEL_4G000380	COMDEL	1185	chr4	1467249	1468710	Csa9930_4G002380	chr4	1468423	1468480	90%coverage	GO:0005509 calcium ion binding;GO:0005783 endoplasmic reticulum;GO:0006457 protein folding;GO:0051082 unfolded protein binding;GO:0005515 protein binding;	IPR001580 Calreticulin/calnexin;IPR009033 Calreticulin/calnexin, P domain superfamily;IPR009169 Calreticulin;IPR013320 Concanavalin A-like lectin/glucanase domain superfamily;IPR018124 Calreticulin/calnexin, conserved site;	-	sp|O04153|CALR3_ARATH Calreticulin-3 OS=Arabidopsis thaliana OX=3702 GN=CRT3 PE=1 SV=2	0	chr4:1576162-1576438	0	0	0	0	0	0	0	0	0
SV_COMDEL_4G000390	COMDEL	5416	chr4	1468788	1474215	Csa9930_4G002380	chr4	1468851	1468918	90%coverage	GO:0005509 calcium ion binding;GO:0005783 endoplasmic reticulum;GO:0006457 protein folding;GO:0051082 unfolded protein binding;GO:0005515 protein binding;	IPR001580 Calreticulin/calnexin;IPR009033 Calreticulin/calnexin, P domain superfamily;IPR009169 Calreticulin;IPR013320 Concanavalin A-like lectin/glucanase domain superfamily;IPR018124 Calreticulin/calnexin, conserved site;	-	sp|O04153|CALR3_ARATH Calreticulin-3 OS=Arabidopsis thaliana OX=3702 GN=CRT3 PE=1 SV=2	0	chr4:1576744-1576755	0	0	0	0	0	0	0	0	0
SV_COMDEL_4G000390	COMDEL	5416	chr4	1468788	1474215	Csa9930_4G002380	chr4	1469147	1469242	90%coverage	GO:0005509 calcium ion binding;GO:0005783 endoplasmic reticulum;GO:0006457 protein folding;GO:0051082 unfolded protein binding;GO:0005515 protein binding;	IPR001580 Calreticulin/calnexin;IPR009033 Calreticulin/calnexin, P domain superfamily;IPR009169 Calreticulin;IPR013320 Concanavalin A-like lectin/glucanase domain superfamily;IPR018124 Calreticulin/calnexin, conserved site;	-	sp|O04153|CALR3_ARATH Calreticulin-3 OS=Arabidopsis thaliana OX=3702 GN=CRT3 PE=1 SV=2	0	chr4:1576744-1576755	0	0	0	0	0	0	0	0	0
SV_COMDEL_4G000390	COMDEL	5416	chr4	1468788	1474215	Csa9930_4G002380	chr4	1469439	1469495	90%coverage	GO:0005509 calcium ion binding;GO:0005783 endoplasmic reticulum;GO:0006457 protein folding;GO:0051082 unfolded protein binding;GO:0005515 protein binding;	IPR001580 Calreticulin/calnexin;IPR009033 Calreticulin/calnexin, P domain superfamily;IPR009169 Calreticulin;IPR013320 Concanavalin A-like lectin/glucanase domain superfamily;IPR018124 Calreticulin/calnexin, conserved site;	-	sp|O04153|CALR3_ARATH Calreticulin-3 OS=Arabidopsis thaliana OX=3702 GN=CRT3 PE=1 SV=2	0	chr4:1576744-1576755	0	0	0	0	0	0	0	0	0
SV_COMDEL_4G000390	COMDEL	5416	chr4	1468788	1474215	Csa9930_4G002380	chr4	1469586	1469672	90%coverage	GO:0005509 calcium ion binding;GO:0005783 endoplasmic reticulum;GO:0006457 protein folding;GO:0051082 unfolded protein binding;GO:0005515 protein binding;	IPR001580 Calreticulin/calnexin;IPR009033 Calreticulin/calnexin, P domain superfamily;IPR009169 Calreticulin;IPR013320 Concanavalin A-like lectin/glucanase domain superfamily;IPR018124 Calreticulin/calnexin, conserved site;	-	sp|O04153|CALR3_ARATH Calreticulin-3 OS=Arabidopsis thaliana OX=3702 GN=CRT3 PE=1 SV=2	0	chr4:1576744-1576755	0	0	0	0	0	0	0	0	0
SV_COMDEL_4G000390	COMDEL	5416	chr4	1468788	1474215	Csa9930_4G002380	chr4	1470345	1470374	90%coverage	GO:0005509 calcium ion binding;GO:0005783 endoplasmic reticulum;GO:0006457 protein folding;GO:0051082 unfolded protein binding;GO:0005515 protein binding;	IPR001580 Calreticulin/calnexin;IPR009033 Calreticulin/calnexin, P domain superfamily;IPR009169 Calreticulin;IPR013320 Concanavalin A-like lectin/glucanase domain superfamily;IPR018124 Calreticulin/calnexin, conserved site;	-	sp|O04153|CALR3_ARATH Calreticulin-3 OS=Arabidopsis thaliana OX=3702 GN=CRT3 PE=1 SV=2	0	chr4:1576744-1576755	0	0	0	0	0	0	0	0	0
SV_COMDEL_4G000390	COMDEL	5416	chr4	1468788	1474215	Csa9930_4G002380	chr4	1470599	1470610	90%coverage	GO:0005509 calcium ion binding;GO:0005783 endoplasmic reticulum;GO:0006457 protein folding;GO:0051082 unfolded protein binding;GO:0005515 protein binding;	IPR001580 Calreticulin/calnexin;IPR009033 Calreticulin/calnexin, P domain superfamily;IPR009169 Calreticulin;IPR013320 Concanavalin A-like lectin/glucanase domain superfamily;IPR018124 Calreticulin/calnexin, conserved site;	-	sp|O04153|CALR3_ARATH Calreticulin-3 OS=Arabidopsis thaliana OX=3702 GN=CRT3 PE=1 SV=2	0	chr4:1576744-1576755	0	0	0	0	0	0	0	0	0
SV_COMDEL_4G000390	COMDEL	5416	chr4	1468788	1474215	Csa9930_4G002390	chr4	1471792	1471896	90%coverage	-	IPR007308 Protein of unknown function DUF408;	-	sp|F4K1B1|RPAP2_ARATH Putative RNA polymerase II subunit B1 CTD phosphatase RPAP2 homolog OS=Arabidopsis thaliana OX=3702 GN=At5g26760 PE=2 SV=1	0	chr4:1576744-1576755	0	0	0	0	0	0	0	0	0
SV_COMDEL_4G000390	COMDEL	5416	chr4	1468788	1474215	Csa9930_4G002390	chr4	1472304	1472462	90%coverage	-	IPR007308 Protein of unknown function DUF408;	-	sp|F4K1B1|RPAP2_ARATH Putative RNA polymerase II subunit B1 CTD phosphatase RPAP2 homolog OS=Arabidopsis thaliana OX=3702 GN=At5g26760 PE=2 SV=1	0	chr4:1576744-1576755	0	0	0	0	0	0	0	0	0
SV_COMDEL_4G000390	COMDEL	5416	chr4	1468788	1474215	Csa9930_4G002390	chr4	1473641	1473904	90%coverage	-	IPR007308 Protein of unknown function DUF408;	-	sp|F4K1B1|RPAP2_ARATH Putative RNA polymerase II subunit B1 CTD phosphatase RPAP2 homolog OS=Arabidopsis thaliana OX=3702 GN=At5g26760 PE=2 SV=1	0	chr4:1576744-1576755	0	0	0	0	0	0	0	0	0
SV_COMDEL_4G000390	COMDEL	5416	chr4	1468788	1474215	Csa9930_4G002390	chr4	1473996	1474186	90%coverage	-	IPR007308 Protein of unknown function DUF408;	-	sp|F4K1B1|RPAP2_ARATH Putative RNA polymerase II subunit B1 CTD phosphatase RPAP2 homolog OS=Arabidopsis thaliana OX=3702 GN=At5g26760 PE=2 SV=1	0	chr4:1576744-1576755	0	0	0	0	0	0	0	0	0
SV_COMDEL_4G000410	COMDEL	294	chr4	1474756	1475637	Csa9930_4G002390	chr4	1474896	1475576	90%coverage	-	IPR007308 Protein of unknown function DUF408;	-	sp|F4K1B1|RPAP2_ARATH Putative RNA polymerase II subunit B1 CTD phosphatase RPAP2 homolog OS=Arabidopsis thaliana OX=3702 GN=At5g26760 PE=2 SV=1	0	chr4:1576998-1577585	0	0	0	0	0	0	0	0	0
SV_COMDEL_4G000420	COMDEL	305	chr4	1475658	1476816	Csa9930_4G002390	chr4	1476010	1476598	90%coverage	-	IPR007308 Protein of unknown function DUF408;	-	sp|F4K1B1|RPAP2_ARATH Putative RNA polymerase II subunit B1 CTD phosphatase RPAP2 homolog OS=Arabidopsis thaliana OX=3702 GN=At5g26760 PE=2 SV=1	0	chr4:1577606-1578459	0	0	0	0	0	0	0	0	0
SV_COMDEL_4G000540	COMDEL	1807	chr4	1992424	1994235	Csa9930_4G003110	chr4	1993371	1993696	90%coverage	GO:0016788 hydrolase activity, acting on ester bonds;	IPR001087 GDSL lipase/esterase;IPR035669 GDSL lipase/esterase-like, plant;IPR036514 SGNH hydrolase superfamily;	-	sp|Q3MKY2|AAE_RAUSE Acetylajmalan esterase OS=Rauvolfia serpentina OX=4060 GN=AAE PE=1 SV=1	0	0	0	0	0	0	chr4:8775231-8775235	0	0	0	0
SV_COMDEL_4G000540	COMDEL	1807	chr4	1992424	1994235	Csa9930_4G003120	chr4	1994181	1994192	90%coverage	-	IPR023210 NADP-dependent oxidoreductase domain;IPR036812 NADP-dependent oxidoreductase domain superfamily;	-	sp|Q7XQ45|AKR3_ORYSJ Probable aldo-keto reductase 3 OS=Oryza sativa subsp. japonica OX=39947 GN=Os04g0339400 PE=2 SV=2	0	0	0	0	0	0	chr4:8775231-8775235	0	0	0	0
SV_COMDEL_4G001190	COMDEL	913	chr4	4497196	4498118	Csa9930_4G006580	chr4	4497846	4497930	90%coverage	-	IPR036514 SGNH hydrolase superfamily;	-	sp|Q9SJB4|GDL34_ARATH GDSL esterase/lipase At2g04570 OS=Arabidopsis thaliana OX=3702 GN=At2g04570 PE=2 SV=1	0	0	0	0	0	0	chr4:6163926-6163935	0	0	0	0
SV_COMDEL_4G001200	COMDEL	5038	chr4	4498207	4503250	Csa9930_4G006580	chr4	4500187	4500362	90%coverage	-	IPR036514 SGNH hydrolase superfamily;	-	sp|Q9SJB4|GDL34_ARATH GDSL esterase/lipase At2g04570 OS=Arabidopsis thaliana OX=3702 GN=At2g04570 PE=2 SV=1	0	0	0	0	0	0	0	0	chr4:4627131-4627136	0	0
SV_COMDEL_4G001200	COMDEL	5038	chr4	4498207	4503250	Csa9930_4G006580	chr4	4500633	4500941	90%coverage	-	IPR036514 SGNH hydrolase superfamily;	-	sp|Q9SJB4|GDL34_ARATH GDSL esterase/lipase At2g04570 OS=Arabidopsis thaliana OX=3702 GN=At2g04570 PE=2 SV=1	0	0	0	0	0	0	0	0	chr4:4627131-4627136	0	0
SV_COMDEL_4G001210	COMDEL	4782	chr4	4514273	4519064	Csa9930_4G006600	chr4	4515985	4516470	90%coverage	GO:0005515 protein binding;	IPR001810 F-box domain;IPR032710 NTF2-like domain superfamily;IPR036047 F-box-like domain superfamily;IPR037401 SnoaL-like domain;	-	sp|Q93YV9|SKIP8_ARATH F-box protein SKIP8 OS=Arabidopsis thaliana OX=3702 GN=SKIP8 PE=1 SV=1	0	0	chr4:4665307-4665316	0	0	0	0	0	0	0	0
SV_COMDEL_4G001210	COMDEL	4782	chr4	4514273	4519064	Csa9930_4G006600	chr4	4516836	4517032	90%coverage	GO:0005515 protein binding;	IPR001810 F-box domain;IPR032710 NTF2-like domain superfamily;IPR036047 F-box-like domain superfamily;IPR037401 SnoaL-like domain;	-	sp|Q93YV9|SKIP8_ARATH F-box protein SKIP8 OS=Arabidopsis thaliana OX=3702 GN=SKIP8 PE=1 SV=1	0	0	chr4:4665307-4665316	0	0	0	0	0	0	0	0
SV_COMDEL_4G001210	COMDEL	4782	chr4	4514273	4519064	Csa9930_4G006600	chr4	4517787	4518045	90%coverage	GO:0005515 protein binding;	IPR001810 F-box domain;IPR032710 NTF2-like domain superfamily;IPR036047 F-box-like domain superfamily;IPR037401 SnoaL-like domain;	-	sp|Q93YV9|SKIP8_ARATH F-box protein SKIP8 OS=Arabidopsis thaliana OX=3702 GN=SKIP8 PE=1 SV=1	0	0	chr4:4665307-4665316	0	0	0	0	0	0	0	0
SV_COMDEL_4G001590	COMDEL	1123	chr4	5816244	5817435	Csa9930_4G008200	chr4	5816343	5816502	90%coverage	-	-	-	sp|Q9LKA5|MORF8_ARATH Multiple organellar RNA editing factor 8, chloroplastic/mitochondrial OS=Arabidopsis thaliana OX=3702 GN=MORF8 PE=1 SV=1	0	0	0	0	0	0	0	0	chr4:5955247-5955315	0	0
SV_COMDEL_4G001590	COMDEL	1123	chr4	5816244	5817435	Csa9930_4G008200	chr4	5816887	5816952	90%coverage	-	-	-	sp|Q9LKA5|MORF8_ARATH Multiple organellar RNA editing factor 8, chloroplastic/mitochondrial OS=Arabidopsis thaliana OX=3702 GN=MORF8 PE=1 SV=1	0	0	0	0	0	0	0	0	chr4:5955247-5955315	0	0
SV_COMDEL_4G001600	COMDEL	613	chr4	5817446	5818074	Csa9930_4G008200	chr4	5817508	5818127	90%coverage	-	-	-	sp|Q9LKA5|MORF8_ARATH Multiple organellar RNA editing factor 8, chloroplastic/mitochondrial OS=Arabidopsis thaliana OX=3702 GN=MORF8 PE=1 SV=1	0	0	0	0	0	0	0	0	chr4:5955326-5955341	0	0
SV_COMDEL_4G001810	COMDEL	2455	chr4	6081372	6083886	Csa9930_4G008500	chr4	6083627	6083732	90%coverage	-	-	-	sp|Q9LFH0|AB37G_ARATH ABC transporter G family member 37 OS=Arabidopsis thaliana OX=3702 GN=ABCG37 PE=2 SV=1	0	0	0	0	0	0	0	chr4:6280789-6280848	0	0	0
SV_COMDEL_4G001820	COMDEL	840	chr4	6083033	6083886	Csa9930_4G008500	chr4	6083627	6083732	90%coverage	-	-	-	sp|Q9LFH0|AB37G_ARATH ABC transporter G family member 37 OS=Arabidopsis thaliana OX=3702 GN=ABCG37 PE=2 SV=1	0	0	0	0	0	0	0	0	chr4:6224679-6224692	0	0
SV_COMDEL_4G001940	COMDEL	13836	chr4	6298320	6312171	Csa9930_4G008690	chr4	6302730	6303152	90%coverage	GO:0008152 metabolic process;GO:0016787 hydrolase activity;	IPR013094 Alpha/beta hydrolase fold-3;IPR029058 Alpha/Beta hydrolase fold;	-	sp|Q9LFR7|CXE17_ARATH Probable carboxylesterase 17 OS=Arabidopsis thaliana OX=3702 GN=CXE17 PE=2 SV=1	0	chr4:6452411-6452426	0	chr4:6439611-6439626	0	chr4:6268904-6268919	0	chr4:6483211-6483226	0	chr4:6321616-6321631	chr4:6342782-6342797
SV_COMDEL_4G001940	COMDEL	13836	chr4	6298320	6312171	Csa9930_4G008690	chr4	6303591	6303797	90%coverage	GO:0008152 metabolic process;GO:0016787 hydrolase activity;	IPR013094 Alpha/beta hydrolase fold-3;IPR029058 Alpha/Beta hydrolase fold;	-	sp|Q9LFR7|CXE17_ARATH Probable carboxylesterase 17 OS=Arabidopsis thaliana OX=3702 GN=CXE17 PE=2 SV=1	0	chr4:6452411-6452426	0	chr4:6439611-6439626	0	chr4:6268904-6268919	0	chr4:6483211-6483226	0	chr4:6321616-6321631	chr4:6342782-6342797
SV_COMDEL_4G002030	COMDEL	1850	chr4	6591290	6593142	Csa9930_4G009020	chr4	6591544	6591675	90%coverage	-	-	-	-	0	0	0	0	0	0	chr4:4054375-4054377	0	0	0	0
SV_COMDEL_4G002280	COMDEL	8730	chr4	7035689	7044518	Csa9930_4G009420	chr4	7041408	7041594	90%coverage	GO:0003735 structural constituent of ribosome;GO:0005840 ribosome;GO:0006412 translation;	IPR001971 Ribosomal protein S11;IPR036967 Ribosomal protein S11 superfamily;	-	sp|Q8VZT8|RT11_ARATH Probable ribosomal protein S11, mitochondrial OS=Arabidopsis thaliana OX=3702 GN=NFD3 PE=2 SV=1	chr4:7172237-7172336	0	0	0	0	0	0	0	0	0	0
SV_COMDEL_4G002280	COMDEL	8730	chr4	7035689	7044518	Csa9930_4G009420	chr4	7041694	7041798	90%coverage	GO:0003735 structural constituent of ribosome;GO:0005840 ribosome;GO:0006412 translation;	IPR001971 Ribosomal protein S11;IPR036967 Ribosomal protein S11 superfamily;	-	sp|Q8VZT8|RT11_ARATH Probable ribosomal protein S11, mitochondrial OS=Arabidopsis thaliana OX=3702 GN=NFD3 PE=2 SV=1	chr4:7172237-7172336	0	0	0	0	0	0	0	0	0	0
SV_COMDEL_4G002280	COMDEL	8730	chr4	7035689	7044518	Csa9930_4G009420	chr4	7041874	7042340	90%coverage	GO:0003735 structural constituent of ribosome;GO:0005840 ribosome;GO:0006412 translation;	IPR001971 Ribosomal protein S11;IPR036967 Ribosomal protein S11 superfamily;	-	sp|Q8VZT8|RT11_ARATH Probable ribosomal protein S11, mitochondrial OS=Arabidopsis thaliana OX=3702 GN=NFD3 PE=2 SV=1	chr4:7172237-7172336	0	0	0	0	0	0	0	0	0	0
SV_COMDEL_4G002920	COMDEL	15160	chr4	8286579	8301743	Csa9930_4G010480	chr4	8290667	8290972	90%coverage	GO:0006869 lipid transport;	IPR016140 Bifunctional inhibitor/plant lipid transfer protein/seed storage helical domain;IPR033872 Non-specific lipid-transfer protein type 2;IPR036312 Bifunctional inhibitor/plant lipid transfer protein/seed storage helical domain superfamily;	-	sp|Q43681|NLTP_VIGUN Probable non-specific lipid-transfer protein AKCS9 OS=Vigna unguiculata OX=3917 PE=2 SV=1	0	0	0	0	0	0	chr4:2285428-2285432	0	0	0	0
SV_COMDEL_4G002920	COMDEL	15160	chr4	8286579	8301743	Csa9930_4G010490	chr4	8296012	8296302	90%coverage	GO:0006869 lipid transport;	IPR016140 Bifunctional inhibitor/plant lipid transfer protein/seed storage helical domain;IPR033872 Non-specific lipid-transfer protein type 2;IPR036312 Bifunctional inhibitor/plant lipid transfer protein/seed storage helical domain superfamily;	-	sp|Q43681|NLTP_VIGUN Probable non-specific lipid-transfer protein AKCS9 OS=Vigna unguiculata OX=3917 PE=2 SV=1	0	0	0	0	0	0	chr4:2285428-2285432	0	0	0	0
SV_COMDEL_4G002930	COMDEL	3734.5	chr4	8307824	8311580	Csa9930_4G010500	chr4	8308009	8308168	90%coverage	GO:0006869 lipid transport;	IPR016140 Bifunctional inhibitor/plant lipid transfer protein/seed storage helical domain;IPR033872 Non-specific lipid-transfer protein type 2;IPR036312 Bifunctional inhibitor/plant lipid transfer protein/seed storage helical domain superfamily;	-	sp|Q43681|NLTP_VIGUN Probable non-specific lipid-transfer protein AKCS9 OS=Vigna unguiculata OX=3917 PE=2 SV=1	0	0	chr4:8497206-8497223	chr4:8471715-8471732	0	0	chr4:2279208-2279223	0	chr4:8552510-8552525	0	0
SV_COMDEL_4G003050	COMDEL	330	chr4	8486759	8487099	Csa9930_4G010650	chr4	8486862	8487098	90%coverage	GO:0003735 structural constituent of ribosome;GO:0006412 translation;GO:0015935 small ribosomal subunit;GO:0005840 ribosome;	IPR001351 Ribosomal protein S3, C-terminal;IPR005704 Ribosomal protein S3, bacterial;IPR018280 Ribosomal protein S3, conserved site;IPR036419 Ribosomal protein S3, C-terminal domain superfamily;	-	sp|Q4VZN0|RR3_CUCSA 30S ribosomal protein S3, chloroplastic OS=Cucumis sativus OX=3659 GN=rps3 PE=3 SV=1	0	chr4:8628253-8628263	chr4:8674138-8674148	0	0	chr4:8461570-8461580	0	chr4:8687843-8687853	chr4:8736310-8736320	chr4:8547311-8547321	chr4:8643402-8643412
SV_COMDEL_4G003350	COMDEL	2283	chr4	8513774	8516106	Csa9930_4G011660	chr4	8513925	8514137	90%coverage	GO:0003700 transcription factor activity, sequence-specific DNA binding;GO:0006355 regulation of transcription, DNA-templated;GO:0003677 DNA binding;GO:0016602 CCAAT-binding factor complex;	IPR001289 Nuclear transcription factor Y subunit A;IPR018362 CCAAT-binding factor, conserved site;	-	sp|Q945M9|NFYA9_ARATH Nuclear transcription factor Y subunit A-9 OS=Arabidopsis thaliana OX=3702 GN=NFYA9 PE=1 SV=1	0	0	0	0	0	0	chr4:2082125-2082174	0	0	0	0
SV_COMDEL_4G003350	COMDEL	2283	chr4	8513774	8516106	Csa9930_4G011660	chr4	8514241	8514393	90%coverage	GO:0003700 transcription factor activity, sequence-specific DNA binding;GO:0006355 regulation of transcription, DNA-templated;GO:0003677 DNA binding;GO:0016602 CCAAT-binding factor complex;	IPR001289 Nuclear transcription factor Y subunit A;IPR018362 CCAAT-binding factor, conserved site;	-	sp|Q945M9|NFYA9_ARATH Nuclear transcription factor Y subunit A-9 OS=Arabidopsis thaliana OX=3702 GN=NFYA9 PE=1 SV=1	0	0	0	0	0	0	chr4:2082125-2082174	0	0	0	0
SV_COMDEL_4G003350	COMDEL	2283	chr4	8513774	8516106	Csa9930_4G011660	chr4	8515786	8515860	90%coverage	GO:0003700 transcription factor activity, sequence-specific DNA binding;GO:0006355 regulation of transcription, DNA-templated;GO:0003677 DNA binding;GO:0016602 CCAAT-binding factor complex;	IPR001289 Nuclear transcription factor Y subunit A;IPR018362 CCAAT-binding factor, conserved site;	-	sp|Q945M9|NFYA9_ARATH Nuclear transcription factor Y subunit A-9 OS=Arabidopsis thaliana OX=3702 GN=NFYA9 PE=1 SV=1	0	0	0	0	0	0	chr4:2082125-2082174	0	0	0	0
SV_COMDEL_4G003350	COMDEL	2283	chr4	8513774	8516106	Csa9930_4G011660	chr4	8515939	8516054	90%coverage	GO:0003700 transcription factor activity, sequence-specific DNA binding;GO:0006355 regulation of transcription, DNA-templated;GO:0003677 DNA binding;GO:0016602 CCAAT-binding factor complex;	IPR001289 Nuclear transcription factor Y subunit A;IPR018362 CCAAT-binding factor, conserved site;	-	sp|Q945M9|NFYA9_ARATH Nuclear transcription factor Y subunit A-9 OS=Arabidopsis thaliana OX=3702 GN=NFYA9 PE=1 SV=1	0	0	0	0	0	0	chr4:2082125-2082174	0	0	0	0
SV_COMDEL_4G003360	COMDEL	480	chr4	8513798	8514462	Csa9930_4G011660	chr4	8513925	8514137	90%coverage	GO:0003700 transcription factor activity, sequence-specific DNA binding;GO:0006355 regulation of transcription, DNA-templated;GO:0003677 DNA binding;GO:0016602 CCAAT-binding factor complex;	IPR001289 Nuclear transcription factor Y subunit A;IPR018362 CCAAT-binding factor, conserved site;	-	sp|Q945M9|NFYA9_ARATH Nuclear transcription factor Y subunit A-9 OS=Arabidopsis thaliana OX=3702 GN=NFYA9 PE=1 SV=1	0	0	0	0	0	0	0	chr4:8741071-8741255	0	0	0
SV_COMDEL_4G003360	COMDEL	480	chr4	8513798	8514462	Csa9930_4G011660	chr4	8514241	8514393	90%coverage	GO:0003700 transcription factor activity, sequence-specific DNA binding;GO:0006355 regulation of transcription, DNA-templated;GO:0003677 DNA binding;GO:0016602 CCAAT-binding factor complex;	IPR001289 Nuclear transcription factor Y subunit A;IPR018362 CCAAT-binding factor, conserved site;	-	sp|Q945M9|NFYA9_ARATH Nuclear transcription factor Y subunit A-9 OS=Arabidopsis thaliana OX=3702 GN=NFYA9 PE=1 SV=1	0	0	0	0	0	0	0	chr4:8741071-8741255	0	0	0
SV_COMDEL_4G003370	COMDEL	658	chr4	8513832	8514574	Csa9930_4G011660	chr4	8513925	8514137	90%coverage	GO:0003700 transcription factor activity, sequence-specific DNA binding;GO:0006355 regulation of transcription, DNA-templated;GO:0003677 DNA binding;GO:0016602 CCAAT-binding factor complex;	IPR001289 Nuclear transcription factor Y subunit A;IPR018362 CCAAT-binding factor, conserved site;	-	sp|Q945M9|NFYA9_ARATH Nuclear transcription factor Y subunit A-9 OS=Arabidopsis thaliana OX=3702 GN=NFYA9 PE=1 SV=1	0	0	0	0	0	0	0	0	0	0	chr4:8707622-8707706
SV_COMDEL_4G003370	COMDEL	658	chr4	8513832	8514574	Csa9930_4G011660	chr4	8514241	8514393	90%coverage	GO:0003700 transcription factor activity, sequence-specific DNA binding;GO:0006355 regulation of transcription, DNA-templated;GO:0003677 DNA binding;GO:0016602 CCAAT-binding factor complex;	IPR001289 Nuclear transcription factor Y subunit A;IPR018362 CCAAT-binding factor, conserved site;	-	sp|Q945M9|NFYA9_ARATH Nuclear transcription factor Y subunit A-9 OS=Arabidopsis thaliana OX=3702 GN=NFYA9 PE=1 SV=1	0	0	0	0	0	0	0	0	0	0	chr4:8707622-8707706
SV_COMDEL_4G003400	COMDEL	2331	chr4	8515510	8517967	Csa9930_4G011660	chr4	8515786	8515860	90%coverage	GO:0003700 transcription factor activity, sequence-specific DNA binding;GO:0006355 regulation of transcription, DNA-templated;GO:0003677 DNA binding;GO:0016602 CCAAT-binding factor complex;	IPR001289 Nuclear transcription factor Y subunit A;IPR018362 CCAAT-binding factor, conserved site;	-	sp|Q945M9|NFYA9_ARATH Nuclear transcription factor Y subunit A-9 OS=Arabidopsis thaliana OX=3702 GN=NFYA9 PE=1 SV=1	0	0	0	0	0	0	0	chr4:8741305-8741431	0	0	0
SV_COMDEL_4G003400	COMDEL	2331	chr4	8515510	8517967	Csa9930_4G011660	chr4	8515939	8516054	90%coverage	GO:0003700 transcription factor activity, sequence-specific DNA binding;GO:0006355 regulation of transcription, DNA-templated;GO:0003677 DNA binding;GO:0016602 CCAAT-binding factor complex;	IPR001289 Nuclear transcription factor Y subunit A;IPR018362 CCAAT-binding factor, conserved site;	-	sp|Q945M9|NFYA9_ARATH Nuclear transcription factor Y subunit A-9 OS=Arabidopsis thaliana OX=3702 GN=NFYA9 PE=1 SV=1	0	0	0	0	0	0	0	chr4:8741305-8741431	0	0	0
SV_COMDEL_4G003400	COMDEL	2331	chr4	8515510	8517967	Csa9930_4G011660	chr4	8516963	8517065	90%coverage	GO:0003700 transcription factor activity, sequence-specific DNA binding;GO:0006355 regulation of transcription, DNA-templated;GO:0003677 DNA binding;GO:0016602 CCAAT-binding factor complex;	IPR001289 Nuclear transcription factor Y subunit A;IPR018362 CCAAT-binding factor, conserved site;	-	sp|Q945M9|NFYA9_ARATH Nuclear transcription factor Y subunit A-9 OS=Arabidopsis thaliana OX=3702 GN=NFYA9 PE=1 SV=1	0	0	0	0	0	0	0	chr4:8741305-8741431	0	0	0
SV_COMDEL_4G003410	COMDEL	490	chr4	8516604	8517242	Csa9930_4G011660	chr4	8516963	8517065	90%coverage	GO:0003700 transcription factor activity, sequence-specific DNA binding;GO:0006355 regulation of transcription, DNA-templated;GO:0003677 DNA binding;GO:0016602 CCAAT-binding factor complex;	IPR001289 Nuclear transcription factor Y subunit A;IPR018362 CCAAT-binding factor, conserved site;	-	sp|Q945M9|NFYA9_ARATH Nuclear transcription factor Y subunit A-9 OS=Arabidopsis thaliana OX=3702 GN=NFYA9 PE=1 SV=1	0	0	0	0	0	0	chr4:2080651-2080799	0	0	0	0
SV_COMDEL_4G003700	COMDEL	483	chr4	8993619	8994132	Csa9930_4G011980	chr4	8993884	8994360	50%coverage	-	-	-	-	0	0	0	0	chr4:9181424-9181454	0	0	0	0	0	0
SV_COMDEL_4G003760	COMDEL	2709	chr4	9074230	9077051	Csa9930_4G012010	chr4	9075417	9075644	90%coverage	-	-	-	-	0	0	0	0	0	0	0	0	chr4:9316693-9316805	0	0
SV_COMDEL_4G003770	COMDEL	1846	chr4	9075110	9077051	Csa9930_4G012010	chr4	9075417	9075644	90%coverage	-	-	-	-	0	0	0	0	0	0	0	chr4:9291890-9291985	0	0	0
SV_COMDEL_4G003930	COMDEL	3617	chr4	9480697	9484316	Csa9930_4G012290	chr4	9482170	9482178	90%coverage	-	-	-	-	0	0	0	0	0	0	0	0	0	chr4:9547468-9547470	0
SV_COMDEL_4G003930	COMDEL	3617	chr4	9480697	9484316	Csa9930_4G012290	chr4	9482391	9482449	90%coverage	-	-	-	-	0	0	0	0	0	0	0	0	0	chr4:9547468-9547470	0
SV_COMDEL_4G003930	COMDEL	3617	chr4	9480697	9484316	Csa9930_4G012290	chr4	9482558	9482603	90%coverage	-	-	-	-	0	0	0	0	0	0	0	0	0	chr4:9547468-9547470	0
SV_COMDEL_4G003950	COMDEL	69	chr4	9482335	9482523	Csa9930_4G012290	chr4	9482391	9482449	90%coverage	-	-	-	-	0	chr4:9659302-9659421	0	0	0	0	0	0	0	0	0
SV_COMDEL_4G003960	COMDEL	313	chr4	9482534	9482946	Csa9930_4G012290	chr4	9482558	9482603	90%coverage	-	-	-	-	0	chr4:9659432-9659531	0	0	0	0	0	0	0	0	0
SV_COMDEL_4G004090	COMDEL	2428	chr4	9527616	9530441	Csa9930_4G012330	chr4	9529780	9529875	90%coverage	-	-	-	-	0	0	0	0	0	0	0	0	0	0	chr4:9629108-9629505
SV_COMDEL_4G004130	COMDEL	1693	chr4	9529657	9531410	Csa9930_4G012330	chr4	9529780	9529875	90%coverage	-	-	-	-	chr4:9711120-9711180	0	0	0	0	0	0	0	0	0	0
SV_COMDEL_4G004130	COMDEL	1693	chr4	9529657	9531410	Csa9930_4G012330	chr4	9530471	9530581	90%coverage	-	-	-	-	chr4:9711120-9711180	0	0	0	0	0	0	0	0	0	0
SV_COMDEL_4G004140	COMDEL	1221	chr4	9529809	9531410	Csa9930_4G012330	chr4	9529780	9529875	50%coverage	-	-	-	-	0	chr4:9706704-9707084	0	0	0	0	0	0	0	0	0
SV_COMDEL_4G004140	COMDEL	1221	chr4	9529809	9531410	Csa9930_4G012330	chr4	9530471	9530581	90%coverage	-	-	-	-	0	chr4:9706704-9707084	0	0	0	0	0	0	0	0	0
SV_COMDEL_4G004290	COMDEL	2226	chr4	9641720	9644004	Csa9930_4G013410	chr4	9643757	9643939	90%coverage	-	-	-	-	0	0	0	0	0	0	0	chr4:9781880-9781938	0	0	0
SV_COMDEL_4G004710	COMDEL	8258	chr4	10265299	10273602	Csa9930_4G014990	chr4	10267918	10268086	90%coverage	-	-	-	-	0	0	0	0	0	0	chr4:361272-361317	0	chr4:10354459-10354504	0	0
SV_COMDEL_4G004760	COMDEL	6462	chr4	10344605	10351179	Csa9930_4G015040	chr4	10345246	10345593	90%coverage	-	-	-	-	0	0	0	0	0	0	0	0	0	chr4:10443666-10443778	0
SV_COMDEL_4G004760	COMDEL	6462	chr4	10344605	10351179	Csa9930_4G015050	chr4	10349483	10349580	90%coverage	GO:0003676 nucleic acid binding;GO:0008270 zinc ion binding;	IPR036875 Zinc finger, CCHC-type superfamily;	-	-	0	0	0	0	0	0	0	0	0	chr4:10443666-10443778	0
SV_COMDEL_4G004760	COMDEL	6462	chr4	10344605	10351179	Csa9930_4G015050	chr4	10349625	10349973	90%coverage	GO:0003676 nucleic acid binding;GO:0008270 zinc ion binding;	IPR036875 Zinc finger, CCHC-type superfamily;	-	-	0	0	0	0	0	0	0	0	0	chr4:10443666-10443778	0
SV_COMDEL_4G004890	COMDEL	4057	chr4	10755937	10760118	Csa9930_4G016510	chr4	10759929	10760117	90%coverage	-	-	-	-	0	0	0	0	0	0	0	0	0	chr4:11754273-11754397	0
SV_COMDEL_4G004940	COMDEL	512	chr4	10759462	10760166	Csa9930_4G016510	chr4	10759929	10760117	90%coverage	-	-	-	-	0	0	0	0	0	0	0	0	0	0	chr4:11089638-11089830
SV_COMDEL_4G004970	COMDEL	8458	chr4	10763402	10771869	Csa9930_4G016520	chr4	10768753	10768944	90%coverage	-	-	-	-	0	0	0	0	chr4:10966425-10966434	0	0	0	0	0	chr4:11132399-11132408
SV_COMDEL_4G005410	COMDEL	25162	chr4	13067288	13092459	Csa9930_4G022320	chr4	13068103	13068492	90%coverage	GO:0006508 proteolysis;GO:0008236 serine-type peptidase activity;	IPR008758 Peptidase S28;IPR029058 Alpha/Beta hydrolase fold;	-	sp|Q5RBU7|PCP_PONAB Lysosomal Pro-X carboxypeptidase OS=Pongo abelii OX=9601 GN=PRCP PE=2 SV=1	0	0	chr4:12239040-12239049	0	0	0	0	0	0	0	0
SV_COMDEL_4G005410	COMDEL	25162	chr4	13067288	13092459	Csa9930_4G022320	chr4	13068753	13068939	90%coverage	GO:0006508 proteolysis;GO:0008236 serine-type peptidase activity;	IPR008758 Peptidase S28;IPR029058 Alpha/Beta hydrolase fold;	-	sp|Q5RBU7|PCP_PONAB Lysosomal Pro-X carboxypeptidase OS=Pongo abelii OX=9601 GN=PRCP PE=2 SV=1	0	0	chr4:12239040-12239049	0	0	0	0	0	0	0	0
SV_COMDEL_4G005410	COMDEL	25162	chr4	13067288	13092459	Csa9930_4G022320	chr4	13069783	13069916	90%coverage	GO:0006508 proteolysis;GO:0008236 serine-type peptidase activity;	IPR008758 Peptidase S28;IPR029058 Alpha/Beta hydrolase fold;	-	sp|Q5RBU7|PCP_PONAB Lysosomal Pro-X carboxypeptidase OS=Pongo abelii OX=9601 GN=PRCP PE=2 SV=1	0	0	chr4:12239040-12239049	0	0	0	0	0	0	0	0
SV_COMDEL_4G005410	COMDEL	25162	chr4	13067288	13092459	Csa9930_4G022320	chr4	13070055	13070420	90%coverage	GO:0006508 proteolysis;GO:0008236 serine-type peptidase activity;	IPR008758 Peptidase S28;IPR029058 Alpha/Beta hydrolase fold;	-	sp|Q5RBU7|PCP_PONAB Lysosomal Pro-X carboxypeptidase OS=Pongo abelii OX=9601 GN=PRCP PE=2 SV=1	0	0	chr4:12239040-12239049	0	0	0	0	0	0	0	0
SV_COMDEL_4G005410	COMDEL	25162	chr4	13067288	13092459	Csa9930_4G022320	chr4	13072076	13072237	90%coverage	GO:0006508 proteolysis;GO:0008236 serine-type peptidase activity;	IPR008758 Peptidase S28;IPR029058 Alpha/Beta hydrolase fold;	-	sp|Q5RBU7|PCP_PONAB Lysosomal Pro-X carboxypeptidase OS=Pongo abelii OX=9601 GN=PRCP PE=2 SV=1	0	0	chr4:12239040-12239049	0	0	0	0	0	0	0	0
SV_COMDEL_4G005410	COMDEL	25162	chr4	13067288	13092459	Csa9930_4G022320	chr4	13073019	13073098	90%coverage	GO:0006508 proteolysis;GO:0008236 serine-type peptidase activity;	IPR008758 Peptidase S28;IPR029058 Alpha/Beta hydrolase fold;	-	sp|Q5RBU7|PCP_PONAB Lysosomal Pro-X carboxypeptidase OS=Pongo abelii OX=9601 GN=PRCP PE=2 SV=1	0	0	chr4:12239040-12239049	0	0	0	0	0	0	0	0
SV_COMDEL_4G005410	COMDEL	25162	chr4	13067288	13092459	Csa9930_4G022320	chr4	13074485	13074534	90%coverage	GO:0006508 proteolysis;GO:0008236 serine-type peptidase activity;	IPR008758 Peptidase S28;IPR029058 Alpha/Beta hydrolase fold;	-	sp|Q5RBU7|PCP_PONAB Lysosomal Pro-X carboxypeptidase OS=Pongo abelii OX=9601 GN=PRCP PE=2 SV=1	0	0	chr4:12239040-12239049	0	0	0	0	0	0	0	0
SV_COMDEL_4G005410	COMDEL	25162	chr4	13067288	13092459	Csa9930_4G022320	chr4	13075022	13075176	90%coverage	GO:0006508 proteolysis;GO:0008236 serine-type peptidase activity;	IPR008758 Peptidase S28;IPR029058 Alpha/Beta hydrolase fold;	-	sp|Q5RBU7|PCP_PONAB Lysosomal Pro-X carboxypeptidase OS=Pongo abelii OX=9601 GN=PRCP PE=2 SV=1	0	0	chr4:12239040-12239049	0	0	0	0	0	0	0	0
SV_COMDEL_4G005420	COMDEL	1468	chr4	13074741	13076222	Csa9930_4G022320	chr4	13075022	13075176	90%coverage	GO:0006508 proteolysis;GO:0008236 serine-type peptidase activity;	IPR008758 Peptidase S28;IPR029058 Alpha/Beta hydrolase fold;	-	sp|Q5RBU7|PCP_PONAB Lysosomal Pro-X carboxypeptidase OS=Pongo abelii OX=9601 GN=PRCP PE=2 SV=1	0	0	0	0	0	chr4:13416251-13416264	0	0	0	chr4:11256608-11256621	chr4:11845563-11845576
SV_COMDEL_4G005480	COMDEL	3846	chr4	13196414	13200269	Csa9930_4G022440	chr4	13198364	13198632	90%coverage	-	-	-	-	0	0	0	0	0	0	chr4:11407685-11407694	0	0	0	0
SV_COMDEL_4G006010	COMDEL	52	chr4	14217561	14217623	Csa9930_4G024680	chr4	14217438	14217590	50%coverage	-	-	-	-	0	0	chr4:21253523-21253533	0	0	0	chr4:13362471-13362481	0	chr4:12777011-12777021	0	0
SV_COMDEL_4G006160	COMDEL	3061	chr4	14857214	14860289	Csa9930_4G025710	chr4	14859579	14859833	90%coverage	GO:0016491 oxidoreductase activity;GO:0055114 oxidation-reduction process;	IPR020471 Aldo/keto reductase;IPR023210 NADP-dependent oxidoreductase domain;IPR036812 NADP-dependent oxidoreductase domain superfamily;	-	sp|Q84TF0|AKRCA_ARATH Aldo-keto reductase family 4 member C10 OS=Arabidopsis thaliana OX=3702 GN=AKR4C10 PE=1 SV=1	0	0	0	0	0	0	0	0	0	chr4:13734422-13734436	0
SV_COMDEL_4G006170	COMDEL	993	chr4	14858704	14860116	Csa9930_4G025710	chr4	14859579	14859833	90%coverage	GO:0016491 oxidoreductase activity;GO:0055114 oxidation-reduction process;	IPR020471 Aldo/keto reductase;IPR023210 NADP-dependent oxidoreductase domain;IPR036812 NADP-dependent oxidoreductase domain superfamily;	-	sp|Q84TF0|AKRCA_ARATH Aldo-keto reductase family 4 member C10 OS=Arabidopsis thaliana OX=3702 GN=AKR4C10 PE=1 SV=1	0	0	0	0	0	0	chr4:14010004-14010423	chr4:13719570-13719989	chr4:13409663-13410082	0	0
SV_COMDEL_4G006330	COMDEL	903	chr4	15776021	15776966	Csa9930_4G026960	chr4	15776156	15776187	90%coverage	-	IPR019587 Polyketide cyclase/dehydrase;IPR023393 START-like domain superfamily;	-	sp|O80920|PYL4_ARATH Abscisic acid receptor PYL4 OS=Arabidopsis thaliana OX=3702 GN=PYL4 PE=1 SV=1	0	0	chr4:22809499-22809541	0	0	0	0	0	0	0	0
SV_COMDEL_4G006880	COMDEL	1263	chr4	17114468	17116016	Csa9930_4G028300	chr4	17114494	17114775	90%coverage	-	-	-	-	0	0	0	0	0	0	chr4:16290465-16290750	0	0	0	0
SV_COMDEL_4G007190	COMDEL	18750	chr4	17698087	17716936	Csa9930_4G028880	chr4	17700819	17700929	90%coverage	-	IPR004853 Sugar phosphate transporter domain;	-	sp|Q9SFE9|GONS5_ARATH GDP-mannose transporter GONST5 OS=Arabidopsis thaliana OX=3702 GN=GONST5 PE=2 SV=1	chr4:16849360-16849459	0	0	0	0	0	0	0	0	0	0
SV_COMDEL_4G007190	COMDEL	18750	chr4	17698087	17716936	Csa9930_4G028880	chr4	17701018	17701267	90%coverage	-	IPR004853 Sugar phosphate transporter domain;	-	sp|Q9SFE9|GONS5_ARATH GDP-mannose transporter GONST5 OS=Arabidopsis thaliana OX=3702 GN=GONST5 PE=2 SV=1	chr4:16849360-16849459	0	0	0	0	0	0	0	0	0	0
SV_COMDEL_4G007190	COMDEL	18750	chr4	17698087	17716936	Csa9930_4G028880	chr4	17701381	17701588	90%coverage	-	IPR004853 Sugar phosphate transporter domain;	-	sp|Q9SFE9|GONS5_ARATH GDP-mannose transporter GONST5 OS=Arabidopsis thaliana OX=3702 GN=GONST5 PE=2 SV=1	chr4:16849360-16849459	0	0	0	0	0	0	0	0	0	0
SV_COMDEL_4G007190	COMDEL	18750	chr4	17698087	17716936	Csa9930_4G028880	chr4	17703076	17703307	90%coverage	-	IPR004853 Sugar phosphate transporter domain;	-	sp|Q9SFE9|GONS5_ARATH GDP-mannose transporter GONST5 OS=Arabidopsis thaliana OX=3702 GN=GONST5 PE=2 SV=1	chr4:16849360-16849459	0	0	0	0	0	0	0	0	0	0
SV_COMDEL_4G007190	COMDEL	18750	chr4	17698087	17716936	Csa9930_4G028880	chr4	17703434	17703664	90%coverage	-	IPR004853 Sugar phosphate transporter domain;	-	sp|Q9SFE9|GONS5_ARATH GDP-mannose transporter GONST5 OS=Arabidopsis thaliana OX=3702 GN=GONST5 PE=2 SV=1	chr4:16849360-16849459	0	0	0	0	0	0	0	0	0	0
SV_COMDEL_4G007190	COMDEL	18750	chr4	17698087	17716936	Csa9930_4G028890	chr4	17704295	17704445	90%coverage	GO:0006950 response to stress;	IPR006016 UspA;IPR014729 Rossmann-like alpha/beta/alpha sandwich fold;	-	-	chr4:16849360-16849459	0	0	0	0	0	0	0	0	0	0
SV_COMDEL_4G007190	COMDEL	18750	chr4	17698087	17716936	Csa9930_4G028890	chr4	17704570	17704688	90%coverage	GO:0006950 response to stress;	IPR006016 UspA;IPR014729 Rossmann-like alpha/beta/alpha sandwich fold;	-	-	chr4:16849360-16849459	0	0	0	0	0	0	0	0	0	0
SV_COMDEL_4G007190	COMDEL	18750	chr4	17698087	17716936	Csa9930_4G028890	chr4	17705626	17705868	90%coverage	GO:0006950 response to stress;	IPR006016 UspA;IPR014729 Rossmann-like alpha/beta/alpha sandwich fold;	-	-	chr4:16849360-16849459	0	0	0	0	0	0	0	0	0	0
SV_COMDEL_4G007190	COMDEL	18750	chr4	17698087	17716936	Csa9930_4G028900	chr4	17709044	17709155	90%coverage	GO:0005634 nucleus;GO:0006281 DNA repair;GO:0007049 cell cycle;	IPR004582 Checkpoint protein Rad17/Rad24;IPR027417 P-loop containing nucleoside triphosphate hydrolase;	-	sp|Q4QY64|ATAD5_MOUSE ATPase family AAA domain-containing protein 5 OS=Mus musculus OX=10090 GN=Atad5 PE=1 SV=1	chr4:16849360-16849459	0	0	0	0	0	0	0	0	0	0
SV_COMDEL_4G007190	COMDEL	18750	chr4	17698087	17716936	Csa9930_4G028900	chr4	17709270	17709437	90%coverage	GO:0005634 nucleus;GO:0006281 DNA repair;GO:0007049 cell cycle;	IPR004582 Checkpoint protein Rad17/Rad24;IPR027417 P-loop containing nucleoside triphosphate hydrolase;	-	sp|Q4QY64|ATAD5_MOUSE ATPase family AAA domain-containing protein 5 OS=Mus musculus OX=10090 GN=Atad5 PE=1 SV=1	chr4:16849360-16849459	0	0	0	0	0	0	0	0	0	0
SV_COMDEL_4G007190	COMDEL	18750	chr4	17698087	17716936	Csa9930_4G028900	chr4	17709592	17709878	90%coverage	GO:0005634 nucleus;GO:0006281 DNA repair;GO:0007049 cell cycle;	IPR004582 Checkpoint protein Rad17/Rad24;IPR027417 P-loop containing nucleoside triphosphate hydrolase;	-	sp|Q4QY64|ATAD5_MOUSE ATPase family AAA domain-containing protein 5 OS=Mus musculus OX=10090 GN=Atad5 PE=1 SV=1	chr4:16849360-16849459	0	0	0	0	0	0	0	0	0	0
SV_COMDEL_4G007190	COMDEL	18750	chr4	17698087	17716936	Csa9930_4G028900	chr4	17709942	17711092	90%coverage	GO:0005634 nucleus;GO:0006281 DNA repair;GO:0007049 cell cycle;	IPR004582 Checkpoint protein Rad17/Rad24;IPR027417 P-loop containing nucleoside triphosphate hydrolase;	-	sp|Q4QY64|ATAD5_MOUSE ATPase family AAA domain-containing protein 5 OS=Mus musculus OX=10090 GN=Atad5 PE=1 SV=1	chr4:16849360-16849459	0	0	0	0	0	0	0	0	0	0
SV_COMDEL_4G007190	COMDEL	18750	chr4	17698087	17716936	Csa9930_4G028900	chr4	17711400	17711526	90%coverage	GO:0005634 nucleus;GO:0006281 DNA repair;GO:0007049 cell cycle;	IPR004582 Checkpoint protein Rad17/Rad24;IPR027417 P-loop containing nucleoside triphosphate hydrolase;	-	sp|Q4QY64|ATAD5_MOUSE ATPase family AAA domain-containing protein 5 OS=Mus musculus OX=10090 GN=Atad5 PE=1 SV=1	chr4:16849360-16849459	0	0	0	0	0	0	0	0	0	0
SV_COMDEL_4G007190	COMDEL	18750	chr4	17698087	17716936	Csa9930_4G028900	chr4	17711606	17711697	90%coverage	GO:0005634 nucleus;GO:0006281 DNA repair;GO:0007049 cell cycle;	IPR004582 Checkpoint protein Rad17/Rad24;IPR027417 P-loop containing nucleoside triphosphate hydrolase;	-	sp|Q4QY64|ATAD5_MOUSE ATPase family AAA domain-containing protein 5 OS=Mus musculus OX=10090 GN=Atad5 PE=1 SV=1	chr4:16849360-16849459	0	0	0	0	0	0	0	0	0	0
SV_COMDEL_4G007190	COMDEL	18750	chr4	17698087	17716936	Csa9930_4G028900	chr4	17711775	17712094	90%coverage	GO:0005634 nucleus;GO:0006281 DNA repair;GO:0007049 cell cycle;	IPR004582 Checkpoint protein Rad17/Rad24;IPR027417 P-loop containing nucleoside triphosphate hydrolase;	-	sp|Q4QY64|ATAD5_MOUSE ATPase family AAA domain-containing protein 5 OS=Mus musculus OX=10090 GN=Atad5 PE=1 SV=1	chr4:16849360-16849459	0	0	0	0	0	0	0	0	0	0
SV_COMDEL_4G007190	COMDEL	18750	chr4	17698087	17716936	Csa9930_4G028900	chr4	17714736	17714815	90%coverage	GO:0005634 nucleus;GO:0006281 DNA repair;GO:0007049 cell cycle;	IPR004582 Checkpoint protein Rad17/Rad24;IPR027417 P-loop containing nucleoside triphosphate hydrolase;	-	sp|Q4QY64|ATAD5_MOUSE ATPase family AAA domain-containing protein 5 OS=Mus musculus OX=10090 GN=Atad5 PE=1 SV=1	chr4:16849360-16849459	0	0	0	0	0	0	0	0	0	0
SV_COMDEL_4G007190	COMDEL	18750	chr4	17698087	17716936	Csa9930_4G028900	chr4	17714978	17715037	90%coverage	GO:0005634 nucleus;GO:0006281 DNA repair;GO:0007049 cell cycle;	IPR004582 Checkpoint protein Rad17/Rad24;IPR027417 P-loop containing nucleoside triphosphate hydrolase;	-	sp|Q4QY64|ATAD5_MOUSE ATPase family AAA domain-containing protein 5 OS=Mus musculus OX=10090 GN=Atad5 PE=1 SV=1	chr4:16849360-16849459	0	0	0	0	0	0	0	0	0	0
SV_COMDEL_4G007190	COMDEL	18750	chr4	17698087	17716936	Csa9930_4G028900	chr4	17715576	17715788	90%coverage	GO:0005634 nucleus;GO:0006281 DNA repair;GO:0007049 cell cycle;	IPR004582 Checkpoint protein Rad17/Rad24;IPR027417 P-loop containing nucleoside triphosphate hydrolase;	-	sp|Q4QY64|ATAD5_MOUSE ATPase family AAA domain-containing protein 5 OS=Mus musculus OX=10090 GN=Atad5 PE=1 SV=1	chr4:16849360-16849459	0	0	0	0	0	0	0	0	0	0
SV_COMDEL_4G007190	COMDEL	18750	chr4	17698087	17716936	Csa9930_4G028900	chr4	17715873	17715957	90%coverage	GO:0005634 nucleus;GO:0006281 DNA repair;GO:0007049 cell cycle;	IPR004582 Checkpoint protein Rad17/Rad24;IPR027417 P-loop containing nucleoside triphosphate hydrolase;	-	sp|Q4QY64|ATAD5_MOUSE ATPase family AAA domain-containing protein 5 OS=Mus musculus OX=10090 GN=Atad5 PE=1 SV=1	chr4:16849360-16849459	0	0	0	0	0	0	0	0	0	0
SV_COMDEL_4G007190	COMDEL	18750	chr4	17698087	17716936	Csa9930_4G028900	chr4	17716679	17716764	90%coverage	GO:0005634 nucleus;GO:0006281 DNA repair;GO:0007049 cell cycle;	IPR004582 Checkpoint protein Rad17/Rad24;IPR027417 P-loop containing nucleoside triphosphate hydrolase;	-	sp|Q4QY64|ATAD5_MOUSE ATPase family AAA domain-containing protein 5 OS=Mus musculus OX=10090 GN=Atad5 PE=1 SV=1	chr4:16849360-16849459	0	0	0	0	0	0	0	0	0	0
SV_COMDEL_4G007240	COMDEL	401	chr4	17809609	17810073	Csa9930_4G029010	chr4	17809519	17809746	50%coverage	-	-	-	-	0	0	0	chr4:17283097-17283160	0	0	0	0	0	0	0
SV_COMDEL_4G007240	COMDEL	401	chr4	17809609	17810073	Csa9930_4G029010	chr4	17809854	17809964	90%coverage	-	-	-	-	0	0	0	chr4:17283097-17283160	0	0	0	0	0	0	0
SV_COMDEL_4G007270	COMDEL	4006	chr4	17967222	17971247	Csa9930_4G029170	chr4	17968125	17968445	90%coverage	-	IPR001737 Ribosomal RNA adenine methyltransferase KsgA/Erm;IPR029063 S-adenosyl-L-methionine-dependent methyltransferase;	-	sp|O22268|DIM1A_ARATH Ribosomal RNA small subunit methyltransferase OS=Arabidopsis thaliana OX=3702 GN=DIM1A PE=1 SV=1	chr4:17104426-17104445	0	0	0	0	0	0	0	0	0	0
SV_COMDEL_4G007270	COMDEL	4006	chr4	17967222	17971247	Csa9930_4G029170	chr4	17968888	17969139	90%coverage	-	IPR001737 Ribosomal RNA adenine methyltransferase KsgA/Erm;IPR029063 S-adenosyl-L-methionine-dependent methyltransferase;	-	sp|O22268|DIM1A_ARATH Ribosomal RNA small subunit methyltransferase OS=Arabidopsis thaliana OX=3702 GN=DIM1A PE=1 SV=1	chr4:17104426-17104445	0	0	0	0	0	0	0	0	0	0
SV_COMDEL_4G007270	COMDEL	4006	chr4	17967222	17971247	Csa9930_4G029170	chr4	17969571	17969641	90%coverage	-	IPR001737 Ribosomal RNA adenine methyltransferase KsgA/Erm;IPR029063 S-adenosyl-L-methionine-dependent methyltransferase;	-	sp|O22268|DIM1A_ARATH Ribosomal RNA small subunit methyltransferase OS=Arabidopsis thaliana OX=3702 GN=DIM1A PE=1 SV=1	chr4:17104426-17104445	0	0	0	0	0	0	0	0	0	0
SV_COMDEL_4G007270	COMDEL	4006	chr4	17967222	17971247	Csa9930_4G029170	chr4	17969793	17969857	90%coverage	-	IPR001737 Ribosomal RNA adenine methyltransferase KsgA/Erm;IPR029063 S-adenosyl-L-methionine-dependent methyltransferase;	-	sp|O22268|DIM1A_ARATH Ribosomal RNA small subunit methyltransferase OS=Arabidopsis thaliana OX=3702 GN=DIM1A PE=1 SV=1	chr4:17104426-17104445	0	0	0	0	0	0	0	0	0	0
SV_COMDEL_4G007280	COMDEL	85	chr4	17968319	17968414	Csa9930_4G029170	chr4	17968125	17968445	90%coverage	-	IPR001737 Ribosomal RNA adenine methyltransferase KsgA/Erm;IPR029063 S-adenosyl-L-methionine-dependent methyltransferase;	-	sp|O22268|DIM1A_ARATH Ribosomal RNA small subunit methyltransferase OS=Arabidopsis thaliana OX=3702 GN=DIM1A PE=1 SV=1	0	0	0	0	0	0	chr4:17146042-17146052	0	0	0	0
SV_COMDEL_4G007580	COMDEL	1274	chr4	18253660	18254941	Csa9930_4G029380	chr4	18254713	18254907	90%coverage	-	-	-	-	0	0	0	0	0	0	0	0	chr4:16747590-16747597	0	chr4:17077028-17077035
SV_COMDEL_4G007640	COMDEL	7414	chr4	18373329	18380842	Csa9930_4G029550	chr4	18373379	18373425	90%coverage	-	-	-	-	chr4:17505582-17505681	0	0	0	0	0	0	0	0	0	0
SV_COMDEL_4G007800	COMDEL	803	chr4	18926903	18927712	Csa9930_4G030080	chr4	18927240	18928335	50%coverage	GO:0003676 nucleic acid binding;GO:0008270 zinc ion binding;	IPR001878 Zinc finger, CCHC-type;IPR005162 Retrotransposon gag domain;IPR029472 Gag-polypeptide of LTR copia-type;IPR036875 Zinc finger, CCHC-type superfamily;	-	sp|Q94HW2|POLR1_ARATH Retrovirus-related Pol polyprotein from transposon RE1 OS=Arabidopsis thaliana OX=3702 GN=RE1 PE=2 SV=1	0	0	0	0	0	0	chr4:18897661-18897667	0	0	0	0
SV_COMDEL_4G007950	COMDEL	101	chr4	19262992	19263500	Csa9930_4G030380	chr4	19263352	19263651	90%coverage	-	-	-	-	0	0	0	0	0	0	0	0	0	chr4:18086262-18086669	chr4:18105969-18106376
SV_COMDEL_4G008390	COMDEL	3755	chr4	19824102	19827865	Csa9930_4G030770	chr4	19825814	19825825	90%coverage	-	IPR013103 Reverse transcriptase, RNA-dependent DNA polymerase;	-	sp|Q9ZT94|POLR2_ARATH Retrovirus-related Pol polyprotein from transposon RE2 OS=Arabidopsis thaliana OX=3702 GN=RE2 PE=4 SV=1	0	0	chr4:26904786-26904794	0	0	0	0	0	0	chr4:18688966-18688974	0
SV_COMDEL_4G008390	COMDEL	3755	chr4	19824102	19827865	Csa9930_4G030770	chr4	19826034	19826185	90%coverage	-	IPR013103 Reverse transcriptase, RNA-dependent DNA polymerase;	-	sp|Q9ZT94|POLR2_ARATH Retrovirus-related Pol polyprotein from transposon RE2 OS=Arabidopsis thaliana OX=3702 GN=RE2 PE=4 SV=1	0	0	chr4:26904786-26904794	0	0	0	0	0	0	chr4:18688966-18688974	0
SV_COMDEL_4G008390	COMDEL	3755	chr4	19824102	19827865	Csa9930_4G030770	chr4	19826483	19826669	90%coverage	-	IPR013103 Reverse transcriptase, RNA-dependent DNA polymerase;	-	sp|Q9ZT94|POLR2_ARATH Retrovirus-related Pol polyprotein from transposon RE2 OS=Arabidopsis thaliana OX=3702 GN=RE2 PE=4 SV=1	0	0	chr4:26904786-26904794	0	0	0	0	0	0	chr4:18688966-18688974	0
SV_COMDEL_4G008440	COMDEL	7811	chr4	19904277	19912097	Csa9930_4G030850	chr4	19907683	19907864	90%coverage	-	-	-	-	0	0	0	0	0	chr4:24146638-24146647	0	0	0	0	0
SV_COMDEL_4G008440	COMDEL	7811	chr4	19904277	19912097	Csa9930_4G030860	chr4	19908179	19908396	90%coverage	-	-	-	-	0	0	0	0	0	chr4:24146638-24146647	0	0	0	0	0
SV_COMDEL_4G008440	COMDEL	7811	chr4	19904277	19912097	Csa9930_4G030870	chr4	19909143	19909379	90%coverage	-	-	-	-	0	0	0	0	0	chr4:24146638-24146647	0	0	0	0	0
SV_COMDEL_4G008450	COMDEL	3205	chr4	19905213	19908423	Csa9930_4G030850	chr4	19907683	19907864	90%coverage	-	-	-	-	0	0	chr4:26970155-26970160	0	0	0	0	0	0	0	0
SV_COMDEL_4G008450	COMDEL	3205	chr4	19905213	19908423	Csa9930_4G030860	chr4	19908179	19908396	90%coverage	-	-	-	-	0	0	chr4:26970155-26970160	0	0	0	0	0	0	0	0
SV_COMDEL_4G008460	COMDEL	1450	chr4	19908436	19909973	Csa9930_4G030870	chr4	19909143	19909379	90%coverage	-	-	-	-	0	0	chr4:26970173-26970260	0	0	0	0	0	0	0	0
SV_COMDEL_4G008490	COMDEL	8213	chr4	19920304	19928519	Csa9930_4G030890	chr4	19920757	19921107	90%coverage	-	-	-	-	0	0	0	0	0	0	0	0	0	chr4:18761684-18761686	0
SV_COMDEL_4G008490	COMDEL	8213	chr4	19920304	19928519	Csa9930_4G030900	chr4	19923279	19923607	90%coverage	-	IPR010264 Plant self-incompatibility S1;	-	sp|O23020|SPH5_ARATH S-protein homolog 5 OS=Arabidopsis thaliana OX=3702 GN=SPH5 PE=2 SV=1	0	0	0	0	0	0	0	0	0	chr4:18761684-18761686	0
SV_COMDEL_4G008490	COMDEL	8213	chr4	19920304	19928519	Csa9930_4G030900	chr4	19926509	19926905	90%coverage	-	IPR010264 Plant self-incompatibility S1;	-	sp|O23020|SPH5_ARATH S-protein homolog 5 OS=Arabidopsis thaliana OX=3702 GN=SPH5 PE=2 SV=1	0	0	0	0	0	0	0	0	0	chr4:18761684-18761686	0
SV_COMDEL_4G008500	COMDEL	1347	chr4	19922957	19924387	Csa9930_4G030900	chr4	19923279	19923607	90%coverage	-	IPR010264 Plant self-incompatibility S1;	-	sp|O23020|SPH5_ARATH S-protein homolog 5 OS=Arabidopsis thaliana OX=3702 GN=SPH5 PE=2 SV=1	0	chr4:19337936-19338019	0	0	0	0	0	0	0	0	0
SV_COMDEL_4G008540	COMDEL	2655	chr4	19950926	19953843	Csa9930_4G030960	chr4	19953603	19953788	90%coverage	-	-	-	-	0	0	0	0	0	0	0	0	0	chr4:18765470-18765732	0
SV_COMDEL_4G008570	COMDEL	1346	chr4	19960161	19961589	Csa9930_4G030970	chr4	19960484	19960812	90%coverage	-	-	-	-	0	0	0	0	0	0	0	0	0	chr4:18765828-18765910	0
SV_COMDEL_4G008630	COMDEL	556	chr4	20032512	20033452	Csa9930_4G031040	chr4	20032849	20033105	90%coverage	-	-	-	-	chr4:19185319-19185703	0	0	0	0	0	0	0	0	0	0
SV_COMDEL_4G009050	COMDEL	171	chr4	20872218	20872407	Csa9930_4G031600	chr4	20872230	20872347	90%coverage	-	-	-	-	0	0	0	0	0	0	0	0	chr4:19463162-19463180	0	0
SV_COMDEL_4G009140	COMDEL	6192	chr4	21034087	21040283	Csa9930_4G031740	chr4	21034827	21034975	90%coverage	-	-	-	-	0	0	0	0	0	0	chr4:24855850-24855854	0	0	0	0
SV_COMDEL_4G009140	COMDEL	6192	chr4	21034087	21040283	Csa9930_4G031740	chr4	21035054	21035138	90%coverage	-	-	-	-	0	0	0	0	0	0	chr4:24855850-24855854	0	0	0	0
SV_COMDEL_4G009140	COMDEL	6192	chr4	21034087	21040283	Csa9930_4G031740	chr4	21035262	21035335	90%coverage	-	-	-	-	0	0	0	0	0	0	chr4:24855850-24855854	0	0	0	0
SV_COMDEL_4G009140	COMDEL	6192	chr4	21034087	21040283	Csa9930_4G031740	chr4	21035441	21035499	90%coverage	-	-	-	-	0	0	0	0	0	0	chr4:24855850-24855854	0	0	0	0
SV_COMDEL_4G009140	COMDEL	6192	chr4	21034087	21040283	Csa9930_4G031740	chr4	21036785	21036825	90%coverage	-	-	-	-	0	0	0	0	0	0	chr4:24855850-24855854	0	0	0	0
SV_COMDEL_4G009140	COMDEL	6192	chr4	21034087	21040283	Csa9930_4G031740	chr4	21037624	21037662	90%coverage	-	-	-	-	0	0	0	0	0	0	chr4:24855850-24855854	0	0	0	0
SV_COMDEL_4G009260	COMDEL	2058	chr4	21282393	21284453	Csa9930_4G031930	chr4	21283303	21283481	90%coverage	-	-	-	-	0	0	chr4:28412290-28412292	0	0	0	0	0	0	0	0
SV_COMDEL_4G009350	COMDEL	3094	chr4	21458411	21461517	Csa9930_4G032030	chr4	21460123	21460246	90%coverage	-	-	-	-	0	0	0	0	0	0	chr4:24440213-24440225	0	0	0	0
SV_COMDEL_4G009350	COMDEL	3094	chr4	21458411	21461517	Csa9930_4G032030	chr4	21461225	21461245	90%coverage	-	-	-	-	0	0	0	0	0	0	chr4:24440213-24440225	0	0	0	0
SV_COMDEL_4G009580	COMDEL	7903	chr4	21862128	21870040	Csa9930_4G032250	chr4	21862414	21862622	90%coverage	-	-	-	-	0	0	0	0	0	0	chr4:24056544-24056553	0	0	0	0
SV_COMDEL_4G009580	COMDEL	7903	chr4	21862128	21870040	Csa9930_4G032260	chr4	21863424	21863537	90%coverage	-	IPR004977 Ribosomal protein S25;	-	sp|Q9SIK2|RS252_ARATH 40S ribosomal protein S25-2 OS=Arabidopsis thaliana OX=3702 GN=RPS25B PE=3 SV=1	0	0	0	0	0	0	chr4:24056544-24056553	0	0	0	0
SV_COMDEL_4G009580	COMDEL	7903	chr4	21862128	21870040	Csa9930_4G032260	chr4	21864971	21865105	90%coverage	-	IPR004977 Ribosomal protein S25;	-	sp|Q9SIK2|RS252_ARATH 40S ribosomal protein S25-2 OS=Arabidopsis thaliana OX=3702 GN=RPS25B PE=3 SV=1	0	0	0	0	0	0	chr4:24056544-24056553	0	0	0	0
SV_COMDEL_4G009580	COMDEL	7903	chr4	21862128	21870040	Csa9930_4G032260	chr4	21866294	21866368	90%coverage	-	IPR004977 Ribosomal protein S25;	-	sp|Q9SIK2|RS252_ARATH 40S ribosomal protein S25-2 OS=Arabidopsis thaliana OX=3702 GN=RPS25B PE=3 SV=1	0	0	0	0	0	0	chr4:24056544-24056553	0	0	0	0
SV_COMDEL_4G009580	COMDEL	7903	chr4	21862128	21870040	Csa9930_4G032260	chr4	21866866	21866868	90%coverage	-	IPR004977 Ribosomal protein S25;	-	sp|Q9SIK2|RS252_ARATH 40S ribosomal protein S25-2 OS=Arabidopsis thaliana OX=3702 GN=RPS25B PE=3 SV=1	0	0	0	0	0	0	chr4:24056544-24056553	0	0	0	0
SV_COMDEL_4G009640	COMDEL	231	chr4	22023457	22023766	Csa9930_4G032420	chr4	22023341	22023633	50%coverage	-	-	-	-	0	chr4:21393201-21393279	chr4:29151076-29151154	chr4:21430122-21430200	0	0	0	chr4:20763361-20763439	0	chr4:20903788-20903866	0
SV_COMDEL_4G009930	COMDEL	1155	chr4	22921765	22922967	Csa9930_4G033410	chr4	22922137	22922295	90%coverage	-	-	-	sp|Q66PF3|UFOG3_FRAAN Putative UDP-glucose flavonoid 3-O-glucosyltransferase 3 OS=Fragaria ananassa OX=3747 GN=GT3 PE=2 SV=1	0	0	0	0	0	0	chr4:23001783-23001830	0	0	chr4:21797673-21797720	0
SV_COMDEL_4G009940	COMDEL	1152	chr4	22921765	22922928	Csa9930_4G033410	chr4	22922137	22922295	90%coverage	-	-	-	sp|Q66PF3|UFOG3_FRAAN Putative UDP-glucose flavonoid 3-O-glucosyltransferase 3 OS=Fragaria ananassa OX=3747 GN=GT3 PE=2 SV=1	0	0	0	0	0	chr4:27143808-27143819	0	0	0	0	0
SV_COMDEL_4G010180	COMDEL	78	chr4	23822276	23822362	Csa9930_4G034650	chr4	23821243	23822630	90%coverage	GO:0009055 electron carrier activity;	IPR003245 Phytocyanin domain;IPR008972 Cupredoxin;	-	sp|Q9T076|ENL2_ARATH Early nodulin-like protein 2 OS=Arabidopsis thaliana OX=3702 GN=At4g27520 PE=1 SV=1	0	0	0	0	0	0	0	0	0	chr4:22759501-22759509	0
SV_COMDEL_4G010310	COMDEL	200	chr4	24798079	24798311	Csa9930_4G036230	chr4	24798138	24798224	90%coverage	GO:0004185 serine-type carboxypeptidase activity;GO:0006508 proteolysis;	IPR001563 Peptidase S10, serine carboxypeptidase;IPR029058 Alpha/Beta hydrolase fold;	-	sp|Q8RWJ6|SCP1_ARATH Serine carboxypeptidase-like 1 OS=Arabidopsis thaliana OX=3702 GN=SCPL1 PE=2 SV=1	0	0	0	0	0	0	0	chr4:23503823-23503855	0	0	0
SV_COMDEL_4G010320	COMDEL	430	chr4	24798322	24798798	Csa9930_4G036230	chr4	24798326	24798427	90%coverage	GO:0004185 serine-type carboxypeptidase activity;GO:0006508 proteolysis;	IPR001563 Peptidase S10, serine carboxypeptidase;IPR029058 Alpha/Beta hydrolase fold;	-	sp|Q8RWJ6|SCP1_ARATH Serine carboxypeptidase-like 1 OS=Arabidopsis thaliana OX=3702 GN=SCPL1 PE=2 SV=1	0	0	0	0	0	0	0	chr4:23503866-23503912	0	0	0
SV_COMDEL_4G010320	COMDEL	430	chr4	24798322	24798798	Csa9930_4G036230	chr4	24798538	24798575	90%coverage	GO:0004185 serine-type carboxypeptidase activity;GO:0006508 proteolysis;	IPR001563 Peptidase S10, serine carboxypeptidase;IPR029058 Alpha/Beta hydrolase fold;	-	sp|Q8RWJ6|SCP1_ARATH Serine carboxypeptidase-like 1 OS=Arabidopsis thaliana OX=3702 GN=SCPL1 PE=2 SV=1	0	0	0	0	0	0	0	chr4:23503866-23503912	0	0	0
SV_COMDEL_4G010320	COMDEL	430	chr4	24798322	24798798	Csa9930_4G036230	chr4	24798672	24798774	90%coverage	GO:0004185 serine-type carboxypeptidase activity;GO:0006508 proteolysis;	IPR001563 Peptidase S10, serine carboxypeptidase;IPR029058 Alpha/Beta hydrolase fold;	-	sp|Q8RWJ6|SCP1_ARATH Serine carboxypeptidase-like 1 OS=Arabidopsis thaliana OX=3702 GN=SCPL1 PE=2 SV=1	0	0	0	0	0	0	0	chr4:23503866-23503912	0	0	0
SV_COMDEL_4G010330	COMDEL	1769	chr4	24798809	24800592	Csa9930_4G036230	chr4	24798862	24798984	90%coverage	GO:0004185 serine-type carboxypeptidase activity;GO:0006508 proteolysis;	IPR001563 Peptidase S10, serine carboxypeptidase;IPR029058 Alpha/Beta hydrolase fold;	-	sp|Q8RWJ6|SCP1_ARATH Serine carboxypeptidase-like 1 OS=Arabidopsis thaliana OX=3702 GN=SCPL1 PE=2 SV=1	0	0	0	0	0	0	0	chr4:23503923-23503937	0	0	0
SV_COMDEL_4G010330	COMDEL	1769	chr4	24798809	24800592	Csa9930_4G036230	chr4	24799129	24799205	90%coverage	GO:0004185 serine-type carboxypeptidase activity;GO:0006508 proteolysis;	IPR001563 Peptidase S10, serine carboxypeptidase;IPR029058 Alpha/Beta hydrolase fold;	-	sp|Q8RWJ6|SCP1_ARATH Serine carboxypeptidase-like 1 OS=Arabidopsis thaliana OX=3702 GN=SCPL1 PE=2 SV=1	0	0	0	0	0	0	0	chr4:23503923-23503937	0	0	0
SV_COMDEL_4G010330	COMDEL	1769	chr4	24798809	24800592	Csa9930_4G036230	chr4	24799449	24799594	90%coverage	GO:0004185 serine-type carboxypeptidase activity;GO:0006508 proteolysis;	IPR001563 Peptidase S10, serine carboxypeptidase;IPR029058 Alpha/Beta hydrolase fold;	-	sp|Q8RWJ6|SCP1_ARATH Serine carboxypeptidase-like 1 OS=Arabidopsis thaliana OX=3702 GN=SCPL1 PE=2 SV=1	0	0	0	0	0	0	0	chr4:23503923-23503937	0	0	0
SV_COMDEL_4G010330	COMDEL	1769	chr4	24798809	24800592	Csa9930_4G036230	chr4	24799681	24799853	90%coverage	GO:0004185 serine-type carboxypeptidase activity;GO:0006508 proteolysis;	IPR001563 Peptidase S10, serine carboxypeptidase;IPR029058 Alpha/Beta hydrolase fold;	-	sp|Q8RWJ6|SCP1_ARATH Serine carboxypeptidase-like 1 OS=Arabidopsis thaliana OX=3702 GN=SCPL1 PE=2 SV=1	0	0	0	0	0	0	0	chr4:23503923-23503937	0	0	0
SV_COMDEL_4G010350	COMDEL	951	chr4	24801917	24802899	Csa9930_4G036240	chr4	24802701	24802781	90%coverage	GO:0004185 serine-type carboxypeptidase activity;GO:0006508 proteolysis;	IPR001563 Peptidase S10, serine carboxypeptidase;IPR029058 Alpha/Beta hydrolase fold;	-	sp|Q8RWJ6|SCP1_ARATH Serine carboxypeptidase-like 1 OS=Arabidopsis thaliana OX=3702 GN=SCPL1 PE=2 SV=1	0	0	0	0	0	0	0	chr4:23504028-23504059	0	0	0
SV_COMDEL_4G010370	COMDEL	2642	chr4	24803272	24805952	Csa9930_4G036240	chr4	24803229	24803347	50%coverage	GO:0004185 serine-type carboxypeptidase activity;GO:0006508 proteolysis;	IPR001563 Peptidase S10, serine carboxypeptidase;IPR029058 Alpha/Beta hydrolase fold;	-	sp|Q8RWJ6|SCP1_ARATH Serine carboxypeptidase-like 1 OS=Arabidopsis thaliana OX=3702 GN=SCPL1 PE=2 SV=1	0	0	0	0	0	0	0	chr4:23504439-23504477	0	0	0
SV_COMDEL_4G010370	COMDEL	2642	chr4	24803272	24805952	Csa9930_4G036240	chr4	24803432	24803503	90%coverage	GO:0004185 serine-type carboxypeptidase activity;GO:0006508 proteolysis;	IPR001563 Peptidase S10, serine carboxypeptidase;IPR029058 Alpha/Beta hydrolase fold;	-	sp|Q8RWJ6|SCP1_ARATH Serine carboxypeptidase-like 1 OS=Arabidopsis thaliana OX=3702 GN=SCPL1 PE=2 SV=1	0	0	0	0	0	0	0	chr4:23504439-23504477	0	0	0
SV_COMDEL_4G010370	COMDEL	2642	chr4	24803272	24805952	Csa9930_4G036240	chr4	24803654	24803779	90%coverage	GO:0004185 serine-type carboxypeptidase activity;GO:0006508 proteolysis;	IPR001563 Peptidase S10, serine carboxypeptidase;IPR029058 Alpha/Beta hydrolase fold;	-	sp|Q8RWJ6|SCP1_ARATH Serine carboxypeptidase-like 1 OS=Arabidopsis thaliana OX=3702 GN=SCPL1 PE=2 SV=1	0	0	0	0	0	0	0	chr4:23504439-23504477	0	0	0
SV_COMDEL_4G010370	COMDEL	2642	chr4	24803272	24805952	Csa9930_4G036240	chr4	24803887	24803973	90%coverage	GO:0004185 serine-type carboxypeptidase activity;GO:0006508 proteolysis;	IPR001563 Peptidase S10, serine carboxypeptidase;IPR029058 Alpha/Beta hydrolase fold;	-	sp|Q8RWJ6|SCP1_ARATH Serine carboxypeptidase-like 1 OS=Arabidopsis thaliana OX=3702 GN=SCPL1 PE=2 SV=1	0	0	0	0	0	0	0	chr4:23504439-23504477	0	0	0
SV_COMDEL_4G010370	COMDEL	2642	chr4	24803272	24805952	Csa9930_4G036240	chr4	24804075	24804176	90%coverage	GO:0004185 serine-type carboxypeptidase activity;GO:0006508 proteolysis;	IPR001563 Peptidase S10, serine carboxypeptidase;IPR029058 Alpha/Beta hydrolase fold;	-	sp|Q8RWJ6|SCP1_ARATH Serine carboxypeptidase-like 1 OS=Arabidopsis thaliana OX=3702 GN=SCPL1 PE=2 SV=1	0	0	0	0	0	0	0	chr4:23504439-23504477	0	0	0
SV_COMDEL_4G010370	COMDEL	2642	chr4	24803272	24805952	Csa9930_4G036240	chr4	24804277	24804314	90%coverage	GO:0004185 serine-type carboxypeptidase activity;GO:0006508 proteolysis;	IPR001563 Peptidase S10, serine carboxypeptidase;IPR029058 Alpha/Beta hydrolase fold;	-	sp|Q8RWJ6|SCP1_ARATH Serine carboxypeptidase-like 1 OS=Arabidopsis thaliana OX=3702 GN=SCPL1 PE=2 SV=1	0	0	0	0	0	0	0	chr4:23504439-23504477	0	0	0
SV_COMDEL_4G010370	COMDEL	2642	chr4	24803272	24805952	Csa9930_4G036240	chr4	24804402	24804504	90%coverage	GO:0004185 serine-type carboxypeptidase activity;GO:0006508 proteolysis;	IPR001563 Peptidase S10, serine carboxypeptidase;IPR029058 Alpha/Beta hydrolase fold;	-	sp|Q8RWJ6|SCP1_ARATH Serine carboxypeptidase-like 1 OS=Arabidopsis thaliana OX=3702 GN=SCPL1 PE=2 SV=1	0	0	0	0	0	0	0	chr4:23504439-23504477	0	0	0
SV_COMDEL_4G010370	COMDEL	2642	chr4	24803272	24805952	Csa9930_4G036240	chr4	24804580	24804702	90%coverage	GO:0004185 serine-type carboxypeptidase activity;GO:0006508 proteolysis;	IPR001563 Peptidase S10, serine carboxypeptidase;IPR029058 Alpha/Beta hydrolase fold;	-	sp|Q8RWJ6|SCP1_ARATH Serine carboxypeptidase-like 1 OS=Arabidopsis thaliana OX=3702 GN=SCPL1 PE=2 SV=1	0	0	0	0	0	0	0	chr4:23504439-23504477	0	0	0
SV_COMDEL_4G010370	COMDEL	2642	chr4	24803272	24805952	Csa9930_4G036240	chr4	24804843	24804919	90%coverage	GO:0004185 serine-type carboxypeptidase activity;GO:0006508 proteolysis;	IPR001563 Peptidase S10, serine carboxypeptidase;IPR029058 Alpha/Beta hydrolase fold;	-	sp|Q8RWJ6|SCP1_ARATH Serine carboxypeptidase-like 1 OS=Arabidopsis thaliana OX=3702 GN=SCPL1 PE=2 SV=1	0	0	0	0	0	0	0	chr4:23504439-23504477	0	0	0
SV_COMDEL_4G010370	COMDEL	2642	chr4	24803272	24805952	Csa9930_4G036240	chr4	24805151	24805296	90%coverage	GO:0004185 serine-type carboxypeptidase activity;GO:0006508 proteolysis;	IPR001563 Peptidase S10, serine carboxypeptidase;IPR029058 Alpha/Beta hydrolase fold;	-	sp|Q8RWJ6|SCP1_ARATH Serine carboxypeptidase-like 1 OS=Arabidopsis thaliana OX=3702 GN=SCPL1 PE=2 SV=1	0	0	0	0	0	0	0	chr4:23504439-23504477	0	0	0
SV_COMDEL_4G010370	COMDEL	2642	chr4	24803272	24805952	Csa9930_4G036240	chr4	24805371	24805504	90%coverage	GO:0004185 serine-type carboxypeptidase activity;GO:0006508 proteolysis;	IPR001563 Peptidase S10, serine carboxypeptidase;IPR029058 Alpha/Beta hydrolase fold;	-	sp|Q8RWJ6|SCP1_ARATH Serine carboxypeptidase-like 1 OS=Arabidopsis thaliana OX=3702 GN=SCPL1 PE=2 SV=1	0	0	0	0	0	0	0	chr4:23504439-23504477	0	0	0
SV_COMDEL_4G010380	COMDEL	8503	chr4	24819605	24828117	Csa9930_4G036260	chr4	24819858	24820373	90%coverage	-	IPR005607 BSD domain;IPR035925 BSD domain superfamily;	-	-	0	0	chr4:31967979-31967988	0	0	0	0	0	0	0	0
SV_COMDEL_4G010380	COMDEL	8503	chr4	24819605	24828117	Csa9930_4G036270	chr4	24822889	24824157	90%coverage	-	-	-	sp|Q9SY57|P2A10_ARATH Protein PHLOEM PROTEIN 2-LIKE A10 OS=Arabidopsis thaliana OX=3702 GN=PP2A10 PE=2 SV=1	0	0	chr4:31967979-31967988	0	0	0	0	0	0	0	0
SV_COMDEL_4G010380	COMDEL	8503	chr4	24819605	24828117	Csa9930_4G036280	chr4	24826494	24826719	90%coverage	GO:0003700 transcription factor activity, sequence-specific DNA binding;GO:0006355 regulation of transcription, DNA-templated;	IPR004827 Basic-leucine zipper domain;	-	sp|Q9LQ65|BZIP4_ARATH Basic leucine zipper 4 OS=Arabidopsis thaliana OX=3702 GN=BZIP4 PE=1 SV=1	0	0	chr4:31967979-31967988	0	0	0	0	0	0	0	0
SV_COMDEL_5G000080	COMDEL	1779	chr5	447582	449370	Csa9930_5G000850	chr5	448502	448786	90%coverage	-	-	-	sp|Q84JK8|MAKR6_ARATH Probable membrane-associated kinase regulator 6 OS=Arabidopsis thaliana OX=3702 GN=MAKR6 PE=2 SV=1	0	0	chr5:457293-457302	0	0	0	0	0	0	0	0
SV_COMDEL_5G000080	COMDEL	1779	chr5	447582	449370	Csa9930_5G000850	chr5	448878	449253	90%coverage	-	-	-	sp|Q84JK8|MAKR6_ARATH Probable membrane-associated kinase regulator 6 OS=Arabidopsis thaliana OX=3702 GN=MAKR6 PE=2 SV=1	0	0	chr5:457293-457302	0	0	0	0	0	0	0	0
SV_COMDEL_5G000180	COMDEL	359.5	chr5	1845250	1845636	Csa9930_5G002790	chr5	1845194	1845424	50%coverage	GO:0006520 cellular amino acid metabolic process;GO:0030170 pyridoxal phosphate binding;	IPR000634 Serine/threonine dehydratase, pyridoxal-phosphate-binding site;IPR001926 Pyridoxal-phosphate dependent enzyme;IPR036052 Tryptophan synthase beta subunit-like PLP-dependent enzyme;	-	sp|Q2PGG3|SRR_ARATH Serine racemase OS=Arabidopsis thaliana OX=3702 GN=SR PE=1 SV=1	0	0	0	0	0	0	chr5:2268262-2268294	0	chr5:2250167-2250188	0	0
SV_COMDEL_5G000310	COMDEL	702	chr5	2706142	2706876	Csa9930_5G003940	chr5	2706181	2706387	90%coverage	-	IPR027923 Hydrophobic seed protein;IPR036312 Bifunctional inhibitor/plant lipid transfer protein/seed storage helical domain superfamily;	-	sp|P14009|14KD_DAUCA 14 kDa proline-rich protein DC2.15 OS=Daucus carota OX=4039 PE=2 SV=1	0	0	0	0	0	0	chr5:1405110-1405142	0	chr5:1389881-1389913	0	0
SV_COMDEL_5G000400	COMDEL	1643	chr5	3106272	3107998	Csa9930_5G004690	chr5	3106383	3106491	90%coverage	GO:0016020 membrane;GO:0022857 transmembrane transporter activity;GO:0055085 transmembrane transport;	IPR000109 Proton-dependent oligopeptide transporter family;	-	sp|Q9SK99|PTR11_ARATH Protein NRT1/ PTR FAMILY 5.15 OS=Arabidopsis thaliana OX=3702 GN=NPF5.15 PE=2 SV=1	0	0	0	chr5:3104041-3104124	0	0	0	0	0	0	0
SV_COMDEL_5G000400	COMDEL	1643	chr5	3106272	3107998	Csa9930_5G004690	chr5	3106566	3106748	90%coverage	GO:0016020 membrane;GO:0022857 transmembrane transporter activity;GO:0055085 transmembrane transport;	IPR000109 Proton-dependent oligopeptide transporter family;	-	sp|Q9SK99|PTR11_ARATH Protein NRT1/ PTR FAMILY 5.15 OS=Arabidopsis thaliana OX=3702 GN=NPF5.15 PE=2 SV=1	0	0	0	chr5:3104041-3104124	0	0	0	0	0	0	0
SV_COMDEL_5G000590	COMDEL	7634	chr5	3801001	3808643	Csa9930_5G005720	chr5	3801351	3801818	90%coverage	GO:0005506 iron ion binding;GO:0016705 oxidoreductase activity, acting on paired donors, with incorporation or reduction of molecular oxygen;GO:0020037 heme binding;GO:0055114 oxidation-reduction process;	IPR001128 Cytochrome P450;IPR002401 Cytochrome P450, E-class, group I;IPR017972 Cytochrome P450, conserved site;IPR036396 Cytochrome P450 superfamily;	-	sp|O64637|C76C2_ARATH Cytochrome P450 76C2 OS=Arabidopsis thaliana OX=3702 GN=CYP76C2 PE=2 SV=1	0	0	0	0	chr5:3955742-3955750	0	0	0	0	0	0
SV_COMDEL_5G000590	COMDEL	7634	chr5	3801001	3808643	Csa9930_5G005730	chr5	3804954	3805835	90%coverage	GO:0005506 iron ion binding;GO:0016705 oxidoreductase activity, acting on paired donors, with incorporation or reduction of molecular oxygen;GO:0020037 heme binding;GO:0055114 oxidation-reduction process;	IPR001128 Cytochrome P450;IPR002401 Cytochrome P450, E-class, group I;IPR017972 Cytochrome P450, conserved site;IPR036396 Cytochrome P450 superfamily;	-	sp|Q9FXW4|C80B2_COPJA Probable (S)-N-methylcoclaurine 3'-hydroxylase isozyme 2 OS=Coptis japonica OX=3442 GN=CYP80B2 PE=2 SV=1	0	0	0	0	chr5:3955742-3955750	0	0	0	0	0	0
SV_COMDEL_5G000670	COMDEL	74	chr5	3925146	3925514	Csa9930_5G005860	chr5	3925392	3925475	90%coverage	-	-	-	-	0	0	0	0	0	0	0	0	chr5:153651-153945	0	0
SV_COMDEL_5G000680	COMDEL	2810	chr5	3925146	3928182	Csa9930_5G005860	chr5	3925392	3925475	90%coverage	-	-	-	-	0	0	0	0	0	0	chr5:164231-164457	0	0	0	0
SV_COMDEL_5G000680	COMDEL	2810	chr5	3925146	3928182	Csa9930_5G005860	chr5	3925620	3925708	90%coverage	-	-	-	-	0	0	0	0	0	0	chr5:164231-164457	0	0	0	0
SV_COMDEL_5G000680	COMDEL	2810	chr5	3925146	3928182	Csa9930_5G005870	chr5	3925709	3926099	90%coverage	GO:0005515 protein binding;	IPR002110 Ankyrin repeat;IPR020683 Ankyrin repeat-containing domain;IPR036770 Ankyrin repeat-containing domain superfamily;	-	sp|Q9C7A2|ITN1_ARATH Ankyrin repeat-containing protein ITN1 OS=Arabidopsis thaliana OX=3702 GN=ITN1 PE=1 SV=1	0	0	0	0	0	0	chr5:164231-164457	0	0	0	0
SV_COMDEL_5G000680	COMDEL	2810	chr5	3925146	3928182	Csa9930_5G005870	chr5	3926282	3926434	90%coverage	GO:0005515 protein binding;	IPR002110 Ankyrin repeat;IPR020683 Ankyrin repeat-containing domain;IPR036770 Ankyrin repeat-containing domain superfamily;	-	sp|Q9C7A2|ITN1_ARATH Ankyrin repeat-containing protein ITN1 OS=Arabidopsis thaliana OX=3702 GN=ITN1 PE=1 SV=1	0	0	0	0	0	0	chr5:164231-164457	0	0	0	0
SV_COMDEL_5G000680	COMDEL	2810	chr5	3925146	3928182	Csa9930_5G005870	chr5	3926561	3927039	90%coverage	GO:0005515 protein binding;	IPR002110 Ankyrin repeat;IPR020683 Ankyrin repeat-containing domain;IPR036770 Ankyrin repeat-containing domain superfamily;	-	sp|Q9C7A2|ITN1_ARATH Ankyrin repeat-containing protein ITN1 OS=Arabidopsis thaliana OX=3702 GN=ITN1 PE=1 SV=1	0	0	0	0	0	0	chr5:164231-164457	0	0	0	0
SV_COMDEL_5G000680	COMDEL	2810	chr5	3925146	3928182	Csa9930_5G005880	chr5	3927160	3927761	90%coverage	-	IPR026961 PGG domain;IPR036770 Ankyrin repeat-containing domain superfamily;	-	sp|Q9C7A2|ITN1_ARATH Ankyrin repeat-containing protein ITN1 OS=Arabidopsis thaliana OX=3702 GN=ITN1 PE=1 SV=1	0	0	0	0	0	0	chr5:164231-164457	0	0	0	0
SV_COMDEL_5G000710	COMDEL	176	chr5	3931489	3931671	Csa9930_5G005880	chr5	3931492	3931755	90%coverage	-	IPR026961 PGG domain;IPR036770 Ankyrin repeat-containing domain superfamily;	-	sp|Q9C7A2|ITN1_ARATH Ankyrin repeat-containing protein ITN1 OS=Arabidopsis thaliana OX=3702 GN=ITN1 PE=1 SV=1	0	0	0	0	0	0	0	0	chr5:147182-147188	0	0
SV_COMDEL_5G000840	COMDEL	1777	chr5	3984742	3986539	Csa9930_5G005990	chr5	3984789	3985880	90%coverage	GO:0016020 membrane;GO:0022857 transmembrane transporter activity;GO:0055085 transmembrane transport;GO:0016021 integral component of membrane;GO:0005215 transporter activity;	IPR003663 Sugar/inositol transporter;IPR005828 Major facilitator, sugar transporter-like;IPR005829 Sugar transporter, conserved site;IPR020846 Major facilitator superfamily domain;IPR036259 MFS transporter superfamily;	-	sp|Q9LT15|STP10_ARATH Sugar transport protein 10 OS=Arabidopsis thaliana OX=3702 GN=STP10 PE=2 SV=1	chr5:4038203-4038223	0	0	0	0	0	0	0	0	0	0
SV_COMDEL_5G000840	COMDEL	1777	chr5	3984742	3986539	Csa9930_5G005990	chr5	3985987	3986442	90%coverage	GO:0016020 membrane;GO:0022857 transmembrane transporter activity;GO:0055085 transmembrane transport;GO:0016021 integral component of membrane;GO:0005215 transporter activity;	IPR003663 Sugar/inositol transporter;IPR005828 Major facilitator, sugar transporter-like;IPR005829 Sugar transporter, conserved site;IPR020846 Major facilitator superfamily domain;IPR036259 MFS transporter superfamily;	-	sp|Q9LT15|STP10_ARATH Sugar transport protein 10 OS=Arabidopsis thaliana OX=3702 GN=STP10 PE=2 SV=1	chr5:4038203-4038223	0	0	0	0	0	0	0	0	0	0
SV_COMDEL_5G000870	COMDEL	1210	chr5	3993062	3994292	Csa9930_5G006020	chr5	3993226	3993276	90%coverage	-	IPR001841 Zinc finger, RING-type;IPR013083 Zinc finger, RING/FYVE/PHD-type;	-	sp|Q9LT17|BBR_ARATH E3 ubiquitin ligase BIG BROTHER-related OS=Arabidopsis thaliana OX=3702 GN=BBR PE=2 SV=1	chr5:4038319-4038339	0	0	0	0	0	0	0	0	0	0
SV_COMDEL_5G000870	COMDEL	1210	chr5	3993062	3994292	Csa9930_5G006020	chr5	3993725	3993833	90%coverage	-	IPR001841 Zinc finger, RING-type;IPR013083 Zinc finger, RING/FYVE/PHD-type;	-	sp|Q9LT17|BBR_ARATH E3 ubiquitin ligase BIG BROTHER-related OS=Arabidopsis thaliana OX=3702 GN=BBR PE=2 SV=1	chr5:4038319-4038339	0	0	0	0	0	0	0	0	0	0
SV_COMDEL_5G000870	COMDEL	1210	chr5	3993062	3994292	Csa9930_5G006020	chr5	3993919	3994040	90%coverage	-	IPR001841 Zinc finger, RING-type;IPR013083 Zinc finger, RING/FYVE/PHD-type;	-	sp|Q9LT17|BBR_ARATH E3 ubiquitin ligase BIG BROTHER-related OS=Arabidopsis thaliana OX=3702 GN=BBR PE=2 SV=1	chr5:4038319-4038339	0	0	0	0	0	0	0	0	0	0
SV_COMDEL_5G000870	COMDEL	1210	chr5	3993062	3994292	Csa9930_5G006020	chr5	3994111	3994152	90%coverage	-	IPR001841 Zinc finger, RING-type;IPR013083 Zinc finger, RING/FYVE/PHD-type;	-	sp|Q9LT17|BBR_ARATH E3 ubiquitin ligase BIG BROTHER-related OS=Arabidopsis thaliana OX=3702 GN=BBR PE=2 SV=1	chr5:4038319-4038339	0	0	0	0	0	0	0	0	0	0
SV_COMDEL_5G001660	COMDEL	1431	chr5	6313780	6315273	Csa9930_5G010370	chr5	6313765	6313923	90%coverage	-	IPR000560 Histidine phosphatase superfamily, clade-2;IPR029033 Histidine phosphatase superfamily;	-	sp|Q54ND5|MINP1_DICDI Multiple inositol polyphosphate phosphatase 1 OS=Dictyostelium discoideum OX=44689 GN=mipp1 PE=1 SV=1	0	chr5:6239705-6239767	0	chr5:6122570-6122632	0	chr5:6219144-6219206	0	0	0	0	0
SV_COMDEL_5G001660	COMDEL	1431	chr5	6313780	6315273	Csa9930_5G010370	chr5	6314125	6314418	90%coverage	-	IPR000560 Histidine phosphatase superfamily, clade-2;IPR029033 Histidine phosphatase superfamily;	-	sp|Q54ND5|MINP1_DICDI Multiple inositol polyphosphate phosphatase 1 OS=Dictyostelium discoideum OX=44689 GN=mipp1 PE=1 SV=1	0	chr5:6239705-6239767	0	chr5:6122570-6122632	0	chr5:6219144-6219206	0	0	0	0	0
SV_COMDEL_5G001660	COMDEL	1431	chr5	6313780	6315273	Csa9930_5G010370	chr5	6314652	6314733	90%coverage	-	IPR000560 Histidine phosphatase superfamily, clade-2;IPR029033 Histidine phosphatase superfamily;	-	sp|Q54ND5|MINP1_DICDI Multiple inositol polyphosphate phosphatase 1 OS=Dictyostelium discoideum OX=44689 GN=mipp1 PE=1 SV=1	0	chr5:6239705-6239767	0	chr5:6122570-6122632	0	chr5:6219144-6219206	0	0	0	0	0
SV_COMDEL_5G001740	COMDEL	5655	chr5	6538161	6543867	Csa9930_5G010540	chr5	6542629	6542723	90%coverage	-	-	-	-	0	0	0	0	0	chr5:6444395-6444446	0	0	0	0	chr5:6504397-6504448
SV_COMDEL_5G001830	COMDEL	953	chr5	6657617	6658591	Csa9930_5G010690	chr5	6657813	6658002	90%coverage	-	IPR004252 Probable transposase, Ptta/En/Spm, plant;	-	-	0	0	0	0	0	0	chr5:10897880-10897901	0	chr5:10639976-10639997	0	0
SV_COMDEL_5G002350	COMDEL	510	chr5	8936388	8936909	Csa9930_5G013020	chr5	8936545	8936722	90%coverage	-	-	-	-	0	0	0	0	0	0	chr5:9358926-9358937	0	0	0	0
SV_COMDEL_5G002360	COMDEL	1324	chr5	8937233	8938614	Csa9930_5G013030	chr5	8938006	8938237	90%coverage	-	-	-	-	0	0	0	0	0	0	chr5:9358120-9358177	0	0	0	0
SV_COMDEL_5G002580	COMDEL	23815	chr5	9367823	9391639	Csa9930_5G013230	chr5	9374605	9374827	90%coverage	GO:0005516 calmodulin binding;GO:0006950 response to stress;	IPR012416 CALMODULIN-BINDING PROTEIN60;	-	sp|C0SVV6|CB60A_ARATH Calmodulin-binding protein 60 A OS=Arabidopsis thaliana OX=3702 GN=CBP60A PE=2 SV=1	0	0	0	0	0	0	0	0	0	chr5:8527587-8527588	0
SV_COMDEL_5G002580	COMDEL	23815	chr5	9367823	9391639	Csa9930_5G013240	chr5	9385012	9385086	90%coverage	GO:0005516 calmodulin binding;GO:0006950 response to stress;	IPR012416 CALMODULIN-BINDING PROTEIN60;	-	sp|C0SVV6|CB60A_ARATH Calmodulin-binding protein 60 A OS=Arabidopsis thaliana OX=3702 GN=CBP60A PE=2 SV=1	0	0	0	0	0	0	0	0	0	chr5:8527587-8527588	0
SV_COMDEL_5G002580	COMDEL	23815	chr5	9367823	9391639	Csa9930_5G013240	chr5	9385166	9385327	90%coverage	GO:0005516 calmodulin binding;GO:0006950 response to stress;	IPR012416 CALMODULIN-BINDING PROTEIN60;	-	sp|C0SVV6|CB60A_ARATH Calmodulin-binding protein 60 A OS=Arabidopsis thaliana OX=3702 GN=CBP60A PE=2 SV=1	0	0	0	0	0	0	0	0	0	chr5:8527587-8527588	0
SV_COMDEL_5G002620	COMDEL	79	chr5	9385067	9385759	Csa9930_5G013240	chr5	9385166	9385327	90%coverage	GO:0005516 calmodulin binding;GO:0006950 response to stress;	IPR012416 CALMODULIN-BINDING PROTEIN60;	-	sp|C0SVV6|CB60A_ARATH Calmodulin-binding protein 60 A OS=Arabidopsis thaliana OX=3702 GN=CBP60A PE=2 SV=1	0	0	0	0	0	0	0	0	chr5:8625522-8626135	0	0
SV_COMDEL_5G003120	COMDEL	1970	chr5	9922606	9924607	Csa9930_5G013600	chr5	9924563	9924648	50%coverage	-	IPR010264 Plant self-incompatibility S1;	-	sp|F4JLS0|SPH1_ARATH S-protein homolog 1 OS=Arabidopsis thaliana OX=3702 GN=SPH1 PE=2 SV=1	0	0	0	0	0	0	0	chr5:9183573-9183604	0	0	0
SV_COMDEL_5G003380	COMDEL	254	chr5	10205810	10206386	Csa9930_5G013800	chr5	10205820	10205882	90%coverage	GO:0006869 lipid transport;	IPR033872 Non-specific lipid-transfer protein type 2;	-	-	0	0	0	0	0	chr5:9343883-9344205	0	0	0	0	0
SV_COMDEL_5G003390	COMDEL	2354	chr5	10207423	10209779	Csa9930_5G013800	chr5	10208172	10208234	90%coverage	GO:0006869 lipid transport;	IPR033872 Non-specific lipid-transfer protein type 2;	-	-	0	0	0	0	0	chr5:9345790-9345792	0	0	0	0	0
SV_COMDEL_5G003450	COMDEL	3174.17	chr5	10252603	10255792	Csa9930_5G013830	chr5	10254660	10254990	90%coverage	-	-	-	-	0	chr5:9743608-9743622	chr5:9552341-9552356	0	chr5:9557867-9557882	0	0	chr5:9445202-9445217	0	chr5:9420932-9420947	chr5:9521329-9521344
SV_COMDEL_5G003450	COMDEL	3174.17	chr5	10252603	10255792	Csa9930_5G013830	chr5	10255115	10255326	90%coverage	-	-	-	-	0	chr5:9743608-9743622	chr5:9552341-9552356	0	chr5:9557867-9557882	0	0	chr5:9445202-9445217	0	chr5:9420932-9420947	chr5:9521329-9521344
SV_COMDEL_5G003570	COMDEL	272	chr5	10541565	10541990	Csa9930_5G013980	chr5	10541924	10541975	90%coverage	-	-	-	-	0	0	0	0	0	0	chr5:7502925-7503078	0	0	0	0
SV_COMDEL_5G003580	COMDEL	416	chr5	10542002	10542464	Csa9930_5G013980	chr5	10542154	10542272	90%coverage	-	-	-	-	0	0	0	0	0	0	chr5:7502867-7502913	0	0	0	0
SV_COMDEL_5G003590	COMDEL	1162	chr5	10542475	10543666	Csa9930_5G013990	chr5	10542537	10542663	90%coverage	GO:0009523 photosystem II;GO:0009539 photosystem II reaction center;GO:0015979 photosynthesis;GO:0042549 photosystem II stabilization;	IPR002644 Photosystem II PsbZ, reaction centre;IPR036512 Photosystem II PsbZ superfamily;	-	sp|Q4VZN0|RR3_CUCSA 30S ribosomal protein S3, chloroplastic OS=Cucumis sativus OX=3659 GN=rps3 PE=3 SV=1	0	0	0	0	0	0	chr5:7502827-7502856	0	0	0	0
SV_COMDEL_5G003590	COMDEL	1162	chr5	10542475	10543666	Csa9930_5G013990	chr5	10543121	10543153	90%coverage	GO:0009523 photosystem II;GO:0009539 photosystem II reaction center;GO:0015979 photosynthesis;GO:0042549 photosystem II stabilization;	IPR002644 Photosystem II PsbZ, reaction centre;IPR036512 Photosystem II PsbZ superfamily;	-	sp|Q4VZN0|RR3_CUCSA 30S ribosomal protein S3, chloroplastic OS=Cucumis sativus OX=3659 GN=rps3 PE=3 SV=1	0	0	0	0	0	0	chr5:7502827-7502856	0	0	0	0
SV_COMDEL_5G003600	COMDEL	246	chr5	10543677	10543936	Csa9930_5G013990	chr5	10543721	10543786	90%coverage	GO:0009523 photosystem II;GO:0009539 photosystem II reaction center;GO:0015979 photosynthesis;GO:0042549 photosystem II stabilization;	IPR002644 Photosystem II PsbZ, reaction centre;IPR036512 Photosystem II PsbZ superfamily;	-	sp|Q4VZN0|RR3_CUCSA 30S ribosomal protein S3, chloroplastic OS=Cucumis sativus OX=3659 GN=rps3 PE=3 SV=1	0	0	0	0	0	0	chr5:7502803-7502816	0	0	0	0
SV_COMDEL_5G003620	COMDEL	484	chr5	10544667	10545482	Csa9930_5G013990	chr5	10545123	10545352	90%coverage	GO:0009523 photosystem II;GO:0009539 photosystem II reaction center;GO:0015979 photosynthesis;GO:0042549 photosystem II stabilization;	IPR002644 Photosystem II PsbZ, reaction centre;IPR036512 Photosystem II PsbZ superfamily;	-	sp|Q4VZN0|RR3_CUCSA 30S ribosomal protein S3, chloroplastic OS=Cucumis sativus OX=3659 GN=rps3 PE=3 SV=1	0	0	0	0	0	0	chr5:7501656-7501987	0	0	0	0
SV_COMDEL_5G003680	COMDEL	52	chr5	10588088	10588163	Csa9930_5G014120	chr5	10588061	10588311	90%coverage	GO:0006869 lipid transport;	IPR016140 Bifunctional inhibitor/plant lipid transfer protein/seed storage helical domain;IPR033872 Non-specific lipid-transfer protein type 2;IPR036312 Bifunctional inhibitor/plant lipid transfer protein/seed storage helical domain superfamily;	-	sp|Q43681|NLTP_VIGUN Probable non-specific lipid-transfer protein AKCS9 OS=Vigna unguiculata OX=3917 PE=2 SV=1	0	0	0	0	0	0	0	0	0	0	chr5:9860039-9860062
SV_COMDEL_5G003960	COMDEL	2769	chr5	10952419	10955385	Csa9930_5G014360	chr5	10953525	10953761	90%coverage	-	IPR005175 PPC domain;	-	sp|Q8VYJ2|AHL1_ARATH AT-hook motif nuclear-localized protein 1 OS=Arabidopsis thaliana OX=3702 GN=AHL1 PE=1 SV=1	0	0	0	0	0	0	0	0	chr5:7085936-7086133	0	0
SV_COMDEL_5G003960	COMDEL	2769	chr5	10952419	10955385	Csa9930_5G014360	chr5	10953866	10954027	90%coverage	-	IPR005175 PPC domain;	-	sp|Q8VYJ2|AHL1_ARATH AT-hook motif nuclear-localized protein 1 OS=Arabidopsis thaliana OX=3702 GN=AHL1 PE=1 SV=1	0	0	0	0	0	0	0	0	chr5:7085936-7086133	0	0
SV_COMDEL_5G003960	COMDEL	2769	chr5	10952419	10955385	Csa9930_5G014360	chr5	10954464	10954595	90%coverage	-	IPR005175 PPC domain;	-	sp|Q8VYJ2|AHL1_ARATH AT-hook motif nuclear-localized protein 1 OS=Arabidopsis thaliana OX=3702 GN=AHL1 PE=1 SV=1	0	0	0	0	0	0	0	0	chr5:7085936-7086133	0	0
SV_COMDEL_5G003960	COMDEL	2769	chr5	10952419	10955385	Csa9930_5G014360	chr5	10954711	10954778	90%coverage	-	IPR005175 PPC domain;	-	sp|Q8VYJ2|AHL1_ARATH AT-hook motif nuclear-localized protein 1 OS=Arabidopsis thaliana OX=3702 GN=AHL1 PE=1 SV=1	0	0	0	0	0	0	0	0	chr5:7085936-7086133	0	0
SV_COMDEL_5G003970	COMDEL	1114	chr5	10952643	10954037	Csa9930_5G014360	chr5	10953525	10953761	90%coverage	-	IPR005175 PPC domain;	-	sp|Q8VYJ2|AHL1_ARATH AT-hook motif nuclear-localized protein 1 OS=Arabidopsis thaliana OX=3702 GN=AHL1 PE=1 SV=1	0	0	0	0	0	0	chr5:7061221-7061501	0	0	0	0
SV_COMDEL_5G003970	COMDEL	1114	chr5	10952643	10954037	Csa9930_5G014360	chr5	10953866	10954027	90%coverage	-	IPR005175 PPC domain;	-	sp|Q8VYJ2|AHL1_ARATH AT-hook motif nuclear-localized protein 1 OS=Arabidopsis thaliana OX=3702 GN=AHL1 PE=1 SV=1	0	0	0	0	0	0	chr5:7061221-7061501	0	0	0	0
SV_COMDEL_5G003980	COMDEL	1094	chr5	10954048	10955185	Csa9930_5G014360	chr5	10954464	10954595	90%coverage	-	IPR005175 PPC domain;	-	sp|Q8VYJ2|AHL1_ARATH AT-hook motif nuclear-localized protein 1 OS=Arabidopsis thaliana OX=3702 GN=AHL1 PE=1 SV=1	0	0	chr5:10585279-10585322	0	0	0	0	0	0	chr5:10017533-10017576	0
SV_COMDEL_5G003980	COMDEL	1094	chr5	10954048	10955185	Csa9930_5G014360	chr5	10954711	10954778	90%coverage	-	IPR005175 PPC domain;	-	sp|Q8VYJ2|AHL1_ARATH AT-hook motif nuclear-localized protein 1 OS=Arabidopsis thaliana OX=3702 GN=AHL1 PE=1 SV=1	0	0	chr5:10585279-10585322	0	0	0	0	0	0	chr5:10017533-10017576	0
SV_COMDEL_5G003990	COMDEL	73	chr5	10954048	10954619	Csa9930_5G014360	chr5	10954464	10954595	90%coverage	-	IPR005175 PPC domain;	-	sp|Q8VYJ2|AHL1_ARATH AT-hook motif nuclear-localized protein 1 OS=Arabidopsis thaliana OX=3702 GN=AHL1 PE=1 SV=1	0	0	0	0	0	chr5:10339140-10339638	0	0	0	0	0
SV_COMDEL_5G004000	COMDEL	617	chr5	10954049	10954702	Csa9930_5G014360	chr5	10954464	10954595	90%coverage	-	IPR005175 PPC domain;	-	sp|Q8VYJ2|AHL1_ARATH AT-hook motif nuclear-localized protein 1 OS=Arabidopsis thaliana OX=3702 GN=AHL1 PE=1 SV=1	0	0	0	0	0	0	chr5:7061173-7061209	0	0	0	0
SV_COMDEL_5G004010	COMDEL	671	chr5	10954630	10955307	Csa9930_5G014360	chr5	10954711	10954778	90%coverage	-	IPR005175 PPC domain;	-	sp|Q8VYJ2|AHL1_ARATH AT-hook motif nuclear-localized protein 1 OS=Arabidopsis thaliana OX=3702 GN=AHL1 PE=1 SV=1	0	0	0	0	0	chr5:10339649-10339655	0	0	0	0	0
SV_COMDEL_5G004020	COMDEL	1415	chr5	10954713	10956156	Csa9930_5G014360	chr5	10954711	10954778	90%coverage	-	IPR005175 PPC domain;	-	sp|Q8VYJ2|AHL1_ARATH AT-hook motif nuclear-localized protein 1 OS=Arabidopsis thaliana OX=3702 GN=AHL1 PE=1 SV=1	0	0	0	0	0	0	chr5:7061134-7061162	0	0	0	0
SV_COMDEL_5G004020	COMDEL	1415	chr5	10954713	10956156	Csa9930_5G014360	chr5	10955566	10955884	90%coverage	-	IPR005175 PPC domain;	-	sp|Q8VYJ2|AHL1_ARATH AT-hook motif nuclear-localized protein 1 OS=Arabidopsis thaliana OX=3702 GN=AHL1 PE=1 SV=1	0	0	0	0	0	0	chr5:7061134-7061162	0	0	0	0
SV_COMDEL_5G004030	COMDEL	1631	chr5	10955196	10956937	Csa9930_5G014360	chr5	10955566	10955884	90%coverage	-	IPR005175 PPC domain;	-	sp|Q8VYJ2|AHL1_ARATH AT-hook motif nuclear-localized protein 1 OS=Arabidopsis thaliana OX=3702 GN=AHL1 PE=1 SV=1	0	0	chr5:10585333-10585443	0	0	0	0	0	0	chr5:10017587-10017697	0
SV_COMDEL_5G004040	COMDEL	829	chr5	10955398	10956271	Csa9930_5G014360	chr5	10955566	10955884	90%coverage	-	IPR005175 PPC domain;	-	sp|Q8VYJ2|AHL1_ARATH AT-hook motif nuclear-localized protein 1 OS=Arabidopsis thaliana OX=3702 GN=AHL1 PE=1 SV=1	0	0	0	0	0	0	0	0	chr5:7085879-7085923	0	0
SV_COMDEL_5G004050	COMDEL	471	chr5	10955438	10956152	Csa9930_5G014360	chr5	10955566	10955884	90%coverage	-	IPR005175 PPC domain;	-	sp|Q8VYJ2|AHL1_ARATH AT-hook motif nuclear-localized protein 1 OS=Arabidopsis thaliana OX=3702 GN=AHL1 PE=1 SV=1	0	0	0	0	0	chr5:10340576-10340819	0	0	0	0	0
SV_COMDEL_5G004290	COMDEL	642	chr5	11057020	11057669	Csa9930_5G014440	chr5	11057393	11057611	90%coverage	-	-	-	sp|P92523|M860_ARATH Uncharacterized mitochondrial protein AtMg00860 OS=Arabidopsis thaliana OX=3702 GN=AtMg00860 PE=4 SV=1	0	0	0	0	0	0	chr5:6966676-6966683	0	chr5:6990225-6990232	0	0
SV_COMDEL_5G004370	COMDEL	13853	chr5	11306260	11320116	Csa9930_5G014600	chr5	11313501	11313668	90%coverage	-	-	-	-	0	chr5:10587528-10587531	0	0	0	0	0	0	0	0	0
SV_COMDEL_5G004370	COMDEL	13853	chr5	11306260	11320116	Csa9930_5G014610	chr5	11319227	11319552	90%coverage	-	IPR010264 Plant self-incompatibility S1;	-	sp|F4JLQ5|SPH2_ARATH S-protein homolog 2 OS=Arabidopsis thaliana OX=3702 GN=SPH2 PE=3 SV=1	0	chr5:10587528-10587531	0	0	0	0	0	0	0	0	0
SV_COMDEL_5G004700	COMDEL	9049	chr5	12045098	12054160	Csa9930_5G015330	chr5	12048321	12048572	90%coverage	GO:0003676 nucleic acid binding;GO:0015074 DNA integration;	IPR001584 Integrase, catalytic core;IPR012337 Ribonuclease H-like superfamily;IPR036397 Ribonuclease H superfamily;	-	-	0	0	0	0	0	0	0	0	chr5:6035085-6035098	0	0
SV_COMDEL_5G004940	COMDEL	2892	chr5	12520962	12524004	Csa9930_5G015710	chr5	12523083	12523304	90%coverage	-	IPR008801 Rapid ALkalinization Factor;	-	-	0	0	0	0	0	chr5:11874143-11874293	0	0	0	chr5:11615058-11615208	chr5:11840290-11840440
SV_COMDEL_5G004970	COMDEL	797	chr5	12529776	12530705	Csa9930_5G015730	chr5	12529800	12529869	90%coverage	GO:0016491 oxidoreductase activity;	IPR002347 Short-chain dehydrogenase/reductase SDR;IPR020904 Short-chain dehydrogenase/reductase, conserved site;IPR036291 NAD(P)-binding domain superfamily;	-	sp|Q9SY73|PTALR_ARATH NADPH-dependent pterin aldehyde reductase OS=Arabidopsis thaliana OX=3702 GN=At1g10310 PE=1 SV=1	0	0	0	0	0	0	chr5:5615788-5615920	0	chr5:5631582-5631714	0	0
SV_COMDEL_5G005030	COMDEL	5972	chr5	12563342	12569322	Csa9930_5G015740	chr5	12563435	12563628	90%coverage	-	-	-	-	0	0	0	0	0	0	chr5:5615348-5615356	0	chr5:5631142-5631150	0	0
SV_COMDEL_5G005030	COMDEL	5972	chr5	12563342	12569322	Csa9930_5G015750	chr5	12564427	12564924	90%coverage	GO:0015074 DNA integration;GO:0003676 nucleic acid binding;	IPR001584 Integrase, catalytic core;IPR012337 Ribonuclease H-like superfamily;IPR036397 Ribonuclease H superfamily;	-	sp|P10272|POL_BAEVM Gag-Pol polyprotein OS=Baboon endogenous virus (strain M7) OX=11764 GN=pol PE=3 SV=2	0	0	0	0	0	0	chr5:5615348-5615356	0	chr5:5631142-5631150	0	0
SV_COMDEL_5G005390	COMDEL	89618	chr5	13397341	13486960	Csa9930_5G016210	chr5	13413942	13414724	90%coverage	GO:0004129 cytochrome-c oxidase activity;GO:0005507 copper ion binding;GO:0016020 membrane;GO:0016021 integral component of membrane;GO:0016491 oxidoreductase activity;GO:0022900 electron transport chain;	IPR002429 Cytochrome c oxidase subunit II-like C-terminal;IPR008972 Cupredoxin;IPR011759 Cytochrome C oxidase subunit II, transmembrane domain;IPR014222 Cytochrome c oxidase, subunit II;IPR034210 Cytochrome c oxidase subunit 2, C-terminal;IPR036257 Cytochrome C oxidase subunit II, transmembrane domain superfamily;	-	sp|P05491|COX2_SOYBN Cytochrome c oxidase subunit 2 OS=Glycine max OX=3847 GN=COX2 PE=3 SV=2	0	0	chr5:13016804-13016805	0	0	0	0	0	0	0	0
SV_COMDEL_5G005390	COMDEL	89618	chr5	13397341	13486960	Csa9930_5G016220	chr5	13414991	13415266	90%coverage	-	-	-	-	0	0	chr5:13016804-13016805	0	0	0	0	0	0	0	0
SV_COMDEL_5G005390	COMDEL	89618	chr5	13397341	13486960	Csa9930_5G016230	chr5	13415461	13415660	90%coverage	GO:0015002 heme-copper terminal oxidase activity;GO:0016020 membrane;GO:0004129 cytochrome-c oxidase activity;GO:0022904 respiratory electron transport chain;GO:0019646 aerobic electron transport chain;	IPR000298 Cytochrome c oxidase subunit III-like;IPR013833 Cytochrome c oxidase, subunit III, 4-helical bundle;IPR024791 Cytochrome c oxidase subunit III;IPR033945 Cytochrome c oxidase subunit III domain;IPR035973 Cytochrome c oxidase subunit III-like superfamily;	-	sp|Q03227|COX3_VICFA Cytochrome c oxidase subunit 3 OS=Vicia faba OX=3906 GN=COX3 PE=3 SV=1	0	0	chr5:13016804-13016805	0	0	0	0	0	0	0	0
SV_COMDEL_5G005390	COMDEL	89618	chr5	13397341	13486960	Csa9930_5G016230	chr5	13415831	13416279	90%coverage	GO:0015002 heme-copper terminal oxidase activity;GO:0016020 membrane;GO:0004129 cytochrome-c oxidase activity;GO:0022904 respiratory electron transport chain;GO:0019646 aerobic electron transport chain;	IPR000298 Cytochrome c oxidase subunit III-like;IPR013833 Cytochrome c oxidase, subunit III, 4-helical bundle;IPR024791 Cytochrome c oxidase subunit III;IPR033945 Cytochrome c oxidase subunit III domain;IPR035973 Cytochrome c oxidase subunit III-like superfamily;	-	sp|Q03227|COX3_VICFA Cytochrome c oxidase subunit 3 OS=Vicia faba OX=3906 GN=COX3 PE=3 SV=1	0	0	chr5:13016804-13016805	0	0	0	0	0	0	0	0
SV_COMDEL_5G005390	COMDEL	89618	chr5	13397341	13486960	Csa9930_5G016230	chr5	13417045	13417283	90%coverage	GO:0015002 heme-copper terminal oxidase activity;GO:0016020 membrane;GO:0004129 cytochrome-c oxidase activity;GO:0022904 respiratory electron transport chain;GO:0019646 aerobic electron transport chain;	IPR000298 Cytochrome c oxidase subunit III-like;IPR013833 Cytochrome c oxidase, subunit III, 4-helical bundle;IPR024791 Cytochrome c oxidase subunit III;IPR033945 Cytochrome c oxidase subunit III domain;IPR035973 Cytochrome c oxidase subunit III-like superfamily;	-	sp|Q03227|COX3_VICFA Cytochrome c oxidase subunit 3 OS=Vicia faba OX=3906 GN=COX3 PE=3 SV=1	0	0	chr5:13016804-13016805	0	0	0	0	0	0	0	0
SV_COMDEL_5G005390	COMDEL	89618	chr5	13397341	13486960	Csa9930_5G016240	chr5	13418935	13418978	90%coverage	GO:0005739 mitochondrion;GO:0016021 integral component of membrane;GO:0016820 hydrolase activity, acting on acid anhydrides, catalyzing transmembrane movement of substances;	IPR009455 ATP synthase YMF19, uncharacterised, C-terminal;	-	sp|P93303|YMF19_ARATH ATP synthase protein YMF19 OS=Arabidopsis thaliana OX=3702 GN=YMF19 PE=1 SV=1	0	0	chr5:13016804-13016805	0	0	0	0	0	0	0	0
SV_COMDEL_5G005390	COMDEL	89618	chr5	13397341	13486960	Csa9930_5G016240	chr5	13424984	13425278	90%coverage	GO:0005739 mitochondrion;GO:0016021 integral component of membrane;GO:0016820 hydrolase activity, acting on acid anhydrides, catalyzing transmembrane movement of substances;	IPR009455 ATP synthase YMF19, uncharacterised, C-terminal;	-	sp|P93303|YMF19_ARATH ATP synthase protein YMF19 OS=Arabidopsis thaliana OX=3702 GN=YMF19 PE=1 SV=1	0	0	chr5:13016804-13016805	0	0	0	0	0	0	0	0
SV_COMDEL_5G005390	COMDEL	89618	chr5	13397341	13486960	Csa9930_5G016250	chr5	13426818	13427001	90%coverage	-	-	-	-	0	0	chr5:13016804-13016805	0	0	0	0	0	0	0	0
SV_COMDEL_5G005390	COMDEL	89618	chr5	13397341	13486960	Csa9930_5G016260	chr5	13432206	13432493	90%coverage	-	-	-	-	0	0	chr5:13016804-13016805	0	0	0	0	0	0	0	0
SV_COMDEL_5G005390	COMDEL	89618	chr5	13397341	13486960	Csa9930_5G016270	chr5	13433915	13434079	90%coverage	-	-	-	-	0	0	chr5:13016804-13016805	0	0	0	0	0	0	0	0
SV_COMDEL_5G005390	COMDEL	89618	chr5	13397341	13486960	Csa9930_5G016280	chr5	13436387	13436394	90%coverage	-	-	-	-	0	0	chr5:13016804-13016805	0	0	0	0	0	0	0	0
SV_COMDEL_5G005390	COMDEL	89618	chr5	13397341	13486960	Csa9930_5G016280	chr5	13436480	13436819	90%coverage	-	-	-	-	0	0	chr5:13016804-13016805	0	0	0	0	0	0	0	0
SV_COMDEL_5G005390	COMDEL	89618	chr5	13397341	13486960	Csa9930_5G016290	chr5	13438670	13438743	90%coverage	-	IPR037232 NADH:ubiquinone oxidoreductase, 30kDa subunit superfamily;	-	sp|Q34011|NDUS3_PATWE NADH dehydrogenase [ubiquinone] iron-sulfur protein 3 OS=Patellifolia webbiana OX=35923 GN=NAD9 PE=3 SV=2	0	0	chr5:13016804-13016805	0	0	0	0	0	0	0	0
SV_COMDEL_5G005390	COMDEL	89618	chr5	13397341	13486960	Csa9930_5G016290	chr5	13439089	13439323	90%coverage	-	IPR037232 NADH:ubiquinone oxidoreductase, 30kDa subunit superfamily;	-	sp|Q34011|NDUS3_PATWE NADH dehydrogenase [ubiquinone] iron-sulfur protein 3 OS=Patellifolia webbiana OX=35923 GN=NAD9 PE=3 SV=2	0	0	chr5:13016804-13016805	0	0	0	0	0	0	0	0
SV_COMDEL_5G005390	COMDEL	89618	chr5	13397341	13486960	Csa9930_5G016290	chr5	13444342	13444408	90%coverage	-	IPR037232 NADH:ubiquinone oxidoreductase, 30kDa subunit superfamily;	-	sp|Q34011|NDUS3_PATWE NADH dehydrogenase [ubiquinone] iron-sulfur protein 3 OS=Patellifolia webbiana OX=35923 GN=NAD9 PE=3 SV=2	0	0	chr5:13016804-13016805	0	0	0	0	0	0	0	0
SV_COMDEL_5G005390	COMDEL	89618	chr5	13397341	13486960	Csa9930_5G016290	chr5	13445260	13445285	90%coverage	-	IPR037232 NADH:ubiquinone oxidoreductase, 30kDa subunit superfamily;	-	sp|Q34011|NDUS3_PATWE NADH dehydrogenase [ubiquinone] iron-sulfur protein 3 OS=Patellifolia webbiana OX=35923 GN=NAD9 PE=3 SV=2	0	0	chr5:13016804-13016805	0	0	0	0	0	0	0	0
SV_COMDEL_5G005390	COMDEL	89618	chr5	13397341	13486960	Csa9930_5G016300	chr5	13460539	13460768	90%coverage	-	-	-	-	0	0	chr5:13016804-13016805	0	0	0	0	0	0	0	0
SV_COMDEL_5G005390	COMDEL	89618	chr5	13397341	13486960	Csa9930_5G016310	chr5	13462245	13462444	90%coverage	GO:0015002 heme-copper terminal oxidase activity;GO:0016020 membrane;GO:0019646 aerobic electron transport chain;GO:0004129 cytochrome-c oxidase activity;GO:0022904 respiratory electron transport chain;	IPR000298 Cytochrome c oxidase subunit III-like;IPR013833 Cytochrome c oxidase, subunit III, 4-helical bundle;IPR024791 Cytochrome c oxidase subunit III;IPR033945 Cytochrome c oxidase subunit III domain;IPR035973 Cytochrome c oxidase subunit III-like superfamily;	-	sp|Q03227|COX3_VICFA Cytochrome c oxidase subunit 3 OS=Vicia faba OX=3906 GN=COX3 PE=3 SV=1	0	0	chr5:13016804-13016805	0	0	0	0	0	0	0	0
SV_COMDEL_5G005390	COMDEL	89618	chr5	13397341	13486960	Csa9930_5G016310	chr5	13462615	13463236	90%coverage	GO:0015002 heme-copper terminal oxidase activity;GO:0016020 membrane;GO:0019646 aerobic electron transport chain;GO:0004129 cytochrome-c oxidase activity;GO:0022904 respiratory electron transport chain;	IPR000298 Cytochrome c oxidase subunit III-like;IPR013833 Cytochrome c oxidase, subunit III, 4-helical bundle;IPR024791 Cytochrome c oxidase subunit III;IPR033945 Cytochrome c oxidase subunit III domain;IPR035973 Cytochrome c oxidase subunit III-like superfamily;	-	sp|Q03227|COX3_VICFA Cytochrome c oxidase subunit 3 OS=Vicia faba OX=3906 GN=COX3 PE=3 SV=1	0	0	chr5:13016804-13016805	0	0	0	0	0	0	0	0
SV_COMDEL_5G005390	COMDEL	89618	chr5	13397341	13486960	Csa9930_5G016320	chr5	13466096	13466163	90%coverage	-	-	-	-	0	0	chr5:13016804-13016805	0	0	0	0	0	0	0	0
SV_COMDEL_5G005390	COMDEL	89618	chr5	13397341	13486960	Csa9930_5G016330	chr5	13473694	13473877	90%coverage	-	-	-	-	0	0	chr5:13016804-13016805	0	0	0	0	0	0	0	0
SV_COMDEL_5G005390	COMDEL	89618	chr5	13397341	13486960	Csa9930_5G016340	chr5	13474022	13474234	90%coverage	-	-	-	-	0	0	chr5:13016804-13016805	0	0	0	0	0	0	0	0
SV_COMDEL_5G005390	COMDEL	89618	chr5	13397341	13486960	Csa9930_5G016350	chr5	13474328	13474719	90%coverage	-	-	-	-	0	0	chr5:13016804-13016805	0	0	0	0	0	0	0	0
SV_COMDEL_5G005390	COMDEL	89618	chr5	13397341	13486960	Csa9930_5G016360	chr5	13475177	13475365	90%coverage	-	-	-	-	0	0	chr5:13016804-13016805	0	0	0	0	0	0	0	0
SV_COMDEL_5G005390	COMDEL	89618	chr5	13397341	13486960	Csa9930_5G016370	chr5	13479078	13479282	90%coverage	-	-	-	-	0	0	chr5:13016804-13016805	0	0	0	0	0	0	0	0
SV_COMDEL_5G005390	COMDEL	89618	chr5	13397341	13486960	Csa9930_5G016380	chr5	13483186	13483549	90%coverage	GO:0016651 oxidoreductase activity, acting on NAD(P)H;GO:0055114 oxidation-reduction process;GO:0008137 NADH dehydrogenase (ubiquinone) activity;	IPR001268 NADH:ubiquinone oxidoreductase, 30kDa subunit;IPR020396 NADH:ubiquinone oxidoreductase, 30kDa subunit, conserved site;IPR037232 NADH:ubiquinone oxidoreductase, 30kDa subunit superfamily;	-	sp|Q35322|NDUS3_ORYSJ NADH dehydrogenase [ubiquinone] iron-sulfur protein 3 OS=Oryza sativa subsp. japonica OX=39947 GN=NAD9 PE=2 SV=2	0	0	chr5:13016804-13016805	0	0	0	0	0	0	0	0
SV_COMDEL_5G005390	COMDEL	89618	chr5	13397341	13486960	Csa9930_5G016380	chr5	13483868	13483905	90%coverage	GO:0016651 oxidoreductase activity, acting on NAD(P)H;GO:0055114 oxidation-reduction process;GO:0008137 NADH dehydrogenase (ubiquinone) activity;	IPR001268 NADH:ubiquinone oxidoreductase, 30kDa subunit;IPR020396 NADH:ubiquinone oxidoreductase, 30kDa subunit, conserved site;IPR037232 NADH:ubiquinone oxidoreductase, 30kDa subunit superfamily;	-	sp|Q35322|NDUS3_ORYSJ NADH dehydrogenase [ubiquinone] iron-sulfur protein 3 OS=Oryza sativa subsp. japonica OX=39947 GN=NAD9 PE=2 SV=2	0	0	chr5:13016804-13016805	0	0	0	0	0	0	0	0
SV_COMDEL_5G005400	COMDEL	174	chr5	13414365	13414557	Csa9930_5G016210	chr5	13413942	13414724	90%coverage	GO:0004129 cytochrome-c oxidase activity;GO:0005507 copper ion binding;GO:0016020 membrane;GO:0016021 integral component of membrane;GO:0016491 oxidoreductase activity;GO:0022900 electron transport chain;	IPR002429 Cytochrome c oxidase subunit II-like C-terminal;IPR008972 Cupredoxin;IPR011759 Cytochrome C oxidase subunit II, transmembrane domain;IPR014222 Cytochrome c oxidase, subunit II;IPR034210 Cytochrome c oxidase subunit 2, C-terminal;IPR036257 Cytochrome C oxidase subunit II, transmembrane domain superfamily;	-	sp|P05491|COX2_SOYBN Cytochrome c oxidase subunit 2 OS=Glycine max OX=3847 GN=COX2 PE=3 SV=2	0	chr5:13017597-13017615	0	0	0	0	0	0	0	0	0
SV_COMDEL_5G005410	COMDEL	86970	chr5	13416546	13503517	Csa9930_5G016230	chr5	13417045	13417283	90%coverage	GO:0015002 heme-copper terminal oxidase activity;GO:0016020 membrane;GO:0004129 cytochrome-c oxidase activity;GO:0022904 respiratory electron transport chain;GO:0019646 aerobic electron transport chain;	IPR000298 Cytochrome c oxidase subunit III-like;IPR013833 Cytochrome c oxidase, subunit III, 4-helical bundle;IPR024791 Cytochrome c oxidase subunit III;IPR033945 Cytochrome c oxidase subunit III domain;IPR035973 Cytochrome c oxidase subunit III-like superfamily;	-	sp|Q03227|COX3_VICFA Cytochrome c oxidase subunit 3 OS=Vicia faba OX=3906 GN=COX3 PE=3 SV=1	0	chr5:13019668-13019709	0	0	0	0	0	0	0	0	0
SV_COMDEL_5G005410	COMDEL	86970	chr5	13416546	13503517	Csa9930_5G016240	chr5	13418935	13418978	90%coverage	GO:0005739 mitochondrion;GO:0016021 integral component of membrane;GO:0016820 hydrolase activity, acting on acid anhydrides, catalyzing transmembrane movement of substances;	IPR009455 ATP synthase YMF19, uncharacterised, C-terminal;	-	sp|P93303|YMF19_ARATH ATP synthase protein YMF19 OS=Arabidopsis thaliana OX=3702 GN=YMF19 PE=1 SV=1	0	chr5:13019668-13019709	0	0	0	0	0	0	0	0	0
SV_COMDEL_5G005410	COMDEL	86970	chr5	13416546	13503517	Csa9930_5G016240	chr5	13424984	13425278	90%coverage	GO:0005739 mitochondrion;GO:0016021 integral component of membrane;GO:0016820 hydrolase activity, acting on acid anhydrides, catalyzing transmembrane movement of substances;	IPR009455 ATP synthase YMF19, uncharacterised, C-terminal;	-	sp|P93303|YMF19_ARATH ATP synthase protein YMF19 OS=Arabidopsis thaliana OX=3702 GN=YMF19 PE=1 SV=1	0	chr5:13019668-13019709	0	0	0	0	0	0	0	0	0
SV_COMDEL_5G005410	COMDEL	86970	chr5	13416546	13503517	Csa9930_5G016250	chr5	13426818	13427001	90%coverage	-	-	-	-	0	chr5:13019668-13019709	0	0	0	0	0	0	0	0	0
SV_COMDEL_5G005410	COMDEL	86970	chr5	13416546	13503517	Csa9930_5G016260	chr5	13432206	13432493	90%coverage	-	-	-	-	0	chr5:13019668-13019709	0	0	0	0	0	0	0	0	0
SV_COMDEL_5G005410	COMDEL	86970	chr5	13416546	13503517	Csa9930_5G016270	chr5	13433915	13434079	90%coverage	-	-	-	-	0	chr5:13019668-13019709	0	0	0	0	0	0	0	0	0
SV_COMDEL_5G005410	COMDEL	86970	chr5	13416546	13503517	Csa9930_5G016280	chr5	13436387	13436394	90%coverage	-	-	-	-	0	chr5:13019668-13019709	0	0	0	0	0	0	0	0	0
SV_COMDEL_5G005410	COMDEL	86970	chr5	13416546	13503517	Csa9930_5G016280	chr5	13436480	13436819	90%coverage	-	-	-	-	0	chr5:13019668-13019709	0	0	0	0	0	0	0	0	0
SV_COMDEL_5G005410	COMDEL	86970	chr5	13416546	13503517	Csa9930_5G016290	chr5	13438670	13438743	90%coverage	-	IPR037232 NADH:ubiquinone oxidoreductase, 30kDa subunit superfamily;	-	sp|Q34011|NDUS3_PATWE NADH dehydrogenase [ubiquinone] iron-sulfur protein 3 OS=Patellifolia webbiana OX=35923 GN=NAD9 PE=3 SV=2	0	chr5:13019668-13019709	0	0	0	0	0	0	0	0	0
SV_COMDEL_5G005410	COMDEL	86970	chr5	13416546	13503517	Csa9930_5G016290	chr5	13439089	13439323	90%coverage	-	IPR037232 NADH:ubiquinone oxidoreductase, 30kDa subunit superfamily;	-	sp|Q34011|NDUS3_PATWE NADH dehydrogenase [ubiquinone] iron-sulfur protein 3 OS=Patellifolia webbiana OX=35923 GN=NAD9 PE=3 SV=2	0	chr5:13019668-13019709	0	0	0	0	0	0	0	0	0
SV_COMDEL_5G005410	COMDEL	86970	chr5	13416546	13503517	Csa9930_5G016290	chr5	13444342	13444408	90%coverage	-	IPR037232 NADH:ubiquinone oxidoreductase, 30kDa subunit superfamily;	-	sp|Q34011|NDUS3_PATWE NADH dehydrogenase [ubiquinone] iron-sulfur protein 3 OS=Patellifolia webbiana OX=35923 GN=NAD9 PE=3 SV=2	0	chr5:13019668-13019709	0	0	0	0	0	0	0	0	0
SV_COMDEL_5G005410	COMDEL	86970	chr5	13416546	13503517	Csa9930_5G016290	chr5	13445260	13445285	90%coverage	-	IPR037232 NADH:ubiquinone oxidoreductase, 30kDa subunit superfamily;	-	sp|Q34011|NDUS3_PATWE NADH dehydrogenase [ubiquinone] iron-sulfur protein 3 OS=Patellifolia webbiana OX=35923 GN=NAD9 PE=3 SV=2	0	chr5:13019668-13019709	0	0	0	0	0	0	0	0	0
SV_COMDEL_5G005410	COMDEL	86970	chr5	13416546	13503517	Csa9930_5G016300	chr5	13460539	13460768	90%coverage	-	-	-	-	0	chr5:13019668-13019709	0	0	0	0	0	0	0	0	0
[truncated: 13,022 more rows]
