# Supplementary material for: Graph-based pan-genome reveals structural and sequence variations related to agronomic traits and domestication in cucumber
Source: Nat Commun. 2022 Feb 3;13:682. doi: 10.1038/s41467-022-28362-0 (PMC8813957; doi:10.1038/s41467-022-28362-0)
Supplement: Supplementary file 8 — Supplementary Data 5 [file 41467_2022_28362_MOESM8_ESM.xlsx]

## Sheet: Supp.Data5
Supplementary Data 5. Summary of identified selective sweeps.
Chromosome	Start	End	Length (bp)	No. of genes
chr1	310000	645000	335000	59
chr1	1360000	1410000	50000	7
chr1	5110000	5275000	165000	31
chr1	15615000	15710000	95000	12
chr1	16860000	16980000	120000	9
chr1	18075000	18165000	90000	5
chr1	18645000	18715000	70000	9
chr1	19530000	19735000	205000	17
chr1	21630000	21685000	55000	7
chr1	25535000	25635000	100000	10
chr1	25840000	25915000	75000	10
chr1	27015000	27390000	375000	28
chr1	27935000	28030000	95000	6
chr1	29960000	30110000	150000	12
chr1	30190000	30605000	415000	25
chr1	31600000	31715000	115000	10
chr1	32620000	32800000	180000	13
chr2	735000	815000	80000	11
chr2	2210000	2450000	240000	30
chr2	9520000	9595000	75000	5
chr2	9755000	9825000	70000	3
chr2	10905000	10975000	70000	6
chr2	11900000	11960000	60000	6
chr2	12120000	12265000	145000	15
chr2	12580000	12715000	135000	14
chr2	14230000	14295000	65000	8
chr2	14850000	14920000	70000	7
chr2	20115000	20220000	105000	18
chr2	21280000	21520000	240000	27
chr2	23830000	23905000	75000	9
chr2	24540000	24715000	175000	20
chr3	1285000	1355000	70000	12
chr3	4385000	4505000	120000	10
chr3	4760000	4855000	95000	6
chr3	5220000	5320000	100000	7
chr3	6675000	6745000	70000	12
chr3	7510000	7605000	95000	18
chr3	7685000	7745000	60000	9
chr3	8795000	8845000	50000	7
chr3	9040000	9125000	85000	18
chr3	10975000	11080000	105000	15
chr3	13985000	14120000	135000	14
chr3	19965000	20035000	70000	3
chr3	20110000	20220000	110000	10
chr3	22910000	22970000	60000	5
chr3	23335000	23435000	100000	7
chr3	23490000	23550000	60000	5
chr3	24155000	24375000	220000	12
chr3	29105000	29180000	75000	22
chr3	38450000	38555000	105000	10
chr3	38895000	39215000	320000	37
chr3	39340000	39395000	55000	7
chr3	39460000	39620000	160000	19
chr3	40500000	40565000	65000	0
chr3	40620000	40755000	135000	21
chr4	480000	560000	80000	17
chr4	925000	980000	55000	6
chr4	1945000	2080000	135000	27
chr4	2580000	2630000	50000	4
chr4	3305000	4060000	755000	107
chr4	5145000	5205000	60000	5
chr4	5520000	5585000	65000	10
chr4	9235000	9310000	75000	6
chr4	9660000	9730000	70000	12
chr4	13960000	14030000	70000	14
chr4	18510000	18560000	50000	5
chr4	18885000	18945000	60000	4
chr4	22755000	22810000	55000	6
chr4	25415000	25485000	70000	11
chr5	960000	1260000	300000	42
chr5	1320000	1425000	105000	13
chr5	1485000	1660000	175000	26
chr5	1980000	2755000	775000	96
chr5	7200000	7375000	175000	12
chr5	10310000	10365000	55000	2
chr5	11015000	11065000	50000	5
chr5	11530000	11695000	165000	12
chr5	12745000	12815000	70000	3
chr5	15530000	15585000	55000	1
chr5	18130000	18185000	55000	7
chr5	23060000	23140000	80000	9
chr5	23270000	23365000	95000	7
chr5	23425000	24090000	665000	69
chr5	24200000	24340000	140000	20
chr5	24775000	24830000	55000	12
chr5	24915000	24985000	70000	6
chr5	25160000	25590000	430000	62
chr5	26045000	26115000	70000	11
chr5	26285000	26375000	90000	10
chr5	27220000	27340000	120000	19
chr5	29825000	29950000	125000	16
chr5	30175000	30265000	90000	12
chr5	30480000	30585000	105000	16
chr5	31285000	31345000	60000	9
chr6	1265000	1350000	85000	8
chr6	1610000	1670000	60000	8
chr6	4650000	4740000	90000	9
chr6	5635000	5885000	250000	34
chr6	5950000	6145000	195000	33
chr6	8100000	8155000	55000	6
chr6	8295000	8475000	180000	17
chr6	8545000	8680000	135000	20
chr6	14830000	15020000	190000	18
chr6	15175000	15430000	255000	28
chr6	18860000	18945000	85000	5
chr6	22200000	22390000	190000	25
chr6	25245000	25305000	60000	7
chr6	25360000	25790000	430000	59
chr6	25930000	26010000	80000	12
chr6	26655000	26710000	55000	9
chr6	27325000	27375000	50000	9
chr6	29155000	29260000	105000	16
chr6	29815000	29885000	70000	12
chr7	13160000	13235000	75000	8
chr7	18170000	18260000	90000	17
chr7	19315000	19390000	75000	8
chr7	21605000	21705000	100000	12
