# Supplementary material for: Graph-based pan-genome reveals structural and sequence variations related to agronomic traits and domestication in cucumber
Source: Nat Commun. 2022 Feb 3;13:682. doi: 10.1038/s41467-022-28362-0 (PMC8813957; doi:10.1038/s41467-022-28362-0)
Supplement: Supplementary file 9 — Supplementary Data 6 [file 41467_2022_28362_MOESM9_ESM.xlsx]

## Sheet: Supp. Data6
Supplementary Data 6. Summary of domestication-associated SVs.
SV information based on the 9930 reference						Domestication sweeps					Genotype or coordinates in corresponding accessions
SV name	SV type	SV length	Reference chromosome	Reference start	Reference end	Domestication sweep ID	Chromosome	Start	End	Coverage	XTMC	Cu2	Cuc37	Gy14	9110gt	Cuc80	Cuc64	W4	W8	Hx14	Hx117
SV_COMDEL_1G000020	COMDEL	51	chr1	353791	353848	chr1_1	chr1	310000	645000	90%coverage	0	0	0	0	0	0	chr1:337520-337526	0	0	0	0
SV_COMDEL_1G000030	COMDEL	407	chr1	384834	385314	chr1_1	chr1	310000	645000	90%coverage	0	0	0	0	0	0	chr1:368412-368485	0	0	0	0
SV_COMDEL_1G000040	COMDEL	61	chr1	404834	404897	chr1_1	chr1	310000	645000	90%coverage	0	0	0	0	0	0	chr1:387994-387997	chr1:375443-375446	0	0	0
SV_COMDEL_1G000960	COMDEL	331	chr1	5113847	5114239	chr1_3	chr1	5110000	5275000	90%coverage	0	0	0	0	0	0	chr1:5148921-5148982	0	0	0	0
SV_COMDEL_1G005520	COMDEL	363.33	chr1	15628669	15629038	chr1_4	chr1	15615000	15710000	90%coverage	0	0	0	0	0	0	chr1:15215793-15215798	chr1:14265382-14265387	chr1:14974957-14974968	0	0
SV_COMDEL_1G005530	COMDEL	52	chr1	15658588	15658658	chr1_4	chr1	15615000	15710000	90%coverage	0	0	0	0	0	0	chr1:15244973-15244991	0	0	0	0
SV_COMDEL_1G005540	COMDEL	2821	chr1	15691243	15694140	chr1_4	chr1	15615000	15710000	90%coverage	0	0	0	0	0	0	chr1:15277473-15277549	chr1:14326794-14326870	chr1:15034974-15035050	0	0
SV_COMDEL_1G005550	COMDEL	650	chr1	15691399	15692099	chr1_4	chr1	15615000	15710000	90%coverage	0	0	0	0	0	0	0	0	0	0	chr1:14642926-14642976
SV_COMDEL_1G005560	COMDEL	483	chr1	15692264	15693088	chr1_4	chr1	15615000	15710000	90%coverage	0	0	0	0	0	0	0	0	0	0	chr1:14645899-14646240
SV_COMDEL_1G005570	COMDEL	1450	chr1	15693099	15694621	chr1_4	chr1	15615000	15710000	90%coverage	0	0	0	0	0	0	0	0	0	0	chr1:14646251-14646323
SV_COMDEL_1G005580	COMDEL	1421	chr1	15694151	15695636	chr1_4	chr1	15615000	15710000	90%coverage	0	0	0	0	0	0	chr1:15277560-15277624	chr1:14326881-14326945	chr1:15035061-15035125	0	0
SV_COMDEL_1G005590	COMDEL	945	chr1	15694632	15695580	chr1_4	chr1	15615000	15710000	90%coverage	0	0	0	0	0	0	0	0	0	0	chr1:14646334-14646337
SV_COMDEL_1G005600	COMDEL	713	chr1	15695592	15696307	chr1_4	chr1	15615000	15710000	90%coverage	0	0	0	0	0	0	0	0	0	0	chr1:14646349-14646351
SV_COMDEL_1G005610	COMDEL	514	chr1	15695648	15696174	chr1_4	chr1	15615000	15710000	90%coverage	0	0	0	0	0	0	chr1:15277636-15277648	chr1:14326957-14326969	chr1:15035137-15035149	0	0
SV_COMDEL_1G005620	COMDEL	75	chr1	15696189	15696393	chr1_4	chr1	15615000	15710000	90%coverage	0	0	0	0	0	0	chr1:15277663-15277792	0	chr1:15035164-15035293	0	0
SV_COMDEL_1G006040	COMDEL	151	chr1	16866238	16866399	chr1_5	chr1	16860000	16980000	90%coverage	0	0	0	0	0	0	0	chr1:15561059-15561069	0	0	0
SV_COMDEL_1G006050	COMDEL	22474	chr1	16878633	16901108	chr1_5	chr1	16860000	16980000	90%coverage	0	0	0	0	0	0	0	chr1:15573276-15573277	0	0	0
SV_COMDEL_1G006060	COMDEL	219	chr1	16912902	16913167	chr1_5	chr1	16860000	16980000	90%coverage	0	0	0	0	0	0	0	chr1:15587266-15587312	0	0	0
SV_COMDEL_1G006070	COMDEL	51	chr1	16913688	16913740	chr1_5	chr1	16860000	16980000	90%coverage	0	0	0	0	0	0	chr1:16499232-16499233	0	0	0	0
SV_COMDEL_1G006080	COMDEL	245	chr1	16944961	16945330	chr1_5	chr1	16860000	16980000	90%coverage	0	0	0	0	0	0	chr1:16530411-16530535	0	0	0	0
SV_COMDEL_1G006090	COMDEL	51	chr1	16948735	16948805	chr1_5	chr1	16860000	16980000	90%coverage	0	0	0	0	0	0	0	0	chr1:16273717-16273736	0	0
SV_COMDEL_1G006100	COMDEL	87	chr1	16970983	16971129	chr1_5	chr1	16860000	16980000	90%coverage	0	0	0	0	0	0	0	chr1:15645340-15645399	0	0	0
SV_COMDEL_1G006110	COMDEL	130	chr1	16971338	16971689	chr1_5	chr1	16860000	16980000	90%coverage	0	0	0	0	0	0	0	chr1:15645769-15645990	0	0	0
SV_COMDEL_1G006810	COMDEL	55	chr1	18093739	18093798	chr1_6	chr1	18075000	18165000	90%coverage	0	0	0	0	0	0	0	0	chr1:17450852-17450856	0	0
SV_COMDEL_1G006820	COMDEL	52	chr1	18115931	18115990	chr1_6	chr1	18075000	18165000	90%coverage	0	0	0	0	0	0	chr1:17742174-17742181	0	chr1:17472490-17472497	0	0
SV_COMDEL_1G006830	COMDEL	76	chr1	18139563	18139642	chr1_6	chr1	18075000	18165000	90%coverage	0	0	0	0	0	0	chr1:17769357-17769360	0	0	0	0
SV_COMDEL_1G006840	COMDEL	1835	chr1	18148049	18149895	chr1_6	chr1	18075000	18165000	90%coverage	0	0	0	0	0	0	chr1:17777588-17777599	0	chr1:17507881-17507892	0	0
SV_COMDEL_1G007040	COMDEL	331	chr1	18668267	18668599	chr1_7	chr1	18645000	18715000	90%coverage	0	0	0	0	0	0	0	0	0	chr1:17806583-17806584	chr1:17592406-17592407
SV_COMDEL_1G007280	COMDEL	57	chr1	19558612	19558671	chr1_8	chr1	19530000	19735000	90%coverage	0	0	0	0	0	0	chr1:19181768-19181770	0	chr1:18886366-18886368	0	0
SV_COMDEL_1G007290	COMDEL	296	chr1	19716897	19717211	chr1_8	chr1	19530000	19735000	90%coverage	0	0	0	0	0	0	chr1:19352990-19353008	0	chr1:19063221-19063239	0	0
SV_COMDEL_1G008100	COMDEL	76	chr1	21677353	21677479	chr1_9	chr1	21630000	21685000	90%coverage	0	0	0	0	0	0	0	0	0	0	chr1:20537930-20537980
SV_COMDEL_1G010000	COMDEL	329	chr1	25534906	25535279	chr1_10	chr1	25535000	25635000	50%coverage	0	0	0	0	0	0	0	chr1:25120556-25120600	0	0	0
SV_COMDEL_1G010010	COMDEL	81	chr1	25535525	25535624	chr1_10	chr1	25535000	25635000	90%coverage	0	0	0	0	0	0	chr1:25299084-25299102	0	0	0	0
SV_COMDEL_1G010020	COMDEL	93	chr1	25612789	25612889	chr1_10	chr1	25535000	25635000	90%coverage	0	0	0	0	0	0	0	0	chr1:24932322-24932329	0	0
SV_COMDEL_1G010120	COMDEL	59	chr1	25875098	25875168	chr1_11	chr1	25840000	25915000	90%coverage	0	0	0	0	0	0	chr1:25638631-25638642	0	0	0	0
SV_COMDEL_1G010130	COMDEL	197	chr1	25877531	25877734	chr1_11	chr1	25840000	25915000	90%coverage	0	0	0	0	0	0	0	chr1:25463374-25463380	0	0	0
SV_COMDEL_1G010140	COMDEL	217	chr1	25891073	25891305	chr1_11	chr1	25840000	25915000	90%coverage	0	0	0	0	0	0	0	chr1:25476643-25476658	0	0	0
SV_COMDEL_1G010510	COMDEL	168	chr1	27016844	27017018	chr1_12	chr1	27015000	27390000	90%coverage	0	0	0	0	0	0	chr1:26775342-26775348	0	0	0	0
SV_COMDEL_1G010520	COMDEL	21202	chr1	27017674	27038887	chr1_12	chr1	27015000	27390000	90%coverage	0	0	0	0	0	0	chr1:26776004-26776015	0	0	0	0
SV_COMDEL_1G010530	COMDEL	87	chr1	27031127	27031220	chr1_12	chr1	27015000	27390000	90%coverage	0	0	0	0	0	0	0	0	chr1:26332937-26332943	0	0
SV_COMDEL_1G010540	COMDEL	51	chr1	27044116	27044177	chr1_12	chr1	27015000	27390000	90%coverage	0	0	0	0	0	0	chr1:26782280-26782290	0	0	0	0
SV_COMDEL_1G010550	COMDEL	965	chr1	27044381	27045354	chr1_12	chr1	27015000	27390000	90%coverage	0	0	0	0	0	0	0	0	chr1:26347099-26347107	0	0
SV_COMDEL_1G010560	COMDEL	431	chr1	27076166	27076611	chr1_12	chr1	27015000	27390000	90%coverage	0	0	0	0	0	0	0	chr1:26667285-26667299	0	0	0
SV_COMDEL_1G010570	COMDEL	268	chr1	27192795	27193093	chr1_12	chr1	27015000	27390000	90%coverage	0	0	0	0	0	0	0	0	chr1:26496079-26496109	0	0
SV_COMDEL_1G010580	COMDEL	593.5	chr1	27259776	27260385	chr1_12	chr1	27015000	27390000	90%coverage	0	0	0	0	0	0	0	chr1:27125378-27125392	chr1:26562944-26562967	0	0
SV_COMDEL_1G010590	COMDEL	255	chr1	27263928	27264190	chr1_12	chr1	27015000	27390000	90%coverage	0	0	0	0	0	0	chr1:27001506-27001513	0	0	0	0
SV_COMDEL_1G010600	COMDEL	80	chr1	27372849	27372977	chr1_12	chr1	27015000	27390000	90%coverage	0	0	0	0	0	0	chr1:27112289-27112337	chr1:27237959-27238007	chr1:26676965-26677013	0	0
SV_COMDEL_1G010610	COMDEL	69.33	chr1	27373283	27373391	chr1_12	chr1	27015000	27390000	90%coverage	0	0	0	0	0	0	chr1:27112639-27112679	chr1:27238338-27238357	chr1:26677318-26677358	0	0
SV_COMDEL_1G010620	COMDEL	76	chr1	27373952	27374038	chr1_12	chr1	27015000	27390000	90%coverage	0	0	0	0	0	0	0	chr1:27238911-27238921	0	0	0
SV_COMDEL_1G010630	COMDEL	61	chr1	27373973	27374083	chr1_12	chr1	27015000	27390000	90%coverage	0	0	0	0	0	0	chr1:27113295-27113344	0	chr1:26677940-26677989	0	0
SV_COMDEL_1G010640	COMDEL	1530	chr1	27376281	27377910	chr1_12	chr1	27015000	27390000	90%coverage	chr1:25725181-25725280	0	0	0	0	0	0	0	0	0	0
SV_COMDEL_1G010950	COMDEL	222	chr1	27939246	27939469	chr1_13	chr1	27935000	28030000	90%coverage	0	0	0	0	0	0	chr1:27663852-27663853	0	chr1:27231386-27231387	0	0
SV_COMDEL_1G010960	COMDEL	79	chr1	27986929	27987021	chr1_13	chr1	27935000	28030000	90%coverage	0	0	0	0	0	0	0	chr1:27844588-27844601	0	0	0
SV_COMDEL_1G011810	COMDEL	66	chr1	29979516	29979585	chr1_14	chr1	29960000	30110000	90%coverage	0	0	0	0	0	0	chr1:29797860-29797863	chr1:29947040-29947048	0	0	0
SV_COMDEL_1G011820	COMDEL	667	chr1	30007116	30007835	chr1_14	chr1	29960000	30110000	90%coverage	0	0	0	0	0	0	0	chr1:29974575-29974627	0	0	0
SV_COMDEL_1G011830	COMDEL	66	chr1	30017635	30017793	chr1_14	chr1	29960000	30110000	90%coverage	0	0	0	0	0	0	0	chr1:29984446-29984538	0	0	0
SV_COMDEL_1G011840	COMDEL	1492	chr1	30057015	30058569	chr1_14	chr1	29960000	30110000	90%coverage	0	0	0	0	0	0	0	0	chr1:29487479-29487541	0	0
SV_COMDEL_1G011850	COMDEL	110	chr1	30089295	30089414	chr1_14	chr1	29960000	30110000	90%coverage	0	0	0	0	0	0	0	0	chr1:29527182-29527191	0	0
SV_COMDEL_1G011860	COMDEL	289	chr1	30095139	30095446	chr1_14	chr1	29960000	30110000	90%coverage	0	0	0	0	0	0	chr1:29911662-29911680	0	0	0	0
SV_COMDEL_1G011890	COMDEL	1591	chr1	30193201	30194864	chr1_15	chr1	30190000	30605000	90%coverage	0	0	0	0	0	0	0	0	chr1:29632443-29632515	0	0
SV_COMDEL_1G011900	COMDEL	57	chr1	30207729	30207787	chr1_15	chr1	30190000	30605000	90%coverage	0	0	0	0	0	0	chr1:30024271-30024272	0	chr1:29645284-29645285	0	0
SV_COMDEL_1G011910	COMDEL	58	chr1	30261802	30261875	chr1_15	chr1	30190000	30605000	90%coverage	0	0	0	0	0	0	0	0	chr1:29702242-29702257	0	0
SV_COMDEL_1G011920	COMDEL	125	chr1	30269169	30269328	chr1_15	chr1	30190000	30605000	90%coverage	0	0	0	0	0	0	0	0	0	chr1:29330680-29330714	0
SV_COMDEL_1G011930	COMDEL	2030	chr1	30297398	30299564	chr1_15	chr1	30190000	30605000	90%coverage	0	0	0	0	0	0	chr1:30116220-30116356	0	0	0	0
SV_COMDEL_1G011940	COMDEL	565	chr1	30297954	30298656	chr1_15	chr1	30190000	30605000	90%coverage	0	0	0	0	0	0	0	0	0	chr1:29359195-29359332	0
SV_COMDEL_1G011950	COMDEL	595	chr1	30298668	30299279	chr1_15	chr1	30190000	30605000	90%coverage	0	0	0	0	0	0	0	0	0	chr1:29359344-29359360	0
SV_COMDEL_1G011960	COMDEL	110	chr1	30299591	30299713	chr1_15	chr1	30190000	30605000	90%coverage	0	0	0	0	0	0	0	chr1:30273535-30273547	0	0	0
SV_COMDEL_1G011970	COMDEL	150	chr1	30299656	30299860	chr1_15	chr1	30190000	30605000	90%coverage	0	0	0	0	0	0	chr1:30116401-30116455	0	0	0	0
SV_COMDEL_1G011980	COMDEL	90	chr1	30299873	30300260	chr1_15	chr1	30190000	30605000	90%coverage	0	0	0	0	0	0	chr1:30116468-30116765	0	0	0	0
SV_COMDEL_1G011990	COMDEL	90	chr1	30299927	30300090	chr1_15	chr1	30190000	30605000	90%coverage	0	0	0	0	0	0	0	0	0	chr1:29360658-29360731	0
SV_COMDEL_1G012000	COMDEL	77	chr1	30300117	30300391	chr1_15	chr1	30190000	30605000	90%coverage	0	0	0	0	0	0	0	0	0	chr1:29361881-29362078	0
SV_COMDEL_1G012010	COMDEL	124	chr1	30300402	30300549	chr1_15	chr1	30190000	30605000	90%coverage	0	0	0	0	0	0	0	0	0	chr1:29362089-29362112	0
SV_COMDEL_1G012020	COMDEL	135	chr1	30300845	30300986	chr1_15	chr1	30190000	30605000	90%coverage	0	0	0	0	0	0	0	0	0	chr1:29369140-29369146	0
SV_COMDEL_1G012030	COMDEL	72	chr1	30300859	30301346	chr1_15	chr1	30190000	30605000	90%coverage	0	0	0	0	0	0	0	chr1:30274607-30275022	0	0	0
SV_COMDEL_1G012040	COMDEL	251	chr1	30301124	30301482	chr1_15	chr1	30190000	30605000	90%coverage	0	0	0	0	0	0	chr1:30118248-30118355	0	0	0	0
SV_COMDEL_1G012050	COMDEL	215	chr1	30301333	30302067	chr1_15	chr1	30190000	30605000	90%coverage	0	0	0	0	0	0	0	0	0	chr1:29371729-29372248	0
SV_COMDEL_1G012060	COMDEL	588	chr1	30301357	30302059	chr1_15	chr1	30190000	30605000	90%coverage	0	0	0	0	0	0	0	chr1:30275033-30275147	0	0	0
SV_COMDEL_1G012070	COMDEL	5431	chr1	30306996	30312479	chr1_15	chr1	30190000	30605000	90%coverage	0	0	0	0	0	0	0	chr1:30280250-30280302	0	chr1:29377228-29377280	0
SV_COMDEL_1G012080	COMDEL	540	chr1	30321979	30322529	chr1_15	chr1	30190000	30605000	90%coverage	0	0	0	0	0	0	chr1:30136770-30136780	0	0	0	0
SV_COMDEL_1G012090	COMDEL	80	chr1	30327942	30328028	chr1_15	chr1	30190000	30605000	90%coverage	0	0	0	0	0	0	0	chr1:30296186-30296192	0	0	0
SV_COMDEL_1G012100	COMDEL	485	chr1	30328442	30328999	chr1_15	chr1	30190000	30605000	90%coverage	0	0	0	0	0	0	0	chr1:30296606-30296678	0	0	0
SV_COMDEL_1G012110	COMDEL	815	chr1	30329331	30330280	chr1_15	chr1	30190000	30605000	90%coverage	0	0	0	0	0	0	0	chr1:30298136-30298270	0	0	0
SV_COMDEL_1G012120	COMDEL	125	chr1	30331034	30331184	chr1_15	chr1	30190000	30605000	90%coverage	0	0	0	0	0	0	0	chr1:30299995-30300020	0	0	0
SV_COMDEL_1G012130	COMDEL	4791	chr1	30332164	30336962	chr1_15	chr1	30190000	30605000	90%coverage	0	0	0	0	0	0	0	chr1:30301015-30301022	0	0	0
SV_COMDEL_1G012140	COMDEL	442	chr1	30381738	30382237	chr1_15	chr1	30190000	30605000	90%coverage	0	0	0	0	0	0	chr1:30197889-30197946	0	0	0	0
SV_COMDEL_1G012150	COMDEL	895	chr1	30398125	30399119	chr1_15	chr1	30190000	30605000	90%coverage	chr1:28794146-28794245	0	0	0	0	0	0	0	0	0	0
SV_COMDEL_1G012160	COMDEL	605	chr1	30414089	30414846	chr1_15	chr1	30190000	30605000	90%coverage	0	0	0	0	0	0	0	0	0	chr1:29466909-29467061	0
SV_COMDEL_1G012170	COMDEL	159	chr1	30501877	30502042	chr1_15	chr1	30190000	30605000	90%coverage	0	0	0	0	0	0	0	0	chr1:29950893-29950899	0	0
SV_COMDEL_1G012180	COMDEL	3948	chr1	30525760	30529721	chr1_15	chr1	30190000	30605000	90%coverage	0	0	0	0	0	0	0	0	0	chr1:29575122-29575135	0
SV_COMDEL_1G012660	COMDEL	232	chr1	31628508	31628741	chr1_16	chr1	31600000	31715000	90%coverage	0	0	0	0	0	0	chr1:31581524-31581525	0	0	0	0
SV_COMDEL_1G012670	COMDEL	173	chr1	31630947	31631146	chr1_16	chr1	31600000	31715000	90%coverage	0	0	0	0	0	0	chr1:31583691-31583717	0	0	0	0
SV_COMDEL_1G012680	COMDEL	172	chr1	31658946	31659144	chr1_16	chr1	31600000	31715000	90%coverage	0	0	0	0	0	chr1:31571907-31571933	0	0	0	0	0
SV_COMDEL_1G012690	COMDEL	141	chr1	31666470	31666612	chr1_16	chr1	31600000	31715000	90%coverage	0	0	0	0	0	0	0	0	chr1:31286300-31286301	0	0
SV_COMDEL_1G012700	COMDEL	725	chr1	31668383	31669116	chr1_16	chr1	31600000	31715000	90%coverage	0	0	0	0	0	0	0	0	chr1:31286744-31286752	0	0
SV_COMDEL_1G012710	COMDEL	223	chr1	31671113	31671348	chr1_16	chr1	31600000	31715000	90%coverage	0	0	0	0	0	0	0	chr1:32008392-32008404	0	0	0
SV_COMDEL_1G012720	COMDEL	609	chr1	31678337	31678971	chr1_16	chr1	31600000	31715000	90%coverage	0	0	0	0	0	0	chr1:31633357-31633382	0	0	0	0
SV_COMDEL_1G013280	COMDEL	1111	chr1	32625087	32626242	chr1_17	chr1	32620000	32800000	90%coverage	0	0	0	0	0	0	chr1:32613896-32613940	0	0	0	0
SV_COMDEL_1G013290	COMDEL	134	chr1	32626268	32626403	chr1_17	chr1	32620000	32800000	90%coverage	0	0	0	0	0	0	0	0	chr1:32245349-32245350	0	0
SV_COMDEL_1G013300	COMDEL	134	chr1	32643349	32643496	chr1_17	chr1	32620000	32800000	90%coverage	0	0	0	0	0	0	0	0	0	chr1:31079824-31079837	0
SV_COMDEL_1G013310	COMDEL	216	chr1	32681333	32681558	chr1_17	chr1	32620000	32800000	90%coverage	0	0	0	0	0	0	chr1:32667331-32667340	0	0	0	0
SV_COMDEL_1G013320	COMDEL	68	chr1	32682521	32682618	chr1_17	chr1	32620000	32800000	90%coverage	0	0	0	0	0	0	chr1:32668316-32668345	0	0	0	0
SV_COMDEL_1G013330	COMDEL	181	chr1	32682630	32683239	chr1_17	chr1	32620000	32800000	90%coverage	0	0	0	0	0	0	chr1:32668357-32668785	0	0	0	0
SV_COMDEL_1G013340	COMDEL	289	chr1	32703686	32703983	chr1_17	chr1	32620000	32800000	90%coverage	0	0	0	0	0	0	0	0	0	chr1:31020675-31020683	0
SV_COMDEL_2G000110	COMDEL	131	chr2	739538	739677	chr2_18	chr2	735000	815000	90%coverage	0	0	0	0	0	0	0	0	chr2:585718-585726	0	0
SV_COMDEL_2G000290	COMDEL	69	chr2	2253498	2253573	chr2_19	chr2	2210000	2450000	90%coverage	0	0	0	0	0	0	chr2:2139621-2139627	0	chr2:2100966-2100972	0	0
SV_COMDEL_2G000300	COMDEL	224	chr2	2304884	2305132	chr2_19	chr2	2210000	2450000	90%coverage	0	0	0	0	0	0	0	0	chr2:2152774-2152798	0	0
SV_COMDEL_2G000310	COMDEL	177	chr2	2419820	2420015	chr2_19	chr2	2210000	2450000	90%coverage	0	0	0	0	0	0	chr2:2303055-2303072	0	chr2:2264120-2264138	0	0
SV_COMDEL_2G004250	COMDEL	74	chr2	9520266	9520345	chr2_20	chr2	9520000	9595000	90%coverage	0	0	0	0	0	0	chr2:9525613-9525618	chr2:9409231-9409236	chr2:9658601-9658606	chr2:9360981-9360986	0
SV_COMDEL_2G004260	COMDEL	134	chr2	9530354	9530500	chr2_20	chr2	9520000	9595000	90%coverage	0	0	0	0	0	0	0	chr2:9419282-9419294	0	0	0
SV_COMDEL_2G004270	COMDEL	301	chr2	9536675	9537008	chr2_20	chr2	9520000	9595000	90%coverage	0	0	0	0	0	0	0	chr2:9425479-9425511	0	0	0
SV_COMDEL_2G004280	COMDEL	332	chr2	9563706	9564044	chr2_20	chr2	9520000	9595000	90%coverage	0	0	0	0	0	0	0	0	0	chr2:9397510-9397516	0
SV_COMDEL_2G004290	COMDEL	56	chr2	9564081	9564330	chr2_20	chr2	9520000	9595000	90%coverage	0	0	0	0	0	0	0	0	0	chr2:9397553-9397746	0
SV_COMDEL_2G004410	COMDEL	64	chr2	9756001	9756066	chr2_21	chr2	9755000	9825000	90%coverage	0	0	0	0	0	0	0	chr2:9680932-9680933	0	0	0
SV_COMDEL_2G004420	COMDEL	1959	chr2	9766239	9768206	chr2_21	chr2	9755000	9825000	90%coverage	0	chr2:9677407-9677415	0	0	0	0	0	0	0	0	0
SV_COMDEL_2G004430	COMDEL	1698	chr2	9767115	9768827	chr2_21	chr2	9755000	9825000	90%coverage	0	0	0	0	0	0	chr2:9794319-9794333	chr2:9691975-9691989	chr2:9926648-9926662	0	0
SV_COMDEL_2G005160	COMDEL	434	chr2	10957301	10957745	chr2_22	chr2	10905000	10975000	90%coverage	0	0	0	0	0	0	chr2:11098033-11098043	0	chr2:11250235-11250245	0	0
SV_COMDEL_2G005170	COMDEL	150	chr2	10958142	10958298	chr2_22	chr2	10905000	10975000	90%coverage	0	0	chr2:10860516-10860522	0	chr2:10835129-10835135	0	0	0	0	0	0
SV_COMDEL_2G005620	COMDEL	147	chr2	11902831	11903080	chr2_23	chr2	11900000	11960000	90%coverage	0	0	0	0	0	0	chr2:12039985-12040087	0	0	0	0
SV_COMDEL_2G005660	COMDEL	80	chr2	12124979	12125068	chr2_24	chr2	12120000	12265000	90%coverage	0	0	0	0	0	0	0	0	chr2:12425696-12425705	0	0
SV_COMDEL_2G005670	COMDEL	731	chr2	12167404	12168142	chr2_24	chr2	12120000	12265000	90%coverage	0	0	0	0	0	0	chr2:12299092-12299099	chr2:12134020-12134027	chr2:12459776-12459783	0	0
SV_COMDEL_2G005680	COMDEL	227	chr2	12185213	12185698	chr2_24	chr2	12120000	12265000	90%coverage	0	0	0	0	0	0	0	0	chr2:12488848-12489106	0	0
SV_COMDEL_2G005690	COMDEL	171	chr2	12187491	12187721	chr2_24	chr2	12120000	12265000	90%coverage	0	0	0	0	0	0	0	0	chr2:12508379-12508438	0	0
SV_COMDEL_2G005700	COMDEL	674	chr2	12238789	12239471	chr2_24	chr2	12120000	12265000	90%coverage	0	0	0	0	0	0	0	0	0	chr2:12063754-12063762	chr2:12208228-12208236
SV_COMDEL_2G005710	COMDEL	62	chr2	12239484	12239583	chr2_24	chr2	12120000	12265000	90%coverage	0	0	0	0	0	0	0	0	0	chr2:12063775-12063812	chr2:12208249-12208286
SV_COMDEL_2G005720	COMDEL	328	chr2	12239594	12239964	chr2_24	chr2	12120000	12265000	90%coverage	0	0	0	0	0	0	0	0	0	chr2:12063823-12063865	chr2:12208297-12208339
SV_COMDEL_2G005730	COMDEL	206	chr2	12255697	12255916	chr2_24	chr2	12120000	12265000	90%coverage	0	0	0	0	0	0	0	chr2:12226158-12226171	0	0	0
SV_COMDEL_2G005870	COMDEL	405	chr2	12677681	12678208	chr2_25	chr2	12580000	12715000	90%coverage	0	0	0	0	chr2:12555177-12555299	0	0	0	0	0	0
SV_COMDEL_2G006690	COMDEL	86	chr2	14234075	14234181	chr2_26	chr2	14230000	14295000	90%coverage	0	0	0	0	0	0	chr2:14429240-14429260	0	0	0	0
SV_COMDEL_2G006700	COMDEL	396	chr2	14245614	14246342	chr2_26	chr2	14230000	14295000	90%coverage	0	0	0	0	0	0	chr2:14440831-14441164	0	0	chr2:14062527-14062860	chr2:14189913-14190243
SV_COMDEL_2G006710	COMDEL	93	chr2	14245688	14245785	chr2_26	chr2	14230000	14295000	90%coverage	0	0	0	0	0	0	0	0	chr2:14794301-14794305	0	0
SV_COMDEL_2G006720	COMDEL	158	chr2	14245868	14246107	chr2_26	chr2	14230000	14295000	90%coverage	0	0	0	0	0	0	0	0	chr2:14794613-14794694	0	0
SV_COMDEL_2G006730	COMDEL	111.5	chr2	14246355	14246551	chr2_26	chr2	14230000	14295000	90%coverage	0	0	0	0	0	0	chr2:14441177-14441262	0	0	chr2:14062873-14062957	0
SV_COMDEL_2G006740	COMDEL	70.5	chr2	14246656	14246907	chr2_26	chr2	14230000	14295000	90%coverage	0	0	0	0	0	0	chr2:14442504-14442672	0	chr2:14795516-14795703	0	0
SV_COMDEL_2G006900	COMDEL	563	chr2	14866472	14867040	chr2_27	chr2	14850000	14920000	90%coverage	0	0	0	0	0	0	chr2:15097839-15097844	0	chr2:15419777-15419782	0	0
SV_COMDEL_2G008090	COMDEL	91	chr2	20132416	20132520	chr2_28	chr2	20115000	20220000	90%coverage	0	0	0	0	0	0	0	0	chr2:19652149-19652162	0	0
SV_COMDEL_2G008100	COMDEL	516.5	chr2	20206981	20207509	chr2_28	chr2	20115000	20220000	90%coverage	0	0	0	0	0	0	chr2:26488113-26488124	0	chr2:19726777-19726782	0	0
SV_COMDEL_2G008110	COMDEL	101	chr2	20206983	20207109	chr2_28	chr2	20115000	20220000	90%coverage	0	0	0	0	0	0	0	0	0	0	chr2:19962144-19962169
SV_COMDEL_2G008120	COMDEL	53	chr2	20211687	20211746	chr2_28	chr2	20115000	20220000	90%coverage	0	0	0	0	0	0	0	0	chr2:19731035-19731041	0	0
SV_COMDEL_2G008340	COMDEL	122	chr2	21441166	21441356	chr2_29	chr2	21280000	21520000	90%coverage	0	0	0	0	0	0	chr2:27725847-27725915	chr2:20963061-20963127	chr2:20977927-20977995	0	0
SV_COMDEL_2G008350	COMDEL	71	chr2	21446061	21446189	chr2_29	chr2	21280000	21520000	90%coverage	0	0	0	0	0	0	0	chr2:20968028-20968085	0	0	0
SV_COMDEL_2G008360	COMDEL	214	chr2	21463391	21463608	chr2_29	chr2	21280000	21520000	90%coverage	0	0	0	0	0	0	0	chr2:20985471-20985474	0	0	0
SV_COMDEL_2G008370	COMDEL	155	chr2	21489449	21489630	chr2_29	chr2	21280000	21520000	90%coverage	0	0	0	0	0	0	0	0	chr2:21031210-21031236	0	0
SV_COMDEL_2G008380	COMDEL	244	chr2	21503125	21503412	chr2_29	chr2	21280000	21520000	90%coverage	0	0	0	0	0	0	0	0	0	chr2:20851831-20851874	0
SV_COMDEL_2G009220	COMDEL	76	chr2	23832016	23832093	chr2_30	chr2	23830000	23905000	90%coverage	0	0	0	0	0	0	chr2:30259858-30259859	0	0	0	0
SV_COMDEL_2G009520	COMDEL	73	chr2	24612500	24612596	chr2_31	chr2	24540000	24715000	90%coverage	0	0	0	0	0	0	chr2:31048555-31048578	0	0	0	0
SV_COMDEL_2G009530	COMDEL	345	chr2	24641197	24641551	chr2_31	chr2	24540000	24715000	90%coverage	0	0	0	0	0	0	chr2:31077481-31077490	0	0	0	0
SV_COMDEL_2G009540	COMDEL	764	chr2	24679538	24680331	chr2_31	chr2	24540000	24715000	90%coverage	0	0	0	0	0	0	0	0	chr2:24479403-24479432	0	0
SV_COMDEL_3G000300	COMDEL	254	chr3	1313163	1313419	chr3_32	chr3	1285000	1355000	90%coverage	0	0	0	0	0	0	chr3:1190098-1190100	0	chr3:1177812-1177814	0	0
SV_COMDEL_3G000310	COMDEL	1020	chr3	1318822	1319865	chr3_32	chr3	1285000	1355000	90%coverage	0	0	0	0	0	0	0	0	0	chr3:1183717-1183740	0
SV_COMDEL_3G000320	COMDEL	334	chr3	1344897	1345240	chr3_32	chr3	1285000	1355000	90%coverage	0	0	0	0	0	0	chr3:1221632-1221641	0	0	0	0
SV_COMDEL_3G001200	COMDEL	4847	chr3	4392938	4397884	chr3_33	chr3	4385000	4505000	90%coverage	chr3:4260201-4260300	0	0	0	0	0	0	0	0	0	0
SV_COMDEL_3G001210	COMDEL	615	chr3	4412488	4413120	chr3_33	chr3	4385000	4505000	90%coverage	0	0	0	0	0	0	0	0	chr3:4296963-4296980	0	0
SV_COMDEL_3G001290	COMDEL	681	chr3	4802958	4803651	chr3_34	chr3	4760000	4855000	90%coverage	0	0	0	0	0	0	chr3:4638110-4638122	0	0	0	0
SV_COMDEL_3G001300	COMDEL	3257	chr3	4806245	4809576	chr3_34	chr3	4760000	4855000	90%coverage	0	0	chr3:4703137-4703211	chr3:4701041-4701115	0	chr3:4733135-4733209	chr3:4640724-4640798	0	chr3:4668810-4668884	chr3:4671765-4671839	chr3:4743604-4743678
SV_COMDEL_3G001350	COMDEL	51	chr3	5247280	5247343	chr3_35	chr3	5220000	5320000	90%coverage	0	0	0	0	0	0	0	0	chr3:5110728-5110740	0	0
SV_COMDEL_3G001360	COMDEL	365	chr3	5251590	5251959	chr3_35	chr3	5220000	5320000	90%coverage	0	0	0	0	0	0	chr3:5061991-5061995	0	0	0	0
SV_COMDEL_3G001840	COMDEL	1500	chr3	7686936	7688444	chr3_38	chr3	7685000	7745000	90%coverage	0	0	0	0	0	0	0	chr3:7641954-7641962	0	0	0
SV_COMDEL_3G001850	COMDEL	52	chr3	7691428	7691481	chr3_38	chr3	7685000	7745000	90%coverage	0	0	0	0	0	0	chr3:7542055-7542056	0	0	0	0
SV_COMDEL_3G002240	COMDEL	200	chr3	9044977	9045192	chr3_40	chr3	9040000	9125000	90%coverage	0	0	0	0	0	0	0	0	chr3:8944034-8944049	0	0
SV_COMDEL_3G002250	COMDEL	292	chr3	9046570	9046916	chr3_40	chr3	9040000	9125000	90%coverage	0	0	0	chr3:8945067-8945121	0	0	0	0	0	0	0
SV_COMDEL_3G002260	COMDEL	96	chr3	9060176	9060282	chr3_40	chr3	9040000	9125000	90%coverage	0	0	0	0	0	0	0	0	chr3:8959093-8959103	0	0
SV_COMDEL_3G002270	COMDEL	79	chr3	9071155	9071254	chr3_40	chr3	9040000	9125000	90%coverage	0	0	0	0	0	0	0	chr3:9016782-9016802	0	0	0
SV_COMDEL_3G003630	COMDEL	107	chr3	14097450	14097568	chr3_42	chr3	13985000	14120000	90%coverage	0	0	0	0	0	0	0	0	chr3:13933765-13933776	0	0
SV_COMDEL_3G006280	COMDEL	4700	chr3	19977220	19981947	chr3_43	chr3	19965000	20035000	90%coverage	0	0	0	0	0	0	0	0	chr3:18939666-18939693	0	0
SV_COMDEL_3G006290	COMDEL	652	chr3	20002434	20003211	chr3_43	chr3	19965000	20035000	90%coverage	0	0	0	0	0	0	0	0	chr3:18961810-18961935	0	0
SV_COMDEL_3G006300	COMDEL	81	chr3	20003431	20003604	chr3_43	chr3	19965000	20035000	90%coverage	0	0	0	0	0	0	0	0	chr3:18962529-18962621	0	0
SV_COMDEL_3G006310	COMDEL	53	chr3	20012186	20012241	chr3_43	chr3	19965000	20035000	90%coverage	0	0	0	0	0	0	0	0	chr3:18967113-18967115	0	0
SV_COMDEL_3G008750	COMDEL	4150	chr3	22908960	22913118	chr3_45	chr3	22910000	22970000	50%coverage	0	0	0	0	0	0	0	0	chr3:21825493-21825501	0	0
SV_COMDEL_3G008880	COMDEL	7601	chr3	23346560	23354181	chr3_46	chr3	23335000	23435000	90%coverage	0	0	0	0	0	0	0	0	0	0	chr3:23132985-23133005
SV_COMDEL_3G008890	COMDEL	173	chr3	23351115	23351297	chr3_46	chr3	23335000	23435000	90%coverage	0	0	0	0	0	0	0	chr3:23355321-23355330	chr3:22244642-22244651	0	0
SV_COMDEL_3G008900	COMDEL	59	chr3	23357532	23357602	chr3_46	chr3	23335000	23435000	90%coverage	0	0	0	0	0	0	0	0	0	0	chr3:23136341-23136352
SV_COMDEL_3G008910	COMDEL	2043	chr3	23390226	23392300	chr3_46	chr3	23335000	23435000	90%coverage	0	0	0	0	0	0	0	0	chr3:22287392-22287423	0	0
SV_COMDEL_3G008920	COMDEL	156	chr3	23412181	23412358	chr3_46	chr3	23335000	23435000	90%coverage	0	0	0	0	0	0	0	chr3:23424566-23424587	chr3:22313748-22313769	0	0
SV_COMDEL_3G008990	COMDEL	2026	chr3	23498905	23501059	chr3_47	chr3	23490000	23550000	90%coverage	0	0	0	0	0	0	0	chr3:23509504-23509632	chr3:22401317-22401445	chr3:22787462-22787590	0
SV_COMDEL_3G009000	COMDEL	4263	chr3	23501071	23505421	chr3_47	chr3	23490000	23550000	90%coverage	0	0	0	0	0	0	0	chr3:23509644-23509731	chr3:22401457-22401544	chr3:22787602-22787689	0
SV_COMDEL_3G009010	COMDEL	590	chr3	23512729	23513521	chr3_47	chr3	23490000	23550000	90%coverage	0	0	0	0	0	0	0	chr3:23516985-23517178	chr3:22408804-22409006	chr3:22794943-22795136	0
SV_COMDEL_3G009020	COMDEL	343	chr3	23530722	23531071	chr3_47	chr3	23490000	23550000	90%coverage	0	0	0	0	0	0	0	0	0	chr3:22812278-22812284	0
SV_COMDEL_3G009030	COMDEL	3424	chr3	23531083	23534512	chr3_47	chr3	23490000	23550000	90%coverage	0	0	0	0	0	0	0	0	0	chr3:22812296-22812301	0
SV_COMDEL_3G009040	COMDEL	65	chr3	23534582	23534662	chr3_47	chr3	23490000	23550000	90%coverage	0	0	0	0	0	0	0	0	0	chr3:22812381-22812396	0
SV_COMDEL_3G009220	COMDEL	980	chr3	24232051	24233357	chr3_48	chr3	24155000	24375000	90%coverage	0	0	0	0	0	0	0	0	chr3:23141992-23142318	0	0
SV_COMDEL_3G009230	COMDEL	7915	chr3	24247224	24255176	chr3_48	chr3	24155000	24375000	90%coverage	0	0	0	0	0	0	chr3:25158976-25159013	0	chr3:23155400-23155437	0	0
SV_COMDEL_3G009240	COMDEL	623	chr3	24280939	24281577	chr3_48	chr3	24155000	24375000	90%coverage	0	0	0	0	0	0	0	0	chr3:23186251-23186266	0	0
SV_COMDEL_3G013860	COMDEL	345	chr3	38462711	38463114	chr3_50	chr3	38450000	38555000	90%coverage	0	0	0	0	0	0	chr3:39486203-39486261	0	chr3:38616580-38616638	0	0
SV_COMDEL_3G013870	COMDEL	336	chr3	38463128	38463467	chr3_50	chr3	38450000	38555000	90%coverage	0	0	0	0	0	0	chr3:39486275-39486278	0	chr3:38616652-38616655	0	0
SV_COMDEL_3G013880	COMDEL	1275	chr3	38463520	38464967	chr3_50	chr3	38450000	38555000	90%coverage	0	0	0	0	0	0	chr3:39487218-39487390	0	chr3:38617594-38617766	0	0
SV_COMDEL_3G013890	COMDEL	58	chr3	38472055	38472116	chr3_50	chr3	38450000	38555000	90%coverage	0	0	0	0	0	0	0	0	0	chr3:37824451-37824454	0
SV_COMDEL_3G013980	COMDEL	1872	chr3	38908939	38910845	chr3_51	chr3	38895000	39215000	90%coverage	0	0	0	0	0	0	0	chr3:39029319-39029353	0	0	chr3:38848412-38848446
SV_COMDEL_3G013990	COMDEL	1549	chr3	38994528	38996087	chr3_51	chr3	38895000	39215000	90%coverage	0	0	0	0	0	0	0	0	0	0	chr3:38928226-38928236
SV_COMDEL_3G014000	COMDEL	234	chr3	39155800	39156050	chr3_51	chr3	38895000	39215000	90%coverage	0	0	0	0	0	0	0	0	chr3:39301446-39301462	0	0
SV_COMDEL_3G014010	COMDEL	52	chr3	39164291	39164356	chr3_51	chr3	38895000	39215000	90%coverage	0	0	0	0	0	0	chr3:40179462-40179475	chr3:39276525-39276538	chr3:39309510-39309523	0	0
SV_COMDEL_3G014020	COMDEL	412	chr3	39192606	39193045	chr3_51	chr3	38895000	39215000	90%coverage	0	0	0	0	0	0	chr3:40198374-40198401	chr3:39295487-39295514	chr3:39328473-39328500	0	0
SV_COMDEL_3G014080	COMDEL	55	chr3	39490957	39491015	chr3_53	chr3	39460000	39620000	90%coverage	0	0	0	0	0	0	0	chr3:39592716-39592719	0	0	0
SV_COMDEL_3G014090	COMDEL	171	chr3	39512676	39512871	chr3_53	chr3	39460000	39620000	90%coverage	0	0	0	0	0	0	chr3:40517028-40517052	chr3:39614346-39614370	0	0	0
SV_COMDEL_3G014100	COMDEL	75	chr3	39551943	39552019	chr3_53	chr3	39460000	39620000	90%coverage	0	0	0	0	0	0	chr3:40556050-40556051	chr3:39653411-39653412	0	0	0
SV_COMDEL_3G014110	COMDEL	58	chr3	39573361	39573426	chr3_53	chr3	39460000	39620000	90%coverage	0	0	0	0	0	0	chr3:40577394-40577401	chr3:39674698-39674705	chr3:39707622-39707629	0	0
SV_COMDEL_3G014270	COMDEL	186	chr3	40546325	40546517	chr3_54	chr3	40500000	40565000	90%coverage	0	0	0	0	0	0	chr3:41538333-41538339	0	0	0	0
SV_COMDEL_3G014280	COMDEL	58.5	chr3	40688103	40688182	chr3_55	chr3	40620000	40755000	90%coverage	0	0	0	0	0	0	chr3:41679979-41680001	0	chr3:40828377-40828397	0	0
SV_COMDEL_3G014290	COMDEL	98	chr3	40713833	40714099	chr3_55	chr3	40620000	40755000	90%coverage	0	0	0	0	0	0	0	chr3:40804352-40804520	0	0	0
SV_COMDEL_3G014300	COMDEL	445	chr3	40714153	40714604	chr3_55	chr3	40620000	40755000	90%coverage	0	0	0	0	0	0	0	chr3:40804564-40804570	0	0	0
SV_COMDEL_4G000040	COMDEL	150	chr4	499474	499642	chr4_56	chr4	480000	560000	90%coverage	0	0	0	0	0	0	chr4:10279153-10279171	0	0	0	0
SV_COMDEL_4G000050	COMDEL	168	chr4	503510	503695	chr4_56	chr4	480000	560000	90%coverage	0	0	0	0	0	0	0	chr4:556284-556301	0	0	0
SV_COMDEL_4G000520	COMDEL	60	chr4	1951404	1951475	chr4_58	chr4	1945000	2080000	90%coverage	0	0	0	0	0	0	chr4:8816146-8816157	0	0	0	0
SV_COMDEL_4G000530	COMDEL	51	chr4	1957204	1957258	chr4_58	chr4	1945000	2080000	90%coverage	0	0	0	0	0	0	chr4:8810351-8810354	0	0	0	0
SV_COMDEL_4G000540	COMDEL	1807	chr4	1992424	1994235	chr4_58	chr4	1945000	2080000	90%coverage	0	0	0	0	0	0	chr4:8775231-8775235	0	0	0	0
SV_COMDEL_4G000550	COMDEL	96.5	chr4	2041807	2041942	chr4_58	chr4	1945000	2080000	90%coverage	0	0	0	0	0	0	chr4:8723109-8723147	chr4:2100611-2100636	0	0	0
SV_COMDEL_4G000560	COMDEL	51	chr4	2043101	2043161	chr4_58	chr4	1945000	2080000	90%coverage	0	0	0	0	0	0	0	chr4:2101788-2101797	0	0	0
SV_COMDEL_4G000570	COMDEL	57	chr4	2070924	2070988	chr4_58	chr4	1945000	2080000	90%coverage	0	0	0	0	0	0	chr4:8691690-8691697	0	chr4:2169952-2169959	0	0
SV_COMDEL_4G000580	COMDEL	75	chr4	2071000	2071076	chr4_58	chr4	1945000	2080000	90%coverage	0	0	0	0	0	0	0	0	chr4:2169971-2169972	0	0
SV_COMDEL_4G000920	COMDEL	76	chr4	3325194	3325277	chr4_60	chr4	3305000	4060000	90%coverage	0	0	0	0	0	0	chr4:7332754-7332761	0	0	0	0
SV_COMDEL_4G000930	COMDEL	82	chr4	3388771	3388868	chr4_60	chr4	3305000	4060000	90%coverage	0	0	0	0	0	0	0	chr4:3567722-3567737	chr4:3527408-3527423	0	0
SV_COMDEL_4G000940	COMDEL	85	chr4	3388835	3388924	chr4_60	chr4	3305000	4060000	90%coverage	0	0	0	0	0	0	chr4:7269023-7269027	0	0	0	0
SV_COMDEL_4G000950	COMDEL	111	chr4	3405487	3405624	chr4_60	chr4	3305000	4060000	90%coverage	0	0	0	0	0	0	chr4:7252377-7252403	0	chr4:3544105-3544131	0	0
SV_COMDEL_4G000960	COMDEL	86	chr4	3435831	3435923	chr4_60	chr4	3305000	4060000	90%coverage	0	0	0	0	0	0	chr4:7222299-7222305	0	0	0	0
SV_COMDEL_4G000970	COMDEL	412	chr4	3480106	3480607	chr4_60	chr4	3305000	4060000	90%coverage	0	0	0	0	0	0	0	chr4:3663746-3663835	0	0	0
SV_COMDEL_4G000980	COMDEL	60	chr4	3665749	3665832	chr4_60	chr4	3305000	4060000	90%coverage	0	0	0	0	0	0	0	chr4:3845983-3845997	chr4:3796800-3796823	0	0
SV_COMDEL_4G000990	COMDEL	149	chr4	3722935	3723126	chr4_60	chr4	3305000	4060000	90%coverage	0	0	0	0	0	0	0	0	chr4:3854515-3854557	0	0
SV_COMDEL_4G001000	COMDEL	66	chr4	3732243	3732311	chr4_60	chr4	3305000	4060000	90%coverage	0	0	0	0	0	0	chr4:6931067-6931069	0	0	0	0
SV_COMDEL_4G001010	COMDEL	51	chr4	3790324	3790387	chr4_60	chr4	3305000	4060000	90%coverage	0	0	0	0	0	0	chr4:6873202-6873214	0	chr4:3921276-3921288	0	0
SV_COMDEL_4G001020	COMDEL	95	chr4	3861427	3861530	chr4_60	chr4	3305000	4060000	90%coverage	0	0	0	0	0	0	0	chr4:4041499-4041507	chr4:3996238-3996246	0	0
SV_COMDEL_4G001030	COMDEL	76	chr4	3890075	3890153	chr4_60	chr4	3305000	4060000	90%coverage	0	0	0	0	0	0	chr4:6773494-6773496	0	0	0	0
SV_COMDEL_4G001040	COMDEL	60	chr4	3970666	3970752	chr4_60	chr4	3305000	4060000	90%coverage	0	0	0	0	0	0	chr4:6695698-6695724	0	chr4:4102334-4102360	0	0
SV_COMDEL_4G001050	COMDEL	406	chr4	4034581	4034996	chr4_60	chr4	3305000	4060000	90%coverage	0	0	0	0	0	0	0	0	chr4:4166181-4166190	0	0
SV_COMDEL_4G004300	COMDEL	768	chr4	9703021	9703818	chr4_64	chr4	9660000	9730000	90%coverage	0	0	0	0	0	chr4:9656427-9656456	0	0	0	0	0
SV_COMDEL_4G004310	COMDEL	171	chr4	9711386	9711565	chr4_64	chr4	9660000	9730000	90%coverage	0	0	0	0	0	0	chr4:873236-873244	chr4:9849330-9849338	chr4:9851672-9851680	chr4:9817072-9817080	chr4:9809713-9809721
SV_COMDEL_4G005980	COMDEL	63	chr4	14022918	14022988	chr4_65	chr4	13960000	14030000	90%coverage	0	0	0	0	0	0	0	0	chr4:12583474-12583481	0	0
SV_COMDEL_4G007730	COMDEL	60	chr4	18518900	18518975	chr4_66	chr4	18510000	18560000	90%coverage	0	0	0	0	0	0	0	0	0	0	chr4:17354307-17354322
SV_COMDEL_4G007790	COMDEL	55	chr4	18890788	18890866	chr4_67	chr4	18885000	18945000	90%coverage	0	0	0	0	0	0	chr4:18933468-18933491	0	0	0	0
SV_COMDEL_4G007800	COMDEL	803	chr4	18926903	18927712	chr4_67	chr4	18885000	18945000	90%coverage	0	0	0	0	0	0	chr4:18897661-18897667	0	0	0	0
SV_COMDEL_5G000120	COMDEL	1028	chr5	1224875	1225924	chr5_70	chr5	960000	1260000	90%coverage	0	0	0	0	0	0	0	0	chr5:2871796-2871817	0	0
SV_COMDEL_5G000130	COMDEL	1013	chr5	1224907	1225924	chr5_70	chr5	960000	1260000	90%coverage	0	0	0	0	0	0	chr5:2902818-2902822	0	0	0	0
SV_COMDEL_5G000150	COMDEL	159	chr5	1526643	1526803	chr5_72	chr5	1485000	1660000	90%coverage	0	0	0	0	0	0	chr5:2602858-2602859	0	0	0	0
SV_COMDEL_5G000160	COMDEL	123	chr5	1529867	1530000	chr5_72	chr5	1485000	1660000	90%coverage	0	0	0	0	0	0	0	0	0	chr5:1526351-1526361	0
SV_COMDEL_5G000190	COMDEL	266	chr5	2100957	2101259	chr5_73	chr5	1980000	2755000	90%coverage	0	0	0	0	0	0	chr5:2008679-2008715	0	chr5:1988841-1988877	0	0
SV_COMDEL_5G000200	COMDEL	619	chr5	2189857	2190528	chr5_73	chr5	1980000	2755000	90%coverage	0	0	0	0	0	0	chr5:1913337-1913389	chr5:2204368-2204416	chr5:1893415-1893467	0	0
SV_COMDEL_5G000210	COMDEL	1957.67	chr5	2198947	2201043	chr5_73	chr5	1980000	2755000	90%coverage	0	0	0	0	0	0	chr5:1904783-1904933	chr5:2214938-2215071	chr5:1884878-1885010	0	0
SV_COMDEL_5G000220	COMDEL	189	chr5	2201056	2201285	chr5_73	chr5	1980000	2755000	90%coverage	0	0	0	0	0	0	chr5:1904730-1904770	chr5:2215084-2215124	chr5:1884825-1884865	0	0
SV_COMDEL_5G000230	COMDEL	352	chr5	2201296	2201680	chr5_73	chr5	1980000	2755000	90%coverage	0	0	0	0	0	0	chr5:1904687-1904719	0	chr5:1884782-1884814	0	0
SV_COMDEL_5G000240	COMDEL	99	chr5	2237798	2237898	chr5_73	chr5	1980000	2755000	90%coverage	0	0	0	0	0	0	0	chr5:2246507-2246508	chr5:1849355-1849356	0	0
SV_COMDEL_5G000250	COMDEL	76	chr5	2272871	2272952	chr5_73	chr5	1980000	2755000	90%coverage	0	0	0	0	0	0	chr5:1839794-1839798	0	chr5:1815771-1815775	0	0
SV_COMDEL_5G000260	COMDEL	53	chr5	2376823	2376877	chr5_73	chr5	1980000	2755000	90%coverage	0	0	0	0	0	0	chr5:1735244-1735245	0	0	0	0
SV_COMDEL_5G000270	COMDEL	415	chr5	2468359	2468791	chr5_73	chr5	1980000	2755000	90%coverage	0	0	0	0	0	0	chr5:1643741-1643758	0	chr5:1619837-1619853	0	0
SV_COMDEL_5G000280	COMDEL	84	chr5	2486498	2486593	chr5_73	chr5	1980000	2755000	90%coverage	0	0	0	0	0	0	0	0	chr5:1601875-1601886	0	0
SV_COMDEL_5G000290	COMDEL	112	chr5	2622525	2622641	chr5_73	chr5	1980000	2755000	90%coverage	0	0	0	0	0	0	0	0	chr5:1473583-1473587	0	0
SV_COMDEL_5G000300	COMDEL	240.25	chr5	2693251	2693500	chr5_73	chr5	1980000	2755000	90%coverage	0	0	0	chr5:2685907-2685922	0	0	chr5:1417826-1417833	0	chr5:1402695-1402703	chr5:2692986-2692993	0
SV_COMDEL_5G000310	COMDEL	702	chr5	2706142	2706876	chr5_73	chr5	1980000	2755000	90%coverage	0	0	0	0	0	0	chr5:1405110-1405142	0	chr5:1389881-1389913	0	0
SV_COMDEL_5G001980	COMDEL	2828	chr5	7224419	7227270	chr5_74	chr5	7200000	7375000	90%coverage	0	0	0	0	0	0	0	0	0	0	chr5:7214453-7214476
SV_COMDEL_5G001990	COMDEL	364	chr5	7254755	7255121	chr5_74	chr5	7200000	7375000	90%coverage	0	0	0	0	0	0	chr5:10291201-10291203	0	0	chr5:7113026-7113028	0
SV_COMDEL_5G002000	COMDEL	182	chr5	7254849	7255034	chr5_74	chr5	7200000	7375000	90%coverage	0	0	0	0	0	0	0	chr5:7226054-7226057	0	0	0
SV_COMDEL_5G002010	COMDEL	228	chr5	7255399	7255721	chr5_74	chr5	7200000	7375000	90%coverage	0	0	0	0	0	0	chr5:10290827-10290921	0	0	0	0
SV_COMDEL_5G002020	COMDEL	483	chr5	7255399	7256356	chr5_74	chr5	7200000	7375000	90%coverage	0	0	0	0	0	0	0	chr5:7226241-7226715	0	chr5:7113307-7113781	0
SV_COMDEL_5G002030	COMDEL	255	chr5	7255733	7256356	chr5_74	chr5	7200000	7375000	90%coverage	0	0	0	0	0	0	chr5:10290447-10290815	0	0	0	0
SV_COMDEL_5G002040	COMDEL	119	chr5	7264518	7264649	chr5_74	chr5	7200000	7375000	90%coverage	0	0	0	0	0	0	chr5:10282955-10282967	0	0	chr5:7121254-7121266	0
SV_COMDEL_5G002050	COMDEL	160	chr5	7277256	7277419	chr5_74	chr5	7200000	7375000	90%coverage	0	0	0	0	0	0	0	chr5:7248063-7248066	0	chr5:7136552-7136555	chr5:7316139-7316142
SV_COMDEL_5G002060	COMDEL	1295	chr5	7277433	7278811	chr5_74	chr5	7200000	7375000	90%coverage	0	0	0	0	0	0	0	chr5:7248080-7248153	0	chr5:7136569-7136652	chr5:7316156-7316229
SV_COMDEL_5G003490	COMDEL	75	chr5	10355784	10355865	chr5_75	chr5	10310000	10365000	90%coverage	0	0	0	0	0	0	chr5:7681773-7681779	0	chr5:7687766-7687772	0	0
SV_COMDEL_5G004290	COMDEL	642	chr5	11057020	11057669	chr5_76	chr5	11015000	11065000	90%coverage	0	0	0	0	0	0	chr5:6966676-6966683	0	chr5:6990225-6990232	0	0
SV_COMDEL_5G004520	COMDEL	506	chr5	11549892	11550462	chr5_77	chr5	11530000	11695000	90%coverage	0	0	0	0	0	0	chr5:6487297-6487361	0	chr5:6518181-6518245	0	0
SV_COMDEL_5G004530	COMDEL	401	chr5	11623461	11623889	chr5_77	chr5	11530000	11695000	90%coverage	0	0	0	0	0	0	chr5:6427343-6427370	0	0	0	0
SV_COMDEL_5G004540	COMDEL	139	chr5	11623665	11623808	chr5_77	chr5	11530000	11695000	90%coverage	0	0	0	0	0	0	0	0	chr5:6458213-6458217	0	0
SV_COMDEL_5G004550	COMDEL	53	chr5	11678864	11678922	chr5_77	chr5	11530000	11695000	90%coverage	0	0	0	0	0	0	0	0	chr5:6411051-6411056	0	0
SV_COMDEL_5G005110	COMDEL	202	chr5	12753735	12753942	chr5_78	chr5	12745000	12815000	90%coverage	0	0	0	0	0	0	0	0	chr5:5443632-5443637	0	0
SV_COMDEL_5G005120	COMDEL	8310	chr5	12783576	12791925	chr5_78	chr5	12745000	12815000	90%coverage	0	0	0	0	0	0	chr5:5389080-5389119	0	chr5:5414403-5414442	0	0
SV_COMDEL_5G008490	COMDEL	243	chr5	18145985	18146234	chr5_80	chr5	18130000	18185000	90%coverage	0	chr5:17868246-17868252	0	0	0	0	0	0	0	0	0
SV_COMDEL_5G008500	COMDEL	183	chr5	18156860	18157063	chr5_80	chr5	18130000	18185000	90%coverage	0	0	0	0	0	0	chr5:18544969-18544985	0	chr5:18213465-18213485	0	0
SV_COMDEL_5G010720	COMDEL	85.33	chr5	23089056	23089154	chr5_81	chr5	23060000	23140000	90%coverage	0	0	0	0	0	0	chr5:22258659-22258672	chr5:22236904-22236916	chr5:21288715-21288728	0	0
SV_COMDEL_5G010730	COMDEL	135	chr5	23093647	23093786	chr5_81	chr5	23060000	23140000	90%coverage	0	0	0	0	0	0	0	chr5:22241408-22241412	0	0	0
SV_COMDEL_5G010740	COMDEL	141	chr5	23121643	23121804	chr5_81	chr5	23060000	23140000	90%coverage	0	0	0	0	0	0	chr5:22291167-22291187	0	0	0	0
SV_COMDEL_5G010750	COMDEL	1130	chr5	23131449	23132605	chr5_81	chr5	23060000	23140000	90%coverage	0	0	0	0	0	0	chr5:22305228-22305254	0	chr5:21334621-21334647	0	0
SV_COMDEL_5G010760	COMDEL	261	chr5	23139783	23140084	chr5_81	chr5	23060000	23140000	50%coverage	0	0	0	0	0	0	chr5:22312325-22312365	0	chr5:21341539-21341579	0	0
SV_COMDEL_5G010900	COMDEL	135	chr5	23293918	23294124	chr5_82	chr5	23270000	23365000	90%coverage	0	0	0	0	0	0	0	chr5:22450209-22450280	0	0	0
SV_COMDEL_5G010910	COMDEL	104	chr5	23296744	23296904	chr5_82	chr5	23270000	23365000	90%coverage	0	0	0	0	0	0	0	0	chr5:21500774-21500830	chr5:22343229-22343285	0
SV_COMDEL_5G010920	COMDEL	898.5	chr5	23296966	23297869	chr5_82	chr5	23270000	23365000	90%coverage	0	0	0	0	0	0	0	0	chr5:21500875-21500880	chr5:22343330-22343335	0
SV_COMDEL_5G010950	COMDEL	368	chr5	23503547	23503923	chr5_83	chr5	23425000	24090000	90%coverage	0	0	0	0	0	0	0	0	0	chr5:22555807-22555815	0
SV_COMDEL_5G010960	COMDEL	105	chr5	23520580	23520710	chr5_83	chr5	23425000	24090000	90%coverage	0	0	0	0	0	0	chr5:22706749-22706774	chr5:22676774-22676799	chr5:21730755-21730780	0	0
SV_COMDEL_5G010970	COMDEL	528	chr5	23521184	23521809	chr5_83	chr5	23425000	24090000	90%coverage	0	0	0	0	0	0	chr5:22707260-22707339	chr5:22677267-22677364	chr5:21731266-21731345	0	0
SV_COMDEL_5G010980	COMDEL	69	chr5	23536841	23536918	chr5_83	chr5	23425000	24090000	90%coverage	0	0	0	0	0	0	chr5:22722538-22722546	chr5:22692657-22692665	chr5:21746546-21746554	0	0
SV_COMDEL_5G010990	COMDEL	104	chr5	23536842	23536950	chr5_83	chr5	23425000	24090000	90%coverage	0	0	0	0	0	0	0	0	0	chr5:22589370-22589374	0
SV_COMDEL_5G011000	COMDEL	71	chr5	23680444	23680551	chr5_83	chr5	23425000	24090000	90%coverage	0	0	0	0	0	0	0	0	0	0	chr5:22428689-22428725
SV_COMDEL_5G011010	COMDEL	334	chr5	23826187	23826527	chr5_83	chr5	23425000	24090000	90%coverage	0	0	0	0	0	0	chr5:23024543-23024549	0	0	0	0
SV_COMDEL_5G011020	COMDEL	127	chr5	23836721	23836866	chr5_83	chr5	23425000	24090000	90%coverage	0	0	0	0	0	0	chr5:23034783-23034801	0	chr5:22052429-22052447	0	0
SV_COMDEL_5G011030	COMDEL	82	chr5	23987850	23987935	chr5_83	chr5	23425000	24090000	90%coverage	0	0	0	0	0	0	0	0	chr5:22202352-22202355	0	0
SV_COMDEL_5G011040	COMDEL	401	chr5	24040606	24041023	chr5_83	chr5	23425000	24090000	90%coverage	0	0	0	0	0	0	chr5:23237394-23237410	0	0	0	0
SV_COMDEL_5G011050	COMDEL	64	chr5	24047697	24047784	chr5_83	chr5	23425000	24090000	90%coverage	0	0	0	0	0	0	chr5:23244299-23244322	0	chr5:22262277-22262300	0	0
SV_COMDEL_5G011080	COMDEL	241	chr5	24220015	24220257	chr5_84	chr5	24200000	24340000	90%coverage	0	0	0	0	0	0	0	0	chr5:22447163-22447164	0	0
SV_COMDEL_5G011090	COMDEL	884	chr5	24331955	24332852	chr5_84	chr5	24200000	24340000	90%coverage	0	0	0	0	0	0	chr5:23541802-23541815	0	0	0	0
SV_COMDEL_5G011250	COMDEL	80	chr5	24775019	24775132	chr5_85	chr5	24775000	24830000	90%coverage	0	chr5:24481468-24481501	0	0	0	0	0	0	0	0	0
SV_COMDEL_5G011260	COMDEL	66	chr5	24812889	24812961	chr5_85	chr5	24775000	24830000	90%coverage	0	chr5:24519719-24519725	0	0	0	0	0	0	0	0	0
SV_COMDEL_5G011290	COMDEL	406	chr5	24970373	24970787	chr5_86	chr5	24915000	24985000	90%coverage	0	0	0	0	0	0	0	0	chr5:23197595-23197603	0	0
SV_COMDEL_5G011330	COMDEL	100	chr5	25160473	25160583	chr5_87	chr5	25160000	25590000	90%coverage	0	0	0	0	0	0	chr5:24384288-24384298	0	chr5:23388924-23388934	0	0
SV_COMDEL_5G011340	COMDEL	482	chr5	25160747	25161238	chr5_87	chr5	25160000	25590000	90%coverage	0	0	0	0	0	0	0	0	chr5:23389096-23389105	0	0
SV_COMDEL_5G011350	COMDEL	295	chr5	25224847	25225171	chr5_87	chr5	25160000	25590000	90%coverage	0	0	0	0	0	0	chr5:24450322-24450351	0	chr5:23450986-23451015	0	0
SV_COMDEL_5G011360	COMDEL	602	chr5	25328735	25329347	chr5_87	chr5	25160000	25590000	90%coverage	0	0	0	0	0	0	0	chr5:24524045-24524055	0	0	0
SV_COMDEL_5G011370	COMDEL	709	chr5	25329359	25330077	chr5_87	chr5	25160000	25590000	90%coverage	0	0	0	0	0	0	0	chr5:24524067-24524076	0	0	0
SV_COMDEL_5G011380	COMDEL	74	chr5	25379202	25379300	chr5_87	chr5	25160000	25590000	90%coverage	0	0	0	0	0	0	0	chr5:24566740-24566764	0	0	0
SV_COMDEL_5G011390	COMDEL	58.5	chr5	25416169	25416252	chr5_87	chr5	25160000	25590000	90%coverage	0	0	0	0	0	0	chr5:24647029-24647052	chr5:24603555-24603580	0	0	0
SV_COMDEL_5G011430	COMDEL	76	chr5	26046850	26046930	chr5_88	chr5	26045000	26115000	90%coverage	0	0	0	0	0	0	0	chr5:25232935-25232939	0	0	0
SV_COMDEL_5G011440	COMDEL	80	chr5	26105405	26105491	chr5_88	chr5	26045000	26115000	90%coverage	0	0	0	0	0	0	0	0	chr5:24345058-24345064	0	0
SV_COMDEL_5G011450	COMDEL	86	chr5	26339506	26339603	chr5_89	chr5	26285000	26375000	90%coverage	0	0	0	0	0	0	0	chr5:25525438-25525449	0	0	0
SV_COMDEL_5G011570	COMDEL	97	chr5	27285130	27285233	chr5_90	chr5	27220000	27340000	90%coverage	0	0	0	0	0	0	chr5:26515030-26515036	chr5:26469546-26469552	chr5:25524392-25524398	0	0
SV_COMDEL_5G012310	COMDEL	1461	chr5	29924948	29926414	chr5_91	chr5	29825000	29950000	90%coverage	0	0	0	0	0	0	0	chr5:28973864-28973869	0	0	chr5:28542903-28542908
SV_COMDEL_5G012320	COMDEL	78	chr5	29932535	29932622	chr5_91	chr5	29825000	29950000	90%coverage	0	0	0	0	0	0	0	chr5:28979929-28979938	0	0	chr5:28548968-28548977
SV_COMDEL_5G012330	COMDEL	61.67	chr5	29947223	29947286	chr5_91	chr5	29825000	29950000	90%coverage	0	0	0	0	0	0	0	chr5:28994554-28994558	chr5:28161648-28161650	0	chr5:28563601-28563605
SV_COMDEL_5G012400	COMDEL	935	chr5	30219934	30220898	chr5_92	chr5	30175000	30265000	90%coverage	0	0	0	0	0	0	chr5:29325524-29325553	0	0	0	0
SV_COMDEL_5G012500	COMDEL	1454	chr5	30552075	30553553	chr5_93	chr5	30480000	30585000	90%coverage	0	0	0	0	0	0	0	0	0	0	chr5:29183479-29183503
SV_COMDEL_5G012510	COMDEL	324	chr5	30553605	30554465	chr5_93	chr5	30480000	30585000	90%coverage	0	0	0	0	0	0	0	0	0	0	chr5:29185009-29185545
SV_COMDEL_5G012640	COMDEL	62	chr5	31312562	31312625	chr5_94	chr5	31285000	31345000	90%coverage	0	0	0	0	0	0	0	0	0	chr5:30234475-30234476	0
SV_COMDEL_5G012650	COMDEL	312	chr5	31330064	31330571	chr5_94	chr5	31285000	31345000	90%coverage	0	0	0	0	0	0	chr5:30441044-30441239	0	0	0	0
SV_COMDEL_5G012660	COMDEL	770	chr5	31330582	31331462	chr5_94	chr5	31285000	31345000	90%coverage	0	0	0	0	0	0	chr5:30441250-30441360	0	0	0	0
SV_COMDEL_5G012670	COMDEL	223	chr5	31331535	31331836	chr5_94	chr5	31285000	31345000	90%coverage	0	0	0	0	0	0	chr5:30441641-30441719	0	0	0	0
SV_COMDEL_5G012680	COMDEL	617	chr5	31332412	31333035	chr5_94	chr5	31285000	31345000	90%coverage	0	0	0	0	0	0	chr5:30442196-30442202	0	0	0	0
SV_COMDEL_5G012690	COMDEL	123	chr5	31333173	31333342	chr5_94	chr5	31285000	31345000	90%coverage	0	0	0	0	0	0	chr5:30442343-30442389	0	0	0	0
SV_COMDEL_5G012700	COMDEL	267	chr5	31338425	31338700	chr5_94	chr5	31285000	31345000	90%coverage	0	0	0	0	0	0	chr5:30447677-30447685	0	0	0	0
SV_COMDEL_5G012710	COMDEL	576	chr5	31338853	31339438	chr5_94	chr5	31285000	31345000	90%coverage	0	0	0	0	0	0	chr5:30447837-30447846	0	0	0	0
SV_COMDEL_5G012720	COMDEL	55	chr5	31339043	31339107	chr5_94	chr5	31285000	31345000	90%coverage	0	0	0	chr5:30186127-30186136	0	0	0	0	0	0	0
SV_COMDEL_5G012730	COMDEL	701	chr5	31339978	31340704	chr5_94	chr5	31285000	31345000	90%coverage	0	0	0	0	0	0	chr5:30449055-30449080	0	0	0	0
SV_COMDEL_5G012740	COMDEL	979	chr5	31341741	31342902	chr5_94	chr5	31285000	31345000	90%coverage	0	0	0	0	0	0	chr5:30450065-30450247	0	0	0	0
SV_COMDEL_5G012750	COMDEL	51	chr5	31343202	31343271	chr5_94	chr5	31285000	31345000	90%coverage	0	0	0	0	0	0	chr5:30451222-30451240	0	0	0	0
SV_COMDEL_6G000580	COMDEL	94	chr6	1326177	1326322	chr6_95	chr6	1265000	1350000	90%coverage	0	0	0	0	0	0	chr6:1353169-1353220	chr6:1349162-1349213	chr6:1339990-1340041	0	chr6:1361826-1361877
SV_COMDEL_6G000590	COMDEL	2455	chr6	1346582	1349057	chr6_95	chr6	1265000	1350000	90%coverage	0	0	0	0	0	0	0	0	0	0	chr6:1382193-1382213
SV_COMDEL_6G000640	COMDEL	114	chr6	1661960	1662077	chr6_96	chr6	1610000	1670000	90%coverage	0	0	0	0	0	0	0	0	chr6:1672300-1672303	0	0
SV_COMDEL_6G001680	COMDEL	143	chr6	4660783	4660969	chr6_97	chr6	4650000	4740000	90%coverage	0	0	0	0	0	0	chr6:4654597-4654640	0	chr6:4669504-4669547	0	0
SV_COMDEL_6G001870	COMDEL	61	chr6	5675809	5675884	chr6_98	chr6	5635000	5885000	90%coverage	0	0	0	0	0	0	chr6:5690990-5691004	0	0	0	0
SV_COMDEL_6G001880	COMDEL	124	chr6	5713064	5713210	chr6_98	chr6	5635000	5885000	90%coverage	0	0	0	0	0	0	0	chr6:5803477-5803499	0	0	0
SV_COMDEL_6G001890	COMDEL	86	chr6	5720436	5720528	chr6_98	chr6	5635000	5885000	90%coverage	0	0	0	0	0	0	chr6:5735414-5735420	chr6:5810439-5810445	chr6:5757269-5757275	0	0
SV_COMDEL_6G001900	COMDEL	2818	chr6	5721496	5724330	chr6_98	chr6	5635000	5885000	90%coverage	0	0	0	0	0	0	chr6:5735686-5735702	chr6:5810712-5810728	chr6:5757542-5757558	0	0
SV_COMDEL_6G001910	COMDEL	51	chr6	5725840	5725898	chr6_98	chr6	5635000	5885000	90%coverage	0	0	0	0	0	0	chr6:5737248-5737255	0	0	0	0
SV_COMDEL_6G001920	COMDEL	51.67	chr6	5882653	5882716	chr6_98	chr6	5635000	5885000	90%coverage	0	0	0	0	0	0	chr6:5893370-5893381	chr6:5968802-5968820	chr6:5916141-5916152	0	0
SV_COMDEL_6G001950	COMDEL	336	chr6	6037026	6037394	chr6_99	chr6	5950000	6145000	90%coverage	0	0	0	0	0	0	chr6:6048465-6048501	0	0	chr6:6006996-6007024	0
SV_COMDEL_6G001960	COMDEL	117	chr6	6038502	6038708	chr6_99	chr6	5950000	6145000	90%coverage	0	0	0	0	0	0	chr6:6049698-6049787	0	0	0	0
SV_COMDEL_6G001970	COMDEL	55	chr6	6096693	6096758	chr6_99	chr6	5950000	6145000	90%coverage	0	0	0	0	0	0	0	0	chr6:6133281-6133291	0	0
SV_COMDEL_6G002930	COMDEL	74	chr6	8109492	8109585	chr6_100	chr6	8100000	8155000	90%coverage	0	0	0	0	0	0	0	0	0	chr6:8072248-8072267	0
SV_COMDEL_6G002940	COMDEL	313	chr6	8131091	8131525	chr6_100	chr6	8100000	8155000	90%coverage	0	0	0	0	0	0	chr6:8163108-8163229	chr6:8222877-8222998	chr6:8199805-8199926	0	0
SV_COMDEL_6G002950	COMDEL	346.67	chr6	8131537	8132188	chr6_100	chr6	8100000	8155000	90%coverage	0	0	0	0	0	0	chr6:8163241-8163546	chr6:8223010-8223315	chr6:8199938-8200241	0	0
SV_COMDEL_6G002960	COMDEL	368	chr6	8132200	8132649	chr6_100	chr6	8100000	8155000	90%coverage	0	0	0	0	0	0	chr6:8163558-8163639	chr6:8223327-8223408	chr6:8200253-8200334	0	0
SV_COMDEL_6G003000	COMDEL	98.67	chr6	8447884	8447990	chr6_101	chr6	8295000	8475000	90%coverage	0	0	0	0	0	0	chr6:8477952-8477959	0	chr6:8514559-8514566	chr6:8405264-8405271	0
SV_COMDEL_6G003010	COMDEL	1430	chr6	8453560	8455058	chr6_101	chr6	8295000	8475000	90%coverage	0	0	0	0	0	0	chr6:8483574-8483642	0	chr6:8526489-8526557	0	0
SV_COMDEL_6G003020	COMDEL	135	chr6	8474193	8474331	chr6_101	chr6	8295000	8475000	90%coverage	0	0	0	0	0	0	0	0	0	0	chr6:8500292-8500295
SV_COMDEL_6G003040	COMDEL	416	chr6	8573694	8574167	chr6_102	chr6	8545000	8680000	90%coverage	0	0	0	0	0	0	chr6:8592203-8592260	0	0	0	0
SV_COMDEL_6G003050	COMDEL	148	chr6	8574624	8574773	chr6_102	chr6	8545000	8680000	90%coverage	0	0	0	0	0	0	chr6:8592717-8592718	0	0	0	0
SV_COMDEL_6G003060	COMDEL	152	chr6	8582858	8583026	chr6_102	chr6	8545000	8680000	90%coverage	0	0	0	0	0	0	chr6:8600647-8600663	0	0	0	0
SV_COMDEL_6G003070	COMDEL	92	chr6	8646712	8646805	chr6_102	chr6	8545000	8680000	90%coverage	0	0	0	0	0	0	chr6:8664274-8664275	chr6:8745206-8745207	0	0	0
SV_COMDEL_6G003080	COMDEL	64	chr6	8672287	8672357	chr6_102	chr6	8545000	8680000	90%coverage	0	0	0	0	0	0	0	0	0	chr6:8632582-8632588	0
SV_COMDEL_6G003090	COMDEL	695	chr6	8674326	8675037	chr6_102	chr6	8545000	8680000	90%coverage	0	0	0	0	0	0	chr6:8693834-8693835	chr6:8774852-8774868	chr6:8745085-8745101	0	0
SV_COMDEL_6G006140	COMDEL	60	chr6	14849282	14849347	chr6_103	chr6	14830000	15020000	90%coverage	0	0	0	0	0	0	chr6:14976169-14976174	0	chr6:15014210-15014215	0	0
SV_COMDEL_6G006150	COMDEL	57	chr6	14860920	14860981	chr6_103	chr6	14830000	15020000	90%coverage	0	0	0	0	0	0	0	chr6:15069959-15069963	0	0	0
SV_COMDEL_6G006160	COMDEL	1574	chr6	14880707	14882297	chr6_103	chr6	14830000	15020000	90%coverage	0	0	0	0	0	0	chr6:15006894-15006910	chr6:15089224-15089240	chr6:15044410-15044426	chr6:15263839-15263855	0
SV_COMDEL_6G006170	COMDEL	22816	chr6	14882308	14905126	chr6_103	chr6	14830000	15020000	90%coverage	0	0	0	0	0	0	chr6:15006921-15006923	chr6:15089251-15089253	chr6:15044437-15044439	chr6:15263866-15263868	0
SV_COMDEL_6G006280	COMDEL	336	chr6	15188456	15188801	chr6_104	chr6	15175000	15430000	90%coverage	0	0	0	0	0	0	0	chr6:15390293-15390302	0	0	0
SV_COMDEL_6G006290	COMDEL	907	chr6	15197659	15198605	chr6_104	chr6	15175000	15430000	90%coverage	0	0	0	0	0	0	chr6:15318023-15318062	0	0	0	0
SV_COMDEL_6G006300	COMDEL	3908	chr6	15229752	15233722	chr6_104	chr6	15175000	15430000	90%coverage	0	0	0	0	0	0	chr6:15349082-15349144	chr6:15430402-15430464	0	0	0
SV_COMDEL_6G006310	COMDEL	853	chr6	15229752	15230661	chr6_104	chr6	15175000	15430000	90%coverage	0	0	0	0	0	0	0	0	chr6:15377520-15377576	0	0
SV_COMDEL_6G006320	COMDEL	2788	chr6	15230672	15233920	chr6_104	chr6	15175000	15430000	90%coverage	0	0	0	0	0	0	0	0	chr6:15377587-15378047	0	0
SV_COMDEL_6G006330	COMDEL	221.67	chr6	15233935	15234349	chr6_104	chr6	15175000	15430000	90%coverage	0	0	0	0	0	0	chr6:15349624-15349813	chr6:15430944-15431139	chr6:15378062-15378255	0	0
SV_COMDEL_6G006340	COMDEL	405.67	chr6	15234591	15235494	chr6_104	chr6	15175000	15430000	90%coverage	0	0	0	0	0	0	chr6:15350355-15350853	chr6:15431681-15432184	chr6:15378827-15379325	0	0
SV_COMDEL_6G006350	COMDEL	77	chr6	15277948	15278056	chr6_104	chr6	15175000	15430000	90%coverage	0	0	0	0	0	0	0	chr6:15503834-15503865	0	0	0
SV_COMDEL_6G006360	COMDEL	563	chr6	15279172	15279747	chr6_104	chr6	15175000	15430000	90%coverage	0	0	0	0	0	0	0	chr6:15506133-15506145	0	0	0
SV_COMDEL_6G006370	COMDEL	579	chr6	15280018	15280818	chr6_104	chr6	15175000	15430000	90%coverage	0	0	0	0	0	0	0	chr6:15506379-15506600	0	0	0
SV_COMDEL_6G006380	COMDEL	203	chr6	15281114	15281489	chr6_104	chr6	15175000	15430000	90%coverage	0	0	0	0	0	0	0	chr6:15510815-15510987	0	0	0
SV_COMDEL_6G006390	COMDEL	909	chr6	15281500	15282917	chr6_104	chr6	15175000	15430000	90%coverage	0	0	0	0	0	0	0	chr6:15510998-15511506	0	0	0
SV_COMDEL_6G006400	COMDEL	51	chr6	15341977	15342052	chr6_104	chr6	15175000	15430000	90%coverage	0	0	0	0	0	0	0	0	chr6:15504718-15504742	0	0
SV_COMDEL_6G006410	COMDEL	186	chr6	15356838	15357030	chr6_104	chr6	15175000	15430000	90%coverage	0	0	0	0	0	0	0	chr6:15581998-15582004	0	0	0
SV_COMDEL_6G007250	COMDEL	154	chr6	18944245	18944411	chr6_105	chr6	18860000	18945000	90%coverage	0	0	0	0	0	0	0	0	chr6:18231965-18231977	0	0
SV_COMDEL_6G008750	COMDEL	878	chr6	22203729	22204625	chr6_106	chr6	22200000	22390000	90%coverage	0	0	0	0	0	0	chr6:21473772-21473790	0	chr6:21471464-21471482	0	0
SV_COMDEL_6G008760	COMDEL	229	chr6	22206857	22207091	chr6_106	chr6	22200000	22390000	90%coverage	0	0	0	0	0	0	chr6:21476020-21476025	0	0	0	0
SV_COMDEL_6G008770	COMDEL	73	chr6	22269279	22269360	chr6_106	chr6	22200000	22390000	90%coverage	0	0	0	0	0	0	chr6:21538771-21538779	0	chr6:21536706-21536714	0	0
SV_COMDEL_6G009340	COMDEL	1722	chr6	25287186	25288976	chr6_107	chr6	25245000	25305000	90%coverage	0	0	0	0	0	0	chr6:24581738-24581806	0	0	0	0
SV_COMDEL_6G009350	COMDEL	264	chr6	25455879	25456165	chr6_108	chr6	25360000	25790000	90%coverage	0	0	0	0	0	0	chr6:24748911-24748933	0	0	0	0
SV_COMDEL_6G009360	COMDEL	519	chr6	25575511	25576042	chr6_108	chr6	25360000	25790000	90%coverage	0	0	0	0	0	0	0	0	0	0	chr6:24823202-24823214
SV_COMDEL_6G009370	COMDEL	327	chr6	25655796	25656133	chr6_108	chr6	25360000	25790000	90%coverage	0	0	0	0	0	0	0	0	chr6:24987187-24987197	0	0
SV_COMDEL_6G009380	COMDEL	133	chr6	25708770	25708904	chr6_108	chr6	25360000	25790000	90%coverage	0	0	0	0	0	0	0	0	chr6:25040089-25040090	0	0
SV_COMDEL_6G009420	COMDEL	55	chr6	26696018	26696079	chr6_110	chr6	26655000	26710000	90%coverage	0	0	0	0	0	0	chr6:26000839-26000845	0	chr6:26039028-26039034	0	0
SV_COMDEL_6G009460	COMDEL	114	chr6	27354191	27354309	chr6_111	chr6	27325000	27375000	90%coverage	0	0	0	0	0	0	chr6:26661819-26661823	0	chr6:26701477-26701481	0	chr6:26608274-26608278
SV_COMDEL_6G009790	COMDEL	51	chr6	29184456	29184566	chr6_112	chr6	29155000	29260000	90%coverage	0	0	0	0	0	0	chr6:28498063-28498122	0	chr6:28533485-28533535	0	0
SV_COMDEL_6G009800	COMDEL	211	chr6	29211393	29211608	chr6_112	chr6	29155000	29260000	90%coverage	0	0	0	0	0	0	0	0	chr6:28560368-28560372	0	0
SV_COMDEL_6G009810	COMDEL	54	chr6	29221384	29221450	chr6_112	chr6	29155000	29260000	90%coverage	0	0	0	0	0	0	0	0	0	chr6:28460813-28460825	0
SV_COMDEL_7G005930	COMDEL	11831	chr7	13159309	13171200	chr7_114	chr7	13160000	13235000	90%coverage	0	0	0	0	0	0	0	0	0	chr7:11770579-11770639	0
SV_COMDEL_7G005940	COMDEL	449	chr7	13160545	13161004	chr7_114	chr7	13160000	13235000	90%coverage	0	chr7:11682774-11682784	0	0	0	0	0	0	0	0	0
SV_COMDEL_7G005950	COMDEL	234	chr7	13166145	13166389	chr7_114	chr7	13160000	13235000	90%coverage	0	0	0	0	0	0	0	0	chr7:11834970-11834980	0	0
SV_COMDEL_7G005960	COMDEL	120	chr7	13171407	13171528	chr7_114	chr7	13160000	13235000	90%coverage	0	0	0	0	0	0	chr7:12151806-12151807	0	0	chr7:11770845-11770846	0
SV_COMDEL_7G005970	COMDEL	1231	chr7	13171550	13172788	chr7_114	chr7	13160000	13235000	90%coverage	0	0	0	0	0	0	chr7:12151829-12151836	0	0	chr7:11770868-11770875	0
SV_COMDEL_7G005980	COMDEL	98	chr7	13173152	13173265	chr7_114	chr7	13160000	13235000	90%coverage	0	0	0	0	0	0	0	0	0	chr7:11771447-11771462	0
SV_COMDEL_7G005990	COMDEL	141.5	chr7	13173276	13173429	chr7_114	chr7	13160000	13235000	90%coverage	0	0	0	0	0	0	chr7:12152598-12152619	0	0	chr7:11771474-11771476	0
SV_COMDEL_7G006000	COMDEL	158	chr7	13173444	13173639	chr7_114	chr7	13160000	13235000	90%coverage	0	0	0	0	0	0	0	0	0	chr7:11771490-11771527	0
SV_COMDEL_7G006010	COMDEL	2104	chr7	13173659	13175886	chr7_114	chr7	13160000	13235000	90%coverage	0	0	0	0	0	0	chr7:12152849-12152972	0	0	0	0
SV_COMDEL_7G006020	COMDEL	98	chr7	13176005	13176191	chr7_114	chr7	13160000	13235000	90%coverage	0	chr7:11697610-11697698	0	0	0	0	0	0	0	0	0
SV_COMDEL_7G006030	COMDEL	360	chr7	13176681	13177048	chr7_114	chr7	13160000	13235000	90%coverage	0	0	0	0	0	0	0	chr7:11220663-11220670	chr7:11842070-11842077	0	0
SV_COMDEL_7G006040	COMDEL	177	chr7	13177374	13177623	chr7_114	chr7	13160000	13235000	90%coverage	0	0	0	0	0	0	0	0	0	chr7:11773142-11773214	0
SV_COMDEL_7G006050	COMDEL	575	chr7	13183446	13184032	chr7_114	chr7	13160000	13235000	90%coverage	0	0	0	0	0	0	0	0	0	chr7:11778531-11778542	0
SV_COMDEL_7G006060	COMDEL	151	chr7	13184050	13184215	chr7_114	chr7	13160000	13235000	90%coverage	0	0	0	0	0	0	0	0	0	chr7:11778560-11778574	0
SV_COMDEL_7G008620	COMDEL	509	chr7	18219741	18220287	chr7_115	chr7	18170000	18260000	90%coverage	0	0	0	0	0	0	chr7:17241919-17241956	0	0	0	0
SV_COMINS_1G000040	COMINS	57	chr1	390097	390137	chr1_1	chr1	310000	645000	50%coverage	0	0	0	0	0	0	0	chr1:360746-360843	0	0	0
SV_COMINS_1G007340	COMINS	137	chr1	15691210	15691388	chr1_4	chr1	15615000	15710000	90%coverage	0	0	0	0	0	0	0	0	0	0	chr1:14642600-14642915
SV_COMINS_1G008100	COMINS	122	chr1	16971701	16971791	chr1_5	chr1	16860000	16980000	50%coverage	0	0	0	0	0	0	0	chr1:15646002-15646214	0	0	0
SV_COMINS_1G009430	COMINS	70	chr1	19555966	19556006	chr1_8	chr1	19530000	19735000	50%coverage	0	0	0	0	0	0	chr1:19178991-19179101	0	0	0	0
SV_COMINS_1G012100	COMINS	63	chr1	25866977	25867013	chr1_11	chr1	25840000	25915000	50%coverage	0	0	0	0	0	0	0	0	0	0	chr1:24637022-24637121
SV_COMINS_1G012450	COMINS	56.67	chr1	27090478	27090512	chr1_12	chr1	27015000	27390000	50%coverage	0	0	0	0	0	0	chr1:26828353-26828444	chr1:26681183-26681271	chr1:26393981-26394072	0	0
SV_COMINS_1G012560	COMINS	70	chr1	27374153	27374212	chr1_12	chr1	27015000	27390000	50%coverage	0	0	0	0	0	0	0	0	chr1:26678090-26678219	0	0
SV_COMINS_1G014000	COMINS	52	chr1	30203146	30203187	chr1_15	chr1	30190000	30605000	50%coverage	0	0	0	0	0	0	0	0	chr1:29640736-29640829	0	0
SV_COMINS_1G014050	COMINS	81	chr1	30297242	30297451	chr1_15	chr1	30190000	30605000	90%coverage	0	0	0	0	0	0	0	chr1:30267029-30267319	0	0	0
SV_COMINS_1G014160	COMINS	61	chr1	30299318	30299914	chr1_15	chr1	30190000	30605000	90%coverage	0	0	0	0	0	0	0	0	0	chr1:29359988-29360645	0
SV_COMINS_1G014180	COMINS	619	chr1	30300272	30301113	chr1_15	chr1	30190000	30605000	90%coverage	0	0	0	0	0	0	chr1:30116777-30118237	0	0	0	0
SV_COMINS_1G014280	COMINS	971	chr1	30330292	30331023	chr1_15	chr1	30190000	30605000	50%coverage	0	0	0	0	0	0	0	chr1:30298282-30299984	0	0	0
SV_COMINS_1G015020	COMINS	136	chr1	31678072	31678272	chr1_16	chr1	31600000	31715000	90%coverage	0	0	0	0	0	0	chr1:31632892-31633228	0	0	0	0
SV_COMINS_1G015030	COMINS	64	chr1	31678284	31678325	chr1_16	chr1	31600000	31715000	50%coverage	0	0	0	0	0	0	chr1:31633240-31633345	0	0	0	0
SV_COMINS_2G006660	COMINS	140	chr2	12185016	12185173	chr2_24	chr2	12120000	12265000	90%coverage	0	0	0	0	0	0	0	0	chr2:12488465-12488762	0	0
SV_COMINS_2G006670	COMINS	530	chr2	12185711	12186016	chr2_24	chr2	12120000	12265000	50%coverage	0	0	0	0	0	0	0	0	chr2:12489119-12489954	0	0
SV_COMINS_2G006760	COMINS	409	chr2	12187077	12187371	chr2_24	chr2	12120000	12265000	50%coverage	0	0	0	0	0	0	0	0	chr2:12505520-12506223	0	0
SV_COMINS_2G007570	COMINS	158	chr2	14245471	14245601	chr2_26	chr2	14230000	14295000	50%coverage	0	0	0	0	0	0	chr2:14440530-14440818	0	chr2:14793546-14793835	chr2:14062226-14062514	chr2:14189613-14189900
SV_COMINS_2G007610	COMINS	116	chr2	14246119	14246413	chr2_26	chr2	14230000	14295000	90%coverage	0	0	0	0	0	0	0	0	chr2:14794706-14795116	0	0
SV_COMINS_2G007630	COMINS	157	chr2	14246424	14246644	chr2_26	chr2	14230000	14295000	90%coverage	0	0	0	0	0	0	0	0	chr2:14795127-14795504	0	0
SV_COMINS_2G009500	COMINS	68	chr2	21348376	21348420	chr2_29	chr2	21280000	21520000	50%coverage	0	chr2:20522536-20522639	chr2:31003020-31003123	chr2:20523872-20523975	chr2:20959177-20959280	chr2:29702081-29702184	chr2:27644088-27644200	chr2:20881002-20881105	chr2:20895981-20896093	chr2:20710433-20710536	chr2:21093300-21093403
SV_COMINS_3G007830	COMINS	139	chr3	20001988	20002234	chr3_43	chr3	19965000	20035000	90%coverage	0	0	0	0	0	0	0	0	chr3:18960215-18960600	0	0
SV_COMINS_3G007860	COMINS	374	chr3	20003222	20003418	chr3_43	chr3	19965000	20035000	50%coverage	0	0	0	0	0	0	0	0	chr3:18961946-18962516	0	0
SV_COMINS_3G010740	COMINS	63	chr3	23542755	23542794	chr3_47	chr3	23490000	23550000	50%coverage	0	0	0	0	0	0	0	chr3:23546392-23546494	0	chr3:22820523-22820625	0
SV_COMINS_3G010970	COMINS	184	chr3	24231704	24232039	chr3_48	chr3	24155000	24375000	90%coverage	0	0	0	0	0	0	0	0	chr3:23141461-23141980	0	0
SV_COMINS_3G011010	COMINS	86	chr3	24281657	24281877	chr3_48	chr3	24155000	24375000	90%coverage	0	0	0	0	0	0	0	0	chr3:23186463-23186769	0	0
SV_COMINS_3G011060	COMINS	108	chr3	24367958	24368421	chr3_48	chr3	24155000	24375000	90%coverage	0	0	0	0	0	0	0	0	chr3:23279228-23279799	0	0
SV_COMINS_4G000820	COMINS	103	chr4	2041376	2041489	chr4_58	chr4	1945000	2080000	90%coverage	0	0	0	0	0	0	0	chr4:2100069-2100285	chr4:2139936-2140152	0	0
SV_COMINS_4G005130	COMINS	51	chr4	9671757	9671784	chr4_64	chr4	9660000	9730000	50%coverage	0	0	0	0	0	0	chr4:912816-912894	0	0	0	0
SV_COMINS_4G009460	COMINS	55	chr4	18942591	18942638	chr4_67	chr4	18885000	18945000	50%coverage	0	0	0	0	0	0	0	0	chr4:17444584-17444686	0	0
SV_COMINS_4G009480	COMINS	819	chr4	18942779	18943303	chr4_67	chr4	18885000	18945000	50%coverage	0	0	0	0	0	0	chr4:18882011-18883354	0	0	0	0
SV_COMINS_4G009490	COMINS	168	chr4	18942781	18943148	chr4_67	chr4	18885000	18945000	90%coverage	0	0	0	0	0	0	0	0	chr4:17446991-17447526	0	0
SV_COMINS_4G009510	COMINS	54	chr4	18943315	18943391	chr4_67	chr4	18885000	18945000	90%coverage	0	0	0	0	0	0	chr4:18881869-18881999	0	0	0	0
SV_COMINS_5G000380	COMINS	314	chr5	2189566	2189847	chr5_73	chr5	1980000	2755000	50%coverage	0	0	0	0	0	0	0	chr5:2203759-2204354	0	0	0
SV_COMINS_5G014150	COMINS	87	chr5	25471756	25471813	chr5_87	chr5	25160000	25590000	50%coverage	0	0	0	0	0	0	chr5:24702277-24702414	0	chr5:23713623-23713767	0	0
SV_COMINS_5G015070	COMINS	325	chr5	30551527	30552062	chr5_93	chr5	30480000	30585000	90%coverage	0	0	0	0	0	0	0	0	0	0	chr5:29182606-29183466
SV_COMINS_6G001940	COMINS	53	chr6	5698706	5698736	chr6_98	chr6	5635000	5885000	50%coverage	0	0	0	0	0	0	0	chr6:5789686-5789769	0	0	0
SV_COMINS_6G008160	COMINS	59	chr6	15193827	15193865	chr6_104	chr6	15175000	15430000	50%coverage	0	0	0	0	0	0	0	0	chr6:15333341-15333438	0	0
SV_COMINS_6G008190	COMINS	267	chr6	15233734	15233920	chr6_104	chr6	15175000	15430000	50%coverage	0	0	0	0	0	0	chr6:15349156-15349609	chr6:15430476-15430929	0	0	0
SV_COMINS_6G008200	COMINS	310	chr6	15234360	15234579	chr6_104	chr6	15175000	15430000	50%coverage	0	0	0	0	0	0	chr6:15349824-15350343	chr6:15431150-15431669	chr6:15378266-15378815	0	0
SV_COMINS_6G008260	COMINS	117	chr6	15277853	15277932	chr6_104	chr6	15175000	15430000	50%coverage	0	0	0	0	0	0	0	chr6:15503622-15503818	0	0	0
SV_COMINS_6G008300	COMINS	58	chr6	15280956	15281102	chr6_104	chr6	15175000	15430000	90%coverage	0	0	0	0	0	0	0	chr6:15510599-15510803	0	0	0
SV_COMINS_6G011820	COMINS	317	chr6	25382315	25382851	chr6_108	chr6	25360000	25790000	90%coverage	0	0	0	0	0	0	0	0	chr6:24707790-24708643	0	0
SV_COMINS_6G011830	COMINS	372	chr6	25382864	25383064	chr6_108	chr6	25360000	25790000	50%coverage	0	0	0	0	0	0	0	0	chr6:24708656-24709228	0	0
SV_COMINS_7G008220	COMINS	62	chr7	18174886	18174918	chr7_115	chr7	18170000	18260000	50%coverage	0	0	0	0	0	0	chr7:17197261-17197355	0	chr7:16871467-16871561	0	0
SV_COMINS_7G008240	COMINS	63.5	chr7	18245083	18245127	chr7_115	chr7	18170000	18260000	50%coverage	0	0	0	0	0	0	chr7:17266642-17266754	0	chr7:16941319-16941418	0	0
SV_DEL_1G000200	DEL	118	chr1	341252	341370	chr1_1	chr1	310000	645000	90%coverage	0	0	0	0	0	0	chr1:325290-325290	0	chr1:328604-328604	0	0
SV_DEL_1G000210	DEL	157	chr1	344037	344194	chr1_1	chr1	310000	645000	90%coverage	0	0	0	0	0	0	chr1:327953-327953	0	chr1:331267-331267	0	0
SV_DEL_1G000220	DEL	65	chr1	361534	361599	chr1_1	chr1	310000	645000	90%coverage	0	0	0	0	0	0	chr1:345244-345244	0	chr1:348636-348636	0	0
SV_DEL_1G000230	DEL	57	chr1	378354	378411	chr1_1	chr1	310000	645000	90%coverage	0	0	0	0	0	0	chr1:361985-361985	chr1:349179-349179	0	0	0
SV_DEL_1G000240	DEL	99	chr1	386763	386862	chr1_1	chr1	310000	645000	90%coverage	0	0	0	0	0	0	0	chr1:357497-357497	0	0	0
SV_DEL_1G000250	DEL	67	chr1	402846	402913	chr1_1	chr1	310000	645000	90%coverage	0	0	0	0	0	0	0	chr1:373547-373547	0	0	0
SV_DEL_1G000260	DEL	224	chr1	406349	406573	chr1_1	chr1	310000	645000	90%coverage	0	0	0	0	0	0	0	chr1:376927-376927	0	0	0
SV_DEL_1G000270	DEL	249	chr1	441567	441816	chr1_1	chr1	310000	645000	90%coverage	0	0	0	0	0	0	0	0	chr1:428562-428562	0	0
SV_DEL_1G000280	DEL	65	chr1	453834	453899	chr1_1	chr1	310000	645000	90%coverage	0	0	0	0	0	0	chr1:436854-436854	0	chr1:440574-440574	0	0
SV_DEL_1G000290	DEL	275	chr1	458417	458692	chr1_1	chr1	310000	645000	90%coverage	0	0	chr1:441274-441274	chr1:432264-432264	0	chr1:433960-433960	chr1:441401-441401	chr1:428746-428746	chr1:445122-445122	chr1:493220-493220	chr1:432083-432083
SV_DEL_1G000300	DEL	106	chr1	582386	582492	chr1_1	chr1	310000	645000	90%coverage	0	0	0	0	0	0	chr1:565572-565572	0	0	0	0
SV_DEL_1G000310	DEL	1029.22	chr1	594475	595504	chr1_1	chr1	310000	645000	90%coverage	0	chr1:578940-578940	chr1:577044-577044	chr1:568039-568039	0	chr1:573278-573278	chr1:577585-577585	chr1:564406-564406	chr1:581101-581101	chr1:628969-628969	chr1:567820-567820
SV_DEL_1G000320	DEL	674	chr1	601274	601948	chr1_1	chr1	310000	645000	90%coverage	0	0	0	0	chr1:585618-585618	0	0	0	0	0	0
SV_DEL_1G000330	DEL	66	chr1	604858	604924	chr1_1	chr1	310000	645000	90%coverage	0	0	0	0	0	0	chr1:586956-586956	0	0	0	0
SV_DEL_1G000340	DEL	60	chr1	634023	634083	chr1_1	chr1	310000	645000	90%coverage	0	0	0	0	0	0	chr1:616284-616284	chr1:603021-603021	chr1:619900-619900	0	0
SV_DEL_1G001050	DEL	58	chr1	1376606	1376664	chr1_2	chr1	1360000	1410000	90%coverage	chr1:1352371-1352371	0	chr1:1355787-1355787	0	0	0	0	0	0	0	0
SV_DEL_1G001060	DEL	55.5	chr1	1406667	1406726	chr1_2	chr1	1360000	1410000	90%coverage	0	0	chr1:1385769-1385769	0	0	0	chr1:1389722-1389722	0	0	0	0
SV_DEL_1G003140	DEL	72	chr1	5133699	5133771	chr1_3	chr1	5110000	5275000	90%coverage	0	0	0	0	0	0	0	0	chr1:5141779-5141779	0	0
SV_DEL_1G003150	DEL	272	chr1	5176341	5176613	chr1_3	chr1	5110000	5275000	90%coverage	0	0	0	0	0	0	chr1:5211160-5211160	0	0	0	0
SV_DEL_1G003160	DEL	194	chr1	5199012	5199206	chr1_3	chr1	5110000	5275000	90%coverage	0	0	0	0	0	0	chr1:5233652-5233652	0	0	0	0
SV_DEL_1G003170	DEL	53	chr1	5255476	5255529	chr1_3	chr1	5110000	5275000	90%coverage	0	0	0	0	0	0	chr1:5290462-5290462	0	chr1:5264379-5264379	0	0
SV_DEL_1G003180	DEL	62	chr1	5271146	5271208	chr1_3	chr1	5110000	5275000	90%coverage	0	0	0	0	0	0	chr1:5306064-5306064	chr1:5226732-5226732	0	0	0
SV_DEL_1G003190	DEL	1930	chr1	5272633	5274563	chr1_3	chr1	5110000	5275000	90%coverage	0	0	0	0	0	0	0	chr1:5228157-5228157	chr1:5281402-5281402	0	0
SV_DEL_1G003200	DEL	925	chr1	5273639	5274564	chr1_3	chr1	5110000	5275000	90%coverage	0	0	0	0	0	0	chr1:5307457-5307457	0	0	0	0
SV_DEL_1G013340	DEL	56	chr1	15626946	15627002	chr1_4	chr1	15615000	15710000	90%coverage	0	0	0	0	0	0	chr1:15214091-15214091	0	chr1:14973250-14973250	0	0
SV_DEL_1G013350	DEL	99	chr1	15629103	15629202	chr1_4	chr1	15615000	15710000	90%coverage	0	0	0	0	0	0	chr1:15215862-15215862	chr1:14265451-14265451	0	0	0
SV_DEL_1G013360	DEL	329	chr1	15630003	15630332	chr1_4	chr1	15615000	15710000	90%coverage	0	0	0	0	0	0	chr1:15216686-15216686	0	chr1:14975948-14975948	0	0
SV_DEL_1G013370	DEL	74	chr1	15630340	15630414	chr1_4	chr1	15615000	15710000	90%coverage	0	0	0	0	0	0	chr1:15216693-15216693	chr1:14266282-14266282	chr1:14975955-14975955	0	0
SV_DEL_1G013380	DEL	80	chr1	15647076	15647156	chr1_4	chr1	15615000	15710000	90%coverage	0	0	0	0	0	0	0	chr1:14283043-14283043	0	0	0
SV_DEL_1G013390	DEL	2002	chr1	15648559	15650561	chr1_4	chr1	15615000	15710000	90%coverage	0	0	0	0	0	0	0	0	chr1:14994155-14994155	0	0
SV_DEL_1G013400	DEL	78	chr1	15651729	15651807	chr1_4	chr1	15615000	15710000	90%coverage	0	0	0	0	0	0	chr1:15238153-15238153	0	0	0	0
SV_DEL_1G013410	DEL	122	chr1	15652964	15653086	chr1_4	chr1	15615000	15710000	90%coverage	0	chr1:14239174-14239174	0	0	0	0	0	0	0	0	0
SV_DEL_1G013420	DEL	253	chr1	15654231	15654484	chr1_4	chr1	15615000	15710000	90%coverage	0	0	0	0	0	0	0	0	0	0	chr1:14604734-14604734
SV_DEL_1G013430	DEL	339	chr1	15661788	15662127	chr1_4	chr1	15615000	15710000	90%coverage	0	0	0	0	0	0	0	chr1:14297918-14297918	0	0	0
SV_DEL_1G013440	DEL	270	chr1	15669683	15669953	chr1_4	chr1	15615000	15710000	90%coverage	0	0	0	0	0	0	0	chr1:14305481-14305481	0	0	0
SV_DEL_1G013450	DEL	270	chr1	15669952	15670222	chr1_4	chr1	15615000	15710000	90%coverage	0	0	chr1:15003565-15003565	0	0	0	0	0	0	0	0
SV_DEL_1G013460	DEL	71	chr1	15670926	15670997	chr1_4	chr1	15615000	15710000	90%coverage	0	0	0	0	0	0	chr1:15257231-15257231	0	0	0	0
SV_DEL_1G013470	DEL	212	chr1	15675982	15676194	chr1_4	chr1	15615000	15710000	90%coverage	0	0	0	0	0	0	0	0	0	chr1:14640922-14640922	0
SV_DEL_1G013480	DEL	63	chr1	15697168	15697231	chr1_4	chr1	15615000	15710000	90%coverage	0	0	0	chr1:14319445-14319445	0	0	0	0	0	0	0
SV_DEL_1G013490	DEL	493	chr1	15703320	15703813	chr1_4	chr1	15615000	15710000	90%coverage	0	0	0	0	0	0	chr1:15289850-15289850	chr1:14339133-14339133	chr1:15047360-15047360	0	0
SV_DEL_1G014990	DEL	60	chr1	16860433	16860493	chr1_5	chr1	16860000	16980000	90%coverage	0	0	0	0	0	0	0	chr1:15555406-15555406	0	0	0
SV_DEL_1G015000	DEL	95	chr1	16862195	16862290	chr1_5	chr1	16860000	16980000	90%coverage	0	0	0	0	0	0	0	chr1:15557106-15557106	0	0	0
SV_DEL_1G015010	DEL	74	chr1	16880368	16880442	chr1_5	chr1	16860000	16980000	90%coverage	0	0	0	0	0	0	chr1:16474949-16474949	0	0	0	0
SV_DEL_1G015020	DEL	5365	chr1	16894217	16899582	chr1_5	chr1	16860000	16980000	90%coverage	0	0	0	0	0	0	chr1:16490547-16490547	0	0	0	0
SV_DEL_1G015030	DEL	4051	chr1	16902511	16906562	chr1_5	chr1	16860000	16980000	90%coverage	0	0	0	0	0	0	chr1:16492038-16492038	0	0	0	0
SV_DEL_1G015040	DEL	153	chr1	16908048	16908201	chr1_5	chr1	16860000	16980000	90%coverage	0	0	0	0	0	0	chr1:16493520-16493520	0	0	0	0
SV_DEL_1G015050	DEL	63	chr1	16908151	16908214	chr1_5	chr1	16860000	16980000	90%coverage	0	0	0	chr1:15554009-15554009	0	0	0	0	0	0	0
SV_DEL_1G015060	DEL	321	chr1	16913302	16913623	chr1_5	chr1	16860000	16980000	90%coverage	0	0	0	0	0	0	chr1:16499167-16499167	0	0	0	0
SV_DEL_1G015070	DEL	69	chr1	16913401	16913470	chr1_5	chr1	16860000	16980000	90%coverage	0	0	0	0	0	0	0	0	chr1:16238283-16238283	0	0
SV_DEL_1G015080	DEL	72	chr1	16913521	16913593	chr1_5	chr1	16860000	16980000	90%coverage	0	0	0	0	0	0	0	chr1:15587791-15587791	0	0	0
SV_DEL_1G015090	DEL	189	chr1	16913589	16913778	chr1_5	chr1	16860000	16980000	90%coverage	0	0	0	0	0	0	0	chr1:15587890-15587890	0	0	0
SV_DEL_1G015100	DEL	91	chr1	16915366	16915457	chr1_5	chr1	16860000	16980000	90%coverage	0	0	0	0	0	0	chr1:16500811-16500811	0	0	0	0
SV_DEL_1G015110	DEL	61	chr1	16953517	16953578	chr1_5	chr1	16860000	16980000	90%coverage	0	0	0	0	0	0	chr1:16538757-16538757	0	0	0	0
SV_DEL_1G015120	DEL	55	chr1	16955176	16955231	chr1_5	chr1	16860000	16980000	90%coverage	0	0	0	0	0	0	chr1:16540406-16540406	0	0	0	0
SV_DEL_1G015130	DEL	51	chr1	16977063	16977114	chr1_5	chr1	16860000	16980000	90%coverage	0	0	0	0	0	0	0	chr1:15651489-15651489	0	0	0
SV_DEL_1G015140	DEL	463	chr1	16979575	16980038	chr1_5	chr1	16860000	16980000	90%coverage	0	0	0	0	0	0	0	chr1:15653940-15653940	0	0	0
SV_DEL_1G016520	DEL	4145	chr1	18086943	18091088	chr1_6	chr1	18075000	18165000	90%coverage	0	0	0	0	0	0	chr1:17717998-17717998	0	chr1:17448226-17448226	0	0
SV_DEL_1G016530	DEL	140	chr1	18087277	18087417	chr1_6	chr1	18075000	18165000	90%coverage	chr1:16468927-16468927	0	0	0	0	0	0	chr1:16840443-16840443	0	0	0
SV_DEL_1G016540	DEL	106	chr1	18093762	18093868	chr1_6	chr1	18075000	18165000	90%coverage	0	0	0	0	0	0	chr1:17720662-17720662	0	0	0	0
SV_DEL_1G016550	DEL	456	chr1	18094394	18094850	chr1_6	chr1	18075000	18165000	90%coverage	0	0	0	0	0	0	chr1:17721200-17721200	0	chr1:17451463-17451463	0	0
SV_DEL_1G016560	DEL	72	chr1	18106258	18106330	chr1_6	chr1	18075000	18165000	90%coverage	0	0	0	0	0	0	chr1:17732582-17732582	0	chr1:17462843-17462843	0	0
SV_DEL_1G016570	DEL	86	chr1	18139557	18139643	chr1_6	chr1	18075000	18165000	90%coverage	0	0	0	0	0	0	0	0	chr1:17499592-17499592	0	0
SV_DEL_1G016580	DEL	65	chr1	18139996	18140061	chr1_6	chr1	18075000	18165000	90%coverage	0	0	0	0	0	0	chr1:17769715-17769715	0	chr1:17499945-17499945	0	0
SV_DEL_1G016590	DEL	86	chr1	18155953	18156039	chr1_6	chr1	18075000	18165000	90%coverage	0	0	0	0	0	0	chr1:17783825-17783825	0	chr1:17514047-17514047	0	0
SV_DEL_1G017140	DEL	417	chr1	18665262	18665679	chr1_7	chr1	18645000	18715000	90%coverage	0	0	0	0	0	0	0	0	chr1:18013718-18013718	chr1:17803998-17803998	chr1:17589823-17589823
SV_DEL_1G017150	DEL	58	chr1	18677222	18677280	chr1_7	chr1	18645000	18715000	90%coverage	0	0	0	0	0	0	chr1:18317228-18317228	0	0	0	0
SV_DEL_1G017160	DEL	96	chr1	18677337	18677433	chr1_7	chr1	18645000	18715000	90%coverage	0	0	0	0	0	0	chr1:18317285-18317285	0	0	0	0
SV_DEL_1G017170	DEL	99.33	chr1	18677396	18677496	chr1_7	chr1	18645000	18715000	90%coverage	0	0	0	0	0	0	0	0	chr1:18025497-18025497	chr1:17815274-17815274	chr1:17601111-17601111
SV_DEL_1G017180	DEL	107	chr1	18684483	18684590	chr1_7	chr1	18645000	18715000	90%coverage	0	0	0	0	0	0	0	0	chr1:18032476-18032476	0	0
SV_DEL_1G017190	DEL	90	chr1	18690763	18690853	chr1_7	chr1	18645000	18715000	90%coverage	0	0	0	0	0	0	0	0	0	chr1:17828540-17828540	0
SV_DEL_1G018060	DEL	236	chr1	19553022	19553258	chr1_8	chr1	19530000	19735000	90%coverage	0	0	chr1:18820148-18820148	chr1:18118834-18118834	0	chr1:19485849-19485849	chr1:19173290-19173290	chr1:18278908-18278908	chr1:18877955-18877955	chr1:18669534-18669534	chr1:18444513-18444513
SV_DEL_1G018070	DEL	94	chr1	19558230	19558324	chr1_8	chr1	19530000	19735000	90%coverage	0	0	0	0	0	0	0	0	0	0	chr1:18452560-18452560
SV_DEL_1G018080	DEL	64	chr1	19558618	19558682	chr1_8	chr1	19530000	19735000	90%coverage	0	0	0	0	0	0	0	0	0	0	chr1:18452855-18452855
SV_DEL_1G018090	DEL	133	chr1	19562718	19562851	chr1_8	chr1	19530000	19735000	90%coverage	0	0	0	0	0	0	chr1:19188402-19188402	0	chr1:18893026-18893026	0	chr1:18456942-18456942
SV_DEL_1G018100	DEL	122	chr1	19568485	19568607	chr1_8	chr1	19530000	19735000	90%coverage	0	0	0	0	0	0	0	0	0	0	chr1:18462598-18462598
SV_DEL_1G018110	DEL	134	chr1	19571810	19571944	chr1_8	chr1	19530000	19735000	90%coverage	0	0	0	0	0	0	chr1:19197391-19197391	0	chr1:18902741-18902741	0	chr1:18465812-18465812
SV_DEL_1G018120	DEL	76	chr1	19631904	19631980	chr1_8	chr1	19530000	19735000	90%coverage	0	0	0	0	0	0	chr1:19268518-19268518	0	chr1:18979016-18979016	0	0
SV_DEL_1G018130	DEL	88	chr1	19640435	19640523	chr1_8	chr1	19530000	19735000	90%coverage	0	0	0	0	0	0	0	0	0	0	chr1:18534150-18534150
SV_DEL_1G018140	DEL	51	chr1	19642310	19642361	chr1_8	chr1	19530000	19735000	90%coverage	0	0	0	0	0	0	0	0	0	0	chr1:18535875-18535875
SV_DEL_1G018150	DEL	52	chr1	19651753	19651805	chr1_8	chr1	19530000	19735000	90%coverage	0	0	chr1:18918632-18918632	0	0	0	0	0	0	0	chr1:18545274-18545274
SV_DEL_1G018160	DEL	63	chr1	19661337	19661400	chr1_8	chr1	19530000	19735000	90%coverage	0	chr1:18245652-18245652	0	chr1:18227430-18227430	0	chr1:19594465-19594465	0	chr1:18387530-18387530	0	chr1:18778120-18778120	chr1:18555084-18555084
SV_DEL_1G018170	DEL	110	chr1	19661567	19661677	chr1_8	chr1	19530000	19735000	90%coverage	0	0	0	0	0	0	0	0	chr1:19009098-19009098	0	0
SV_DEL_1G018180	DEL	86	chr1	19666696	19666782	chr1_8	chr1	19530000	19735000	90%coverage	0	0	chr1:18933773-18933773	chr1:18232745-18232745	0	chr1:19599780-19599780	0	chr1:18392845-18392845	0	chr1:18783433-18783433	chr1:18560396-18560396
SV_DEL_1G018190	DEL	152	chr1	19680828	19680980	chr1_8	chr1	19530000	19735000	90%coverage	0	0	0	0	0	0	chr1:19317922-19317922	0	chr1:19028179-19028179	0	0
SV_DEL_1G018200	DEL	436	chr1	19703132	19703568	chr1_8	chr1	19530000	19735000	90%coverage	chr1:18079920-18079920	0	0	0	0	0	0	0	0	0	0
SV_DEL_1G018210	DEL	1148	chr1	19704461	19705609	chr1_8	chr1	19530000	19735000	90%coverage	0	0	0	0	0	0	chr1:19341615-19341615	0	chr1:19051840-19051840	0	0
SV_DEL_1G018220	DEL	193	chr1	19725578	19725771	chr1_8	chr1	19530000	19735000	90%coverage	0	0	chr1:18992583-18992583	0	0	0	0	0	0	0	chr1:18619171-18619171
SV_DEL_1G018230	DEL	192	chr1	19725645	19725837	chr1_8	chr1	19530000	19735000	90%coverage	0	0	0	chr1:18291633-18291633	0	chr1:19658645-19658645	chr1:19362567-19362567	chr1:18451716-18451716	chr1:19072803-19072803	chr1:18842267-18842267	0
SV_DEL_1G018240	DEL	100	chr1	19727908	19728008	chr1_8	chr1	19530000	19735000	90%coverage	0	0	0	0	0	0	chr1:19364625-19364625	0	0	0	0
SV_DEL_1G018250	DEL	978	chr1	19730379	19731357	chr1_8	chr1	19530000	19735000	90%coverage	0	0	0	0	0	0	0	0	chr1:19083989-19083989	0	0
SV_DEL_1G020240	DEL	57	chr1	21662660	21662717	chr1_9	chr1	21630000	21685000	90%coverage	0	0	0	chr1:20199925-20199925	0	0	0	0	0	0	0
SV_DEL_1G020250	DEL	138	chr1	21668327	21668465	chr1_9	chr1	21630000	21685000	90%coverage	0	0	0	0	0	0	0	0	chr1:21018619-21018619	0	0
SV_DEL_1G023660	DEL	51	chr1	25588410	25588461	chr1_10	chr1	25535000	25635000	90%coverage	0	0	0	0	0	0	0	0	chr1:24907928-24907928	0	0
SV_DEL_1G023670	DEL	489	chr1	25600801	25601290	chr1_10	chr1	25535000	25635000	90%coverage	0	0	0	0	chr1:24521622-24521622	0	0	0	0	0	0
SV_DEL_1G023680	DEL	275	chr1	25615546	25615821	chr1_10	chr1	25535000	25635000	90%coverage	0	0	0	0	0	0	chr1:25379180-25379180	0	0	0	0
SV_DEL_1G023850	DEL	107	chr1	25845664	25845771	chr1_11	chr1	25840000	25915000	90%coverage	0	0	0	0	0	0	0	0	0	chr1:24881859-24881859	chr1:24615952-24615952
SV_DEL_1G023860	DEL	91	chr1	25845914	25846005	chr1_11	chr1	25840000	25915000	90%coverage	0	0	0	0	0	0	0	0	0	chr1:24882002-24882002	chr1:24616094-24616094
SV_DEL_1G023870	DEL	351	chr1	25865995	25866346	chr1_11	chr1	25840000	25915000	90%coverage	0	0	0	0	0	0	chr1:25629832-25629832	0	chr1:25162304-25162304	0	0
SV_DEL_1G023880	DEL	61	chr1	25875110	25875171	chr1_11	chr1	25840000	25915000	90%coverage	0	0	0	0	0	0	0	0	chr1:25171090-25171090	0	0
SV_DEL_1G023890	DEL	51	chr1	25875133	25875184	chr1_11	chr1	25840000	25915000	90%coverage	0	0	0	0	0	0	0	0	0	chr1:24911099-24911099	0
SV_DEL_1G025370	DEL	124	chr1	27026867	27026991	chr1_12	chr1	27015000	27390000	90%coverage	0	0	0	0	0	0	0	chr1:26624910-26624910	0	0	0
SV_DEL_1G025380	DEL	1140	chr1	27027791	27028931	chr1_12	chr1	27015000	27390000	90%coverage	0	0	0	0	0	0	0	0	chr1:26330744-26330744	0	0
SV_DEL_1G025390	DEL	6117	chr1	27028895	27035012	chr1_12	chr1	27015000	27390000	90%coverage	0	0	0	0	0	0	0	chr1:26626827-26626827	0	0	0
SV_DEL_1G025400	DEL	57	chr1	27045929	27045986	chr1_12	chr1	27015000	27390000	90%coverage	0	0	0	0	0	0	chr1:26784077-26784077	0	0	0	0
SV_DEL_1G025410	DEL	458	chr1	27051779	27052237	chr1_12	chr1	27015000	27390000	90%coverage	0	0	0	0	0	0	0	0	chr1:26353574-26353574	0	0
SV_DEL_1G025420	DEL	1529	chr1	27072063	27073592	chr1_12	chr1	27015000	27390000	90%coverage	0	0	0	0	0	0	0	chr1:26664721-26664721	0	0	0
SV_DEL_1G025430	DEL	571	chr1	27092770	27093341	chr1_12	chr1	27015000	27390000	90%coverage	0	0	0	0	0	0	chr1:26830730-26830730	0	chr1:26396348-26396348	0	0
SV_DEL_1G025440	DEL	63	chr1	27138969	27139032	chr1_12	chr1	27015000	27390000	90%coverage	0	0	0	0	0	0	0	chr1:27004007-27004007	0	0	0
SV_DEL_1G025450	DEL	160	chr1	27171983	27172143	chr1_12	chr1	27015000	27390000	90%coverage	0	0	0	0	chr1:26083320-26083320	0	0	chr1:27037282-27037282	0	0	0
SV_DEL_1G025460	DEL	126	chr1	27258225	27258351	chr1_12	chr1	27015000	27390000	90%coverage	0	0	0	0	0	0	0	chr1:27123958-27123958	0	0	0
SV_DEL_1G025470	DEL	319	chr1	27260594	27260913	chr1_12	chr1	27015000	27390000	90%coverage	0	0	0	0	0	0	0	chr1:27125594-27125594	0	0	0
SV_DEL_1G025480	DEL	73	chr1	27280005	27280078	chr1_12	chr1	27015000	27390000	90%coverage	0	0	0	0	0	0	chr1:27017990-27017990	0	0	0	0
SV_DEL_1G025490	DEL	80.67	chr1	27281593	27281687	chr1_12	chr1	27015000	27390000	90%coverage	0	0	0	0	0	0	chr1:27019501-27019501	chr1:27146340-27146340	chr1:26584777-26584777	0	0
SV_DEL_1G025500	DEL	84.33	chr1	27282080	27282165	chr1_12	chr1	27015000	27390000	90%coverage	0	0	0	0	0	0	chr1:27019894-27019894	chr1:27146734-27146734	chr1:26585173-26585173	0	0
SV_DEL_1G025510	DEL	53	chr1	27283517	27283570	chr1_12	chr1	27015000	27390000	90%coverage	0	0	0	0	0	0	chr1:27021231-27021231	0	0	0	0
SV_DEL_1G025520	DEL	304	chr1	27318268	27318572	chr1_12	chr1	27015000	27390000	90%coverage	0	0	0	0	0	0	0	0	chr1:26621863-26621863	0	0
SV_DEL_1G025530	DEL	125	chr1	27347781	27347906	chr1_12	chr1	27015000	27390000	90%coverage	0	0	0	0	0	0	0	0	chr1:26651661-26651661	0	0
SV_DEL_1G025540	DEL	93	chr1	27362318	27362411	chr1_12	chr1	27015000	27390000	90%coverage	0	0	0	0	0	0	chr1:27101412-27101412	0	chr1:26666086-26666086	0	0
SV_DEL_1G025550	DEL	121	chr1	27371952	27372073	chr1_12	chr1	27015000	27390000	90%coverage	0	0	0	0	0	0	chr1:27111494-27111494	chr1:27237159-27237159	chr1:26676168-26676168	0	0
SV_DEL_1G025560	DEL	77	chr1	27375249	27375326	chr1_12	chr1	27015000	27390000	90%coverage	0	0	0	0	0	0	chr1:27114585-27114585	chr1:27240241-27240241	chr1:26679230-26679230	0	0
SV_DEL_1G025570	DEL	800	chr1	27381626	27382426	chr1_12	chr1	27015000	27390000	90%coverage	0	0	0	0	0	0	0	0	chr1:26685522-26685522	0	0
SV_DEL_1G025580	DEL	70	chr1	27382764	27382834	chr1_12	chr1	27015000	27390000	90%coverage	0	0	0	0	0	0	chr1:27122058-27122058	0	chr1:26685861-26685861	0	0
SV_DEL_1G026180	DEL	70	chr1	27935714	27935784	chr1_13	chr1	27935000	28030000	90%coverage	0	0	0	0	0	0	0	0	chr1:27228007-27228007	0	0
SV_DEL_1G026190	DEL	88	chr1	27940265	27940353	chr1_13	chr1	27935000	28030000	90%coverage	0	0	0	0	0	0	chr1:27664663-27664663	0	chr1:27232198-27232198	0	0
SV_DEL_1G026200	DEL	194	chr1	27944666	27944860	chr1_13	chr1	27935000	28030000	90%coverage	0	0	0	0	0	0	chr1:27668980-27668980	0	chr1:27236520-27236520	0	0
SV_DEL_1G026210	DEL	91	chr1	27960688	27960779	chr1_13	chr1	27935000	28030000	90%coverage	0	0	0	0	0	0	0	0	0	chr1:27013113-27013113	0
SV_DEL_1G026220	DEL	69	chr1	27960688	27960757	chr1_13	chr1	27935000	28030000	90%coverage	0	0	0	0	0	0	chr1:27684795-27684795	0	0	0	0
SV_DEL_1G026230	DEL	134	chr1	27963330	27963464	chr1_13	chr1	27935000	28030000	90%coverage	0	0	0	0	0	0	0	chr1:27820813-27820813	0	0	0
SV_DEL_1G026240	DEL	1428	chr1	27976499	27977927	chr1_13	chr1	27935000	28030000	90%coverage	0	0	0	0	0	0	0	0	chr1:27269819-27269819	0	0
SV_DEL_1G026250	DEL	416	chr1	27980129	27980545	chr1_13	chr1	27935000	28030000	90%coverage	0	0	0	0	0	0	0	chr1:27838284-27838284	0	0	0
SV_DEL_1G026260	DEL	81	chr1	27985457	27985538	chr1_13	chr1	27935000	28030000	90%coverage	0	0	0	0	0	0	0	chr1:27843198-27843198	0	0	0
SV_DEL_1G028700	DEL	54	chr1	29968928	29968982	chr1_14	chr1	29960000	30110000	90%coverage	0	0	0	0	0	0	0	chr1:29933470-29933470	chr1:29397980-29397980	0	0
SV_DEL_1G028710	DEL	81	chr1	29973181	29973262	chr1_14	chr1	29960000	30110000	90%coverage	0	0	0	0	0	0	chr1:29791688-29791688	0	0	0	0
SV_DEL_1G028720	DEL	64	chr1	29979363	29979427	chr1_14	chr1	29960000	30110000	90%coverage	0	0	0	0	0	0	0	chr1:29946934-29946934	0	0	0
SV_DEL_1G028730	DEL	66	chr1	29979531	29979597	chr1_14	chr1	29960000	30110000	90%coverage	0	0	0	0	0	0	0	0	0	0	chr1:28771326-28771326
SV_DEL_1G028740	DEL	213	chr1	29988577	29988790	chr1_14	chr1	29960000	30110000	90%coverage	0	0	0	0	0	0	0	0	0	chr1:29053879-29053879	0
SV_DEL_1G028750	DEL	2082	chr1	30007695	30009777	chr1_14	chr1	29960000	30110000	90%coverage	0	0	0	0	0	0	0	0	chr1:29439914-29439914	0	0
SV_DEL_1G028760	DEL	220	chr1	30019564	30019784	chr1_14	chr1	29960000	30110000	90%coverage	0	0	0	0	0	0	0	chr1:29986325-29986325	0	0	chr1:28811642-28811642
SV_DEL_1G028770	DEL	220	chr1	30019597	30019817	chr1_14	chr1	29960000	30110000	90%coverage	0	0	0	0	0	0	0	0	chr1:29450078-29450078	0	0
SV_DEL_1G028780	DEL	131.25	chr1	30026093	30026225	chr1_14	chr1	29960000	30110000	90%coverage	0	0	0	0	0	0	chr1:29845419-29845419	chr1:29992791-29992791	chr1:29456472-29456472	0	chr1:28818113-28818113
SV_DEL_1G028790	DEL	52	chr1	30047832	30047884	chr1_14	chr1	29960000	30110000	90%coverage	0	0	0	0	0	0	0	0	chr1:29478217-29478217	0	0
SV_DEL_1G028800	DEL	60	chr1	30056282	30056342	chr1_14	chr1	29960000	30110000	90%coverage	0	0	0	0	0	0	0	0	chr1:29486593-29486593	0	0
SV_DEL_1G028810	DEL	3305	chr1	30058340	30061645	chr1_14	chr1	29960000	30110000	90%coverage	0	0	0	0	0	0	chr1:29878221-29878221	0	0	chr1:29124178-29124178	chr1:28850932-28850932
SV_DEL_1G028820	DEL	71	chr1	30068565	30068636	chr1_14	chr1	29960000	30110000	90%coverage	0	0	0	0	0	0	0	0	chr1:29497535-29497535	0	0
SV_DEL_1G028980	DEL	82	chr1	30194190	30194272	chr1_15	chr1	30190000	30605000	90%coverage	0	chr1:28733150-28733150	0	0	0	0	0	0	0	0	0
SV_DEL_1G028990	DEL	53	chr1	30206926	30206979	chr1_15	chr1	30190000	30605000	90%coverage	0	0	0	0	0	0	chr1:30023560-30023560	0	chr1:29644573-29644573	0	0
SV_DEL_1G029000	DEL	53	chr1	30208636	30208689	chr1_15	chr1	30190000	30605000	90%coverage	0	0	0	0	0	0	chr1:30025044-30025044	chr1:30174394-30174394	chr1:29646057-29646057	chr1:29271063-29271063	0
SV_DEL_1G029010	DEL	388	chr1	30209763	30210151	chr1_15	chr1	30190000	30605000	90%coverage	0	0	0	0	0	0	chr1:30026123-30026123	0	chr1:29647132-29647132	chr1:29272138-29272138	0
SV_DEL_1G029020	DEL	157	chr1	30219429	30219586	chr1_15	chr1	30190000	30605000	90%coverage	0	0	0	0	0	0	chr1:30035655-30035655	0	chr1:29656653-29656653	chr1:29281663-29281663	0
SV_DEL_1G029030	DEL	206	chr1	30220713	30220919	chr1_15	chr1	30190000	30605000	90%coverage	0	0	0	0	0	0	0	0	0	chr1:29282898-29282898	0
SV_DEL_1G029040	DEL	109	chr1	30222723	30222832	chr1_15	chr1	30190000	30605000	90%coverage	0	0	0	0	0	0	0	0	0	0	chr1:29013080-29013080
SV_DEL_1G029050	DEL	109	chr1	30222752	30222861	chr1_15	chr1	30190000	30605000	90%coverage	0	0	0	0	0	0	chr1:30038932-30038932	0	0	0	0
SV_DEL_1G029060	DEL	344	chr1	30237652	30237996	chr1_15	chr1	30190000	30605000	90%coverage	0	0	0	0	0	0	0	0	0	chr1:29299657-29299657	0
SV_DEL_1G029070	DEL	470	chr1	30239660	30240130	chr1_15	chr1	30190000	30605000	90%coverage	0	0	0	0	0	0	0	chr1:30205363-30205363	0	0	0
SV_DEL_1G029080	DEL	84	chr1	30242434	30242518	chr1_15	chr1	30190000	30605000	90%coverage	0	0	0	0	0	0	0	chr1:30207667-30207667	0	0	0
SV_DEL_1G029090	DEL	60	chr1	30242506	30242566	chr1_15	chr1	30190000	30605000	90%coverage	0	0	0	0	0	0	0	0	0	chr1:29304169-29304169	0
SV_DEL_1G029100	DEL	123	chr1	30246884	30247007	chr1_15	chr1	30190000	30605000	90%coverage	0	0	0	0	0	0	0	chr1:30212035-30212035	0	chr1:29308491-29308491	0
SV_DEL_1G029110	DEL	226	chr1	30285159	30285385	chr1_15	chr1	30190000	30605000	90%coverage	0	0	0	0	0	0	0	chr1:30256233-30256233	0	0	0
SV_DEL_1G029120	DEL	201	chr1	30286082	30286283	chr1_15	chr1	30190000	30605000	90%coverage	0	0	0	0	0	0	0	0	0	chr1:29347468-29347468	0
SV_DEL_1G029130	DEL	113	chr1	30288041	30288154	chr1_15	chr1	30190000	30605000	90%coverage	0	0	0	chr1:28777494-28777494	0	0	0	0	0	0	0
SV_DEL_1G029140	DEL	3017	chr1	30288609	30291626	chr1_15	chr1	30190000	30605000	90%coverage	0	0	0	0	0	0	chr1:30108922-30108922	chr1:30260411-30260411	chr1:29730005-29730005	chr1:29349786-29349786	0
SV_DEL_1G029150	DEL	80	chr1	30299728	30299808	chr1_15	chr1	30190000	30605000	90%coverage	0	0	0	0	0	0	0	chr1:30273562-30273562	0	0	0
SV_DEL_1G029160	DEL	2366	chr1	30314543	30316909	chr1_15	chr1	30190000	30605000	90%coverage	0	0	0	0	0	0	chr1:30131725-30131725	0	0	0	0
SV_DEL_1G029170	DEL	385	chr1	30341959	30342344	chr1_15	chr1	30190000	30605000	90%coverage	0	0	0	0	0	0	0	0	0	chr1:29407131-29407131	0
SV_DEL_1G029180	DEL	72	chr1	30347366	30347438	chr1_15	chr1	30190000	30605000	90%coverage	0	0	0	0	0	0	chr1:30161816-30161816	0	0	0	0
SV_DEL_1G029190	DEL	54	chr1	30349570	30349624	chr1_15	chr1	30190000	30605000	90%coverage	0	0	0	0	0	0	0	chr1:30315415-30315415	0	0	0
SV_DEL_1G029200	DEL	646	chr1	30354793	30355439	chr1_15	chr1	30190000	30605000	90%coverage	0	0	0	chr1:28844232-28844232	0	0	0	0	0	0	0
SV_DEL_1G029210	DEL	93	chr1	30365398	30365491	chr1_15	chr1	30190000	30605000	90%coverage	0	0	chr1:29610810-29610810	0	0	0	0	0	0	0	0
SV_DEL_1G029220	DEL	97	chr1	30383173	30383270	chr1_15	chr1	30190000	30605000	90%coverage	0	0	0	0	0	0	chr1:30198871-30198871	0	0	0	0
SV_DEL_1G029230	DEL	70	chr1	30386261	30386331	chr1_15	chr1	30190000	30605000	90%coverage	0	0	0	0	0	0	0	0	0	chr1:29452773-29452773	0
SV_DEL_1G029240	DEL	13583	chr1	30389805	30403388	chr1_15	chr1	30190000	30605000	90%coverage	0	0	0	0	0	0	chr1:30205390-30205390	0	chr1:29842336-29842336	chr1:29456235-29456235	0
SV_DEL_1G029250	DEL	12712	chr1	30390212	30402924	chr1_15	chr1	30190000	30605000	90%coverage	0	0	0	0	0	0	0	0	0	0	chr1:29180573-29180573
SV_DEL_1G029260	DEL	69	chr1	30409770	30409839	chr1_15	chr1	30190000	30605000	90%coverage	0	0	0	0	0	0	0	0	chr1:29848839-29848839	0	0
SV_DEL_1G029270	DEL	63	chr1	30411013	30411076	chr1_15	chr1	30190000	30605000	90%coverage	0	0	0	0	0	0	0	chr1:30376840-30376840	0	chr1:29463856-29463856	0
SV_DEL_1G029280	DEL	2228	chr1	30416136	30418364	chr1_15	chr1	30190000	30605000	90%coverage	0	0	0	0	0	0	0	0	0	chr1:29468384-29468384	0
SV_DEL_1G029290	DEL	57	chr1	30419489	30419546	chr1_15	chr1	30190000	30605000	90%coverage	0	0	0	0	0	0	chr1:30221481-30221481	0	0	0	0
SV_DEL_1G029300	DEL	76	chr1	30464044	30464120	chr1_15	chr1	30190000	30605000	90%coverage	0	0	0	0	0	0	0	0	0	chr1:29515558-29515558	0
SV_DEL_1G029310	DEL	131	chr1	30465544	30465675	chr1_15	chr1	30190000	30605000	90%coverage	0	0	0	0	chr1:29398525-29398525	0	0	0	0	0	0
SV_DEL_1G029320	DEL	2224	chr1	30475316	30477540	chr1_15	chr1	30190000	30605000	90%coverage	0	0	0	0	0	0	chr1:30277241-30277241	chr1:30442686-30442686	0	chr1:29526761-29526761	0
SV_DEL_1G029330	DEL	52	chr1	30480033	30480085	chr1_15	chr1	30190000	30605000	90%coverage	0	0	0	0	0	0	chr1:30280723-30280723	chr1:30446168-30446168	chr1:29929405-29929405	chr1:29530244-29530244	0
SV_DEL_1G029340	DEL	222	chr1	30481064	30481286	chr1_15	chr1	30190000	30605000	90%coverage	chr1:28876180-28876180	0	0	0	0	0	0	0	0	0	chr1:29258716-29258716
SV_DEL_1G029350	DEL	222	chr1	30481110	30481332	chr1_15	chr1	30190000	30605000	90%coverage	0	chr1:29021292-29021292	chr1:29726454-29726454	chr1:28969948-28969948	chr1:29413971-29413971	chr1:30336408-30336408	chr1:30281751-30281751	chr1:30447192-30447192	chr1:29930434-29930434	chr1:29531271-29531271	0
SV_DEL_1G029360	DEL	351	chr1	30500196	30500547	chr1_15	chr1	30190000	30605000	90%coverage	0	0	0	0	0	0	0	chr1:30465961-30465961	0	0	0
SV_DEL_1G029370	DEL	373	chr1	30500202	30500575	chr1_15	chr1	30190000	30605000	90%coverage	0	0	0	0	0	0	0	0	0	chr1:29550021-29550021	0
SV_DEL_1G029380	DEL	57	chr1	30504941	30504998	chr1_15	chr1	30190000	30605000	90%coverage	0	0	0	0	0	0	0	0	chr1:29953798-29953798	0	0
SV_DEL_1G029390	DEL	77	chr1	30508004	30508081	chr1_15	chr1	30190000	30605000	90%coverage	0	0	0	0	0	0	0	0	0	chr1:29557469-29557469	0
SV_DEL_1G029400	DEL	77	chr1	30508072	30508149	chr1_15	chr1	30190000	30605000	90%coverage	0	0	0	0	0	0	0	0	chr1:29956873-29956873	0	0
SV_DEL_1G029410	DEL	641	chr1	30536428	30537069	chr1_15	chr1	30190000	30605000	90%coverage	0	0	0	0	0	0	0	chr1:30501844-30501844	0	0	0
SV_DEL_1G029420	DEL	82	chr1	30539575	30539657	chr1_15	chr1	30190000	30605000	90%coverage	0	0	0	0	0	0	chr1:30339982-30339982	0	0	chr1:29585013-29585013	0
SV_DEL_1G029430	DEL	82	chr1	30539617	30539699	chr1_15	chr1	30190000	30605000	90%coverage	0	0	0	0	0	0	0	0	chr1:29988388-29988388	0	0
SV_DEL_1G029440	DEL	82	chr1	30539645	30539727	chr1_15	chr1	30190000	30605000	90%coverage	0	0	0	0	0	0	0	chr1:30504414-30504414	0	0	0
SV_DEL_1G029450	DEL	1310	chr1	30586629	30587939	chr1_15	chr1	30190000	30605000	90%coverage	0	0	0	0	0	0	0	0	chr1:30036916-30036916	chr1:29633563-29633563	0
SV_DEL_1G030700	DEL	168	chr1	31605070	31605238	chr1_16	chr1	31600000	31715000	90%coverage	0	0	0	0	0	0	chr1:31560506-31560506	0	0	0	0
SV_DEL_1G030710	DEL	66	chr1	31618557	31618623	chr1_16	chr1	31600000	31715000	90%coverage	0	0	0	0	0	0	chr1:31573807-31573807	0	chr1:31240230-31240230	0	chr1:30438867-30438867
SV_DEL_1G030720	DEL	2320	chr1	31619057	31621377	chr1_16	chr1	31600000	31715000	90%coverage	0	0	0	0	0	0	chr1:31574322-31574322	chr1:31958923-31958923	chr1:31240744-31240744	0	chr1:30439382-30439382
SV_DEL_1G030730	DEL	125	chr1	31627234	31627359	chr1_16	chr1	31600000	31715000	90%coverage	0	0	0	0	0	0	0	0	chr1:31246700-31246700	0	0
SV_DEL_1G030740	DEL	484	chr1	31628547	31629031	chr1_16	chr1	31600000	31715000	90%coverage	0	0	0	0	0	0	0	chr1:31966143-31966143	0	0	0
SV_DEL_1G030750	DEL	133	chr1	31637324	31637457	chr1_16	chr1	31600000	31715000	90%coverage	0	0	0	0	0	0	0	chr1:31974575-31974575	0	0	0
SV_DEL_1G030760	DEL	68	chr1	31638295	31638363	chr1_16	chr1	31600000	31715000	90%coverage	0	0	0	0	0	0	0	chr1:31975418-31975418	0	0	0
SV_DEL_1G030770	DEL	143	chr1	31643327	31643470	chr1_16	chr1	31600000	31715000	90%coverage	0	0	chr1:30934448-30934448	chr1:30181127-30181127	0	0	0	0	0	chr1:30692572-30692572	0
SV_DEL_1G030780	DEL	101	chr1	31645445	31645546	chr1_16	chr1	31600000	31715000	90%coverage	0	chr1:30239102-30239102	0	0	0	0	0	0	0	0	0
SV_DEL_1G030790	DEL	101	chr1	31645470	31645571	chr1_16	chr1	31600000	31715000	90%coverage	chr1:30073812-30073812	0	0	0	0	0	0	0	0	0	0
SV_DEL_1G030800	DEL	141	chr1	31660451	31660592	chr1_16	chr1	31600000	31715000	90%coverage	0	0	0	0	0	chr1:31573240-31573240	0	0	0	0	chr1:30478650-30478650
SV_DEL_1G030810	DEL	1335	chr1	31667035	31668370	chr1_16	chr1	31600000	31715000	90%coverage	0	0	0	0	0	0	0	0	chr1:31286731-31286731	0	0
SV_DEL_1G030820	DEL	60	chr1	31668041	31668101	chr1_16	chr1	31600000	31715000	90%coverage	0	0	0	0	0	0	0	chr1:32005395-32005395	0	0	0
SV_DEL_1G030830	DEL	58	chr1	31673551	31673609	chr1_16	chr1	31600000	31715000	90%coverage	0	0	0	0	0	0	chr1:31626656-31626656	0	0	0	0
SV_DEL_1G030840	DEL	158	chr1	31687329	31687487	chr1_16	chr1	31600000	31715000	90%coverage	0	0	0	0	0	0	chr1:31643599-31643599	0	0	0	0
SV_DEL_1G032120	DEL	239	chr1	32620946	32621185	chr1_17	chr1	32620000	32800000	90%coverage	0	0	0	0	0	0	0	0	chr1:32240256-32240256	0	0
SV_DEL_1G032130	DEL	205	chr1	32620978	32621183	chr1_17	chr1	32620000	32800000	90%coverage	0	0	0	0	0	0	0	0	0	chr1:31101436-31101436	0
SV_DEL_1G032140	DEL	62	chr1	32622206	32622268	chr1_17	chr1	32620000	32800000	90%coverage	0	0	0	0	0	0	chr1:32611075-32611075	0	0	0	0
SV_DEL_1G032150	DEL	61	chr1	32623453	32623514	chr1_17	chr1	32620000	32800000	90%coverage	0	0	0	0	0	0	0	0	0	chr1:31099134-31099134	0
SV_DEL_1G032160	DEL	310	chr1	32624602	32624912	chr1_17	chr1	32620000	32800000	90%coverage	0	0	0	0	0	0	0	0	0	chr1:31098046-31098046	0
SV_DEL_1G032170	DEL	92	chr1	32626974	32627066	chr1_17	chr1	32620000	32800000	90%coverage	0	0	chr1:31936505-31936505	0	0	chr1:32523090-32523090	0	0	chr1:32245922-32245922	0	chr1:31457854-31457854
SV_DEL_1G032180	DEL	92	chr1	32627066	32627158	chr1_17	chr1	32620000	32800000	90%coverage	0	0	0	chr1:31195129-31195129	0	0	chr1:32614742-32614742	0	0	chr1:31095894-31095894	0
SV_DEL_1G032190	DEL	90	chr1	32630434	32630524	chr1_17	chr1	32620000	32800000	90%coverage	0	0	0	0	0	0	chr1:32618029-32618029	0	0	chr1:31092614-31092614	0
SV_DEL_1G032200	DEL	66	chr1	32650215	32650281	chr1_17	chr1	32620000	32800000	90%coverage	0	0	0	0	0	0	0	0	chr1:32269123-32269123	0	0
SV_DEL_1G032210	DEL	2274	chr1	32664447	32666721	chr1_17	chr1	32620000	32800000	90%coverage	0	0	0	0	0	0	0	0	0	chr1:31058913-31058913	0
SV_DEL_1G032220	DEL	1311	chr1	32674186	32675497	chr1_17	chr1	32620000	32800000	90%coverage	0	0	0	0	0	0	chr1:32661491-32661491	0	chr1:32293050-32293050	0	0
SV_DEL_1G032230	DEL	218	chr1	32681332	32681550	chr1_17	chr1	32620000	32800000	90%coverage	0	0	0	0	0	0	0	0	chr1:32299171-32299171	0	0
SV_DEL_1G032240	DEL	863	chr1	32683493	32684356	chr1_17	chr1	32620000	32800000	90%coverage	0	0	0	0	0	0	chr1:32669037-32669037	0	0	0	0
SV_DEL_1G032250	DEL	188	chr1	32696308	32696496	chr1_17	chr1	32620000	32800000	90%coverage	0	0	chr1:32005740-32005740	0	0	0	0	0	0	chr1:31026477-31026477	0
SV_DEL_1G032260	DEL	188	chr1	32696466	32696654	chr1_17	chr1	32620000	32800000	90%coverage	0	0	0	0	0	0	chr1:32681261-32681261	0	chr1:32316990-32316990	0	0
SV_DEL_1G032270	DEL	1352	chr1	32699757	32701109	chr1_17	chr1	32620000	32800000	90%coverage	0	0	0	0	0	0	chr1:32684437-32684437	0	chr1:32320161-32320161	chr1:31023144-31023144	0
SV_DEL_1G032280	DEL	1204	chr1	32699757	32700961	chr1_17	chr1	32620000	32800000	90%coverage	0	0	0	chr1:31267731-31267731	0	0	0	0	0	0	0
SV_DEL_1G032290	DEL	127	chr1	32701315	32701442	chr1_17	chr1	32620000	32800000	90%coverage	0	0	0	0	0	0	0	0	0	chr1:31022933-31022933	0
SV_DEL_1G032300	DEL	400	chr1	32715489	32715889	chr1_17	chr1	32620000	32800000	90%coverage	0	0	0	0	0	0	chr1:32699819-32699819	0	chr1:32339023-32339023	chr1:31008677-31008677	chr1:31546362-31546362
SV_DEL_1G032310	DEL	60	chr1	32722954	32723014	chr1_17	chr1	32620000	32800000	90%coverage	0	0	0	0	0	0	0	0	chr1:32346118-32346118	0	0
SV_DEL_1G032320	DEL	748	chr1	32729065	32729813	chr1_17	chr1	32620000	32800000	90%coverage	0	0	0	0	0	0	0	0	chr1:32352152-32352152	0	0
SV_DEL_1G032330	DEL	1272	chr1	32742932	32744204	chr1_17	chr1	32620000	32800000	90%coverage	0	0	0	0	0	0	chr1:32726937-32726937	0	chr1:32365274-32365274	chr1:30981589-30981589	0
SV_DEL_1G032340	DEL	1131	chr1	32742937	32744068	chr1_17	chr1	32620000	32800000	90%coverage	0	0	0	0	0	0	0	0	0	0	chr1:31573408-31573408
SV_DEL_1G032350	DEL	142	chr1	32750438	32750580	chr1_17	chr1	32620000	32800000	90%coverage	0	0	0	0	0	0	chr1:32733173-32733173	0	0	0	0
SV_DEL_1G032360	DEL	433	chr1	32750780	32751213	chr1_17	chr1	32620000	32800000	90%coverage	0	0	0	0	0	0	0	0	0	chr1:30975017-30975017	0
SV_DEL_1G032370	DEL	155	chr1	32772531	32772686	chr1_17	chr1	32620000	32800000	90%coverage	0	0	0	0	0	0	0	0	chr1:32396984-32396984	chr1:30953001-30953001	0
SV_DEL_2G000290	DEL	57	chr2	782979	783036	chr2_18	chr2	735000	815000	90%coverage	0	0	0	0	0	0	chr2:664237-664237	0	chr2:628889-628889	0	0
SV_DEL_2G000300	DEL	64	chr2	797321	797387	chr2_18	chr2	735000	815000	90%coverage	0	0	0	0	0	0	chr2:678381-678381	0	chr2:643025-643025	0	0
SV_DEL_2G000310	DEL	372	chr2	801009	801381	chr2_18	chr2	735000	815000	90%coverage	0	0	0	0	0	0	chr2:682019-682019	0	chr2:646661-646661	0	0
SV_DEL_2G000980	DEL	69	chr2	2211178	2211247	chr2_19	chr2	2210000	2450000	90%coverage	0	0	0	0	0	0	0	0	chr2:2058768-2058768	0	0
SV_DEL_2G000990	DEL	113	chr2	2215946	2216059	chr2_19	chr2	2210000	2450000	90%coverage	0	0	0	0	0	0	chr2:2101913-2101913	0	chr2:2063484-2063484	0	0
SV_DEL_2G001000	DEL	51	chr2	2243376	2243427	chr2_19	chr2	2210000	2450000	90%coverage	0	0	0	0	0	0	0	0	chr2:2090853-2090853	0	0
SV_DEL_2G001010	DEL	75	chr2	2270024	2270099	chr2_19	chr2	2210000	2450000	90%coverage	0	0	chr2:2156012-2156012	0	0	0	0	chr2:2148160-2148160	0	0	0
SV_DEL_2G001020	DEL	75	chr2	2270051	2270126	chr2_19	chr2	2210000	2450000	90%coverage	0	0	0	0	0	0	chr2:2156528-2156528	0	chr2:2117849-2117849	0	0
SV_DEL_2G001030	DEL	70	chr2	2274107	2274177	chr2_19	chr2	2210000	2450000	90%coverage	0	0	chr2:2160027-2160027	0	0	0	0	0	0	0	0
SV_DEL_2G001040	DEL	350	chr2	2280815	2281165	chr2_19	chr2	2210000	2450000	90%coverage	0	0	0	0	0	0	0	0	0	0	chr2:2150010-2150010
SV_DEL_2G001050	DEL	76	chr2	2300716	2300792	chr2_19	chr2	2210000	2450000	90%coverage	0	0	0	0	0	0	chr2:2187430-2187430	0	chr2:2148753-2148753	0	0
SV_DEL_2G001060	DEL	66	chr2	2324816	2324882	chr2_19	chr2	2210000	2450000	90%coverage	0	0	0	0	0	0	chr2:2211409-2211409	0	0	0	0
SV_DEL_2G001070	DEL	81	chr2	2325994	2326075	chr2_19	chr2	2210000	2450000	90%coverage	0	0	0	0	0	0	chr2:2212556-2212556	0	chr2:2173698-2173698	0	0
SV_DEL_2G001080	DEL	142	chr2	2365705	2365847	chr2_19	chr2	2210000	2450000	90%coverage	0	0	0	0	0	0	chr2:2252381-2252381	0	chr2:2213419-2213419	0	0
SV_DEL_2G001090	DEL	63	chr2	2370668	2370731	chr2_19	chr2	2210000	2450000	90%coverage	0	0	0	0	0	0	chr2:2257215-2257215	0	chr2:2218266-2218266	0	0
SV_DEL_2G001100	DEL	3499	chr2	2408220	2411719	chr2_19	chr2	2210000	2450000	90%coverage	chr2:2280737-2280737	chr2:2284016-2284016	chr2:2293973-2293973	chr2:2279163-2279163	chr2:2286453-2286453	chr2:2306643-2306643	chr2:2294902-2294902	chr2:2286197-2286197	chr2:2255964-2255964	chr2:2293402-2293402	chr2:2276993-2276993
SV_DEL_2G008840	DEL	58	chr2	9521471	9521529	chr2_20	chr2	9520000	9595000	90%coverage	0	0	0	0	0	0	chr2:9526778-9526778	0	chr2:9659767-9659767	0	0
SV_DEL_2G008850	DEL	4564	chr2	9526096	9530660	chr2_20	chr2	9520000	9595000	90%coverage	0	0	0	0	0	0	chr2:9531353-9531353	0	chr2:9664320-9664320	0	0
SV_DEL_2G008860	DEL	424	chr2	9530146	9530570	chr2_20	chr2	9520000	9595000	90%coverage	0	0	0	0	0	0	0	0	0	chr2:9370712-9370712	0
SV_DEL_2G008870	DEL	58	chr2	9530517	9530575	chr2_20	chr2	9520000	9595000	90%coverage	0	0	0	0	0	0	0	chr2:9419311-9419311	0	0	0
SV_DEL_2G008880	DEL	72	chr2	9544754	9544826	chr2_20	chr2	9520000	9595000	90%coverage	0	0	0	0	0	0	0	0	0	chr2:9384890-9384890	0
SV_DEL_2G008890	DEL	6317	chr2	9547976	9554293	chr2_20	chr2	9520000	9595000	90%coverage	0	0	0	0	0	0	0	0	chr2:9681648-9681648	chr2:9388063-9388063	0
SV_DEL_2G008900	DEL	288	chr2	9558521	9558809	chr2_20	chr2	9520000	9595000	90%coverage	0	0	0	0	0	0	chr2:9559267-9559267	0	0	0	0
SV_DEL_2G008910	DEL	82	chr2	9573949	9574031	chr2_20	chr2	9520000	9595000	90%coverage	0	0	0	0	0	0	chr2:9576857-9576857	0	chr2:9703698-9703698	chr2:9407352-9407352	0
SV_DEL_2G008920	DEL	96	chr2	9577880	9577976	chr2_20	chr2	9520000	9595000	90%coverage	0	0	0	0	0	0	0	chr2:9468769-9468769	0	0	0
SV_DEL_2G008930	DEL	57	chr2	9581371	9581428	chr2_20	chr2	9520000	9595000	90%coverage	0	0	0	0	0	0	0	0	0	chr2:9425413-9425413	0
SV_DEL_2G008940	DEL	219	chr2	9589786	9590005	chr2_20	chr2	9520000	9595000	90%coverage	0	0	0	0	0	0	0	chr2:9480493-9480493	0	0	0
SV_DEL_2G008950	DEL	58	chr2	9592406	9592464	chr2_20	chr2	9520000	9595000	90%coverage	0	0	0	0	0	0	0	chr2:9482898-9482898	0	0	0
SV_DEL_2G008960	DEL	137	chr2	9593068	9593205	chr2_20	chr2	9520000	9595000	90%coverage	0	0	0	0	0	0	0	0	chr2:9737947-9737947	chr2:9440057-9440057	0
SV_DEL_2G009350	DEL	63	chr2	9756003	9756066	chr2_21	chr2	9755000	9825000	90%coverage	0	0	0	0	0	0	chr2:9783256-9783256	0	chr2:9915588-9915588	0	0
SV_DEL_2G009360	DEL	787	chr2	9773291	9774078	chr2_21	chr2	9755000	9825000	90%coverage	0	0	0	0	0	0	chr2:9798737-9798737	chr2:9696393-9696393	chr2:9931065-9931065	0	0
SV_DEL_2G009370	DEL	80	chr2	9777386	9777466	chr2_21	chr2	9755000	9825000	90%coverage	0	0	0	0	0	0	chr2:9802044-9802044	0	chr2:9934374-9934374	0	0
SV_DEL_2G009380	DEL	155	chr2	9790555	9790710	chr2_21	chr2	9755000	9825000	90%coverage	0	0	0	0	0	0	chr2:9815157-9815157	0	chr2:9947487-9947487	0	0
SV_DEL_2G009390	DEL	63	chr2	9801703	9801766	chr2_21	chr2	9755000	9825000	90%coverage	0	0	0	0	0	0	0	chr2:9724008-9724008	0	0	0
SV_DEL_2G009400	DEL	84	chr2	9803265	9803349	chr2_21	chr2	9755000	9825000	90%coverage	chr2:9620879-9620879	0	0	0	0	0	0	0	0	0	0
SV_DEL_2G009410	DEL	53	chr2	9824372	9824425	chr2_21	chr2	9755000	9825000	90%coverage	0	0	0	0	0	0	chr2:9849068-9849068	0	chr2:9983663-9983663	0	0
SV_DEL_2G009420	DEL	285	chr2	9824508	9824793	chr2_21	chr2	9755000	9825000	90%coverage	0	0	0	0	0	0	0	chr2:9747013-9747013	0	0	0
SV_DEL_2G010860	DEL	115	chr2	10945508	10945623	chr2_22	chr2	10905000	10975000	90%coverage	chr2:10786873-10786873	0	0	0	0	0	0	0	0	0	0
SV_DEL_2G010870	DEL	65	chr2	10948357	10948422	chr2_22	chr2	10905000	10975000	90%coverage	0	0	0	0	0	0	0	0	chr2:11241322-11241322	0	0
SV_DEL_2G010880	DEL	53	chr2	10957483	10957536	chr2_22	chr2	10905000	10975000	90%coverage	0	0	0	0	0	0	0	0	0	chr2:10821671-10821671	0
SV_DEL_2G010890	DEL	62	chr2	10974715	10974777	chr2_22	chr2	10905000	10975000	90%coverage	0	0	0	0	0	0	chr2:11115098-11115098	0	0	0	0
SV_DEL_2G012200	DEL	316	chr2	11906169	11906485	chr2_23	chr2	11900000	11960000	90%coverage	0	0	0	0	0	0	0	0	0	chr2:11745221-11745221	chr2:11875845-11875845
SV_DEL_2G012210	DEL	52	chr2	11914749	11914801	chr2_23	chr2	11900000	11960000	90%coverage	0	chr2:11819608-11819608	0	0	0	0	0	chr2:11886302-11886302	0	chr2:11753503-11753503	chr2:11884126-11884126
SV_DEL_2G012220	DEL	52	chr2	11914770	11914822	chr2_23	chr2	11900000	11960000	90%coverage	0	0	0	0	0	0	0	0	chr2:12213066-12213066	0	0
SV_DEL_2G012230	DEL	2382	chr2	11949852	11952234	chr2_23	chr2	11900000	11960000	90%coverage	0	chr2:11854755-11854755	0	0	0	0	chr2:12086916-12086916	0	chr2:12248135-12248135	chr2:11788708-11788708	0
SV_DEL_2G012240	DEL	846	chr2	11956237	11957083	chr2_23	chr2	11900000	11960000	90%coverage	0	chr2:11858758-11858758	0	0	0	0	0	chr2:11927943-11927943	0	chr2:11792856-11792856	0
SV_DEL_2G012380	DEL	73	chr2	12127431	12127504	chr2_24	chr2	12120000	12265000	90%coverage	0	0	0	0	0	0	0	chr2:12102088-12102088	0	0	0
SV_DEL_2G012390	DEL	65	chr2	12134853	12134918	chr2_24	chr2	12120000	12265000	90%coverage	0	0	0	0	0	0	chr2:12274764-12274764	chr2:12109488-12109488	chr2:12435457-12435457	0	0
SV_DEL_2G012400	DEL	8015	chr2	12135111	12143126	chr2_24	chr2	12120000	12265000	90%coverage	0	0	0	0	0	0	chr2:12274956-12274956	chr2:12109681-12109681	chr2:12435650-12435650	0	0
SV_DEL_2G012410	DEL	65	chr2	12147661	12147726	chr2_24	chr2	12120000	12265000	90%coverage	0	0	0	0	0	0	chr2:12279465-12279465	0	chr2:12440167-12440167	0	0
SV_DEL_2G012420	DEL	114	chr2	12177267	12177381	chr2_24	chr2	12120000	12265000	90%coverage	0	0	0	0	0	0	chr2:12308318-12308318	0	chr2:12468983-12468983	0	0
SV_DEL_2G012430	DEL	256	chr2	12187539	12187795	chr2_24	chr2	12120000	12265000	90%coverage	0	0	0	0	0	0	0	chr2:12153318-12153318	0	0	0
SV_DEL_2G012440	DEL	244	chr2	12199120	12199364	chr2_24	chr2	12120000	12265000	90%coverage	0	0	0	0	0	0	chr2:12330142-12330142	0	chr2:12522222-12522222	0	0
SV_DEL_2G012450	DEL	210	chr2	12206128	12206338	chr2_24	chr2	12120000	12265000	90%coverage	0	0	0	0	0	0	0	0	chr2:12528964-12528964	0	0
SV_DEL_2G012460	DEL	93	chr2	12235938	12236031	chr2_24	chr2	12120000	12265000	90%coverage	0	0	0	0	0	0	0	chr2:12201444-12201444	0	0	0
SV_DEL_2G012470	DEL	173	chr2	12249395	12249568	chr2_24	chr2	12120000	12265000	90%coverage	0	0	0	0	0	0	0	chr2:12219975-12219975	0	0	0
SV_DEL_2G012480	DEL	208	chr2	12255697	12255905	chr2_24	chr2	12120000	12265000	90%coverage	0	0	0	0	0	0	chr2:12392138-12392138	0	chr2:12583984-12583984	chr2:12080665-12080665	chr2:12225135-12225135
SV_DEL_2G012750	DEL	93	chr2	12586051	12586144	chr2_25	chr2	12580000	12715000	90%coverage	0	0	0	0	0	0	0	chr2:12552385-12552385	0	0	0
SV_DEL_2G012760	DEL	56	chr2	12591904	12591960	chr2_25	chr2	12580000	12715000	90%coverage	0	0	0	0	0	0	chr2:12723768-12723768	chr2:12558106-12558106	0	0	0
SV_DEL_2G012770	DEL	56	chr2	12592337	12592393	chr2_25	chr2	12580000	12715000	90%coverage	0	0	0	0	0	0	0	chr2:12558483-12558483	0	0	0
SV_DEL_2G012780	DEL	242	chr2	12610993	12611235	chr2_25	chr2	12580000	12715000	90%coverage	0	0	chr2:12553647-12553647	0	0	0	0	0	0	0	0
SV_DEL_2G012790	DEL	242	chr2	12611036	12611278	chr2_25	chr2	12580000	12715000	90%coverage	0	0	0	chr2:12475345-12475345	0	0	0	0	0	0	0
SV_DEL_2G012800	DEL	98	chr2	12637321	12637419	chr2_25	chr2	12580000	12715000	90%coverage	0	0	0	0	0	0	chr2:12768866-12768866	0	0	0	0
SV_DEL_2G012810	DEL	1559	chr2	12647102	12648661	chr2_25	chr2	12580000	12715000	90%coverage	0	0	0	0	0	0	0	chr2:12614660-12614660	0	0	0
SV_DEL_2G012820	DEL	66.33	chr2	12647461	12647527	chr2_25	chr2	12580000	12715000	90%coverage	0	0	0	0	0	0	chr2:12778933-12778933	0	chr2:12969121-12969121	chr2:12475064-12475064	0
SV_DEL_2G012830	DEL	64	chr2	12649157	12649221	chr2_25	chr2	12580000	12715000	90%coverage	0	0	0	0	0	0	0	chr2:12615348-12615348	0	0	0
SV_DEL_2G014950	DEL	143.25	chr2	14246978	14247121	chr2_26	chr2	14230000	14295000	90%coverage	0	0	0	0	0	0	chr2:14442743-14442743	0	chr2:14795780-14795780	chr2:14064479-14064479	chr2:14191846-14191846
SV_DEL_2G014960	DEL	73	chr2	14261705	14261778	chr2_26	chr2	14230000	14295000	90%coverage	0	0	0	0	0	0	0	0	chr2:14810487-14810487	0	0
SV_DEL_2G014970	DEL	398	chr2	14291676	14292074	chr2_26	chr2	14230000	14295000	90%coverage	0	0	0	0	0	0	chr2:14487541-14487541	0	chr2:14840609-14840609	0	0
SV_DEL_2G015530	DEL	350	chr2	14864798	14865148	chr2_27	chr2	14850000	14920000	90%coverage	0	0	0	0	0	0	chr2:15096487-15096487	0	chr2:15421133-15421133	0	0
SV_DEL_2G015540	DEL	60	chr2	14877282	14877342	chr2_27	chr2	14850000	14920000	90%coverage	0	0	0	0	0	0	chr2:15108080-15108080	0	chr2:15409526-15409526	0	0
SV_DEL_2G015550	DEL	93	chr2	14883186	14883279	chr2_27	chr2	14850000	14920000	90%coverage	0	0	0	0	0	0	chr2:15113875-15113875	0	0	0	0
SV_DEL_2G015560	DEL	662	chr2	14903488	14904150	chr2_27	chr2	14850000	14920000	90%coverage	0	0	0	0	0	0	chr2:15134052-15134052	0	0	0	0
SV_DEL_2G015570	DEL	5519	chr2	14905404	14910923	chr2_27	chr2	14850000	14920000	90%coverage	0	0	0	0	0	0	chr2:15135306-15135306	0	0	0	0
SV_DEL_2G018680	DEL	54	chr2	20168721	20168775	chr2_28	chr2	20115000	20220000	90%coverage	0	0	0	0	0	0	chr2:26449892-26449892	0	0	0	0
SV_DEL_2G019360	DEL	93	chr2	21293225	21293318	chr2_29	chr2	21280000	21520000	90%coverage	0	0	0	0	0	0	0	chr2:20826330-20826330	0	0	0
SV_DEL_2G019370	DEL	126	chr2	21302717	21302843	chr2_29	chr2	21280000	21520000	90%coverage	0	0	0	0	0	0	chr2:27598733-27598733	chr2:20835723-20835723	chr2:20845432-20845432	0	0
SV_DEL_2G019380	DEL	267	chr2	21305944	21306211	chr2_29	chr2	21280000	21520000	90%coverage	0	0	0	0	0	0	0	chr2:20838820-20838820	0	0	0
SV_DEL_2G019390	DEL	285	chr2	21306696	21306981	chr2_29	chr2	21280000	21520000	90%coverage	chr2:20579726-20579726	0	0	0	0	0	0	0	0	0	0
SV_DEL_2G019400	DEL	64	chr2	21318354	21318418	chr2_29	chr2	21280000	21520000	90%coverage	0	0	0	0	0	0	0	0	chr2:20860992-20860992	0	0
SV_DEL_2G019410	DEL	102	chr2	21343074	21343176	chr2_29	chr2	21280000	21520000	90%coverage	0	0	0	0	0	0	chr2:27638922-27638922	0	0	0	0
SV_DEL_2G019420	DEL	12659	chr2	21349414	21362073	chr2_29	chr2	21280000	21520000	90%coverage	0	chr2:20523596-20523596	chr2:31004080-31004080	chr2:20524932-20524932	chr2:20960236-20960236	chr2:29703141-29703141	chr2:27645174-27645174	chr2:20882062-20882062	chr2:20897048-20897048	chr2:20711498-20711498	chr2:21094360-21094360
SV_DEL_2G019430	DEL	106	chr2	21367343	21367449	chr2_29	chr2	21280000	21520000	90%coverage	0	0	0	0	0	0	0	0	0	0	chr2:21099624-21099624
SV_DEL_2G019440	DEL	72	chr2	21370559	21370631	chr2_29	chr2	21280000	21520000	90%coverage	0	0	0	0	0	0	0	0	chr2:20905743-20905743	0	0
SV_DEL_2G019450	DEL	109	chr2	21399074	21399183	chr2_29	chr2	21280000	21520000	90%coverage	0	0	0	0	0	0	chr2:27683788-27683788	0	0	0	0
SV_DEL_2G019460	DEL	69	chr2	21441594	21441663	chr2_29	chr2	21280000	21520000	90%coverage	0	0	0	0	0	0	0	chr2:20963365-20963365	0	0	0
SV_DEL_2G019470	DEL	78	chr2	21471594	21471672	chr2_29	chr2	21280000	21520000	90%coverage	0	0	0	0	0	0	0	chr2:20993569-20993569	0	0	0
SV_DEL_2G019480	DEL	600	chr2	21501783	21502383	chr2_29	chr2	21280000	21520000	90%coverage	0	0	0	0	0	0	chr2:27791425-27791425	chr2:21023720-21023720	chr2:21043486-21043486	chr2:20851091-20851091	0
SV_DEL_2G022070	DEL	121	chr2	23883228	23883349	chr2_30	chr2	23830000	23905000	90%coverage	0	0	0	0	0	0	chr2:30314363-30314363	0	chr2:23622109-23622109	0	0
SV_DEL_2G022080	DEL	173	chr2	23886047	23886220	chr2_30	chr2	23830000	23905000	90%coverage	0	0	0	0	0	0	chr2:30317053-30317053	0	chr2:23624799-23624799	0	0
SV_DEL_2G022690	DEL	144	chr2	24552303	24552447	chr2_31	chr2	24540000	24715000	90%coverage	0	0	0	0	0	0	0	0	0	chr2:23966000-23966000	0
SV_DEL_2G022700	DEL	57	chr2	24553182	24553239	chr2_31	chr2	24540000	24715000	90%coverage	0	0	0	0	0	0	0	0	0	chr2:23966735-23966735	0
SV_DEL_2G022710	DEL	3436	chr2	24554471	24557907	chr2_31	chr2	24540000	24715000	90%coverage	chr2:23864852-23864852	chr2:23743310-23743310	chr2:34246345-34246345	chr2:23838020-23838020	chr2:24180299-24180299	chr2:33001117-33001117	chr2:30993671-30993671	chr2:24099123-24099123	chr2:24349805-24349805	chr2:23967968-23967968	chr2:24315185-24315185
SV_DEL_2G022720	DEL	306	chr2	24561001	24561307	chr2_31	chr2	24540000	24715000	90%coverage	0	0	0	0	0	0	chr2:30996792-30996792	0	chr2:24352926-24352926	0	0
SV_DEL_2G022730	DEL	251	chr2	24589908	24590159	chr2_31	chr2	24540000	24715000	90%coverage	0	0	0	0	0	0	chr2:31026373-31026373	0	0	chr2:24001011-24001011	0
SV_DEL_2G022740	DEL	66	chr2	24607952	24608018	chr2_31	chr2	24540000	24715000	90%coverage	0	0	0	0	0	0	0	0	0	chr2:24018948-24018948	0
SV_DEL_2G022750	DEL	289	chr2	24628778	24629067	chr2_31	chr2	24540000	24715000	90%coverage	0	0	0	0	0	0	chr2:31065422-31065422	0	chr2:24422199-24422199	0	0
SV_DEL_2G022760	DEL	88	chr2	24639960	24640048	chr2_31	chr2	24540000	24715000	90%coverage	0	chr2:23825319-23825319	0	0	0	chr2:33083173-33083173	0	0	0	0	0
SV_DEL_2G022770	DEL	305	chr2	24660873	24661178	chr2_31	chr2	24540000	24715000	90%coverage	0	0	0	0	0	0	chr2:31103044-31103044	0	0	0	0
SV_DEL_2G022780	DEL	227	chr2	24667848	24668075	chr2_31	chr2	24540000	24715000	90%coverage	0	0	0	0	0	0	chr2:31109716-31109716	0	0	0	0
SV_DEL_2G022790	DEL	64	chr2	24678112	24678176	chr2_31	chr2	24540000	24715000	90%coverage	0	0	0	0	0	0	0	0	chr2:24477910-24477910	0	0
SV_DEL_2G022800	DEL	58	chr2	24683928	24683986	chr2_31	chr2	24540000	24715000	90%coverage	0	0	0	0	chr2:24312889-24312889	0	0	0	0	0	0
SV_DEL_2G022810	DEL	71	chr2	24686421	24686492	chr2_31	chr2	24540000	24715000	90%coverage	0	0	0	0	0	0	chr2:31128448-31128448	0	0	0	0
SV_DEL_2G022820	DEL	54	chr2	24714358	24714412	chr2_31	chr2	24540000	24715000	90%coverage	0	0	0	0	0	0	chr2:31156470-31156470	0	0	0	0
SV_DEL_3G001020	DEL	58	chr3	1293183	1293241	chr3_32	chr3	1285000	1355000	90%coverage	0	0	0	0	0	0	0	0	chr3:1157940-1157940	0	0
SV_DEL_3G001030	DEL	151	chr3	1339373	1339524	chr3_32	chr3	1285000	1355000	90%coverage	0	0	0	0	0	0	0	0	0	chr3:1203327-1203327	0
SV_DEL_3G003320	DEL	155	chr3	4389598	4389753	chr3_33	chr3	4385000	4505000	90%coverage	chr3:4257019-4257019	chr3:4294497-4294497	chr3:4286572-4286572	chr3:4293333-4293333	chr3:4288466-4288466	chr3:4312385-4312385	chr3:4245465-4245465	chr3:4330306-4330306	chr3:4275191-4275191	chr3:4264227-4264227	chr3:4338177-4338177
SV_DEL_3G003330	DEL	954	chr3	4404495	4405449	chr3_33	chr3	4385000	4505000	90%coverage	0	0	0	0	0	0	0	0	chr3:4289947-4289947	0	0
SV_DEL_3G003340	DEL	61	chr3	4415474	4415535	chr3_33	chr3	4385000	4505000	90%coverage	0	0	0	0	0	0	chr3:4271280-4271280	0	chr3:4299322-4299322	0	0
SV_DEL_3G003350	DEL	727	chr3	4424888	4425615	chr3_33	chr3	4385000	4505000	90%coverage	0	0	0	0	0	0	chr3:4280726-4280726	0	chr3:4308763-4308763	0	0
SV_DEL_3G003360	DEL	4201	chr3	4443296	4447497	chr3_33	chr3	4385000	4505000	90%coverage	0	0	0	0	0	0	chr3:4298528-4298528	0	0	0	0
SV_DEL_3G003650	DEL	110	chr3	4785142	4785252	chr3_34	chr3	4760000	4855000	90%coverage	0	0	0	0	0	0	chr3:4619069-4619069	0	0	0	0
SV_DEL_3G003660	DEL	169	chr3	4789237	4789406	chr3_34	chr3	4760000	4855000	90%coverage	0	0	0	0	0	0	chr3:4623068-4623068	0	0	0	0
SV_DEL_3G003670	DEL	75	chr3	4791577	4791652	chr3_34	chr3	4760000	4855000	90%coverage	0	0	0	chr3:4686446-4686446	0	0	0	0	0	0	0
SV_DEL_3G003680	DEL	65.5	chr3	4791608	4791682	chr3_34	chr3	4760000	4855000	90%coverage	0	0	0	0	0	0	chr3:4625282-4625282	0	chr3:4657986-4657986	0	0
SV_DEL_3G003690	DEL	2365	chr3	4793728	4796093	chr3_34	chr3	4760000	4855000	90%coverage	0	0	0	0	0	0	0	0	chr3:4660033-4660033	0	0
SV_DEL_3G003700	DEL	58	chr3	4796273	4796331	chr3_34	chr3	4760000	4855000	90%coverage	0	0	0	0	0	0	0	0	chr3:4660213-4660213	0	0
SV_DEL_3G003710	DEL	1177	chr3	4797968	4799145	chr3_34	chr3	4760000	4855000	90%coverage	0	0	0	0	0	0	0	0	chr3:4661844-4661844	0	0
SV_DEL_3G003720	DEL	53	chr3	4802967	4803020	chr3_34	chr3	4760000	4855000	90%coverage	0	0	0	0	0	0	0	0	chr3:4665723-4665723	0	0
SV_DEL_3G003730	DEL	145	chr3	4805431	4805576	chr3_34	chr3	4760000	4855000	90%coverage	0	0	0	0	0	0	0	0	chr3:4668144-4668144	0	0
SV_DEL_3G003740	DEL	56	chr3	4809180	4809236	chr3_34	chr3	4760000	4855000	90%coverage	0	chr3:4713726-4713726	0	0	0	0	0	0	0	0	0
SV_DEL_3G003750	DEL	395	chr3	4810036	4810431	chr3_34	chr3	4760000	4855000	90%coverage	0	0	0	0	0	0	0	0	chr3:4669331-4669331	0	0
SV_DEL_3G003760	DEL	58	chr3	4811562	4811620	chr3_34	chr3	4760000	4855000	90%coverage	0	0	0	0	0	chr3:4735196-4735196	0	0	0	0	0
SV_DEL_3G003770	DEL	54	chr3	4811587	4811641	chr3_34	chr3	4760000	4855000	90%coverage	0	0	0	0	0	0	0	0	0	chr3:4673848-4673848	0
SV_DEL_3G003780	DEL	397	chr3	4839867	4840264	chr3_34	chr3	4760000	4855000	90%coverage	0	0	0	0	0	0	chr3:4671205-4671205	0	chr3:4698810-4698810	0	0
SV_DEL_3G003790	DEL	113	chr3	4840520	4840633	chr3_34	chr3	4760000	4855000	90%coverage	0	0	0	0	0	0	0	0	0	0	chr3:4774598-4774598
SV_DEL_3G003800	DEL	57	chr3	4852318	4852375	chr3_34	chr3	4760000	4855000	90%coverage	0	0	0	0	0	0	0	0	0	chr3:4695273-4695273	0
SV_DEL_3G004100	DEL	95	chr3	5220153	5220248	chr3_35	chr3	5220000	5320000	90%coverage	0	0	0	0	0	0	chr3:5029729-5029729	0	chr3:5082503-5082503	0	0
SV_DEL_3G004110	DEL	59	chr3	5247142	5247201	chr3_35	chr3	5220000	5320000	90%coverage	0	0	0	0	0	0	chr3:5057666-5057666	0	0	0	0
SV_DEL_3G004120	DEL	54	chr3	5257166	5257220	chr3_35	chr3	5220000	5320000	90%coverage	0	0	0	0	0	0	0	chr3:5195722-5195722	0	0	0
SV_DEL_3G004130	DEL	69	chr3	5264079	5264148	chr3_35	chr3	5220000	5320000	90%coverage	0	0	0	0	0	0	chr3:5074097-5074097	0	chr3:5127561-5127561	0	0
SV_DEL_3G004140	DEL	70	chr3	5265673	5265743	chr3_35	chr3	5220000	5320000	90%coverage	0	0	0	0	0	0	0	0	chr3:5129157-5129157	0	0
SV_DEL_3G004150	DEL	449	chr3	5305944	5306393	chr3_35	chr3	5220000	5320000	90%coverage	0	0	0	0	0	0	chr3:5134202-5134202	0	0	0	0
SV_DEL_3G005270	DEL	139	chr3	6717222	6717361	chr3_36	chr3	6675000	6745000	90%coverage	0	0	0	0	0	0	0	chr3:6673533-6673533	0	0	0
SV_DEL_3G005550	DEL	143	chr3	7526188	7526331	chr3_37	chr3	7510000	7605000	90%coverage	0	0	0	0	0	0	0	chr3:7481384-7481384	0	0	0
SV_DEL_3G005560	DEL	262	chr3	7533238	7533500	chr3_37	chr3	7510000	7605000	90%coverage	0	0	0	0	0	0	chr3:7374048-7374048	chr3:7488293-7488293	chr3:7431824-7431824	chr3:7359923-7359923	0
SV_DEL_3G005570	DEL	84	chr3	7536166	7536250	chr3_37	chr3	7510000	7605000	90%coverage	0	0	0	0	0	0	0	0	0	chr3:7362585-7362585	0
SV_DEL_3G005580	DEL	287	chr3	7540032	7540319	chr3_37	chr3	7510000	7605000	90%coverage	0	0	0	0	0	0	chr3:7380577-7380577	0	0	0	0
SV_DEL_3G005590	DEL	99	chr3	7548354	7548453	chr3_37	chr3	7510000	7605000	90%coverage	0	0	0	0	0	0	0	0	chr3:7446711-7446711	0	0
SV_DEL_3G005600	DEL	83	chr3	7549728	7549811	chr3_37	chr3	7510000	7605000	90%coverage	0	0	0	0	0	0	0	0	chr3:7447981-7447981	0	0
SV_DEL_3G005610	DEL	163	chr3	7578230	7578393	chr3_37	chr3	7510000	7605000	90%coverage	0	0	0	0	0	0	0	chr3:7533175-7533175	0	0	0
SV_DEL_3G005620	DEL	195	chr3	7591423	7591618	chr3_37	chr3	7510000	7605000	90%coverage	0	0	0	0	0	0	0	0	0	chr3:7417946-7417946	0
SV_DEL_3G005710	DEL	58	chr3	7688150	7688208	chr3_38	chr3	7685000	7745000	90%coverage	0	0	0	0	0	0	chr3:7538803-7538803	0	0	chr3:7514368-7514368	0
SV_DEL_3G005720	DEL	123	chr3	7692492	7692616	chr3_38	chr3	7685000	7745000	90%coverage	0	0	0	0	0	0	0	chr3:7645983-7645983	chr3:7591362-7591362	0	0
SV_DEL_3G005730	DEL	63	chr3	7694049	7694112	chr3_38	chr3	7685000	7745000	90%coverage	0	0	0	0	0	0	0	0	0	chr3:7520241-7520241	0
SV_DEL_3G005740	DEL	92	chr3	7701366	7701458	chr3_38	chr3	7685000	7745000	90%coverage	0	0	0	0	0	0	chr3:7551990-7551990	0	0	0	0
SV_DEL_3G006490	DEL	54	chr3	8795123	8795177	chr3_39	chr3	8795000	8845000	90%coverage	0	0	0	0	0	0	0	chr3:8743385-8743385	0	0	0
SV_DEL_3G006500	DEL	52	chr3	8799224	8799276	chr3_39	chr3	8795000	8845000	90%coverage	0	0	0	0	0	0	0	chr3:8747410-8747410	0	0	0
SV_DEL_3G006510	DEL	52	chr3	8799267	8799319	chr3_39	chr3	8795000	8845000	90%coverage	0	0	0	0	0	0	0	0	chr3:8695759-8695759	0	0
SV_DEL_3G006520	DEL	271	chr3	8820621	8820892	chr3_39	chr3	8795000	8845000	90%coverage	0	0	0	0	0	0	chr3:8672474-8672474	chr3:8768744-8768744	chr3:8717011-8717011	0	0
SV_DEL_3G006530	DEL	52	chr3	8823172	8823225	chr3_39	chr3	8795000	8845000	90%coverage	0	0	0	0	0	0	chr3:8674755-8674755	chr3:8771029-8771029	chr3:8719316-8719316	0	0
SV_DEL_3G006540	DEL	435	chr3	8829779	8830214	chr3_39	chr3	8795000	8845000	90%coverage	0	0	0	0	0	0	chr3:8681366-8681366	chr3:8777640-8777640	0	0	0
SV_DEL_3G006550	DEL	74	chr3	8829919	8829993	chr3_39	chr3	8795000	8845000	90%coverage	0	0	0	0	0	0	0	0	chr3:8726082-8726082	0	0
SV_DEL_3G006620	DEL	60	chr3	9046164	9046224	chr3_40	chr3	9040000	9125000	90%coverage	0	0	0	0	0	0	0	0	0	chr3:8878497-8878497	0
SV_DEL_3G006630	DEL	109	chr3	9046293	9046402	chr3_40	chr3	9040000	9125000	90%coverage	0	0	0	0	0	0	0	0	0	chr3:8878553-8878553	0
SV_DEL_3G006640	DEL	92	chr3	9052294	9052386	chr3_40	chr3	9040000	9125000	90%coverage	0	0	0	0	0	0	chr3:8903314-8903314	0	0	0	0
SV_DEL_3G006650	DEL	204	chr3	9060173	9060377	chr3_40	chr3	9040000	9125000	90%coverage	0	0	0	0	0	0	0	0	chr3:8959089-8959089	0	0
SV_DEL_3G006660	DEL	1206	chr3	9061484	9062690	chr3_40	chr3	9040000	9125000	90%coverage	0	0	0	0	0	0	chr3:8912405-8912405	0	0	0	0
SV_DEL_3G006670	DEL	108	chr3	9068615	9068723	chr3_40	chr3	9040000	9125000	90%coverage	0	0	0	0	0	0	0	0	0	chr3:8900883-8900883	0
SV_DEL_3G006680	DEL	60	chr3	9071060	9071120	chr3_40	chr3	9040000	9125000	90%coverage	0	0	0	0	0	0	0	chr3:9016747-9016747	0	0	0
SV_DEL_3G006690	DEL	51	chr3	9088365	9088416	chr3_40	chr3	9040000	9125000	90%coverage	0	0	0	0	0	0	0	chr3:9033889-9033889	0	0	0
SV_DEL_3G006700	DEL	54	chr3	9091698	9091752	chr3_40	chr3	9040000	9125000	90%coverage	0	0	0	0	0	0	0	0	chr3:8990641-8990641	0	0
SV_DEL_3G006710	DEL	69	chr3	9093613	9093682	chr3_40	chr3	9040000	9125000	90%coverage	0	0	0	0	0	0	0	chr3:9039080-9039080	chr3:8992498-8992498	0	0
SV_DEL_3G006720	DEL	138	chr3	9097397	9097535	chr3_40	chr3	9040000	9125000	90%coverage	0	0	0	0	0	0	0	0	chr3:8996191-8996191	0	0
SV_DEL_3G007870	DEL	546	chr3	10991958	10992504	chr3_41	chr3	10975000	11080000	90%coverage	0	0	0	0	0	0	0	0	0	0	chr3:10971582-10971582
SV_DEL_3G007880	DEL	6423	chr3	11002685	11009108	chr3_41	chr3	10975000	11080000	90%coverage	0	0	chr3:10922523-10922523	0	0	0	0	0	0	0	0
SV_DEL_3G007890	DEL	60	chr3	11021098	11021158	chr3_41	chr3	10975000	11080000	90%coverage	0	0	0	0	0	0	0	0	chr3:10904053-10904053	0	0
SV_DEL_3G007900	DEL	3667	chr3	11043078	11046745	chr3_41	chr3	10975000	11080000	90%coverage	0	0	0	0	0	0	0	0	chr3:10925926-10925926	0	0
SV_DEL_3G007910	DEL	422	chr3	11065234	11065656	chr3_41	chr3	10975000	11080000	90%coverage	0	0	0	0	0	0	0	0	chr3:10944568-10944568	0	0
SV_DEL_3G007920	DEL	145	chr3	11065520	11065665	chr3_41	chr3	10975000	11080000	90%coverage	0	0	0	0	0	0	0	chr3:10988274-10988274	0	0	0
SV_DEL_3G007930	DEL	219	chr3	11074645	11074864	chr3_41	chr3	10975000	11080000	90%coverage	0	0	0	0	0	0	0	0	chr3:10953687-10953687	0	0
SV_DEL_3G010810	DEL	625	chr3	13992522	13993147	chr3_42	chr3	13985000	14120000	90%coverage	0	0	0	0	0	0	chr3:14085000-14085000	0	0	0	0
SV_DEL_3G010820	DEL	834	chr3	13995349	13996183	chr3_42	chr3	13985000	14120000	90%coverage	0	0	0	0	0	0	0	0	0	chr3:13765100-13765100	0
SV_DEL_3G010830	DEL	54	chr3	13998114	13998168	chr3_42	chr3	13985000	14120000	90%coverage	0	0	0	0	chr3:13897466-13897466	0	0	0	0	0	0
SV_DEL_3G010840	DEL	54	chr3	14010820	14010874	chr3_42	chr3	13985000	14120000	90%coverage	0	0	0	0	0	0	chr3:14102584-14102584	chr3:13918920-13918920	0	0	0
SV_DEL_3G010850	DEL	290	chr3	14025232	14025522	chr3_42	chr3	13985000	14120000	90%coverage	0	0	0	0	0	0	chr3:14117253-14117253	0	0	0	0
SV_DEL_3G010860	DEL	402	chr3	14058934	14059336	chr3_42	chr3	13985000	14120000	90%coverage	0	0	0	0	0	0	0	0	0	chr3:13827330-13827330	0
SV_DEL_3G010870	DEL	285	chr3	14073486	14073771	chr3_42	chr3	13985000	14120000	90%coverage	0	0	0	0	0	0	0	chr3:13982461-13982461	chr3:13906353-13906353	0	0
SV_DEL_3G010880	DEL	111	chr3	14097534	14097645	chr3_42	chr3	13985000	14120000	90%coverage	0	0	0	0	0	0	chr3:14189960-14189960	0	0	0	0
SV_DEL_3G010890	DEL	111	chr3	14097568	14097679	chr3_42	chr3	13985000	14120000	90%coverage	0	0	0	0	0	0	0	chr3:14010008-14010008	0	chr3:13866011-13866011	0
SV_DEL_3G010900	DEL	52	chr3	14114278	14114330	chr3_42	chr3	13985000	14120000	90%coverage	0	0	0	0	0	0	0	chr3:14026652-14026652	chr3:13950532-13950532	0	0
SV_DEL_3G010910	DEL	117	chr3	14116543	14116660	chr3_42	chr3	13985000	14120000	90%coverage	0	0	0	0	0	0	chr3:14210417-14210417	0	0	chr3:13886459-13886459	0
SV_DEL_3G018200	DEL	66	chr3	19969125	19969191	chr3_43	chr3	19965000	20035000	90%coverage	0	0	0	0	0	0	0	chr3:19801685-19801685	0	0	0
SV_DEL_3G018210	DEL	91	chr3	19984123	19984214	chr3_43	chr3	19965000	20035000	90%coverage	0	chr3:19654549-19654549	0	0	0	0	0	0	0	0	0
SV_DEL_3G018220	DEL	4527	chr3	20005612	20010139	chr3_43	chr3	19965000	20035000	90%coverage	0	0	0	0	0	0	0	0	chr3:18965056-18965056	0	0
SV_DEL_3G018230	DEL	177	chr3	20026985	20027162	chr3_43	chr3	19965000	20035000	90%coverage	0	0	0	chr3:19688909-19688909	0	0	0	0	0	0	0
SV_DEL_3G018240	DEL	51	chr3	20027973	20028024	chr3_43	chr3	19965000	20035000	90%coverage	0	0	0	0	0	0	0	chr3:19860437-19860437	0	0	0
SV_DEL_3G018270	DEL	56	chr3	20112754	20112810	chr3_44	chr3	20110000	20220000	90%coverage	0	0	0	0	0	0	0	0	chr3:19067084-19067084	0	0
SV_DEL_3G018280	DEL	173	chr3	20137935	20138108	chr3_44	chr3	20110000	20220000	90%coverage	0	0	0	0	0	0	0	0	chr3:19094780-19094780	0	0
SV_DEL_3G018290	DEL	96	chr3	20148153	20148249	chr3_44	chr3	20110000	20220000	90%coverage	0	0	0	0	0	0	0	0	chr3:19104871-19104871	0	0
SV_DEL_3G018300	DEL	57	chr3	20153906	20153963	chr3_44	chr3	20110000	20220000	90%coverage	0	0	0	0	0	0	0	0	chr3:19110436-19110436	0	0
SV_DEL_3G018310	DEL	5122	chr3	20166636	20171758	chr3_44	chr3	20110000	20220000	90%coverage	0	0	0	0	0	0	0	0	chr3:19133400-19133400	0	0
SV_DEL_3G018320	DEL	61	chr3	20173860	20173921	chr3_44	chr3	20110000	20220000	90%coverage	0	0	0	0	0	0	0	0	chr3:19135499-19135499	0	0
SV_DEL_3G018330	DEL	1359	chr3	20193878	20195237	chr3_44	chr3	20110000	20220000	90%coverage	0	0	0	0	0	0	0	0	chr3:19155557-19155557	0	0
SV_DEL_3G021750	DEL	5762	chr3	22937297	22943059	chr3_45	chr3	22910000	22970000	90%coverage	0	0	0	0	0	0	0	0	chr3:21850459-21850459	0	0
SV_DEL_3G021760	DEL	1231	chr3	22955125	22956356	chr3_45	chr3	22910000	22970000	90%coverage	0	0	0	0	0	0	chr3:23863229-23863229	0	0	0	0
SV_DEL_3G022090	DEL	12248	chr3	23332676	23344924	chr3_46	chr3	23335000	23435000	50%coverage	0	chr3:22957611-22957611	chr3:26208238-26208238	chr3:22961650-22961650	chr3:22660621-22660621	chr3:23622939-23622939	chr3:24247253-24247253	chr3:23347968-23347968	chr3:22237332-22237332	chr3:22626926-22626926	0
SV_DEL_3G022110	DEL	10708	chr3	23334232	23344940	chr3_46	chr3	23335000	23435000	90%coverage	0	0	0	0	0	0	0	0	0	0	chr3:23131340-23131340
SV_DEL_3G022120	DEL	52	chr3	23348492	23348544	chr3_46	chr3	23335000	23435000	90%coverage	0	0	0	0	0	0	0	0	chr3:22240917-22240917	0	0
SV_DEL_3G022130	DEL	59	chr3	23357540	23357599	chr3_46	chr3	23335000	23435000	90%coverage	0	0	0	0	0	0	0	chr3:23363018-23363018	chr3:22252333-22252333	0	0
SV_DEL_3G022140	DEL	57	chr3	23358593	23358650	chr3_46	chr3	23335000	23435000	90%coverage	0	0	0	0	0	0	0	0	0	0	chr3:23137309-23137309
SV_DEL_3G022150	DEL	51	chr3	23370058	23370109	chr3_46	chr3	23335000	23435000	90%coverage	0	0	0	0	0	0	0	0	0	0	chr3:23148654-23148654
SV_DEL_3G022160	DEL	67	chr3	23371589	23371656	chr3_46	chr3	23335000	23435000	90%coverage	0	0	0	0	0	0	0	chr3:23379111-23379111	chr3:22268318-22268318	0	chr3:23150125-23150125
SV_DEL_3G022170	DEL	2076	chr3	23390211	23392287	chr3_46	chr3	23335000	23435000	90%coverage	0	0	0	0	0	0	0	chr3:23398155-23398155	0	0	0
SV_DEL_3G022180	DEL	658	chr3	23393641	23394299	chr3_46	chr3	23335000	23435000	90%coverage	0	0	0	0	0	0	0	chr3:23399526-23399526	chr3:22288749-22288749	0	0
SV_DEL_3G022190	DEL	384	chr3	23410519	23410903	chr3_46	chr3	23335000	23435000	90%coverage	0	0	0	0	0	0	0	chr3:23423430-23423430	chr3:22312609-22312609	0	0
SV_DEL_3G022200	DEL	59	chr3	23411885	23411944	chr3_46	chr3	23335000	23435000	90%coverage	0	0	0	0	0	0	0	chr3:23424401-23424401	chr3:22313583-22313583	0	0
SV_DEL_3G022210	DEL	72	chr3	23412025	23412097	chr3_46	chr3	23335000	23435000	90%coverage	0	0	0	0	0	0	0	chr3:23424482-23424482	chr3:22313664-22313664	0	0
SV_DEL_3G022220	DEL	83	chr3	23412430	23412513	chr3_46	chr3	23335000	23435000	90%coverage	0	0	0	0	0	0	0	chr3:23424658-23424658	chr3:22313840-22313840	0	0
SV_DEL_3G022230	DEL	80	chr3	23420216	23420296	chr3_46	chr3	23335000	23435000	90%coverage	0	0	0	0	0	0	0	chr3:23432211-23432211	chr3:22321457-22321457	0	0
SV_DEL_3G022240	DEL	58	chr3	23430474	23430532	chr3_46	chr3	23335000	23435000	90%coverage	0	0	0	0	0	0	0	0	0	chr3:22716902-22716902	0
SV_DEL_3G022330	DEL	96	chr3	23506876	23506972	chr3_47	chr3	23490000	23550000	90%coverage	0	0	0	0	0	0	0	chr3:23511194-23511194	0	chr3:22789152-22789152	0
SV_DEL_3G022340	DEL	69	chr3	23509538	23509607	chr3_47	chr3	23490000	23550000	90%coverage	0	0	0	0	0	0	0	chr3:23513738-23513738	0	chr3:22791696-22791696	0
SV_DEL_3G022350	DEL	84	chr3	23517928	23518012	chr3_47	chr3	23490000	23550000	90%coverage	0	0	0	0	0	0	0	chr3:23521525-23521525	0	chr3:22799483-22799483	0
SV_DEL_3G022360	DEL	1540	chr3	23548313	23549853	chr3_47	chr3	23490000	23550000	90%coverage	0	0	0	0	0	0	0	0	0	chr3:22826881-22826881	0
SV_DEL_3G022860	DEL	52	chr3	24199378	24199430	chr3_48	chr3	24155000	24375000	90%coverage	0	0	0	0	0	0	0	0	chr3:23101368-23101368	0	0
SV_DEL_3G022870	DEL	157	chr3	24213668	24213825	chr3_48	chr3	24155000	24375000	90%coverage	0	0	0	0	0	0	0	0	0	chr3:23484713-23484713	0
SV_DEL_3G022880	DEL	92	chr3	24234386	24234478	chr3_48	chr3	24155000	24375000	90%coverage	0	0	0	0	0	0	0	0	chr3:23143403-23143403	0	0
SV_DEL_3G022890	DEL	1209	chr3	24243593	24244802	chr3_48	chr3	24155000	24375000	90%coverage	0	0	0	0	0	0	chr3:25156187-25156187	0	chr3:23152615-23152615	0	0
SV_DEL_3G022900	DEL	55	chr3	24256946	24257001	chr3_48	chr3	24155000	24375000	90%coverage	0	0	0	0	0	0	0	0	chr3:23162187-23162187	0	0
SV_DEL_3G022910	DEL	51	chr3	24298122	24298173	chr3_48	chr3	24155000	24375000	90%coverage	0	0	0	0	0	0	0	0	chr3:23203008-23203008	0	0
SV_DEL_3G022920	DEL	86	chr3	24298206	24298292	chr3_48	chr3	24155000	24375000	90%coverage	0	0	0	0	0	0	0	0	chr3:23203040-23203040	0	0
SV_DEL_3G022930	DEL	175	chr3	24299385	24299560	chr3_48	chr3	24155000	24375000	90%coverage	0	0	0	0	0	0	0	0	chr3:23204134-23204134	0	0
SV_DEL_3G022940	DEL	113	chr3	24301203	24301316	chr3_48	chr3	24155000	24375000	90%coverage	0	0	0	0	0	0	0	0	chr3:23205768-23205768	0	0
SV_DEL_3G022950	DEL	66	chr3	24308638	24308704	chr3_48	chr3	24155000	24375000	90%coverage	0	0	0	0	0	0	0	0	0	0	chr3:24104094-24104094
SV_DEL_3G022960	DEL	472	chr3	24316602	24317074	chr3_48	chr3	24155000	24375000	90%coverage	0	0	0	0	0	0	0	0	chr3:23221233-23221233	0	0
SV_DEL_3G022970	DEL	51	chr3	24333443	24333494	chr3_48	chr3	24155000	24375000	90%coverage	0	0	0	0	0	0	chr3:25239731-25239731	0	0	0	0
SV_DEL_3G022980	DEL	1147	chr3	24339204	24340351	chr3_48	chr3	24155000	24375000	90%coverage	0	0	0	0	0	0	0	0	chr3:23248716-23248716	0	0
SV_DEL_3G022990	DEL	1147	chr3	24339356	24340503	chr3_48	chr3	24155000	24375000	90%coverage	0	0	0	chr3:23972955-23972955	0	0	0	0	0	0	0
SV_DEL_3G035810	DEL	51	chr3	38485310	38485361	chr3_50	chr3	38450000	38555000	90%coverage	0	0	0	0	0	0	0	chr3:38606135-38606135	0	chr3:37837700-37837700	0
SV_DEL_3G035820	DEL	79	chr3	38485803	38485882	chr3_50	chr3	38450000	38555000	90%coverage	0	0	0	0	0	0	0	chr3:38606574-38606574	0	0	0
SV_DEL_3G035830	DEL	51	chr3	38510352	38510403	chr3_50	chr3	38450000	38555000	90%coverage	0	0	0	0	0	0	0	0	0	0	chr3:38451935-38451935
SV_DEL_3G035840	DEL	80.2	chr3	38510355	38510445	chr3_50	chr3	38450000	38555000	90%coverage	chr3:38111874-38111874	0	0	0	0	0	chr3:39532919-39532919	chr3:38631006-38631006	chr3:38663239-38663239	chr3:37862755-37862755	0
SV_DEL_3G035850	DEL	64	chr3	38510376	38510440	chr3_50	chr3	38450000	38555000	90%coverage	0	0	0	0	chr3:37801647-37801647	0	0	0	0	0	0
SV_DEL_3G035860	DEL	91	chr3	38514564	38514655	chr3_50	chr3	38450000	38555000	90%coverage	0	0	0	0	0	0	0	0	chr3:38667369-38667369	0	0
SV_DEL_3G035870	DEL	63	chr3	38521603	38521666	chr3_50	chr3	38450000	38555000	90%coverage	0	0	0	0	0	0	chr3:39544094-39544094	0	0	0	0
SV_DEL_3G035880	DEL	67	chr3	38539553	38539620	chr3_50	chr3	38450000	38555000	90%coverage	0	0	0	0	0	0	0	chr3:38660133-38660133	0	0	0
SV_DEL_3G036230	DEL	54	chr3	38905934	38905988	chr3_51	chr3	38895000	39215000	90%coverage	0	0	0	0	0	0	chr3:39928888-39928888	chr3:39026370-39026370	chr3:39058362-39058362	chr3:38255659-38255659	chr3:38845462-38845462
SV_DEL_3G036240	DEL	792	chr3	38936742	38937534	chr3_51	chr3	38895000	39215000	90%coverage	0	0	0	0	0	0	chr3:39959616-39959616	chr3:39055325-39055325	chr3:39089096-39089096	0	0
SV_DEL_3G036250	DEL	155	chr3	38939141	38939296	chr3_51	chr3	38895000	39215000	90%coverage	0	0	0	0	0	0	chr3:39961250-39961250	0	chr3:39090730-39090730	0	0
SV_DEL_3G036260	DEL	51	chr3	38948001	38948052	chr3_51	chr3	38895000	39215000	90%coverage	0	0	0	0	0	0	0	0	0	0	chr3:38885669-38885669
SV_DEL_3G036270	DEL	67	chr3	38954044	38954111	chr3_51	chr3	38895000	39215000	90%coverage	0	0	0	0	0	0	chr3:39976084-39976084	chr3:39071828-39071828	chr3:39105543-39105543	0	0
SV_DEL_3G036280	DEL	555	chr3	38971646	38972201	chr3_51	chr3	38895000	39215000	90%coverage	0	0	0	0	0	0	chr3:39993628-39993628	chr3:39089385-39089385	0	chr3:38321606-38321606	chr3:38909449-38909449
SV_DEL_3G036290	DEL	51	chr3	38986899	38986950	chr3_51	chr3	38895000	39215000	90%coverage	0	0	0	0	0	0	0	0	0	0	chr3:38924125-38924125
SV_DEL_3G036300	DEL	3555	chr3	38990950	38994505	chr3_51	chr3	38895000	39215000	90%coverage	0	chr3:39953103-39953103	chr3:41956006-41956006	chr3:38661669-38661669	0	0	chr3:40012379-40012379	chr3:39108070-39108070	chr3:39142397-39142397	chr3:38340408-38340408	chr3:38928203-38928203
SV_DEL_3G036310	DEL	368	chr3	38992640	38993008	chr3_51	chr3	38895000	39215000	90%coverage	0	0	0	0	chr3:38283725-38283725	0	0	0	0	0	0
SV_DEL_3G036320	DEL	1548	chr3	38994539	38996087	chr3_51	chr3	38895000	39215000	90%coverage	0	0	0	0	0	0	chr3:40012421-40012421	0	chr3:39142431-39142431	chr3:38340442-38340442	0
SV_DEL_3G036330	DEL	56.33	chr3	39029814	39029870	chr3_51	chr3	38895000	39215000	90%coverage	0	0	0	0	0	0	chr3:40046189-40046189	chr3:39143302-39143302	chr3:39176264-39176264	0	0
SV_DEL_3G036340	DEL	690	chr3	39038839	39039529	chr3_51	chr3	38895000	39215000	90%coverage	0	0	0	0	0	0	chr3:40055137-40055137	chr3:39152256-39152256	chr3:39185224-39185224	0	0
SV_DEL_3G036350	DEL	453	chr3	39039239	39039692	chr3_51	chr3	38895000	39215000	90%coverage	0	0	0	0	0	0	0	0	0	0	chr3:38971498-38971498
SV_DEL_3G036360	DEL	131	chr3	39068494	39068625	chr3_51	chr3	38895000	39215000	90%coverage	0	0	0	0	0	0	chr3:40084053-40084053	0	0	0	0
SV_DEL_3G036370	DEL	54	chr3	39092537	39092591	chr3_51	chr3	38895000	39215000	90%coverage	0	0	0	0	0	0	0	0	chr3:39238191-39238191	0	0
SV_DEL_3G036380	DEL	55	chr3	39109700	39109755	chr3_51	chr3	38895000	39215000	90%coverage	0	0	0	0	0	0	chr3:40125275-40125275	0	0	0	0
SV_DEL_3G036390	DEL	55	chr3	39109744	39109799	chr3_51	chr3	38895000	39215000	90%coverage	0	0	0	0	0	0	0	chr3:39222470-39222470	chr3:39255548-39255548	0	0
SV_DEL_3G036400	DEL	164	chr3	39110931	39111095	chr3_51	chr3	38895000	39215000	90%coverage	0	0	0	0	0	0	0	0	chr3:39256696-39256696	0	0
SV_DEL_3G036410	DEL	53	chr3	39117351	39117404	chr3_51	chr3	38895000	39215000	90%coverage	0	0	0	0	0	0	0	chr3:39230016-39230016	0	0	0
SV_DEL_3G036420	DEL	68	chr3	39153936	39154004	chr3_51	chr3	38895000	39215000	90%coverage	0	0	0	0	0	0	0	chr3:39266537-39266537	0	0	0
SV_DEL_3G036430	DEL	272	chr3	39159184	39159456	chr3_51	chr3	38895000	39215000	90%coverage	0	0	0	0	0	0	chr3:40174620-40174620	chr3:39271680-39271680	0	0	0
SV_DEL_3G036440	DEL	93	chr3	39159372	39159465	chr3_51	chr3	38895000	39215000	90%coverage	0	0	0	0	0	0	0	0	chr3:39304653-39304653	0	0
SV_DEL_3G036450	DEL	9366	chr3	39182439	39191805	chr3_51	chr3	38895000	39215000	90%coverage	0	0	0	0	0	chr3:39484650-39484650	chr3:40197599-40197599	chr3:39294676-39294676	chr3:39327652-39327652	chr3:38526654-38526654	chr3:39114170-39114170
SV_DEL_3G036460	DEL	16411	chr3	39187104	39203515	chr3_51	chr3	38895000	39215000	90%coverage	0	0	chr3:42149329-42149329	0	0	0	0	0	0	0	0
SV_DEL_3G036530	DEL	61	chr3	39369352	39369413	chr3_52	chr3	39340000	39395000	90%coverage	0	0	0	0	0	0	0	0	chr3:39504824-39504824	0	0
SV_DEL_3G036540	DEL	177	chr3	39382794	39382971	chr3_52	chr3	39340000	39395000	90%coverage	0	0	0	0	0	0	0	chr3:39484965-39484965	0	0	0
SV_DEL_3G036550	DEL	59	chr3	39387388	39387447	chr3_52	chr3	39340000	39395000	90%coverage	0	0	0	0	0	0	chr3:40392719-40392719	0	chr3:39522912-39522912	0	0
SV_DEL_3G036560	DEL	166	chr3	39390509	39390675	chr3_52	chr3	39340000	39395000	90%coverage	0	0	0	0	0	0	0	chr3:39492468-39492468	0	0	0
SV_DEL_3G036640	DEL	52	chr3	39492569	39492621	chr3_53	chr3	39460000	39620000	90%coverage	0	chr3:40451892-40451892	0	0	0	0	0	0	0	0	0
SV_DEL_3G036650	DEL	59.67	chr3	39492579	39492652	chr3_53	chr3	39460000	39620000	90%coverage	0	0	0	0	0	0	chr3:40497070-40497070	chr3:39594317-39594317	chr3:39627261-39627261	0	0
SV_DEL_3G036660	DEL	71	chr3	39509418	39509489	chr3_53	chr3	39460000	39620000	90%coverage	0	0	0	0	0	0	chr3:40513875-40513875	0	chr3:39644063-39644063	0	0
SV_DEL_3G036670	DEL	157	chr3	39512715	39512872	chr3_53	chr3	39460000	39620000	90%coverage	0	0	0	0	0	0	0	0	chr3:39647283-39647283	0	0
SV_DEL_3G036680	DEL	72	chr3	39551972	39552044	chr3_53	chr3	39460000	39620000	90%coverage	0	0	0	0	0	0	0	0	chr3:39686334-39686334	0	0
SV_DEL_3G036690	DEL	5059	chr3	39599054	39604113	chr3_53	chr3	39460000	39620000	90%coverage	chr3:39203739-39203739	chr3:40558337-40558337	chr3:42544742-42544742	chr3:39266967-39266967	chr3:38889834-38889834	0	chr3:40603146-40603146	chr3:39700805-39700805	chr3:39733738-39733738	chr3:38933684-38933684	chr3:39521480-39521480
SV_DEL_3G037380	DEL	202	chr3	40518698	40518900	chr3_54	chr3	40500000	40565000	90%coverage	0	0	0	0	chr3:39791341-39791341	0	0	chr3:40605590-40605590	chr3:40653380-40653380	0	0
SV_DEL_3G037390	DEL	202	chr3	40518740	40518942	chr3_54	chr3	40500000	40565000	90%coverage	0	0	0	0	0	0	chr3:41510890-41510890	0	0	0	0
SV_DEL_3G037400	DEL	202	chr3	40518763	40518965	chr3_54	chr3	40500000	40565000	90%coverage	0	0	0	0	0	0	0	0	0	0	chr3:40423825-40423825
SV_DEL_3G037410	DEL	772	chr3	40531517	40532289	chr3_54	chr3	40500000	40565000	90%coverage	0	0	0	0	0	0	0	0	0	0	chr3:40441922-40441922
SV_DEL_3G037420	DEL	197	chr3	40550366	40550563	chr3_54	chr3	40500000	40565000	90%coverage	0	0	0	0	0	0	0	0	0	chr3:39867545-39867545	0
SV_DEL_3G037460	DEL	82	chr3	40623513	40623595	chr3_55	chr3	40620000	40755000	90%coverage	0	0	0	0	0	0	chr3:41615473-41615473	0	chr3:40763702-40763702	0	0
SV_DEL_3G037470	DEL	80	chr3	40648218	40648298	chr3_55	chr3	40620000	40755000	90%coverage	0	0	0	0	0	0	chr3:41640080-41640080	0	0	0	0
SV_DEL_3G037480	DEL	1529	chr3	40691085	40692614	chr3_55	chr3	40620000	40755000	90%coverage	0	0	0	0	0	0	chr3:41682909-41682909	chr3:40777600-40777600	chr3:40831305-40831305	0	chr3:40606138-40606138
SV_DEL_3G037490	DEL	63	chr3	40696047	40696110	chr3_55	chr3	40620000	40755000	90%coverage	0	0	0	0	0	0	chr3:41686297-41686297	0	chr3:40834694-40834694	0	chr3:40609537-40609537
SV_DEL_3G037500	DEL	498	chr3	40698780	40699278	chr3_55	chr3	40620000	40755000	90%coverage	chr3:40286284-40286284	0	0	0	0	0	0	0	0	0	0
SV_DEL_4G000200	DEL	52	chr4	485172	485224	chr4_56	chr4	480000	560000	90%coverage	0	0	0	0	0	0	0	0	chr4:577989-577989	0	0
SV_DEL_4G000210	DEL	60.33	chr4	511686	511746	chr4_56	chr4	480000	560000	90%coverage	0	0	0	0	0	0	chr4:10265130-10265130	chr4:564318-564318	chr4:604486-604486	0	0
SV_DEL_4G000220	DEL	96	chr4	532132	532228	chr4_56	chr4	480000	560000	90%coverage	0	0	0	0	0	0	chr4:10244701-10244701	0	0	chr4:570771-570771	0
SV_DEL_4G001190	DEL	51	chr4	1957199	1957250	chr4_58	chr4	1945000	2080000	90%coverage	0	0	0	0	0	0	0	0	chr4:2058032-2058032	0	0
SV_DEL_4G001200	DEL	58	chr4	1957337	1957395	chr4_58	chr4	1945000	2080000	90%coverage	0	0	0	0	0	0	0	0	0	0	chr4:1977395-1977395
SV_DEL_4G001210	DEL	71	chr4	1960864	1960935	chr4_58	chr4	1945000	2080000	90%coverage	0	0	0	0	0	0	0	chr4:2021784-2021784	0	0	0
SV_DEL_4G001220	DEL	64	chr4	1962364	1962428	chr4_58	chr4	1945000	2080000	90%coverage	0	0	0	0	0	0	chr4:8805243-8805243	chr4:2023244-2023244	chr4:2063145-2063145	0	chr4:1982392-1982392
SV_DEL_4G001230	DEL	1807	chr4	1992424	1994231	chr4_58	chr4	1945000	2080000	90%coverage	0	0	0	0	0	0	0	chr4:2053325-2053325	chr4:2093166-2093166	0	0
SV_DEL_4G001240	DEL	67	chr4	1999214	1999281	chr4_58	chr4	1945000	2080000	90%coverage	0	0	0	0	0	0	chr4:8770240-8770240	chr4:2058263-2058263	0	0	0
SV_DEL_4G001250	DEL	327	chr4	2007468	2007795	chr4_58	chr4	1945000	2080000	90%coverage	0	0	0	0	0	0	chr4:8757098-8757098	chr4:2066411-2066411	chr4:2106263-2106263	0	0
SV_DEL_4G001260	DEL	219	chr4	2040099	2040318	chr4_58	chr4	1945000	2080000	90%coverage	0	0	0	0	0	0	chr4:8724754-8724754	0	0	0	0
SV_DEL_4G001270	DEL	51	chr4	2043055	2043106	chr4_58	chr4	1945000	2080000	90%coverage	0	0	0	0	0	0	0	0	chr4:2141703-2141703	0	0
SV_DEL_4G001280	DEL	77	chr4	2043943	2044020	chr4_58	chr4	1945000	2080000	90%coverage	0	0	0	0	0	0	0	chr4:2102580-2102580	0	0	0
SV_DEL_4G001290	DEL	107	chr4	2046791	2046898	chr4_58	chr4	1945000	2080000	90%coverage	0	0	0	0	0	0	chr4:8718257-8718257	0	0	0	0
SV_DEL_4G001300	DEL	131	chr4	2070922	2071053	chr4_58	chr4	1945000	2080000	90%coverage	0	0	0	0	0	0	0	chr4:2131922-2131922	0	0	0
SV_DEL_4G002640	DEL	400	chr4	3323995	3324395	chr4_60	chr4	3305000	4060000	90%coverage	chr4:3436825-3436825	chr4:3485352-3485352	chr4:3467895-3467895	chr4:3457965-3457965	chr4:3474866-3474866	chr4:3307067-3307067	chr4:7333547-7333547	chr4:3499562-3499562	chr4:3463101-3463101	chr4:3338672-3338672	chr4:3386179-3386179
SV_DEL_4G002650	DEL	76	chr4	3325187	3325263	chr4_60	chr4	3305000	4060000	90%coverage	0	0	0	0	0	0	0	chr4:3500346-3500346	chr4:3463884-3463884	0	chr4:3386962-3386962
SV_DEL_4G002660	DEL	75	chr4	3358571	3358646	chr4_60	chr4	3305000	4060000	90%coverage	0	0	0	0	0	0	chr4:7299485-7299485	chr4:3537366-3537366	chr4:3497227-3497227	0	0
SV_DEL_4G002670	DEL	174	chr4	3365713	3365887	chr4_60	chr4	3305000	4060000	90%coverage	0	0	0	0	0	0	0	0	chr4:3504304-3504304	0	0
SV_DEL_4G002680	DEL	52	chr4	3426640	3426693	chr4_60	chr4	3305000	4060000	90%coverage	0	0	0	0	0	0	chr4:7231430-7231430	0	chr4:3565098-3565098	0	0
SV_DEL_4G002690	DEL	52	chr4	3427178	3427230	chr4_60	chr4	3305000	4060000	90%coverage	0	0	0	0	0	0	chr4:7230950-7230950	0	0	0	0
SV_DEL_4G002700	DEL	69	chr4	3435692	3435761	chr4_60	chr4	3305000	4060000	90%coverage	0	0	0	0	0	0	0	chr4:3614509-3614509	0	0	0
SV_DEL_4G002710	DEL	85	chr4	3435776	3435861	chr4_60	chr4	3305000	4060000	90%coverage	0	0	0	0	0	0	0	0	chr4:3574182-3574182	0	0
SV_DEL_4G002720	DEL	86	chr4	3435854	3435940	chr4_60	chr4	3305000	4060000	90%coverage	0	0	0	0	0	0	0	chr4:3614603-3614603	0	0	0
SV_DEL_4G002730	DEL	58	chr4	3438318	3438376	chr4_60	chr4	3305000	4060000	90%coverage	0	0	0	0	0	0	chr4:7219923-7219923	0	chr4:3576617-3576617	0	0
SV_DEL_4G002740	DEL	81	chr4	3470964	3471045	chr4_60	chr4	3305000	4060000	90%coverage	0	0	0	0	0	0	0	chr4:3654703-3654703	0	0	0
SV_DEL_4G002750	DEL	82	chr4	3470994	3471076	chr4_60	chr4	3305000	4060000	90%coverage	0	0	0	0	0	0	0	0	chr4:3609268-3609268	0	0
SV_DEL_4G002760	DEL	82	chr4	3471016	3471098	chr4_60	chr4	3305000	4060000	90%coverage	0	0	0	0	0	0	0	0	0	chr4:3485412-3485412	0
SV_DEL_4G002770	DEL	57	chr4	3477394	3477451	chr4_60	chr4	3305000	4060000	90%coverage	0	0	0	0	0	0	0	0	chr4:3615608-3615608	0	0
SV_DEL_4G002780	DEL	75	chr4	3531600	3531675	chr4_60	chr4	3305000	4060000	90%coverage	0	0	0	0	0	0	chr4:7123912-7123912	0	0	0	0
SV_DEL_4G002790	DEL	155	chr4	3565803	3565958	chr4_60	chr4	3305000	4060000	90%coverage	0	0	0	0	0	0	chr4:7089175-7089175	0	chr4:3705026-3705026	0	0
SV_DEL_4G002800	DEL	7499	chr4	3614765	3622264	chr4_60	chr4	3305000	4060000	90%coverage	0	0	chr4:3764954-3764954	0	0	chr4:3598620-3598620	0	chr4:3801289-3801289	chr4:3753799-3753799	chr4:3630220-3630220	chr4:3677587-3677587
SV_DEL_4G002810	DEL	7499	chr4	3614791	3622290	chr4_60	chr4	3305000	4060000	90%coverage	0	0	0	chr4:3755109-3755109	0	0	chr4:7040375-7040375	0	0	0	0
SV_DEL_4G002820	DEL	179	chr4	3620911	3621090	chr4_60	chr4	3305000	4060000	90%coverage	0	chr4:3783185-3783185	0	0	0	0	0	0	0	0	0
SV_DEL_4G002830	DEL	107	chr4	3625581	3625688	chr4_60	chr4	3305000	4060000	90%coverage	0	0	0	0	0	0	0	chr4:3805964-3805964	0	0	0
SV_DEL_4G002840	DEL	51	chr4	3625588	3625639	chr4_60	chr4	3305000	4060000	90%coverage	0	0	0	0	0	0	chr4:7037058-7037058	0	chr4:3757141-3757141	0	0
SV_DEL_4G002850	DEL	56	chr4	3625651	3625707	chr4_60	chr4	3305000	4060000	90%coverage	0	0	0	0	0	0	chr4:7037047-7037047	0	chr4:3757153-3757153	0	0
SV_DEL_4G002860	DEL	150	chr4	3656632	3656782	chr4_60	chr4	3305000	4060000	90%coverage	0	0	0	0	0	0	chr4:7006230-7006230	0	chr4:3787978-3787978	0	0
SV_DEL_4G002870	DEL	99	chr4	3665547	3665646	chr4_60	chr4	3305000	4060000	90%coverage	0	0	0	0	0	0	chr4:6997500-6997500	chr4:3845902-3845902	chr4:3796707-3796707	0	0
SV_DEL_4G002880	DEL	53	chr4	3678998	3679051	chr4_60	chr4	3305000	4060000	90%coverage	0	0	0	0	0	0	chr4:6984236-6984236	0	0	0	0
SV_DEL_4G002890	DEL	175	chr4	3708131	3708306	chr4_60	chr4	3305000	4060000	90%coverage	0	0	chr4:3850825-3850825	chr4:3848961-3848961	0	0	0	chr4:3888870-3888870	0	chr4:3719554-3719554	chr4:3763515-3763515
SV_DEL_4G002900	DEL	73	chr4	3723359	3723432	chr4_60	chr4	3305000	4060000	90%coverage	0	0	0	0	0	0	0	chr4:3904034-3904034	0	0	0
SV_DEL_4G002910	DEL	421	chr4	3730226	3730647	chr4_60	chr4	3305000	4060000	90%coverage	0	0	0	0	0	0	chr4:6932626-6932626	chr4:3910812-3910812	chr4:3861611-3861611	0	0
SV_DEL_4G002920	DEL	55	chr4	3732059	3732114	chr4_60	chr4	3305000	4060000	90%coverage	0	0	0	0	0	0	0	chr4:3912317-3912317	0	0	0
SV_DEL_4G002930	DEL	90	chr4	3732074	3732164	chr4_60	chr4	3305000	4060000	90%coverage	0	0	0	0	0	0	0	0	chr4:3863147-3863147	0	0
SV_DEL_4G002940	DEL	66	chr4	3732242	3732308	chr4_60	chr4	3305000	4060000	90%coverage	0	0	0	0	0	0	0	chr4:3912402-3912402	chr4:3863228-3863228	0	0
SV_DEL_4G002950	DEL	72	chr4	3890089	3890161	chr4_60	chr4	3305000	4060000	90%coverage	0	0	0	0	0	0	0	chr4:4070631-4070631	chr4:4024784-4024784	0	0
SV_DEL_4G002960	DEL	62	chr4	3900696	3900758	chr4_60	chr4	3305000	4060000	90%coverage	0	0	0	0	0	0	0	0	0	chr4:3911955-3911955	chr4:3959462-3959462
SV_DEL_4G002970	DEL	62	chr4	3900746	3900808	chr4_60	chr4	3305000	4060000	90%coverage	0	0	0	0	0	0	chr4:6762673-6762673	chr4:4081339-4081339	chr4:4035468-4035468	0	0
SV_DEL_4G002980	DEL	3107	chr4	3955050	3958157	chr4_60	chr4	3305000	4060000	90%coverage	chr4:4068471-4068471	chr4:4117113-4117113	chr4:4102512-4102512	chr4:4095842-4095842	0	chr4:3931525-3931525	chr4:6708288-6708288	chr4:4135727-4135727	chr4:4089782-4089782	chr4:3966216-3966216	chr4:4013844-4013844
SV_DEL_4G002990	DEL	62	chr4	3987296	3987358	chr4_60	chr4	3305000	4060000	90%coverage	0	0	0	0	0	0	0	chr4:4164753-4164753	0	0	0
SV_DEL_4G003000	DEL	68	chr4	4022396	4022464	chr4_60	chr4	3305000	4060000	90%coverage	0	0	0	0	0	0	chr4:6642607-6642607	0	0	0	0
SV_DEL_4G003010	DEL	68	chr4	4022432	4022500	chr4_60	chr4	3305000	4060000	90%coverage	0	0	0	0	0	0	0	0	chr4:4154179-4154179	0	0
SV_DEL_4G003020	DEL	199	chr4	4054674	4054873	chr4_60	chr4	3305000	4060000	90%coverage	0	0	0	0	0	0	0	0	chr4:4185832-4185832	0	0
SV_DEL_4G003820	DEL	521	chr4	5152040	5152561	chr4_61	chr4	5145000	5205000	90%coverage	0	0	0	0	0	0	0	chr4:5328297-5328297	0	0	0
SV_DEL_4G003830	DEL	54	chr4	5173006	5173060	chr4_61	chr4	5145000	5205000	90%coverage	0	0	0	0	0	0	0	chr4:5348777-5348777	0	0	0
SV_DEL_4G003840	DEL	67	chr4	5191925	5191992	chr4_61	chr4	5145000	5205000	90%coverage	0	0	0	0	0	0	chr4:5465175-5465175	0	chr4:5320900-5320900	0	0
SV_DEL_4G003850	DEL	108	chr4	5204209	5204317	chr4_61	chr4	5145000	5205000	90%coverage	0	0	0	0	0	0	0	0	chr4:5333441-5333441	0	0
SV_DEL_4G004090	DEL	54	chr4	5520006	5520060	chr4_62	chr4	5520000	5585000	90%coverage	0	0	0	0	0	0	0	0	chr4:5648938-5648938	0	0
SV_DEL_4G004100	DEL	91	chr4	5530529	5530620	chr4_62	chr4	5520000	5585000	90%coverage	0	0	0	0	0	0	0	0	chr4:5659331-5659331	0	0
SV_DEL_4G004110	DEL	57	chr4	5541533	5541590	chr4_62	chr4	5520000	5585000	90%coverage	0	0	0	0	0	0	chr4:5115838-5115838	0	0	0	0
SV_DEL_4G004120	DEL	51	chr4	5562961	5563012	chr4_62	chr4	5520000	5585000	90%coverage	0	0	0	0	0	0	0	chr4:5734701-5734701	0	0	0
SV_DEL_4G004130	DEL	82	chr4	5574432	5574514	chr4_62	chr4	5520000	5585000	90%coverage	0	0	0	0	0	0	chr4:5082650-5082650	chr4:5746136-5746136	chr4:5703667-5703667	0	0
SV_DEL_4G008590	DEL	89	chr4	9235674	9235763	chr4_63	chr4	9235000	9310000	90%coverage	0	0	0	0	0	0	0	0	0	0	chr4:9333348-9333348
SV_DEL_4G008600	DEL	1403	chr4	9252589	9253992	chr4_63	chr4	9235000	9310000	90%coverage	0	0	0	0	0	0	0	0	0	chr4:9306962-9306962	chr4:9350145-9350145
SV_DEL_4G008610	DEL	86	chr4	9266278	9266364	chr4_63	chr4	9235000	9310000	90%coverage	0	0	0	0	0	0	0	0	0	chr4:9319280-9319280	chr4:9362467-9362467
SV_DEL_4G008620	DEL	69	chr4	9279944	9280013	chr4_63	chr4	9235000	9310000	90%coverage	0	0	0	0	0	0	chr4:1243993-1243993	0	0	0	0
SV_DEL_4G008630	DEL	197	chr4	9291428	9291625	chr4_63	chr4	9235000	9310000	90%coverage	chr4:9475258-9475258	0	0	0	chr4:9469463-9469463	0	0	chr4:9499216-9499216	0	0	0
SV_DEL_4G009400	DEL	1092	chr4	9672202	9673294	chr4_64	chr4	9660000	9730000	90%coverage	0	0	0	0	0	0	0	0	0	chr4:9779276-9779276	0
SV_DEL_4G009410	DEL	128	chr4	9673308	9673436	chr4_64	chr4	9660000	9730000	90%coverage	0	0	0	0	0	0	0	0	0	chr4:9779290-9779290	0
SV_DEL_4G009420	DEL	51	chr4	9685579	9685630	chr4_64	chr4	9660000	9730000	90%coverage	0	0	0	0	0	0	0	0	chr4:9827237-9827237	0	0
SV_DEL_4G009430	DEL	970	chr4	9691317	9692287	chr4_64	chr4	9660000	9730000	90%coverage	0	0	0	0	0	0	0	0	0	0	chr4:9790725-9790725
SV_DEL_4G009440	DEL	1241	chr4	9695530	9696771	chr4_64	chr4	9660000	9730000	90%coverage	0	0	0	0	0	0	0	0	chr4:9837116-9837116	0	0
SV_DEL_4G009450	DEL	88	chr4	9709807	9709895	chr4_64	chr4	9660000	9730000	90%coverage	0	0	0	0	0	0	chr4:874734-874734	0	chr4:9850181-9850181	0	0
SV_DEL_4G009460	DEL	51	chr4	9709853	9709904	chr4_64	chr4	9660000	9730000	90%coverage	0	0	0	0	0	0	0	chr4:9847845-9847845	0	0	0
SV_DEL_4G013170	DEL	610	chr4	13965081	13965691	chr4_65	chr4	13960000	14030000	90%coverage	0	0	0	chr4:13350154-13350154	0	0	0	0	0	0	0
SV_DEL_4G013180	DEL	65	chr4	13966741	13966806	chr4_65	chr4	13960000	14030000	90%coverage	0	0	0	0	0	0	chr4:13105444-13105444	0	chr4:12523397-12523397	0	0
SV_DEL_4G013190	DEL	4736	chr4	13984810	13989546	chr4_65	chr4	13960000	14030000	90%coverage	0	0	chr4:21025399-21025399	0	0	0	0	0	0	0	0
SV_DEL_4G013200	DEL	95	chr4	14019258	14019353	chr4_65	chr4	13960000	14030000	90%coverage	0	0	0	0	0	0	0	0	chr4:12579911-12579911	0	0
SV_DEL_4G018110	DEL	65	chr4	18512340	18512405	chr4_66	chr4	18510000	18560000	90%coverage	0	0	0	0	0	0	chr4:17671094-17671094	0	0	0	0
SV_DEL_4G018120	DEL	116	chr4	18521767	18521883	chr4_66	chr4	18510000	18560000	90%coverage	0	0	0	0	0	0	0	0	0	0	chr4:17357141-17357141
SV_DEL_4G018130	DEL	100	chr4	18523853	18523953	chr4_66	chr4	18510000	18560000	90%coverage	0	0	0	0	0	0	chr4:17683622-17683622	0	0	0	0
SV_DEL_4G018140	DEL	58	chr4	18523926	18523984	chr4_66	chr4	18510000	18560000	90%coverage	0	0	0	0	0	chr4:22758406-22758406	0	0	0	0	0
SV_DEL_4G018150	DEL	2816	chr4	18540293	18543109	chr4_66	chr4	18510000	18560000	90%coverage	0	0	0	0	0	0	0	0	0	0	chr4:17375543-17375543
SV_DEL_4G018160	DEL	72	chr4	18557804	18557876	chr4_66	chr4	18510000	18560000	90%coverage	0	0	0	0	0	0	0	0	chr4:17054169-17054169	0	0
SV_DEL_4G018170	DEL	361	chr4	18558909	18559270	chr4_66	chr4	18510000	18560000	90%coverage	0	0	0	0	0	0	0	0	chr4:17055209-17055209	0	0
SV_DEL_4G018180	DEL	180	chr4	18558914	18559094	chr4_66	chr4	18510000	18560000	90%coverage	0	0	0	0	0	0	0	0	0	0	chr4:17391391-17391391
SV_DEL_4G018600	DEL	471	chr4	18904031	18904502	chr4_67	chr4	18885000	18945000	90%coverage	0	0	0	0	0	0	chr4:18920209-18920209	0	0	0	0
SV_DEL_4G018610	DEL	407	chr4	18914467	18914874	chr4_67	chr4	18885000	18945000	90%coverage	0	0	0	0	0	0	0	0	chr4:17419478-17419478	0	0
SV_DEL_4G018620	DEL	81	chr4	18921625	18921706	chr4_67	chr4	18885000	18945000	90%coverage	0	0	0	0	0	0	0	0	chr4:17426225-17426225	0	0
SV_DEL_4G018630	DEL	55	chr4	18922901	18922956	chr4_67	chr4	18885000	18945000	90%coverage	0	0	0	0	0	0	0	0	chr4:17427402-17427402	0	0
SV_DEL_4G018640	DEL	88	chr4	18925052	18925140	chr4_67	chr4	18885000	18945000	90%coverage	0	0	0	0	0	0	0	0	chr4:17429508-17429508	0	0
SV_DEL_4G018650	DEL	4878	chr4	18926923	18931801	chr4_67	chr4	18885000	18945000	90%coverage	0	0	0	0	0	0	chr4:18897641-18897641	0	chr4:17431259-17431259	0	0
SV_DEL_4G018660	DEL	52	chr4	18932303	18932355	chr4_67	chr4	18885000	18945000	90%coverage	0	0	0	0	0	0	chr4:18897142-18897142	0	chr4:17431763-17431763	0	0
SV_DEL_4G018670	DEL	210	chr4	18934093	18934303	chr4_67	chr4	18885000	18945000	90%coverage	0	0	0	0	0	0	0	0	chr4:17433515-17433515	0	0
SV_DEL_4G018680	DEL	59	chr4	18942107	18942166	chr4_67	chr4	18885000	18945000	90%coverage	0	0	0	0	0	0	chr4:18884605-18884605	0	chr4:17444139-17444139	0	0
SV_DEL_4G018690	DEL	74	chr4	18944039	18944113	chr4_67	chr4	18885000	18945000	90%coverage	0	0	0	0	0	0	0	0	chr4:17449863-17449863	0	0
SV_DEL_4G023850	DEL	208	chr4	22773643	22773851	chr4_68	chr4	22755000	22810000	90%coverage	0	0	0	0	0	0	0	chr4:21516309-21516309	0	chr4:21652805-21652805	0
SV_DEL_4G023860	DEL	208	chr4	22773678	22773886	chr4_68	chr4	22755000	22810000	90%coverage	0	0	chr4:29904820-29904820	0	0	0	0	0	0	0	0
SV_DEL_4G023870	DEL	54	chr4	22789580	22789634	chr4_68	chr4	22755000	22810000	90%coverage	0	0	0	0	0	0	chr4:23130447-23130447	0	0	0	0
SV_DEL_4G023880	DEL	368	chr4	22803262	22803630	chr4_68	chr4	22755000	22810000	90%coverage	0	0	0	0	0	0	0	0	chr4:21499448-21499448	0	chr4:21660733-21660733
SV_DEL_4G025780	DEL	307	chr4	25437338	25437645	chr4_69	chr4	25415000	25485000	90%coverage	0	0	0	0	0	0	chr4:20377693-20377693	0	0	0	0
SV_DEL_4G025790	DEL	53.5	chr4	25449036	25449090	chr4_69	chr4	25415000	25485000	90%coverage	0	0	0	0	0	0	chr4:20366284-20366284	0	chr4:24228998-24228998	0	0
SV_DEL_4G025800	DEL	74	chr4	25461022	25461096	chr4_69	chr4	25415000	25485000	90%coverage	0	0	0	0	0	0	0	0	0	chr4:24391375-24391375	0
SV_DEL_4G025810	DEL	55	chr4	25475407	25475462	chr4_69	chr4	25415000	25485000	90%coverage	0	0	0	0	0	0	0	0	0	chr4:24405815-24405815	0
SV_DEL_4G025820	DEL	51	chr4	25476849	25476900	chr4_69	chr4	25415000	25485000	90%coverage	0	0	0	0	0	0	chr4:20338473-20338473	0	0	0	0
SV_DEL_4G025830	DEL	51	chr4	25476888	25476939	chr4_69	chr4	25415000	25485000	90%coverage	0	0	0	0	0	0	0	0	0	chr4:24407284-24407284	0
SV_DEL_5G000540	DEL	60	chr5	985203	985263	chr5_70	chr5	960000	1260000	90%coverage	0	0	0	0	0	0	chr5:3143417-3143417	0	0	0	0
SV_DEL_5G000550	DEL	58	chr5	985354	985412	chr5_70	chr5	960000	1260000	90%coverage	0	0	0	0	0	0	0	0	chr5:3117654-3117654	0	0
SV_DEL_5G000560	DEL	71	chr5	1034075	1034146	chr5_70	chr5	960000	1260000	90%coverage	0	0	0	0	0	0	0	0	chr5:3069088-3069088	0	0
SV_DEL_5G000570	DEL	64	chr5	1035357	1035421	chr5_70	chr5	960000	1260000	90%coverage	0	0	0	0	0	0	0	0	chr5:3067881-3067881	0	0
SV_DEL_5G000580	DEL	71	chr5	1038059	1038130	chr5_70	chr5	960000	1260000	90%coverage	0	0	0	0	0	0	chr5:3090745-3090745	0	chr5:3065203-3065203	0	0
SV_DEL_5G000590	DEL	54	chr5	1072400	1072454	chr5_70	chr5	960000	1260000	90%coverage	0	0	0	0	0	0	chr5:3055833-3055833	0	chr5:3030326-3030326	0	0
SV_DEL_5G000600	DEL	188	chr5	1083250	1083438	chr5_70	chr5	960000	1260000	90%coverage	0	0	0	0	0	0	chr5:3044737-3044737	0	chr5:3019253-3019253	0	0
SV_DEL_5G000610	DEL	60	chr5	1135178	1135238	chr5_70	chr5	960000	1260000	90%coverage	0	0	0	0	0	0	chr5:2992760-2992760	0	0	0	0
SV_DEL_5G000620	DEL	144	chr5	1139399	1139543	chr5_70	chr5	960000	1260000	90%coverage	0	0	0	0	0	0	chr5:2988590-2988590	0	chr5:2957493-2957493	0	0
SV_DEL_5G000630	DEL	313	chr5	1252237	1252550	chr5_70	chr5	960000	1260000	90%coverage	0	0	0	0	0	0	chr5:2874037-2874037	0	chr5:2843056-2843056	0	0
SV_DEL_5G000710	DEL	60	chr5	1377180	1377240	chr5_71	chr5	1320000	1425000	90%coverage	0	0	0	0	0	0	chr5:2749905-2749905	0	chr5:2719051-2719051	0	0
SV_DEL_5G000720	DEL	142	chr5	1391317	1391459	chr5_71	chr5	1320000	1425000	90%coverage	0	0	0	0	0	0	chr5:2735754-2735754	0	chr5:2704913-2704913	0	0
SV_DEL_5G000770	DEL	61	chr5	1487202	1487263	chr5_72	chr5	1485000	1660000	90%coverage	0	0	0	0	0	0	0	0	chr5:2608491-2608491	0	0
SV_DEL_5G000780	DEL	3828	chr5	1489590	1493418	chr5_72	chr5	1485000	1660000	90%coverage	0	0	0	0	0	0	chr5:2636827-2636827	0	0	0	0
SV_DEL_5G000790	DEL	4423	chr5	1492733	1497156	chr5_72	chr5	1485000	1660000	90%coverage	0	0	chr5:1505602-1505602	0	0	0	0	0	0	0	0
SV_DEL_5G000800	DEL	81	chr5	1536919	1537000	chr5_72	chr5	1485000	1660000	90%coverage	0	0	0	0	0	0	0	0	chr5:2558764-2558764	0	0
SV_DEL_5G000810	DEL	51	chr5	1543247	1543298	chr5_72	chr5	1485000	1660000	90%coverage	0	0	0	chr5:1542898-1542898	0	0	0	0	0	0	0
SV_DEL_5G000820	DEL	56	chr5	1592174	1592230	chr5_72	chr5	1485000	1660000	90%coverage	0	0	0	0	0	0	chr5:2536986-2536986	0	chr5:2503336-2503336	0	0
SV_DEL_5G000830	DEL	51	chr5	1599881	1599932	chr5_72	chr5	1485000	1660000	90%coverage	0	0	0	0	0	0	chr5:2529298-2529298	0	0	0	0
SV_DEL_5G001010	DEL	103	chr5	2019105	2019208	chr5_73	chr5	1980000	2755000	90%coverage	chr5:2043942-2043942	0	0	0	0	0	0	0	0	0	0
SV_DEL_5G001020	DEL	85	chr5	2019755	2019840	chr5_73	chr5	1980000	2755000	90%coverage	0	0	0	0	0	0	chr5:2089284-2089284	0	chr5:2069791-2069791	0	0
SV_DEL_5G001030	DEL	155	chr5	2019898	2020053	chr5_73	chr5	1980000	2755000	90%coverage	0	0	0	0	0	0	chr5:2089224-2089224	0	chr5:2069730-2069730	0	0
SV_DEL_5G001040	DEL	114	chr5	2020176	2020290	chr5_73	chr5	1980000	2755000	90%coverage	0	0	0	0	0	0	chr5:2089125-2089125	0	chr5:2069632-2069632	0	0
SV_DEL_5G001050	DEL	60	chr5	2020224	2020284	chr5_73	chr5	1980000	2755000	90%coverage	0	0	0	0	0	0	0	chr5:2028096-2028096	0	0	0
SV_DEL_5G001060	DEL	60	chr5	2020308	2020368	chr5_73	chr5	1980000	2755000	90%coverage	0	0	0	0	0	0	chr5:2089105-2089105	0	chr5:2069611-2069611	0	0
SV_DEL_5G001070	DEL	84	chr5	2038205	2038289	chr5_73	chr5	1980000	2755000	90%coverage	0	0	0	0	0	0	chr5:2071205-2071205	0	chr5:2051708-2051708	0	0
SV_DEL_5G001080	DEL	51	chr5	2040537	2040588	chr5_73	chr5	1980000	2755000	90%coverage	0	0	0	0	0	0	0	chr5:2048356-2048356	chr5:2049532-2049532	0	0
SV_DEL_5G001090	DEL	61	chr5	2089461	2089522	chr5_73	chr5	1980000	2755000	90%coverage	0	0	0	0	0	0	0	chr5:2097233-2097233	0	0	0
SV_DEL_5G001100	DEL	85	chr5	2174100	2174185	chr5_73	chr5	1980000	2755000	90%coverage	0	0	0	0	0	0	0	0	chr5:1915920-1915920	0	0
SV_DEL_5G001110	DEL	670	chr5	2207702	2208372	chr5_73	chr5	1980000	2755000	90%coverage	0	0	0	0	0	0	chr5:1898755-1898755	chr5:2221144-2221144	chr5:1878793-1878793	0	0
SV_DEL_5G001120	DEL	103	chr5	2209773	2209876	chr5_73	chr5	1980000	2755000	90%coverage	0	0	0	chr5:2209322-2209322	0	0	0	0	0	0	0
SV_DEL_5G001130	DEL	103	chr5	2209818	2209921	chr5_73	chr5	1980000	2755000	90%coverage	0	0	0	0	0	0	chr5:1897352-1897352	chr5:2222580-2222580	chr5:1877370-1877370	0	0
SV_DEL_5G001140	DEL	4200	chr5	2222079	2226279	chr5_73	chr5	1980000	2755000	90%coverage	0	0	0	0	0	0	chr5:1885183-1885183	chr5:2234786-2234786	0	0	0
SV_DEL_5G001150	DEL	4200	chr5	2222441	2226641	chr5_73	chr5	1980000	2755000	90%coverage	0	0	0	0	chr5:2366311-2366311	0	0	0	0	0	0
SV_DEL_5G001160	DEL	1437	chr5	2240919	2242356	chr5_73	chr5	1980000	2755000	90%coverage	0	0	0	0	0	0	chr5:1870227-1870227	0	chr5:1846254-1846254	0	0
SV_DEL_5G001170	DEL	1021	chr5	2241336	2242357	chr5_73	chr5	1980000	2755000	90%coverage	0	0	0	0	0	0	0	chr5:2249598-2249598	0	0	0
SV_DEL_5G001180	DEL	576	chr5	2251150	2251726	chr5_73	chr5	1980000	2755000	90%coverage	0	0	0	0	0	chr5:2271415-2271415	0	0	0	0	0
SV_DEL_5G001190	DEL	55	chr5	2253009	2253064	chr5_73	chr5	1980000	2755000	90%coverage	0	0	0	0	0	0	chr5:1859624-1859624	0	chr5:1835625-1835625	0	0
SV_DEL_5G001200	DEL	65	chr5	2272886	2272951	chr5_73	chr5	1980000	2755000	90%coverage	0	0	0	0	0	0	0	chr5:2280078-2280078	0	0	0
SV_DEL_5G001210	DEL	62	chr5	2315595	2315657	chr5_73	chr5	1980000	2755000	90%coverage	0	0	0	0	0	0	0	0	chr5:1773156-1773156	0	0
SV_DEL_5G001220	DEL	96	chr5	2338965	2339061	chr5_73	chr5	1980000	2755000	90%coverage	0	0	0	0	0	0	0	0	0	0	chr5:2335146-2335146
SV_DEL_5G001230	DEL	101	chr5	2346183	2346284	chr5_73	chr5	1980000	2755000	90%coverage	0	0	0	0	0	0	chr5:1765788-1765788	0	chr5:1741936-1741936	0	0
SV_DEL_5G001240	DEL	3108	chr5	2380598	2383706	chr5_73	chr5	1980000	2755000	90%coverage	0	chr5:2439230-2439230	chr5:2387488-2387488	chr5:2380046-2380046	chr5:2520127-2520127	chr5:2400269-2400269	chr5:1731465-1731465	chr5:2387672-2387672	chr5:1707701-1707701	chr5:2379920-2379920	chr5:2376647-2376647
SV_DEL_5G001250	DEL	292	chr5	2435367	2435659	chr5_73	chr5	1980000	2755000	90%coverage	0	0	0	0	0	0	chr5:1679415-1679415	0	chr5:1655646-1655646	0	0
SV_DEL_5G001260	DEL	79	chr5	2444695	2444774	chr5_73	chr5	1980000	2755000	90%coverage	0	0	0	0	0	0	chr5:1670412-1670412	0	chr5:1646669-1646669	0	chr5:2437906-2437906
SV_DEL_5G001270	DEL	590	chr5	2461439	2462029	chr5_73	chr5	1980000	2755000	90%coverage	0	0	0	0	0	0	0	0	0	chr5:2457830-2457830	chr5:2454449-2454449
SV_DEL_5G001280	DEL	83	chr5	2463119	2463202	chr5_73	chr5	1980000	2755000	90%coverage	0	0	0	0	0	0	chr5:1648587-1648587	0	chr5:1624657-1624657	0	0
SV_DEL_5G001290	DEL	148	chr5	2466395	2466543	chr5_73	chr5	1980000	2755000	90%coverage	0	0	0	0	0	0	chr5:1645402-1645402	0	chr5:1621495-1621495	chr5:2465858-2465858	chr5:2462466-2462466
SV_DEL_5G001300	DEL	184	chr5	2467358	2467542	chr5_73	chr5	1980000	2755000	90%coverage	0	0	0	0	0	0	chr5:1644580-1644580	0	chr5:1620676-1620676	0	0
SV_DEL_5G001310	DEL	166	chr5	2471615	2471781	chr5_73	chr5	1980000	2755000	90%coverage	0	0	0	0	0	0	chr5:1640874-1640874	0	chr5:1616979-1616979	0	0
SV_DEL_5G001320	DEL	96	chr5	2471858	2471954	chr5_73	chr5	1980000	2755000	90%coverage	0	0	0	0	0	0	chr5:1640773-1640773	0	chr5:1616878-1616878	0	0
SV_DEL_5G001330	DEL	60	chr5	2484420	2484480	chr5_73	chr5	1980000	2755000	90%coverage	0	0	0	0	0	0	0	0	0	chr5:2483818-2483818	0
SV_DEL_5G001340	DEL	535	chr5	2496884	2497419	chr5_73	chr5	1980000	2755000	90%coverage	0	0	0	0	0	0	chr5:1615245-1615245	0	chr5:1591402-1591402	0	0
SV_DEL_5G001350	DEL	51	chr5	2505725	2505776	chr5_73	chr5	1980000	2755000	90%coverage	0	0	0	0	0	0	chr5:1606899-1606899	0	chr5:1582996-1582996	0	0
SV_DEL_5G001360	DEL	58	chr5	2527728	2527786	chr5_73	chr5	1980000	2755000	90%coverage	0	0	0	0	0	0	0	0	0	chr5:2527455-2527455	0
SV_DEL_5G001370	DEL	77	chr5	2539928	2540005	chr5_73	chr5	1980000	2755000	90%coverage	0	0	0	0	0	0	0	0	chr5:1557623-1557623	0	0
SV_DEL_5G001380	DEL	112	chr5	2622524	2622636	chr5_73	chr5	1980000	2755000	90%coverage	0	0	0	0	0	0	chr5:1488640-1488640	0	0	0	0
SV_DEL_5G001390	DEL	259	chr5	2625373	2625632	chr5_73	chr5	1980000	2755000	90%coverage	0	0	0	0	0	0	chr5:1485912-1485912	0	chr5:1470862-1470862	0	0
SV_DEL_5G001400	DEL	115	chr5	2627919	2628034	chr5_73	chr5	1980000	2755000	90%coverage	0	0	0	0	0	0	0	chr5:2632197-2632197	0	0	0
SV_DEL_5G001410	DEL	58	chr5	2699753	2699811	chr5_73	chr5	1980000	2755000	90%coverage	0	0	0	0	0	0	0	0	0	chr5:2699581-2699581	0
SV_DEL_5G001420	DEL	58	chr5	2699784	2699842	chr5_73	chr5	1980000	2755000	90%coverage	0	0	0	0	0	0	chr5:1411274-1411274	0	0	0	0
SV_DEL_5G001430	DEL	67	chr5	2703948	2704015	chr5_73	chr5	1980000	2755000	90%coverage	0	0	0	0	chr5:2840327-2840327	0	chr5:1407241-1407241	0	chr5:1392046-1392046	0	chr5:2722645-2722645
SV_DEL_5G001440	DEL	679	chr5	2711268	2711947	chr5_73	chr5	1980000	2755000	90%coverage	0	0	0	0	0	0	0	0	0	0	chr5:2729883-2729883
SV_DEL_5G001450	DEL	52	chr5	2714294	2714346	chr5_73	chr5	1980000	2755000	90%coverage	0	0	0	0	0	0	chr5:1397163-1397163	0	chr5:1381941-1381941	0	0
SV_DEL_5G001460	DEL	730	chr5	2724591	2725321	chr5_73	chr5	1980000	2755000	90%coverage	0	0	0	0	0	0	0	0	0	0	chr5:2742549-2742549
SV_DEL_5G001470	DEL	101	chr5	2724884	2724985	chr5_73	chr5	1980000	2755000	90%coverage	0	0	0	0	0	0	chr5:1386611-1386611	0	chr5:1371372-1371372	0	0
SV_DEL_5G001480	DEL	52.33	chr5	2726369	2726424	chr5_73	chr5	1980000	2755000	90%coverage	0	0	0	0	0	0	chr5:1385243-1385243	0	chr5:1370004-1370004	0	chr5:2743595-2743595
SV_DEL_5G001490	DEL	58	chr5	2739080	2739138	chr5_73	chr5	1980000	2755000	90%coverage	0	0	0	0	0	0	chr5:1372563-1372563	0	chr5:1357319-1357319	0	0
SV_DEL_5G001500	DEL	1949	chr5	2743508	2745457	chr5_73	chr5	1980000	2755000	90%coverage	0	0	0	0	0	0	chr5:1368173-1368173	0	chr5:1352917-1352917	0	0
SV_DEL_5G001510	DEL	52	chr5	2750968	2751020	chr5_73	chr5	1980000	2755000	90%coverage	0	0	0	0	0	0	chr5:1362587-1362587	0	chr5:1347324-1347324	0	0
SV_DEL_5G005300	DEL	66	chr5	7210005	7210071	chr5_74	chr5	7200000	7375000	90%coverage	0	0	0	0	0	0	0	0	chr5:10076883-10076883	chr5:7071893-7071893	0
SV_DEL_5G005310	DEL	77	chr5	7217247	7217324	chr5_74	chr5	7200000	7375000	90%coverage	0	0	0	0	0	0	0	0	chr5:10069701-10069701	0	0
SV_DEL_5G005320	DEL	275	chr5	7217954	7218229	chr5_74	chr5	7200000	7375000	90%coverage	0	0	0	0	0	0	0	0	chr5:10069089-10069089	0	0
SV_DEL_5G005330	DEL	152	chr5	7225369	7225521	chr5_74	chr5	7200000	7375000	90%coverage	0	0	0	0	0	0	0	0	0	chr5:7087179-7087179	0
SV_DEL_5G005340	DEL	1524	chr5	7232360	7233884	chr5_74	chr5	7200000	7375000	90%coverage	0	0	0	0	0	0	chr5:10310154-10310154	chr5:7182586-7182586	chr5:10054844-10054844	chr5:7094062-7094062	0
SV_DEL_5G005350	DEL	3874	chr5	7242529	7246403	chr5_74	chr5	7200000	7375000	90%coverage	0	0	0	0	0	0	0	chr5:7218162-7218162	0	0	0
SV_DEL_5G005360	DEL	5413	chr5	7246486	7251899	chr5_74	chr5	7200000	7375000	90%coverage	0	0	0	0	0	0	chr5:10293558-10293558	0	0	chr5:7110676-7110676	0
SV_DEL_5G005370	DEL	181	chr5	7252106	7252287	chr5_74	chr5	7200000	7375000	90%coverage	0	0	0	0	0	0	chr5:10293346-10293346	chr5:7223842-7223842	0	chr5:7110883-7110883	0
SV_DEL_5G005380	DEL	168	chr5	7252810	7252978	chr5_74	chr5	7200000	7375000	90%coverage	0	0	0	0	0	0	0	chr5:7224365-7224365	0	0	0
SV_DEL_5G005390	DEL	363	chr5	7253618	7253981	chr5_74	chr5	7200000	7375000	90%coverage	0	0	0	0	0	0	chr5:10292008-10292008	0	0	0	0
SV_DEL_5G005400	DEL	304	chr5	7253770	7254074	chr5_74	chr5	7200000	7375000	90%coverage	0	0	0	0	0	0	0	0	0	chr5:7112316-7112316	0
SV_DEL_5G005410	DEL	546	chr5	7254280	7254826	chr5_74	chr5	7200000	7375000	90%coverage	0	0	0	0	0	0	0	0	0	0	chr5:7290022-7290022
SV_DEL_5G005420	DEL	364	chr5	7254400	7254764	chr5_74	chr5	7200000	7375000	90%coverage	0	0	0	0	0	0	0	0	chr5:10034473-10034473	0	0
SV_DEL_5G005430	DEL	182	chr5	7254886	7255068	chr5_74	chr5	7200000	7375000	90%coverage	0	0	0	0	0	0	0	chr5:7226274-7226274	0	0	0
SV_DEL_5G005440	DEL	182	chr5	7255086	7255268	chr5_74	chr5	7200000	7375000	90%coverage	0	0	0	0	0	0	0	chr5:7226109-7226109	0	0	0
SV_DEL_5G005450	DEL	183	chr5	7257644	7257827	chr5_74	chr5	7200000	7375000	90%coverage	0	0	0	0	0	0	0	chr5:7228025-7228025	0	0	0
SV_DEL_5G005460	DEL	183	chr5	7257741	7257924	chr5_74	chr5	7200000	7375000	90%coverage	0	0	0	0	0	0	chr5:10289042-10289042	0	0	chr5:7115186-7115186	0
SV_DEL_5G005470	DEL	363	chr5	7258856	7259219	chr5_74	chr5	7200000	7375000	90%coverage	0	0	0	0	0	0	chr5:10288109-10288109	chr5:7229054-7229054	0	chr5:7116118-7116118	0
SV_DEL_5G005480	DEL	181	chr5	7259992	7260173	chr5_74	chr5	7200000	7375000	90%coverage	0	0	0	0	chr5:7260639-7260639	0	0	0	0	0	0
SV_DEL_5G005490	DEL	1688	chr5	7260686	7262374	chr5_74	chr5	7200000	7375000	90%coverage	0	0	0	0	0	0	0	chr5:7230491-7230491	0	0	0
SV_DEL_5G005500	DEL	83	chr5	7262208	7262291	chr5_74	chr5	7200000	7375000	90%coverage	0	0	0	0	0	0	0	0	0	0	chr5:7297943-7297943
SV_DEL_5G005510	DEL	83	chr5	7262243	7262326	chr5_74	chr5	7200000	7375000	90%coverage	0	0	0	0	0	0	chr5:10285146-10285146	0	0	chr5:7119075-7119075	0
SV_DEL_5G005520	DEL	226	chr5	7262851	7263077	chr5_74	chr5	7200000	7375000	90%coverage	0	0	0	0	0	0	0	0	chr5:10025821-10025821	0	0
SV_DEL_5G005530	DEL	435	chr5	7268833	7269268	chr5_74	chr5	7200000	7375000	90%coverage	0	0	0	0	0	0	0	chr5:7236931-7236931	0	0	0
SV_DEL_5G005540	DEL	435	chr5	7268958	7269393	chr5_74	chr5	7200000	7375000	90%coverage	0	0	0	0	0	0	0	0	0	chr5:7125546-7125546	0
SV_DEL_5G005550	DEL	451	chr5	7279946	7280397	chr5_74	chr5	7200000	7375000	90%coverage	0	0	0	0	0	0	0	0	chr5:10008909-10008909	0	0
SV_DEL_5G005560	DEL	63.2	chr5	7287532	7287594	chr5_74	chr5	7200000	7375000	90%coverage	0	0	0	0	0	0	chr5:10260047-10260047	chr5:7256888-7256888	chr5:10001738-10001738	chr5:7145378-7145378	chr5:7324966-7324966
SV_DEL_5G005570	DEL	62	chr5	7292783	7292845	chr5_74	chr5	7200000	7375000	90%coverage	0	0	0	0	0	0	0	chr5:7262064-7262064	0	chr5:7150555-7150555	chr5:7330143-7330143
SV_DEL_5G005580	DEL	1931	chr5	7303974	7305905	chr5_74	chr5	7200000	7375000	90%coverage	0	0	0	0	0	0	chr5:10243748-10243748	chr5:7273195-7273195	chr5:9985420-9985420	0	chr5:7341271-7341271
SV_DEL_5G005590	DEL	1961	chr5	7344768	7346729	chr5_74	chr5	7200000	7375000	90%coverage	0	0	0	0	0	0	chr5:10205024-10205024	chr5:7312128-7312128	0	0	0
SV_DEL_5G005600	DEL	55	chr5	7368472	7368527	chr5_74	chr5	7200000	7375000	90%coverage	0	0	0	0	0	0	chr5:10183288-10183288	0	0	0	0
SV_DEL_5G007870	DEL	389	chr5	10320908	10321297	chr5_75	chr5	10310000	10365000	90%coverage	0	chr5:9809024-9809024	0	0	0	0	chr5:7722247-7722247	0	chr5:7727763-7727763	0	chr5:9588378-9588378
SV_DEL_5G007880	DEL	347	chr5	10352137	10352484	chr5_75	chr5	10310000	10365000	90%coverage	0	0	0	0	0	0	chr5:7685114-7685114	0	chr5:7691109-7691109	0	0
SV_DEL_5G007890	DEL	69	chr5	10363046	10363115	chr5_75	chr5	10310000	10365000	90%coverage	0	0	0	0	0	0	chr5:7674613-7674613	0	chr5:7680606-7680606	0	0
SV_DEL_5G009310	DEL	241	chr5	11017676	11017917	chr5_76	chr5	11015000	11065000	90%coverage	0	0	0	0	0	0	chr5:7001362-7001362	0	chr5:7024937-7024937	0	0
SV_DEL_5G009320	DEL	5112	chr5	11032292	11037404	chr5_76	chr5	11015000	11065000	90%coverage	0	0	0	0	0	0	chr5:6986568-6986568	0	chr5:7010141-7010141	0	0
SV_DEL_5G009770	DEL	129	chr5	11548455	11548584	chr5_77	chr5	11530000	11695000	90%coverage	0	0	0	chr5:9816243-9816243	0	0	0	0	0	0	0
SV_DEL_5G009780	DEL	70	chr5	11552492	11552562	chr5_77	chr5	11530000	11695000	90%coverage	0	0	0	0	0	0	chr5:6485261-6485261	0	chr5:6516145-6516145	0	0
SV_DEL_5G009790	DEL	448	chr5	11552960	11553408	chr5_77	chr5	11530000	11695000	90%coverage	0	0	0	0	0	0	chr5:6484865-6484865	0	chr5:6515749-6515749	0	0
SV_DEL_5G009800	DEL	2708	chr5	11558658	11561366	chr5_77	chr5	11530000	11695000	90%coverage	0	0	0	0	0	0	chr5:6479646-6479646	0	chr5:6510526-6510526	0	0
SV_DEL_5G009810	DEL	1971	chr5	11584134	11586105	chr5_77	chr5	11530000	11695000	90%coverage	0	0	0	0	0	0	chr5:6456822-6456822	0	chr5:6487757-6487757	0	0
SV_DEL_5G009820	DEL	85	chr5	11593027	11593112	chr5_77	chr5	11530000	11695000	90%coverage	0	0	0	0	0	0	0	0	chr5:6480884-6480884	0	0
SV_DEL_5G009830	DEL	67	chr5	11593698	11593765	chr5_77	chr5	11530000	11695000	90%coverage	0	0	0	0	0	0	chr5:6449330-6449330	0	chr5:6480320-6480320	0	0
SV_DEL_5G009840	DEL	8679	chr5	11608832	11617511	chr5_77	chr5	11530000	11695000	90%coverage	0	0	0	0	0	0	chr5:6434257-6434257	0	chr5:6465244-6465244	0	0
SV_DEL_5G009850	DEL	289	chr5	11624018	11624307	chr5_77	chr5	11530000	11695000	90%coverage	0	0	0	0	0	0	0	0	chr5:6458003-6458003	0	0
SV_DEL_5G009860	DEL	98	chr5	11624785	11624883	chr5_77	chr5	11530000	11695000	90%coverage	0	0	0	0	0	0	0	0	chr5:6457541-6457541	0	0
SV_DEL_5G009870	DEL	164	chr5	11625760	11625924	chr5_77	chr5	11530000	11695000	90%coverage	0	0	0	0	0	0	chr5:6424263-6424263	0	chr5:6456525-6456525	0	0
SV_DEL_5G009880	DEL	127	chr5	11626481	11626608	chr5_77	chr5	11530000	11695000	90%coverage	0	0	0	0	0	0	chr5:6423707-6423707	0	chr5:6455969-6455969	0	0
SV_DEL_5G009890	DEL	122	chr5	11627623	11627745	chr5_77	chr5	11530000	11695000	90%coverage	0	0	0	0	0	0	chr5:6422692-6422692	0	chr5:6454954-6454954	0	0
SV_DEL_5G009900	DEL	4687	chr5	11647673	11652360	chr5_77	chr5	11530000	11695000	90%coverage	0	0	0	0	0	0	chr5:6402683-6402683	0	chr5:6434999-6434999	0	chr5:11015948-11015948
SV_DEL_5G009910	DEL	2813	chr5	11652610	11655423	chr5_77	chr5	11530000	11695000	90%coverage	0	0	0	0	0	0	chr5:6402428-6402428	0	chr5:6434744-6434744	0	chr5:11016202-11016202
SV_DEL_5G009920	DEL	69	chr5	11657879	11657948	chr5_77	chr5	11530000	11695000	90%coverage	0	0	0	0	0	0	0	0	0	0	chr5:11018636-11018636
SV_DEL_5G009930	DEL	150	chr5	11665741	11665891	chr5_77	chr5	11530000	11695000	90%coverage	0	0	0	0	0	0	0	chr5:10904938-10904938	0	0	0
SV_DEL_5G009940	DEL	64	chr5	11675766	11675830	chr5_77	chr5	11530000	11695000	90%coverage	0	chr5:10944459-10944459	0	0	0	0	0	0	0	0	0
SV_DEL_5G011010	DEL	11301	chr5	12771676	12782977	chr5_78	chr5	12745000	12815000	90%coverage	0	chr5:12349173-12349173	chr5:12381096-12381096	chr5:10991201-10991201	chr5:12028527-12028527	chr5:12134423-12134423	chr5:5389717-5389717	chr5:12069658-12069658	chr5:5415039-5415039	chr5:11878446-11878446	chr5:12103504-12103504
SV_DEL_5G011020	DEL	219	chr5	12792923	12793142	chr5_78	chr5	12745000	12815000	90%coverage	0	0	0	0	0	0	chr5:5387991-5387991	0	0	0	0
SV_DEL_5G011030	DEL	461	chr5	12802995	12803456	chr5_78	chr5	12745000	12815000	90%coverage	0	0	0	0	0	0	chr5:5378032-5378032	0	chr5:5403133-5403133	0	0
SV_DEL_5G013800	DEL	130	chr5	15531062	15531192	chr5_79	chr5	15530000	15585000	90%coverage	0	0	0	0	0	0	chr5:20699637-20699637	0	0	0	0
SV_DEL_5G013810	DEL	1939	chr5	15537792	15539731	chr5_79	chr5	15530000	15585000	90%coverage	0	0	0	0	0	0	chr5:20687738-20687738	0	chr5:19930727-19930727	0	0
SV_DEL_5G013820	DEL	106	chr5	15543811	15543917	chr5_79	chr5	15530000	15585000	90%coverage	0	0	chr5:15302659-15302659	0	0	0	0	0	chr5:19926612-19926612	0	0
SV_DEL_5G013830	DEL	5575	chr5	15555320	15560895	chr5_79	chr5	15530000	15585000	90%coverage	0	0	0	0	0	0	chr5:20671894-20671894	0	chr5:19914987-19914987	0	0
SV_DEL_5G013840	DEL	5313	chr5	15555471	15560784	chr5_79	chr5	15530000	15585000	90%coverage	0	0	chr5:15314201-15314201	0	0	0	0	0	0	0	0
SV_DEL_5G013850	DEL	5313	chr5	15555582	15560895	chr5_79	chr5	15530000	15585000	90%coverage	0	chr5:15559727-15559727	0	0	0	0	0	0	0	0	chr5:14679518-14679518
SV_DEL_5G013860	DEL	170	chr5	15565029	15565199	chr5_79	chr5	15530000	15585000	90%coverage	0	0	0	0	0	0	0	chr5:14795311-14795311	0	0	0
SV_DEL_5G013870	DEL	55	chr5	15584297	15584352	chr5_79	chr5	15530000	15585000	90%coverage	0	0	0	0	0	0	0	0	chr5:19881637-19881637	0	0
SV_DEL_5G021000	DEL	108	chr5	23078763	23078871	chr5_81	chr5	23060000	23140000	90%coverage	0	0	0	0	0	0	0	chr5:22226767-22226767	0	0	0
SV_DEL_5G021010	DEL	158	chr5	23096953	23097111	chr5_81	chr5	23060000	23140000	90%coverage	0	0	0	0	0	0	0	chr5:22244601-22244601	0	0	0
SV_DEL_5G021020	DEL	71	chr5	23110588	23110659	chr5_81	chr5	23060000	23140000	90%coverage	0	0	0	0	0	0	chr5:22280160-22280160	0	chr5:21310167-21310167	0	0
SV_DEL_5G021030	DEL	674	chr5	23128609	23129283	chr5_81	chr5	23060000	23140000	90%coverage	0	0	0	0	0	0	0	0	chr5:21328237-21328237	0	0
SV_DEL_5G021040	DEL	529	chr5	23137356	23137885	chr5_81	chr5	23060000	23140000	90%coverage	0	0	0	0	0	0	0	chr5:22285088-22285088	0	0	0
SV_DEL_5G021050	DEL	171	chr5	23138945	23139116	chr5_81	chr5	23060000	23140000	90%coverage	0	0	0	0	0	0	chr5:22311658-22311658	0	chr5:21340872-21340872	0	0
SV_DEL_5G021200	DEL	527	chr5	23289888	23290415	chr5_82	chr5	23270000	23365000	90%coverage	0	0	0	0	0	0	0	0	chr5:21494484-21494484	chr5:22336943-22336943	0
SV_DEL_5G021210	DEL	226	chr5	23312715	23312941	chr5_82	chr5	23270000	23365000	90%coverage	0	0	0	0	0	0	chr5:22486775-22486775	chr5:22468894-22468894	chr5:21515758-21515758	chr5:22358212-22358212	chr5:22053996-22053996
SV_DEL_5G021220	DEL	2039	chr5	23316629	23318668	chr5_82	chr5	23270000	23365000	90%coverage	0	0	chr5:25150452-25150452	0	chr5:22172074-22172074	0	0	0	0	0	0
SV_DEL_5G021230	DEL	162	chr5	23318681	23318843	chr5_82	chr5	23270000	23365000	90%coverage	0	0	0	0	0	0	0	chr5:22475319-22475319	chr5:21529200-21529200	chr5:22371631-22371631	chr5:22060416-22060416
SV_DEL_5G021240	DEL	63	chr5	23320745	23320808	chr5_82	chr5	23270000	23365000	90%coverage	0	0	0	0	0	0	0	chr5:22477168-22477168	chr5:21531090-21531090	chr5:22373520-22373520	chr5:22062265-22062265
SV_DEL_5G021250	DEL	56	chr5	23334856	23334912	chr5_82	chr5	23270000	23365000	90%coverage	0	0	0	0	chr5:22188248-22188248	0	0	0	0	0	0
SV_DEL_5G021260	DEL	160	chr5	23364628	23364788	chr5_82	chr5	23270000	23365000	90%coverage	0	0	0	0	0	0	0	chr5:22520997-22520997	chr5:21575028-21575028	chr5:22417361-22417361	chr5:22106099-22106099
SV_DEL_5G021330	DEL	129	chr5	23455011	23455140	chr5_83	chr5	23425000	24090000	90%coverage	0	0	0	0	0	0	0	0	0	chr5:22507562-22507562	0
SV_DEL_5G021340	DEL	96	chr5	23455044	23455140	chr5_83	chr5	23425000	24090000	90%coverage	0	0	0	0	0	0	0	0	0	0	chr5:22197091-22197091
SV_DEL_5G021350	DEL	109	chr5	23471771	23471880	chr5_83	chr5	23425000	24090000	90%coverage	0	0	0	0	0	0	0	0	0	0	chr5:22213722-22213722
SV_DEL_5G021360	DEL	159	chr5	23474735	23474894	chr5_83	chr5	23425000	24090000	90%coverage	0	0	0	0	0	0	0	0	0	0	chr5:22216586-22216586
SV_DEL_5G021370	DEL	628	chr5	23488464	23489092	chr5_83	chr5	23425000	24090000	90%coverage	0	0	0	0	0	0	chr5:22675365-22675365	chr5:22645389-22645389	0	0	0
SV_DEL_5G021380	DEL	96	chr5	23489595	23489691	chr5_83	chr5	23425000	24090000	90%coverage	0	0	0	0	0	0	0	0	0	chr5:22541945-22541945	0
SV_DEL_5G021390	DEL	62	chr5	23509766	23509828	chr5_83	chr5	23425000	24090000	90%coverage	0	0	0	0	0	0	chr5:22696069-22696069	chr5:22666062-22666062	chr5:21720086-21720086	0	0
SV_DEL_5G021400	DEL	82	chr5	23515612	23515694	chr5_83	chr5	23425000	24090000	90%coverage	0	0	0	0	0	0	chr5:22701847-22701847	chr5:22671879-22671879	chr5:21725854-21725854	chr5:22567502-22567502	0
SV_DEL_5G021410	DEL	147	chr5	23523012	23523159	chr5_83	chr5	23425000	24090000	90%coverage	0	0	0	0	0	0	chr5:22708546-22708546	0	chr5:21732550-21732550	0	0
SV_DEL_5G021420	DEL	55	chr5	23540823	23540878	chr5_83	chr5	23425000	24090000	90%coverage	0	0	0	0	0	0	chr5:22726455-22726455	0	chr5:21750477-21750477	0	0
SV_DEL_5G021430	DEL	54	chr5	23540846	23540900	chr5_83	chr5	23425000	24090000	90%coverage	0	0	0	0	0	0	0	chr5:22696597-22696597	0	chr5:22593282-22593282	0
SV_DEL_5G021440	DEL	82	chr5	23564623	23564705	chr5_83	chr5	23425000	24090000	90%coverage	0	0	0	0	0	0	chr5:22750304-22750304	0	0	chr5:22617134-22617134	0
SV_DEL_5G021450	DEL	106	chr5	23568053	23568159	chr5_83	chr5	23425000	24090000	90%coverage	0	0	0	0	0	0	0	0	0	chr5:22620486-22620486	0
SV_DEL_5G021460	DEL	53	chr5	23568106	23568159	chr5_83	chr5	23425000	24090000	90%coverage	0	0	0	0	0	0	chr5:22753711-22753711	0	0	0	0
SV_DEL_5G021470	DEL	56	chr5	23578631	23578687	chr5_83	chr5	23425000	24090000	90%coverage	0	0	0	0	0	0	chr5:22764267-22764267	0	0	0	0
SV_DEL_5G021480	DEL	312	chr5	23586757	23587069	chr5_83	chr5	23425000	24090000	90%coverage	0	0	chr5:25419775-25419775	0	0	0	0	0	0	0	0
SV_DEL_5G021490	DEL	312	chr5	23586844	23587156	chr5_83	chr5	23425000	24090000	90%coverage	0	0	0	0	0	0	0	0	0	chr5:22639267-22639267	0
SV_DEL_5G021500	DEL	51	chr5	23593002	23593053	chr5_83	chr5	23425000	24090000	90%coverage	0	0	0	0	0	0	chr5:22778579-22778579	chr5:22748818-22748818	chr5:21802552-21802552	0	0
SV_DEL_5G021510	DEL	108	chr5	23619168	23619276	chr5_83	chr5	23425000	24090000	90%coverage	0	0	0	0	0	0	0	0	0	chr5:22677735-22677735	0
SV_DEL_5G021520	DEL	147	chr5	23625862	23626009	chr5_83	chr5	23425000	24090000	90%coverage	0	0	0	0	0	0	0	0	0	chr5:22684268-22684268	0
SV_DEL_5G021530	DEL	60	chr5	23638881	23638941	chr5_83	chr5	23425000	24090000	90%coverage	0	0	0	0	0	0	0	0	chr5:21854726-21854726	chr5:22697032-22697032	0
SV_DEL_5G021540	DEL	52	chr5	23692878	23692929	chr5_83	chr5	23425000	24090000	90%coverage	0	0	0	chr5:22668209-22668209	0	0	chr5:22890925-22890925	0	0	0	0
SV_DEL_5G021550	DEL	59	chr5	23692887	23692952	chr5_83	chr5	23425000	24090000	90%coverage	0	chr5:23397660-23397660	0	0	0	0	0	0	0	0	chr5:22441153-22441153
SV_DEL_5G021560	DEL	60	chr5	23710588	23710648	chr5_83	chr5	23425000	24090000	90%coverage	0	0	0	0	0	0	0	0	chr5:21926674-21926674	0	0
SV_DEL_5G021570	DEL	54	chr5	23729873	23729927	chr5_83	chr5	23425000	24090000	90%coverage	0	0	0	0	0	0	0	0	0	chr5:22787744-22787744	0
SV_DEL_5G021580	DEL	129	chr5	23730145	23730274	chr5_83	chr5	23425000	24090000	90%coverage	0	0	0	0	0	0	0	0	0	chr5:22787964-22787964	0
SV_DEL_5G021590	DEL	58	chr5	23741089	23741147	chr5_83	chr5	23425000	24090000	90%coverage	0	0	chr5:25580200-25580200	0	0	0	0	0	0	0	0
SV_DEL_5G021600	DEL	247	chr5	23750941	23751188	chr5_83	chr5	23425000	24090000	90%coverage	0	0	0	0	0	0	0	0	0	chr5:22808622-22808622	0
SV_DEL_5G021610	DEL	69	chr5	23753424	23753493	chr5_83	chr5	23425000	24090000	90%coverage	0	0	0	0	0	0	0	0	chr5:21969397-21969397	0	0
SV_DEL_5G021620	DEL	87	chr5	23779602	23779689	chr5_83	chr5	23425000	24090000	90%coverage	0	0	0	0	0	0	chr5:22978142-22978142	0	chr5:21995463-21995463	0	0
SV_DEL_5G021630	DEL	807	chr5	23842857	23843664	chr5_83	chr5	23425000	24090000	90%coverage	0	0	0	0	0	0	chr5:23040768-23040768	0	chr5:22058438-22058438	0	0
SV_DEL_5G021640	DEL	177	chr5	23844845	23845022	chr5_83	chr5	23425000	24090000	90%coverage	0	0	0	0	0	0	chr5:23041966-23041966	0	chr5:22059633-22059633	0	0
SV_DEL_5G021650	DEL	195	chr5	23879366	23879561	chr5_83	chr5	23425000	24090000	90%coverage	0	0	0	0	0	0	0	0	chr5:22094204-22094204	0	0
SV_DEL_5G021660	DEL	443	chr5	23886235	23886678	chr5_83	chr5	23425000	24090000	90%coverage	0	0	0	chr5:22861639-22861639	0	0	chr5:23083270-23083270	chr5:23048558-23048558	chr5:22100787-22100787	0	0
SV_DEL_5G021670	DEL	71.5	chr5	23895876	23895948	chr5_83	chr5	23425000	24090000	90%coverage	0	0	0	0	0	0	0	chr5:23063196-23063196	chr5:22110051-22110051	0	0
SV_DEL_5G021680	DEL	55	chr5	23903741	23903796	chr5_83	chr5	23425000	24090000	90%coverage	0	0	0	0	0	0	chr5:23100373-23100373	0	0	0	0
SV_DEL_5G021690	DEL	180	chr5	23973513	23973693	chr5_83	chr5	23425000	24090000	90%coverage	0	0	0	0	0	0	chr5:23170422-23170422	0	0	0	0
SV_DEL_5G021700	DEL	4895	chr5	23996247	24001142	chr5_83	chr5	23425000	24090000	90%coverage	0	0	0	0	chr5:22868491-22868491	0	0	0	0	0	0
SV_DEL_5G021710	DEL	51	chr5	23999571	23999622	chr5_83	chr5	23425000	24090000	90%coverage	0	0	0	0	0	0	0	0	0	0	chr5:22749030-22749030
SV_DEL_5G021720	DEL	66.12	chr5	24011227	24011294	chr5_83	chr5	23425000	24090000	90%coverage	0	chr5:23715870-23715870	chr5:25850164-25850164	chr5:22986167-22986167	chr5:22878578-22878578	0	0	chr5:23178374-23178374	chr5:22225667-22225667	chr5:23068507-23068507	chr5:22760634-22760634
SV_DEL_5G021730	DEL	66	chr5	24011274	24011340	chr5_83	chr5	23425000	24090000	90%coverage	0	0	0	0	0	0	chr5:23208093-23208093	0	0	0	0
SV_DEL_5G021740	DEL	66	chr5	24011295	24011361	chr5_83	chr5	23425000	24090000	90%coverage	0	0	0	0	0	chr5:25150954-25150954	0	0	0	0	0
SV_DEL_5G021750	DEL	71	chr5	24013096	24013167	chr5_83	chr5	23425000	24090000	90%coverage	0	0	0	0	0	0	0	chr5:23180274-23180274	0	0	0
SV_DEL_5G021760	DEL	91	chr5	24054105	24054196	chr5_83	chr5	23425000	24090000	90%coverage	0	0	0	0	0	0	0	0	chr5:22268559-22268559	0	0
SV_DEL_5G021770	DEL	429	chr5	24058642	24059071	chr5_83	chr5	23425000	24090000	90%coverage	0	0	0	0	0	0	chr5:23255123-23255123	0	chr5:22273013-22273013	0	0
SV_DEL_5G021800	DEL	51	chr5	24204212	24204263	chr5_84	chr5	24200000	24340000	90%coverage	0	0	0	0	0	0	chr5:23413841-23413841	0	chr5:22431453-22431453	0	0
SV_DEL_5G021810	DEL	53	chr5	24204819	24204872	chr5_84	chr5	24200000	24340000	90%coverage	0	0	0	0	0	0	0	chr5:23385423-23385423	0	0	0
SV_DEL_5G021820	DEL	81	chr5	24205930	24206011	chr5_84	chr5	24200000	24340000	90%coverage	0	0	0	0	0	0	chr5:23415512-23415512	0	0	0	0
SV_DEL_5G021830	DEL	88	chr5	24217714	24217802	chr5_84	chr5	24200000	24340000	90%coverage	0	0	0	0	0	0	chr5:23427179-23427179	0	0	0	0
SV_DEL_5G021840	DEL	147	chr5	24237881	24238028	chr5_84	chr5	24200000	24340000	90%coverage	0	0	0	0	0	0	chr5:23447290-23447290	0	chr5:22464792-22464792	0	0
SV_DEL_5G021850	DEL	163	chr5	24241756	24241919	chr5_84	chr5	24200000	24340000	90%coverage	0	0	0	0	0	0	0	0	chr5:22468636-22468636	0	0
SV_DEL_5G021860	DEL	117	chr5	24257298	24257415	chr5_84	chr5	24200000	24340000	90%coverage	0	0	0	0	0	0	0	0	0	chr5:23314197-23314197	chr5:23006506-23006506
SV_DEL_5G021870	DEL	2808	chr5	24270100	24272908	chr5_84	chr5	24200000	24340000	90%coverage	0	0	0	0	0	0	0	0	0	chr5:23326864-23326864	0
SV_DEL_5G021880	DEL	2808	chr5	24270303	24273111	chr5_84	chr5	24200000	24340000	90%coverage	0	0	chr5:26108972-26108972	0	0	0	0	0	0	0	0
SV_DEL_5G021890	DEL	322	chr5	24334394	24334716	chr5_84	chr5	24200000	24340000	90%coverage	0	0	0	0	0	0	chr5:23543367-23543367	0	0	0	0
SV_DEL_5G022210	DEL	5556	chr5	24773976	24779532	chr5_85	chr5	24775000	24830000	50%coverage	0	0	0	0	0	0	0	0	0	0	chr5:23522787-23522787
SV_DEL_5G022220	DEL	5556	chr5	24774016	24779572	chr5_85	chr5	24775000	24830000	50%coverage	0	0	0	0	0	0	0	0	chr5:23005679-23005679	0	0
SV_DEL_5G022240	DEL	54	chr5	24786148	24786202	chr5_85	chr5	24775000	24830000	90%coverage	0	0	0	0	0	0	0	0	0	0	chr5:23529421-23529421
SV_DEL_5G022250	DEL	65	chr5	24805050	24805115	chr5_85	chr5	24775000	24830000	90%coverage	0	0	0	0	0	0	chr5:24030494-24030494	0	chr5:23031353-23031353	0	0
SV_DEL_5G022290	DEL	76	chr5	24929117	24929193	chr5_86	chr5	24915000	24985000	90%coverage	0	0	0	0	0	0	chr5:24154561-24154561	0	0	0	0
SV_DEL_5G022300	DEL	75	chr5	24929211	24929286	chr5_86	chr5	24915000	24985000	90%coverage	0	0	0	0	0	0	0	chr5:24112898-24112898	0	0	0
SV_DEL_5G022310	DEL	54	chr5	24933708	24933762	chr5_86	chr5	24915000	24985000	90%coverage	0	0	0	0	0	0	0	chr5:24117304-24117304	0	0	0
SV_DEL_5G022320	DEL	1242	chr5	24941716	24942958	chr5_86	chr5	24915000	24985000	90%coverage	0	0	0	0	0	0	chr5:24166857-24166857	0	0	0	0
SV_DEL_5G022330	DEL	129	chr5	24950696	24950825	chr5_86	chr5	24915000	24985000	90%coverage	0	0	0	0	0	0	0	0	chr5:23178055-23178055	0	0
SV_DEL_5G022480	DEL	395	chr5	25162770	25163165	chr5_87	chr5	25160000	25590000	90%coverage	chr5:24392145-24392145	0	0	0	0	0	0	0	0	0	0
SV_DEL_5G022490	DEL	1960	chr5	25163236	25165196	chr5_87	chr5	25160000	25590000	90%coverage	0	0	0	0	0	0	0	0	chr5:23391490-23391490	0	0
SV_DEL_5G022500	DEL	804	chr5	25163422	25164226	chr5_87	chr5	25160000	25590000	90%coverage	0	chr5:24870935-24870935	0	0	0	0	0	0	0	0	0
SV_DEL_5G022510	DEL	408	chr5	25163798	25164206	chr5_87	chr5	25160000	25590000	90%coverage	0	0	0	0	0	0	0	chr5:24348575-24348575	0	0	0
SV_DEL_5G022520	DEL	393	chr5	25164026	25164419	chr5_87	chr5	25160000	25590000	90%coverage	0	0	chr5:27001674-27001674	chr5:24144663-24144663	chr5:24032034-24032034	0	0	0	0	chr5:24219768-24219768	0
SV_DEL_5G022530	DEL	790	chr5	25164311	25165101	chr5_87	chr5	25160000	25590000	90%coverage	0	0	chr5:27001565-27001565	chr5:24144554-24144554	chr5:24031925-24031925	0	0	chr5:24348681-24348681	0	chr5:24219659-24219659	0
SV_DEL_5G022540	DEL	398	chr5	25164643	25165041	chr5_87	chr5	25160000	25590000	90%coverage	0	chr5:24871706-24871706	0	0	0	0	0	0	0	0	0
SV_DEL_5G022550	DEL	53	chr5	25174229	25174282	chr5_87	chr5	25160000	25590000	90%coverage	0	0	0	0	0	0	chr5:24400486-24400486	0	0	0	0
SV_DEL_5G022560	DEL	53	chr5	25174282	25174335	chr5_87	chr5	25160000	25590000	90%coverage	0	0	0	0	0	0	0	0	0	0	chr5:23917869-23917869
SV_DEL_5G022570	DEL	110	chr5	25181410	25181520	chr5_87	chr5	25160000	25590000	90%coverage	0	0	0	0	0	0	chr5:24407602-24407602	chr5:24364971-24364971	chr5:23407640-23407640	0	0
SV_DEL_5G022580	DEL	72	chr5	25181603	25181675	chr5_87	chr5	25160000	25590000	90%coverage	0	0	0	0	0	0	chr5:24407665-24407665	chr5:24365034-24365034	chr5:23407703-23407703	0	0
SV_DEL_5G022590	DEL	634	chr5	25192383	25193017	chr5_87	chr5	25160000	25590000	90%coverage	0	0	0	0	0	0	chr5:24418467-24418467	0	0	0	0
SV_DEL_5G022600	DEL	101	chr5	25214207	25214308	chr5_87	chr5	25160000	25590000	90%coverage	0	0	0	0	0	0	0	chr5:24397731-24397731	0	0	0
SV_DEL_5G022610	DEL	75	chr5	25253967	25254042	chr5_87	chr5	25160000	25590000	90%coverage	0	0	0	0	0	0	0	chr5:24437531-24437531	0	0	0
SV_DEL_5G022620	DEL	340	chr5	25268193	25268533	chr5_87	chr5	25160000	25590000	90%coverage	0	0	0	0	0	0	chr5:24492262-24492262	chr5:24450356-24450356	0	0	0
SV_DEL_5G022630	DEL	62	chr5	25269818	25269880	chr5_87	chr5	25160000	25590000	90%coverage	0	0	0	0	0	0	chr5:24494369-24494369	chr5:24452463-24452463	0	0	0
SV_DEL_5G022640	DEL	75	chr5	25311227	25311302	chr5_87	chr5	25160000	25590000	90%coverage	0	0	0	0	0	0	chr5:24541535-24541535	0	0	0	0
SV_DEL_5G022650	DEL	6393	chr5	25330462	25336855	chr5_87	chr5	25160000	25590000	90%coverage	0	0	0	0	0	0	0	chr5:24524461-24524461	0	0	0
SV_DEL_5G022660	DEL	54	chr5	25330515	25330569	chr5_87	chr5	25160000	25590000	90%coverage	0	0	0	0	chr5:24204488-24204488	0	0	0	0	0	0
SV_DEL_5G022670	DEL	54	chr5	25330568	25330622	chr5_87	chr5	25160000	25590000	90%coverage	0	0	0	0	0	0	0	0	chr5:23563428-23563428	0	0
SV_DEL_5G022680	DEL	61	chr5	25379360	25379421	chr5_87	chr5	25160000	25590000	90%coverage	0	0	0	0	0	0	0	chr5:24566824-24566824	0	0	0
SV_DEL_5G022690	DEL	61	chr5	25449603	25449664	chr5_87	chr5	25160000	25590000	90%coverage	0	0	0	0	0	0	chr5:24680466-24680466	0	0	0	0
SV_DEL_5G022700	DEL	406	chr5	25470351	25470757	chr5_87	chr5	25160000	25590000	90%coverage	0	0	0	0	0	0	chr5:24701270-24701270	0	0	0	0
SV_DEL_5G022710	DEL	233	chr5	25472735	25472968	chr5_87	chr5	25160000	25590000	90%coverage	0	0	0	0	0	0	0	0	chr5:23714660-23714660	0	0
SV_DEL_5G022720	DEL	64	chr5	25493983	25494047	chr5_87	chr5	25160000	25590000	90%coverage	0	0	0	0	0	0	0	0	chr5:23735718-23735718	0	0
SV_DEL_5G022730	DEL	248	chr5	25506920	25507168	chr5_87	chr5	25160000	25590000	90%coverage	0	0	0	0	0	0	0	0	chr5:23748505-23748505	0	0
SV_DEL_5G022740	DEL	78	chr5	25526614	25526692	chr5_87	chr5	25160000	25590000	90%coverage	0	0	0	0	0	0	chr5:24757263-24757263	0	chr5:23767912-23767912	0	0
SV_DEL_5G022750	DEL	76	chr5	25533405	25533481	chr5_87	chr5	25160000	25590000	90%coverage	0	0	0	0	0	0	0	0	chr5:23774621-23774621	0	0
SV_DEL_5G022760	DEL	51	chr5	25534489	25534540	chr5_87	chr5	25160000	25590000	90%coverage	0	0	0	0	0	0	0	chr5:24721934-24721934	0	0	0
SV_DEL_5G022770	DEL	91	chr5	25535405	25535496	chr5_87	chr5	25160000	25590000	90%coverage	0	0	0	0	0	0	0	0	0	chr5:24597006-24597006	0
SV_DEL_5G022780	DEL	140	chr5	25554347	25554487	chr5_87	chr5	25160000	25590000	90%coverage	0	0	0	0	0	0	0	0	0	chr5:24615855-24615855	0
SV_DEL_5G022940	DEL	55	chr5	26049379	26049434	chr5_88	chr5	26045000	26115000	90%coverage	0	0	0	0	0	0	0	chr5:25235402-25235402	chr5:24288905-24288905	0	0
SV_DEL_5G022950	DEL	52	chr5	26110856	26110908	chr5_88	chr5	26045000	26115000	90%coverage	0	0	0	0	0	0	0	chr5:25296928-25296928	0	0	0
SV_DEL_5G023020	DEL	432	chr5	26330144	26330576	chr5_89	chr5	26285000	26375000	90%coverage	0	0	0	0	0	0	chr5:25561672-25561672	0	chr5:24569868-24569868	0	0
SV_DEL_5G023030	DEL	95.33	chr5	26362601	26362697	chr5_89	chr5	26285000	26375000	90%coverage	0	0	0	0	0	0	chr5:25593793-25593793	chr5:25548538-25548538	chr5:24601989-24601989	0	0
SV_DEL_5G023390	DEL	1226	chr5	27280351	27281577	chr5_90	chr5	27220000	27340000	90%coverage	0	0	0	0	0	0	chr5:26511398-26511398	chr5:26465916-26465916	chr5:25520741-25520741	0	0
SV_DEL_5G023400	DEL	194.5	chr5	27280914	27281109	chr5_90	chr5	27220000	27340000	90%coverage	0	0	chr5:29128879-29128879	0	0	0	0	0	0	0	chr5:26045316-26045316
SV_DEL_5G023410	DEL	54	chr5	27330084	27330138	chr5_90	chr5	27220000	27340000	90%coverage	0	0	0	0	0	0	chr5:26560112-26560112	0	0	0	0
SV_DEL_5G023420	DEL	55	chr5	27337194	27337249	chr5_90	chr5	27220000	27340000	90%coverage	0	0	0	0	0	0	0	0	chr5:25576383-25576383	0	0
SV_DEL_5G025440	DEL	144	chr5	29862197	29862341	chr5_91	chr5	29825000	29950000	90%coverage	0	0	0	0	0	0	chr5:28970046-28970046	0	0	0	0
SV_DEL_5G025450	DEL	70	chr5	29877724	29877794	chr5_91	chr5	29825000	29950000	90%coverage	0	0	0	0	0	0	chr5:28985448-28985448	0	0	0	0
SV_DEL_5G025460	DEL	211	chr5	29885975	29886186	chr5_91	chr5	29825000	29950000	90%coverage	0	0	0	0	0	0	0	chr5:28935182-28935182	0	0	0
SV_DEL_5G025470	DEL	479	chr5	29909769	29910248	chr5_91	chr5	29825000	29950000	90%coverage	0	0	0	0	0	0	chr5:29018273-29018273	0	0	0	0
SV_DEL_5G025480	DEL	100	chr5	29918163	29918263	chr5_91	chr5	29825000	29950000	90%coverage	0	0	0	0	0	0	0	chr5:28967154-28967154	0	0	chr5:28536187-28536187
SV_DEL_5G025490	DEL	51	chr5	29925658	29925709	chr5_91	chr5	29825000	29950000	90%coverage	0	0	0	0	0	0	0	0	chr5:28140244-28140244	0	0
SV_DEL_5G025500	DEL	60	chr5	29936551	29936611	chr5_91	chr5	29825000	29950000	90%coverage	0	0	0	0	0	0	chr5:29044535-29044535	0	0	0	0
SV_DEL_5G025790	DEL	64	chr5	30184359	30184423	chr5_92	chr5	30175000	30265000	90%coverage	chr5:29300137-29300137	0	0	0	0	0	0	0	chr5:28392647-28392647	0	0
SV_DEL_5G025800	DEL	70	chr5	30188977	30189047	chr5_92	chr5	30175000	30265000	90%coverage	0	0	0	0	0	0	0	chr5:29231268-29231268	0	0	0
SV_DEL_5G025810	DEL	61	chr5	30245640	30245701	chr5_92	chr5	30175000	30265000	90%coverage	0	0	0	0	0	0	0	0	0	chr5:29188994-29188994	0
SV_DEL_5G025970	DEL	3188	chr5	30481871	30485059	chr5_93	chr5	30480000	30585000	90%coverage	0	0	0	0	0	0	0	0	chr5:28688220-28688220	0	0
SV_DEL_5G025980	DEL	66	chr5	30488981	30489047	chr5_93	chr5	30480000	30585000	90%coverage	0	0	0	0	0	0	chr5:29597496-29597496	0	0	0	0
SV_DEL_5G025990	DEL	56	chr5	30501631	30501687	chr5_93	chr5	30480000	30585000	90%coverage	0	0	0	0	0	0	0	chr5:29551487-29551487	0	0	0
SV_DEL_5G026000	DEL	51	chr5	30504077	30504128	chr5_93	chr5	30480000	30585000	90%coverage	0	0	0	0	0	0	chr5:29612618-29612618	chr5:29553867-29553867	0	0	0
SV_DEL_5G026010	DEL	106	chr5	30521686	30521792	chr5_93	chr5	30480000	30585000	90%coverage	0	0	0	0	0	0	chr5:29630230-29630230	chr5:29571464-29571464	chr5:28724986-28724986	0	0
SV_DEL_5G026020	DEL	51	chr5	30532605	30532656	chr5_93	chr5	30480000	30585000	90%coverage	0	0	0	0	0	0	chr5:29641148-29641148	0	chr5:28735914-28735914	0	0
SV_DEL_5G026030	DEL	1242	chr5	30546635	30547877	chr5_93	chr5	30480000	30585000	90%coverage	0	0	0	0	0	0	chr5:29655349-29655349	0	chr5:28749969-28749969	0	0
SV_DEL_5G026040	DEL	137	chr5	30546791	30546928	chr5_93	chr5	30480000	30585000	90%coverage	0	chr5:30147234-30147234	0	0	0	0	0	0	0	0	0
SV_DEL_5G026540	DEL	51	chr5	31288710	31288761	chr5_94	chr5	31285000	31345000	90%coverage	0	0	0	0	0	0	0	0	chr5:29481559-29481559	0	0
SV_DEL_5G026550	DEL	82.5	chr5	31306570	31306653	chr5_94	chr5	31285000	31345000	90%coverage	0	0	0	0	0	0	chr5:30403556-30403556	0	0	chr5:30228430-30228430	0
SV_DEL_5G026560	DEL	65	chr5	31306922	31306987	chr5_94	chr5	31285000	31345000	90%coverage	0	0	0	0	0	0	chr5:30403832-30403832	0	0	0	0
SV_DEL_5G026570	DEL	75	chr5	31324208	31324283	chr5_94	chr5	31285000	31345000	90%coverage	0	0	0	0	0	0	0	0	chr5:29517156-29517156	0	0
SV_DEL_5G026580	DEL	726	chr5	31331129	31331855	chr5_94	chr5	31285000	31345000	90%coverage	0	0	0	chr5:30178996-30178996	0	0	0	0	0	0	0
SV_DEL_5G026590	DEL	64	chr5	31339042	31339106	chr5_94	chr5	31285000	31345000	90%coverage	0	0	0	0	0	0	0	chr5:30403285-30403285	0	0	0
SV_DEL_5G026600	DEL	97	chr5	31340929	31341026	chr5_94	chr5	31285000	31345000	90%coverage	0	0	0	0	0	0	chr5:30449304-30449304	0	0	0	0
SV_DEL_5G026610	DEL	59	chr5	31341511	31341570	chr5_94	chr5	31285000	31345000	90%coverage	0	0	0	0	0	0	chr5:30449861-30449861	0	0	0	0
SV_DEL_5G026620	DEL	227	chr5	31344702	31344929	chr5_94	chr5	31285000	31345000	90%coverage	0	0	0	0	0	0	chr5:30452686-30452686	0	0	0	0
SV_DEL_6G000950	DEL	319	chr6	1279943	1280262	chr6_95	chr6	1265000	1350000	90%coverage	0	0	chr6:1315399-1315399	0	0	0	0	0	0	0	chr6:1315683-1315683
SV_DEL_6G000960	DEL	74	chr6	1308149	1308223	chr6_95	chr6	1265000	1350000	90%coverage	0	0	0	0	0	0	chr6:1335142-1335142	chr6:1331107-1331107	chr6:1321960-1321960	0	0
SV_DEL_6G000970	DEL	157	chr6	1348855	1349012	chr6_95	chr6	1265000	1350000	90%coverage	0	0	0	0	0	0	0	0	0	chr6:1321286-1321286	0
SV_DEL_6G001240	DEL	71	chr6	1616692	1616763	chr6_96	chr6	1610000	1670000	90%coverage	0	0	0	0	0	0	0	0	0	chr6:1588277-1588277	0
SV_DEL_6G001250	DEL	56	chr6	1619785	1619841	chr6_96	chr6	1610000	1670000	90%coverage	0	0	0	0	0	0	0	0	chr6:1630212-1630212	0	0
SV_DEL_6G001260	DEL	76	chr6	1625141	1625217	chr6_96	chr6	1610000	1670000	90%coverage	0	0	0	0	0	0	0	0	0	0	chr6:1659376-1659376
SV_DEL_6G001270	DEL	86	chr6	1641513	1641599	chr6_96	chr6	1610000	1670000	90%coverage	0	0	0	0	0	0	chr6:1664101-1664101	chr6:1667862-1667862	chr6:1651874-1651874	0	0
SV_DEL_6G001280	DEL	86	chr6	1641542	1641628	chr6_96	chr6	1610000	1670000	90%coverage	0	0	0	0	0	0	0	0	0	chr6:1612976-1612976	0
SV_DEL_6G001290	DEL	76	chr6	1655360	1655436	chr6_96	chr6	1610000	1670000	90%coverage	0	0	0	0	0	0	0	chr6:1681688-1681688	0	0	0
SV_DEL_6G001300	DEL	85	chr6	1661993	1662078	chr6_96	chr6	1610000	1670000	90%coverage	0	0	0	0	0	0	chr6:1684535-1684535	chr6:1688229-1688229	0	chr6:1633373-1633373	0
SV_DEL_6G004290	DEL	318	chr6	4703526	4703844	chr6_97	chr6	4650000	4740000	90%coverage	0	0	0	0	0	0	chr6:4698903-4698903	0	chr6:4713837-4713837	0	0
SV_DEL_6G004300	DEL	141	chr6	4733031	4733172	chr6_97	chr6	4650000	4740000	90%coverage	0	0	0	0	0	0	0	chr6:4803822-4803822	0	0	0
SV_DEL_6G004310	DEL	232	chr6	4733718	4733950	chr6_97	chr6	4650000	4740000	90%coverage	0	0	0	0	0	0	chr6:4728731-4728731	0	chr6:4743701-4743701	0	0
SV_DEL_6G004780	DEL	319	chr6	5636239	5636558	chr6_98	chr6	5635000	5885000	90%coverage	0	0	0	0	0	0	chr6:5651137-5651137	0	chr6:5673256-5673256	0	0
SV_DEL_6G004790	DEL	57	chr6	5653153	5653210	chr6_98	chr6	5635000	5885000	90%coverage	0	0	0	0	0	0	chr6:5668238-5668238	chr6:5743958-5743958	0	0	0
SV_DEL_6G004800	DEL	60	chr6	5675815	5675875	chr6_98	chr6	5635000	5885000	90%coverage	0	0	0	0	0	0	0	chr6:5766811-5766811	0	0	0
SV_DEL_6G004810	DEL	149	chr6	5680162	5680311	chr6_98	chr6	5635000	5885000	90%coverage	0	0	0	0	0	0	0	0	chr6:5717255-5717255	0	0
SV_DEL_6G004820	DEL	80	chr6	5696861	5696941	chr6_98	chr6	5635000	5885000	90%coverage	0	0	0	0	0	0	0	0	0	0	chr6:5754387-5754387
SV_DEL_6G004830	DEL	822	chr6	5710936	5711758	chr6_98	chr6	5635000	5885000	90%coverage	0	0	0	0	0	0	0	chr6:5802133-5802133	0	0	0
SV_DEL_6G004840	DEL	130	chr6	5711467	5711597	chr6_98	chr6	5635000	5885000	90%coverage	0	0	0	0	0	0	0	0	chr6:5748694-5748694	0	0
SV_DEL_6G004850	DEL	255	chr6	5713209	5713464	chr6_98	chr6	5635000	5885000	90%coverage	0	0	0	0	0	0	chr6:5728620-5728620	0	0	0	0
SV_DEL_6G004860	DEL	255	chr6	5719862	5720117	chr6_98	chr6	5635000	5885000	90%coverage	0	0	0	0	0	0	chr6:5735097-5735097	chr6:5810121-5810121	chr6:5756951-5756951	0	0
SV_DEL_6G004870	DEL	248	chr6	5720420	5720668	chr6_98	chr6	5635000	5885000	90%coverage	0	0	chr6:5753386-5753386	chr6:5753759-5753759	0	chr6:5923984-5923984	0	0	0	chr6:5691399-5691399	chr6:5777860-5777860
SV_DEL_6G004880	DEL	701	chr6	5720595	5721296	chr6_98	chr6	5635000	5885000	90%coverage	0	0	0	0	0	0	chr6:5735487-5735487	chr6:5810512-5810512	chr6:5757342-5757342	0	0
SV_DEL_6G004890	DEL	249	chr6	5720677	5720926	chr6_98	chr6	5635000	5885000	90%coverage	0	0	0	0	chr6:5755998-5755998	0	0	0	0	0	0
SV_DEL_6G004900	DEL	248	chr6	5720844	5721092	chr6_98	chr6	5635000	5885000	90%coverage	0	chr6:5812650-5812650	0	0	0	0	0	0	0	0	0
SV_DEL_6G004910	DEL	229	chr6	5726455	5726684	chr6_98	chr6	5635000	5885000	90%coverage	0	0	0	0	0	0	chr6:5737828-5737828	chr6:5812879-5812879	0	0	0
SV_DEL_6G004920	DEL	226	chr6	5726664	5726890	chr6_98	chr6	5635000	5885000	90%coverage	0	0	0	0	0	0	0	0	chr6:5759922-5759922	0	0
SV_DEL_6G004930	DEL	723	chr6	5740570	5741293	chr6_98	chr6	5635000	5885000	90%coverage	0	0	0	0	0	0	chr6:5751845-5751845	0	0	0	0
SV_DEL_6G004940	DEL	56	chr6	5758354	5758410	chr6_98	chr6	5635000	5885000	90%coverage	0	0	0	0	0	0	0	0	chr6:5791616-5791616	0	0
SV_DEL_6G004950	DEL	56	chr6	5758375	5758435	chr6_98	chr6	5635000	5885000	90%coverage	0	0	0	0	chr6:5793437-5793437	0	0	chr6:5844798-5844798	0	0	0
SV_DEL_6G004960	DEL	70	chr6	5766041	5766111	chr6_98	chr6	5635000	5885000	90%coverage	0	0	0	0	0	0	chr6:5776558-5776558	chr6:5852319-5852319	chr6:5799214-5799214	0	0
SV_DEL_6G004970	DEL	392	chr6	5794918	5795310	chr6_98	chr6	5635000	5885000	90%coverage	0	0	0	0	0	0	chr6:5805393-5805393	0	0	0	0
SV_DEL_6G004980	DEL	59	chr6	5858768	5858827	chr6_98	chr6	5635000	5885000	90%coverage	0	0	0	0	0	0	chr6:5869389-5869389	chr6:5944861-5944861	chr6:5892126-5892126	0	0
SV_DEL_6G005010	DEL	578	chr6	5955571	5956149	chr6_99	chr6	5950000	6145000	90%coverage	0	0	0	0	0	0	chr6:5966203-5966203	0	chr6:5988891-5988891	chr6:5926115-5926115	0
SV_DEL_6G005020	DEL	62	chr6	6007069	6007131	chr6_99	chr6	5950000	6145000	90%coverage	0	0	0	0	0	0	chr6:6018604-6018604	0	0	0	0
SV_DEL_6G005030	DEL	52	chr6	6009183	6009235	chr6_99	chr6	5950000	6145000	90%coverage	0	0	0	0	0	0	0	0	chr6:6043301-6043301	0	0
SV_DEL_6G005040	DEL	93	chr6	6036758	6036851	chr6_99	chr6	5950000	6145000	90%coverage	0	0	0	0	0	0	0	0	chr6:6070764-6070764	0	0
SV_DEL_6G005050	DEL	105	chr6	6054372	6054477	chr6_99	chr6	5950000	6145000	90%coverage	0	0	0	0	0	0	chr6:6065521-6065521	0	0	0	0
SV_DEL_6G005060	DEL	176	chr6	6054509	6054685	chr6_99	chr6	5950000	6145000	90%coverage	0	0	0	0	0	0	chr6:6065553-6065553	0	chr6:6090935-6090935	chr6:6024111-6024111	0
SV_DEL_6G005070	DEL	82	chr6	6070247	6070329	chr6_99	chr6	5950000	6145000	90%coverage	0	0	0	0	0	0	0	0	chr6:6106752-6106752	0	0
SV_DEL_6G005080	DEL	118	chr6	6096264	6096382	chr6_99	chr6	5950000	6145000	90%coverage	0	0	0	0	0	0	chr6:6107441-6107441	0	0	0	0
SV_DEL_6G006700	DEL	403	chr6	8106484	8106887	chr6_100	chr6	8100000	8155000	90%coverage	0	0	0	0	0	0	chr6:8139259-8139259	0	0	0	0
SV_DEL_6G006710	DEL	76	chr6	8109498	8109574	chr6_100	chr6	8100000	8155000	90%coverage	0	0	0	0	0	0	chr6:8141935-8141935	chr6:8201227-8201227	chr6:8178727-8178727	0	0
SV_DEL_6G006720	DEL	78	chr6	8112634	8112712	chr6_100	chr6	8100000	8155000	90%coverage	0	0	0	0	0	0	0	0	0	chr6:8075322-8075322	0
SV_DEL_6G006730	DEL	59	chr6	8118405	8118464	chr6_100	chr6	8100000	8155000	90%coverage	0	0	0	0	0	0	0	0	chr6:8187611-8187611	0	0
SV_DEL_6G006740	DEL	139	chr6	8124078	8124217	chr6_100	chr6	8100000	8155000	90%coverage	0	0	0	0	0	0	chr6:8156709-8156709	0	0	0	0
SV_DEL_6G006750	DEL	404	chr6	8126895	8127299	chr6_100	chr6	8100000	8155000	90%coverage	0	0	0	0	0	0	chr6:8159295-8159295	0	chr6:8195992-8195992	0	0
SV_DEL_6G006760	DEL	53	chr6	8151360	8151413	chr6_100	chr6	8100000	8155000	90%coverage	0	0	0	0	0	0	0	0	chr6:8219514-8219514	0	0
SV_DEL_6G006890	DEL	185	chr6	8305903	8306088	chr6_101	chr6	8295000	8475000	90%coverage	0	0	0	0	0	0	0	0	0	0	chr6:8344673-8344673
SV_DEL_6G006900	DEL	258	chr6	8308832	8309090	chr6_101	chr6	8295000	8475000	90%coverage	0	0	0	0	0	0	chr6:8348794-8348794	chr6:8411658-8411658	chr6:8385575-8385575	chr6:8277520-8277520	0
SV_DEL_6G006910	DEL	890	chr6	8311183	8312073	chr6_101	chr6	8295000	8475000	90%coverage	0	0	0	0	0	0	0	0	0	chr6:8279617-8279617	0
SV_DEL_6G006920	DEL	330	chr6	8315675	8316005	chr6_101	chr6	8295000	8475000	90%coverage	0	0	0	0	0	0	chr6:8355346-8355346	chr6:8418177-8418177	chr6:8392127-8392127	chr6:8283209-8283209	0
SV_DEL_6G006930	DEL	254	chr6	8315678	8315932	chr6_101	chr6	8295000	8475000	90%coverage	0	0	0	0	chr6:8332492-8332492	0	0	0	0	0	0
SV_DEL_6G006940	DEL	254	chr6	8315749	8316003	chr6_101	chr6	8295000	8475000	90%coverage	chr6:8321226-8321226	0	0	0	0	0	0	0	0	0	0
SV_DEL_6G006950	DEL	500	chr6	8321688	8322188	chr6_101	chr6	8295000	8475000	90%coverage	chr6:8326911-8326911	chr6:8411113-8411113	0	0	0	0	0	0	0	0	0
SV_DEL_6G006960	DEL	529	chr6	8325813	8326342	chr6_101	chr6	8295000	8475000	90%coverage	0	0	0	0	0	0	chr6:8363214-8363214	chr6:8426044-8426044	chr6:8400001-8400001	chr6:8291077-8291077	0
SV_DEL_6G006970	DEL	920	chr6	8337515	8338435	chr6_101	chr6	8295000	8475000	90%coverage	0	0	0	0	0	0	chr6:8374414-8374414	chr6:8437245-8437245	chr6:8411203-8411203	chr6:8302280-8302280	0
SV_DEL_6G006980	DEL	333	chr6	8337781	8338114	chr6_101	chr6	8295000	8475000	90%coverage	chr6:8342511-8342511	chr6:8426697-8426697	chr6:8361614-8361614	chr6:8349345-8349345	chr6:8352417-8352417	chr6:8572312-8572312	0	0	0	0	chr6:8374440-8374440
SV_DEL_6G006990	DEL	247	chr6	8349112	8349359	chr6_101	chr6	8295000	8475000	90%coverage	0	0	0	0	0	0	0	0	chr6:8427218-8427218	0	0
SV_DEL_6G007000	DEL	376	chr6	8361855	8362231	chr6_101	chr6	8295000	8475000	90%coverage	0	0	0	0	0	0	chr6:8402969-8402969	chr6:8465804-8465804	chr6:8439505-8439505	chr6:8330834-8330834	0
SV_DEL_6G007010	DEL	86	chr6	8371794	8371880	chr6_101	chr6	8295000	8475000	90%coverage	0	0	0	0	chr6:8390885-8390885	0	0	0	0	0	0
SV_DEL_6G007020	DEL	562	chr6	8374757	8375319	chr6_101	chr6	8295000	8475000	90%coverage	0	0	0	0	0	0	chr6:8415547-8415547	chr6:8478391-8478391	chr6:8452090-8452090	chr6:8343421-8343421	0
SV_DEL_6G007030	DEL	628	chr6	8374820	8375448	chr6_101	chr6	8295000	8475000	90%coverage	0	0	0	chr6:8386197-8386197	0	0	0	0	0	0	0
SV_DEL_6G007040	DEL	10327	chr6	8377339	8387666	chr6_101	chr6	8295000	8475000	90%coverage	0	chr6:8465922-8465922	0	0	0	0	0	0	0	0	0
SV_DEL_6G007050	DEL	683	chr6	8396362	8397045	chr6_101	chr6	8295000	8475000	90%coverage	0	0	0	0	0	0	0	0	0	chr6:8354163-8354163	0
SV_DEL_6G007060	DEL	163	chr6	8408314	8408477	chr6_101	chr6	8295000	8475000	90%coverage	0	0	0	0	0	0	chr6:8438194-8438194	chr6:8500911-8500911	0	0	0
SV_DEL_6G007070	DEL	81	chr6	8460359	8460440	chr6_101	chr6	8295000	8475000	90%coverage	0	0	0	0	0	0	0	0	0	0	chr6:8486326-8486326
SV_DEL_6G007080	DEL	151	chr6	8467522	8467673	chr6_101	chr6	8295000	8475000	90%coverage	0	0	0	0	0	0	0	chr6:8560060-8560060	0	0	chr6:8493382-8493382
SV_DEL_6G007090	DEL	203	chr6	8468972	8469175	chr6_101	chr6	8295000	8475000	90%coverage	0	0	0	0	0	0	chr6:8497615-8497615	0	chr6:8540611-8540611	0	0
SV_DEL_6G007100	DEL	88	chr6	8473450	8473538	chr6_101	chr6	8295000	8475000	90%coverage	0	0	0	0	0	0	chr6:8501860-8501860	chr6:8566078-8566078	chr6:8544849-8544849	0	chr6:8499408-8499408
SV_DEL_6G007110	DEL	123	chr6	8474209	8474332	chr6_101	chr6	8295000	8475000	90%coverage	0	0	0	0	0	0	chr6:8502764-8502764	chr6:8566969-8566969	chr6:8545768-8545768	0	0
SV_DEL_6G007190	DEL	9072	chr6	8542873	8551945	chr6_102	chr6	8545000	8680000	50%coverage	0	chr6:8620916-8620916	0	0	chr6:8552141-8552141	chr6:8776128-8776128	chr6:8569442-8569442	0	chr6:8619001-8619001	0	0
SV_DEL_6G007200	DEL	9068	chr6	8551150	8560218	chr6_102	chr6	8545000	8680000	90%coverage	0	0	chr6:8567920-8567920	chr6:8552221-8552221	0	0	0	chr6:8658165-8658165	0	chr6:8521072-8521072	chr6:8591444-8591444
SV_DEL_6G007210	DEL	84	chr6	8576056	8576140	chr6_102	chr6	8545000	8680000	90%coverage	0	0	0	0	0	0	chr6:8594015-8594015	0	0	0	0
SV_DEL_6G007220	DEL	54	chr6	8576621	8576675	chr6_102	chr6	8545000	8680000	90%coverage	0	0	0	0	0	0	chr6:8594458-8594458	0	chr6:8644642-8644642	0	0
SV_DEL_6G007230	DEL	54	chr6	8577993	8578047	chr6_102	chr6	8545000	8680000	90%coverage	0	0	0	0	0	0	chr6:8595787-8595787	0	0	0	0
SV_DEL_6G007240	DEL	108.5	chr6	8582912	8583021	chr6_102	chr6	8545000	8680000	90%coverage	0	0	0	0	0	0	0	0	chr6:8650988-8650988	0	chr6:8614157-8614157
SV_DEL_6G007250	DEL	52	chr6	8583164	8583216	chr6_102	chr6	8545000	8680000	90%coverage	0	0	0	0	0	0	0	0	0	0	chr6:8614299-8614299
SV_DEL_6G007260	DEL	53	chr6	8639510	8639563	chr6_102	chr6	8545000	8680000	90%coverage	0	0	0	0	0	0	0	0	0	chr6:8600408-8600408	0
SV_DEL_6G007270	DEL	364	chr6	8640152	8640516	chr6_102	chr6	8545000	8680000	90%coverage	0	0	0	0	0	0	0	0	0	chr6:8600996-8600996	0
SV_DEL_6G007280	DEL	89	chr6	8649595	8649684	chr6_102	chr6	8545000	8680000	90%coverage	0	0	0	0	0	0	chr6:8667070-8667070	chr6:8747975-8747975	0	0	0
SV_DEL_6G007290	DEL	62	chr6	8658479	8658541	chr6_102	chr6	8545000	8680000	90%coverage	0	0	0	0	0	0	chr6:8675845-8675845	0	0	0	0
SV_DEL_6G007300	DEL	52	chr6	8662008	8662060	chr6_102	chr6	8545000	8680000	90%coverage	0	0	0	0	0	0	0	0	0	chr6:8622485-8622485	0
SV_DEL_6G007310	DEL	61	chr6	8667932	8667993	chr6_102	chr6	8545000	8680000	90%coverage	0	0	0	0	0	0	0	0	chr6:8736536-8736536	0	0
SV_DEL_6G007320	DEL	71	chr6	8668636	8668707	chr6_102	chr6	8545000	8680000	90%coverage	0	0	0	0	0	0	0	0	0	chr6:8629013-8629013	0
SV_DEL_6G007330	DEL	72	chr6	8669054	8669126	chr6_102	chr6	8545000	8680000	90%coverage	0	0	0	0	0	0	chr6:8686322-8686322	chr6:8767346-8767346	0	0	0
SV_DEL_6G007340	DEL	53	chr6	8672377	8672430	chr6_102	chr6	8545000	8680000	90%coverage	0	0	0	0	0	0	0	0	0	chr6:8632608-8632608	0
SV_DEL_6G014510	DEL	77	chr6	14844560	14844637	chr6_103	chr6	14830000	15020000	90%coverage	0	0	chr6:14210416-14210416	0	0	chr6:17533144-17533144	0	0	0	0	0
SV_DEL_6G014520	DEL	60	chr6	14849103	14849163	chr6_103	chr6	14830000	15020000	90%coverage	0	0	0	0	0	0	0	0	chr6:15014099-15014099	0	0
SV_DEL_6G014530	DEL	63	chr6	14849151	14849214	chr6_103	chr6	14830000	15020000	90%coverage	0	0	0	0	0	0	chr6:14976100-14976100	0	0	0	0
SV_DEL_6G014540	DEL	122	chr6	14849317	14849439	chr6_103	chr6	14830000	15020000	90%coverage	0	0	0	0	0	0	0	0	0	chr6:15234159-15234159	0
SV_DEL_6G014550	DEL	122	chr6	14849439	14849561	chr6_103	chr6	14830000	15020000	90%coverage	0	0	0	0	0	0	0	0	chr6:15014307-15014307	0	0
SV_DEL_6G014560	DEL	218	chr6	14849571	14849789	chr6_103	chr6	14830000	15020000	90%coverage	0	0	0	0	0	0	chr6:14976581-14976581	0	0	0	0
SV_DEL_6G014570	DEL	96	chr6	14849591	14849687	chr6_103	chr6	14830000	15020000	90%coverage	0	0	0	0	0	0	0	0	chr6:15014337-15014337	0	0
SV_DEL_6G014580	DEL	54	chr6	14860908	14860962	chr6_103	chr6	14830000	15020000	90%coverage	0	0	0	0	0	0	0	0	0	chr6:15244472-15244472	0
SV_DEL_6G014590	DEL	284	chr6	14868324	14868608	chr6_103	chr6	14830000	15020000	90%coverage	0	0	0	0	0	0	0	0	0	chr6:15251873-15251873	0
SV_DEL_6G014600	DEL	63	chr6	14868361	14868424	chr6_103	chr6	14830000	15020000	90%coverage	0	0	0	0	0	0	chr6:14994890-14994890	0	chr6:15032384-15032384	0	0
SV_DEL_6G014610	DEL	128	chr6	14868499	14868627	chr6_103	chr6	14830000	15020000	90%coverage	0	0	0	0	0	0	0	chr6:15077950-15077950	0	0	0
SV_DEL_6G014620	DEL	265	chr6	14868504	14868769	chr6_103	chr6	14830000	15020000	90%coverage	0	0	0	0	0	0	chr6:14994970-14994970	0	chr6:15032464-15032464	0	0
SV_DEL_6G014630	DEL	134	chr6	14868705	14868839	chr6_103	chr6	14830000	15020000	90%coverage	0	0	0	0	0	0	0	0	0	chr6:15251944-15251944	0
SV_DEL_6G014640	DEL	59	chr6	14869808	14869867	chr6_103	chr6	14830000	15020000	90%coverage	0	0	0	0	0	0	chr6:14996010-14996010	chr6:15079181-15079181	chr6:15033504-15033504	0	0
SV_DEL_6G014650	DEL	807	chr6	14870778	14871585	chr6_103	chr6	14830000	15020000	90%coverage	0	0	0	0	0	0	0	chr6:15080087-15080087	0	0	0
SV_DEL_6G014660	DEL	62	chr6	14911830	14911892	chr6_103	chr6	14830000	15020000	90%coverage	0	0	0	0	0	0	0	chr6:15111120-15111120	0	chr6:15285713-15285713	0
SV_DEL_6G014670	DEL	59	chr6	14911861	14911920	chr6_103	chr6	14830000	15020000	90%coverage	0	0	0	0	0	0	chr6:15023054-15023054	0	chr6:15060537-15060537	0	0
SV_DEL_6G014680	DEL	51	chr6	14924082	14924133	chr6_103	chr6	14830000	15020000	90%coverage	0	0	0	0	0	0	chr6:15035155-15035155	0	chr6:15072650-15072650	0	0
SV_DEL_6G014690	DEL	67	chr6	14940975	14941042	chr6_103	chr6	14830000	15020000	90%coverage	0	0	0	0	0	0	0	0	0	chr6:15314772-15314772	0
SV_DEL_6G014700	DEL	85	chr6	14948505	14948590	chr6_103	chr6	14830000	15020000	90%coverage	0	0	0	0	0	0	chr6:15059926-15059926	chr6:15148100-15148100	chr6:15097453-15097453	0	0
SV_DEL_6G014710	DEL	53	chr6	14970992	14971045	chr6_103	chr6	14830000	15020000	90%coverage	0	0	0	0	chr6:14889117-14889117	0	0	0	0	0	0
SV_DEL_6G014720	DEL	111	chr6	14973995	14974106	chr6_103	chr6	14830000	15020000	90%coverage	0	0	0	0	0	0	chr6:15085371-15085371	0	chr6:15122932-15122932	0	0
SV_DEL_6G014730	DEL	5141.73	chr6	14986633	14991776	chr6_103	chr6	14830000	15020000	90%coverage	chr6:15288098-15288098	chr6:15186756-15186756	chr6:14352249-14352249	chr6:15095394-15095394	chr6:14904680-14904680	chr6:17680129-17680129	chr6:15097872-15097872	chr6:15186274-15186274	chr6:15135438-15135438	chr6:15361096-15361096	chr6:15218763-15218763
SV_DEL_6G014740	DEL	110	chr6	14996215	14996325	chr6_103	chr6	14830000	15020000	90%coverage	0	0	0	0	0	0	0	0	0	chr6:15365553-15365553	0
SV_DEL_6G014750	DEL	55	chr6	14996236	14996291	chr6_103	chr6	14830000	15020000	90%coverage	0	0	0	0	0	0	chr6:15107119-15107119	chr6:15195547-15195547	chr6:15144683-15144683	0	0
SV_DEL_6G014870	DEL	205	chr6	15193905	15194110	chr6_104	chr6	15175000	15430000	90%coverage	0	0	0	0	0	0	0	0	chr6:15333477-15333477	0	0
SV_DEL_6G014880	DEL	123	chr6	15193986	15194109	chr6_104	chr6	15175000	15430000	90%coverage	0	0	0	0	0	0	chr6:15314485-15314485	0	0	0	0
SV_DEL_6G014890	DEL	82	chr6	15194027	15194109	chr6_104	chr6	15175000	15430000	90%coverage	0	0	0	0	0	0	0	chr6:15395531-15395531	0	0	0
SV_DEL_6G014900	DEL	70	chr6	15196327	15196397	chr6_104	chr6	15175000	15430000	90%coverage	0	0	0	0	0	0	0	chr6:15397762-15397762	0	0	0
SV_DEL_6G014910	DEL	58	chr6	15202694	15202752	chr6_104	chr6	15175000	15430000	90%coverage	0	0	0	0	0	0	0	0	chr6:15348433-15348433	0	0
SV_DEL_6G014920	DEL	55	chr6	15206054	15206109	chr6_104	chr6	15175000	15430000	90%coverage	0	0	0	0	0	0	0	0	chr6:15351757-15351757	0	0
SV_DEL_6G014930	DEL	71.5	chr6	15206075	15206163	chr6_104	chr6	15175000	15430000	90%coverage	0	0	0	0	0	0	chr6:15325564-15325564	chr6:15407457-15407457	0	0	0
SV_DEL_6G014940	DEL	66	chr6	15209933	15209999	chr6_104	chr6	15175000	15430000	90%coverage	0	0	0	0	0	0	0	0	chr6:15357486-15357486	0	0
SV_DEL_6G014950	DEL	742	chr6	15221635	15222377	chr6_104	chr6	15175000	15430000	90%coverage	0	0	chr6:14588870-14588870	0	0	0	0	0	0	0	0
SV_DEL_6G014960	DEL	185	chr6	15221829	15222014	chr6_104	chr6	15175000	15430000	90%coverage	0	0	0	0	0	0	0	0	0	0	chr6:15462264-15462264
SV_DEL_6G014970	DEL	369	chr6	15222033	15222402	chr6_104	chr6	15175000	15430000	90%coverage	0	0	0	0	0	0	0	0	0	0	chr6:15462283-15462283
SV_DEL_6G014980	DEL	369	chr6	15222189	15222558	chr6_104	chr6	15175000	15430000	90%coverage	0	0	0	0	0	0	0	chr6:15423465-15423465	0	0	0
SV_DEL_6G014990	DEL	185	chr6	15224782	15224967	chr6_104	chr6	15175000	15430000	90%coverage	0	0	0	0	0	0	0	chr6:15425682-15425682	0	0	0
SV_DEL_6G015000	DEL	138	chr6	15226234	15226372	chr6_104	chr6	15175000	15430000	90%coverage	0	0	0	0	0	0	chr6:15345628-15345628	chr6:15426948-15426948	chr6:15374066-15374066	0	0
SV_DEL_6G015010	DEL	305	chr6	15241943	15242248	chr6_104	chr6	15175000	15430000	90%coverage	0	0	0	0	0	0	0	0	0	0	chr6:15481815-15481815
SV_DEL_6G015020	DEL	261	chr6	15249276	15249537	chr6_104	chr6	15175000	15430000	90%coverage	0	0	0	0	0	0	chr6:15364741-15364741	chr6:15446098-15446098	chr6:15393263-15393263	0	0
SV_DEL_6G015030	DEL	114	chr6	15276925	15277039	chr6_104	chr6	15175000	15430000	90%coverage	chr6:15692146-15692146	0	0	0	0	0	0	0	0	0	0
SV_DEL_6G015040	DEL	387	chr6	15287864	15288251	chr6_104	chr6	15175000	15430000	90%coverage	0	0	0	0	0	0	0	chr6:15516532-15516532	0	0	0
SV_DEL_6G015050	DEL	727	chr6	15289828	15290555	chr6_104	chr6	15175000	15430000	90%coverage	0	0	0	0	0	0	0	chr6:15518105-15518105	0	0	0
SV_DEL_6G015060	DEL	544	chr6	15290477	15291021	chr6_104	chr6	15175000	15430000	90%coverage	0	chr6:15485904-15485904	0	0	0	0	0	0	0	0	0
SV_DEL_6G015070	DEL	726	chr6	15291376	15292102	chr6_104	chr6	15175000	15430000	90%coverage	0	0	0	0	0	0	0	chr6:15518927-15518927	0	0	0
SV_DEL_6G015080	DEL	367	chr6	15329424	15329791	chr6_104	chr6	15175000	15430000	90%coverage	0	0	0	0	0	0	chr6:15450077-15450077	chr6:15559197-15559197	chr6:15492558-15492558	0	0
SV_DEL_6G015090	DEL	35442	chr6	15350601	15386043	chr6_104	chr6	15175000	15430000	90%coverage	0	0	0	0	0	0	0	0	chr6:15543030-15543030	0	0
SV_DEL_6G015100	DEL	4322	chr6	15351805	15356127	chr6_104	chr6	15175000	15430000	90%coverage	0	0	0	0	0	0	chr6:15502679-15502679	chr6:15581232-15581232	0	0	0
SV_DEL_6G015110	DEL	36259	chr6	15356198	15392457	chr6_104	chr6	15175000	15430000	90%coverage	0	0	0	0	0	0	chr6:15502750-15502750	0	0	0	0
SV_DEL_6G015120	DEL	372	chr6	15357434	15357806	chr6_104	chr6	15175000	15430000	90%coverage	0	0	0	0	0	0	0	chr6:15582409-15582409	0	0	0
SV_DEL_6G015130	DEL	1931	chr6	15360077	15362008	chr6_104	chr6	15175000	15430000	90%coverage	0	0	0	0	0	0	0	chr6:15584687-15584687	0	0	0
SV_DEL_6G015140	DEL	5139	chr6	15387300	15392438	chr6_104	chr6	15175000	15430000	90%coverage	0	0	0	0	0	0	0	chr6:15609989-15609989	chr6:15544275-15544275	chr6:15768646-15768646	chr6:15631850-15631850
SV_DEL_6G015150	DEL	66	chr6	15393060	15393126	chr6_104	chr6	15175000	15430000	90%coverage	0	0	0	0	0	0	0	chr6:15610622-15610622	0	0	0
SV_DEL_6G015160	DEL	249	chr6	15403941	15404190	chr6_104	chr6	15175000	15430000	90%coverage	0	0	0	0	chr6:15328009-15328009	0	0	0	0	0	chr6:15643354-15643354
SV_DEL_6G015170	DEL	245	chr6	15404261	15404506	chr6_104	chr6	15175000	15430000	90%coverage	0	0	0	0	0	0	0	0	0	0	chr6:15643424-15643424
SV_DEL_6G015180	DEL	89	chr6	15419029	15419118	chr6_104	chr6	15175000	15430000	90%coverage	0	0	0	0	0	0	0	chr6:15636570-15636570	0	0	0
SV_DEL_6G015190	DEL	89	chr6	15419057	15419146	chr6_104	chr6	15175000	15430000	90%coverage	0	0	0	0	0	0	chr6:15529473-15529473	0	chr6:15584040-15584040	0	0
SV_DEL_6G017260	DEL	363	chr6	18869654	18870017	chr6_105	chr6	18860000	18945000	90%coverage	0	0	0	0	0	0	0	0	0	0	chr6:18063010-18063010
SV_DEL_6G017270	DEL	363	chr6	18869711	18870074	chr6_105	chr6	18860000	18945000	90%coverage	0	0	0	0	chr6:17886245-17886245	0	0	0	0	0	0
SV_DEL_6G017280	DEL	363	chr6	18869906	18870269	chr6_105	chr6	18860000	18945000	90%coverage	0	0	0	0	0	0	0	0	chr6:18157171-18157171	0	0
SV_DEL_6G017290	DEL	363	chr6	18869950	18870313	chr6_105	chr6	18860000	18945000	90%coverage	0	0	0	0	0	0	chr6:18169876-18169876	0	0	0	0
SV_DEL_6G017300	DEL	295	chr6	18876680	18876975	chr6_105	chr6	18860000	18945000	90%coverage	0	0	0	0	0	0	0	0	0	chr6:18190722-18190722	0
SV_DEL_6G017310	DEL	89	chr6	18891115	18891204	chr6_105	chr6	18860000	18945000	90%coverage	0	0	0	0	0	0	0	0	chr6:18178112-18178112	0	0
SV_DEL_6G017320	DEL	93	chr6	18896134	18896227	chr6_105	chr6	18860000	18945000	90%coverage	0	0	0	0	0	0	chr6:18195905-18195905	0	0	0	0
SV_DEL_6G017330	DEL	120	chr6	18896511	18896631	chr6_105	chr6	18860000	18945000	90%coverage	0	0	0	0	0	0	0	0	chr6:18183534-18183534	0	0
SV_DEL_6G017340	DEL	120	chr6	18896603	18896723	chr6_105	chr6	18860000	18945000	90%coverage	0	0	0	0	0	0	chr6:18196280-18196280	0	0	0	0
SV_DEL_6G017350	DEL	2252	chr6	18901131	18903383	chr6_105	chr6	18860000	18945000	90%coverage	0	0	0	0	0	0	chr6:18200724-18200724	0	chr6:18188079-18188079	0	0
SV_DEL_6G017360	DEL	57	chr6	18912235	18912292	chr6_105	chr6	18860000	18945000	90%coverage	0	0	0	0	0	0	0	chr6:18315945-18315945	0	0	0
SV_DEL_6G017370	DEL	456	chr6	18915305	18915761	chr6_105	chr6	18860000	18945000	90%coverage	chr6:18321282-18321282	0	0	0	0	0	0	0	0	0	0
SV_DEL_6G017380	DEL	340	chr6	18938749	18939089	chr6_105	chr6	18860000	18945000	90%coverage	0	0	0	0	0	0	chr6:18239169-18239169	0	0	0	0
SV_DEL_6G020240	DEL	90	chr6	22278896	22278986	chr6_106	chr6	22200000	22390000	90%coverage	0	0	0	0	0	0	chr6:21548362-21548362	0	chr6:21546296-21546296	0	0
SV_DEL_6G020250	DEL	56	chr6	22309904	22309960	chr6_106	chr6	22200000	22390000	90%coverage	0	0	0	0	0	0	0	0	chr6:21577274-21577274	0	0
SV_DEL_6G020260	DEL	58	chr6	22315104	22315162	chr6_106	chr6	22200000	22390000	90%coverage	0	0	0	0	0	0	0	0	chr6:21582385-21582385	0	0
SV_DEL_6G020270	DEL	53	chr6	22319391	22319444	chr6_106	chr6	22200000	22390000	90%coverage	0	0	0	0	0	0	chr6:21588728-21588728	0	0	0	0
SV_DEL_6G020280	DEL	395	chr6	22322837	22323232	chr6_106	chr6	22200000	22390000	90%coverage	0	0	0	0	0	0	chr6:21592343-21592343	0	0	0	0
SV_DEL_6G020290	DEL	60	chr6	22345647	22345708	chr6_106	chr6	22200000	22390000	90%coverage	0	0	0	0	0	0	chr6:21614849-21614849	0	chr6:21613146-21613146	0	0
SV_DEL_6G020300	DEL	59	chr6	22345699	22345758	chr6_106	chr6	22200000	22390000	90%coverage	0	0	0	chr6:21548951-21548951	0	0	0	0	0	0	0
SV_DEL_6G020310	DEL	61	chr6	22371152	22371213	chr6_106	chr6	22200000	22390000	90%coverage	0	0	0	0	0	0	chr6:21640436-21640436	0	chr6:21638710-21638710	0	0
SV_DEL_6G020320	DEL	185	chr6	22388597	22388782	chr6_106	chr6	22200000	22390000	90%coverage	0	0	0	0	0	0	0	0	chr6:21656214-21656214	0	0
SV_DEL_6G022540	DEL	242	chr6	25284479	25284721	chr6_107	chr6	25245000	25305000	90%coverage	0	0	0	0	0	0	0	0	0	0	chr6:24532006-24532006
SV_DEL_6G022550	DEL	239	chr6	25291142	25291381	chr6_107	chr6	25245000	25305000	90%coverage	0	0	0	0	0	0	0	0	chr6:24604707-24604707	0	0
SV_DEL_6G022560	DEL	93	chr6	25292600	25292693	chr6_107	chr6	25245000	25305000	90%coverage	0	0	0	0	0	0	chr6:24585483-24585483	0	chr6:24605927-24605927	0	0
SV_DEL_6G022570	DEL	68	chr6	25301395	25301463	chr6_107	chr6	25245000	25305000	90%coverage	0	0	0	0	0	0	0	0	0	0	chr6:24548686-24548686
SV_DEL_6G022620	DEL	52	chr6	25366623	25366675	chr6_108	chr6	25360000	25790000	90%coverage	0	0	0	0	0	0	chr6:24659460-24659460	0	0	0	0
SV_DEL_6G022630	DEL	279	chr6	25378781	25379060	chr6_108	chr6	25360000	25790000	90%coverage	0	0	0	0	0	0	chr6:24671488-24671488	0	chr6:24692139-24692139	0	0
SV_DEL_6G022640	DEL	60	chr6	25447050	25447110	chr6_108	chr6	25360000	25790000	90%coverage	0	0	0	0	0	0	0	0	chr6:24775587-24775587	0	0
SV_DEL_6G022650	DEL	304	chr6	25464445	25464749	chr6_108	chr6	25360000	25790000	90%coverage	0	0	0	0	0	0	chr6:24757200-24757200	0	chr6:24793060-24793060	0	0
SV_DEL_6G022660	DEL	159	chr6	25557596	25557755	chr6_108	chr6	25360000	25790000	90%coverage	0	0	0	0	0	0	chr6:24853540-24853540	0	chr6:24889124-24889124	0	0
SV_DEL_6G022670	DEL	84	chr6	25615903	25615987	chr6_108	chr6	25360000	25790000	90%coverage	0	0	0	0	0	0	0	0	chr6:24947269-24947269	0	0
SV_DEL_6G022680	DEL	77	chr6	25653983	25654060	chr6_108	chr6	25360000	25790000	90%coverage	0	0	0	0	0	0	0	0	chr6:24985469-24985469	0	0
SV_DEL_6G022690	DEL	69	chr6	25664841	25664910	chr6_108	chr6	25360000	25790000	90%coverage	0	0	0	0	chr6:24680966-24680966	0	0	0	0	0	0
SV_DEL_6G022700	DEL	469	chr6	25685071	25685540	chr6_108	chr6	25360000	25790000	90%coverage	0	0	0	0	0	0	chr6:24981479-24981479	0	0	0	0
SV_DEL_6G022710	DEL	177	chr6	25694427	25694604	chr6_108	chr6	25360000	25790000	90%coverage	0	chr6:25011568-25011568	chr6:24726435-24726435	0	chr6:24716040-24716040	0	0	chr6:25119006-25119006	0	0	0
SV_DEL_6G022720	DEL	122	chr6	25703820	25703942	chr6_108	chr6	25360000	25790000	90%coverage	0	0	0	0	0	0	chr6:24999741-24999741	0	0	0	0
SV_DEL_6G022730	DEL	89	chr6	25708498	25708587	chr6_108	chr6	25360000	25790000	90%coverage	0	0	0	0	0	0	chr6:25004503-25004503	0	0	0	0
SV_DEL_6G022740	DEL	56	chr6	25716854	25716910	chr6_108	chr6	25360000	25790000	90%coverage	0	0	0	0	0	0	chr6:25012964-25012964	0	chr6:25048105-25048105	0	0
SV_DEL_6G022750	DEL	59.33	chr6	25725508	25725564	chr6_108	chr6	25360000	25790000	90%coverage	0	0	chr6:24757339-24757339	0	chr6:24746976-24746976	0	0	0	chr6:25056705-25056705	0	0
SV_DEL_6G022760	DEL	62	chr6	25725526	25725596	chr6_108	chr6	25360000	25790000	90%coverage	0	0	0	chr6:24946184-24946184	0	0	chr6:25021590-25021590	chr6:25149918-25149918	0	0	0
SV_DEL_6G022770	DEL	54	chr6	25725554	25725608	chr6_108	chr6	25360000	25790000	90%coverage	0	0	0	0	0	chr6:28341473-28341473	0	0	0	0	0
SV_DEL_6G022780	DEL	386	chr6	25742128	25742514	chr6_108	chr6	25360000	25790000	90%coverage	0	0	0	0	0	0	0	0	chr6:25073547-25073547	0	0
SV_DEL_6G022790	DEL	101	chr6	25761634	25761735	chr6_108	chr6	25360000	25790000	90%coverage	0	0	0	0	0	0	0	0	chr6:25092722-25092722	0	0
SV_DEL_6G022860	DEL	51	chr6	25932167	25932218	chr6_109	chr6	25930000	26010000	90%coverage	0	0	0	0	0	0	chr6:25231080-25231080	0	chr6:25269011-25269011	0	0
SV_DEL_6G022870	DEL	367	chr6	25957133	25957500	chr6_109	chr6	25930000	26010000	90%coverage	chr6:25393270-25393270	chr6:25274882-25274882	chr6:24990055-24990055	chr6:25177721-25177721	chr6:24979423-24979423	chr6:28573865-28573865	chr6:25256039-25256039	chr6:25387423-25387423	chr6:25293917-25293917	chr6:25207683-25207683	chr6:25204291-25204291
SV_DEL_6G023130	DEL	54	chr6	26659108	26659162	chr6_110	chr6	26655000	26710000	90%coverage	0	0	0	0	0	0	chr6:25964127-25964127	0	0	0	0
SV_DEL_6G023140	DEL	108	chr6	26660406	26660514	chr6_110	chr6	26655000	26710000	90%coverage	0	0	0	0	0	0	chr6:25965374-25965374	0	0	0	0
SV_DEL_6G023150	DEL	70	chr6	26680022	26680092	chr6_110	chr6	26655000	26710000	90%coverage	0	0	0	0	0	0	0	0	chr6:26023115-26023115	0	0
SV_DEL_6G023460	DEL	51	chr6	27330903	27330954	chr6_111	chr6	27325000	27375000	90%coverage	0	0	0	0	0	0	chr6:26638318-26638318	0	0	0	0
SV_DEL_6G023470	DEL	55	chr6	27366044	27366099	chr6_111	chr6	27325000	27375000	90%coverage	0	0	0	0	0	0	chr6:26673469-26673469	0	chr6:26713380-26713380	0	chr6:26620191-26620191
SV_DEL_6G024550	DEL	87	chr6	29160585	29160672	chr6_112	chr6	29155000	29260000	90%coverage	0	0	0	0	0	0	0	0	chr6:28509789-28509789	chr6:28400315-28400315	0
SV_DEL_6G024560	DEL	87	chr6	29160672	29160759	chr6_112	chr6	29155000	29260000	90%coverage	0	0	0	0	0	0	chr6:28474485-28474485	0	0	0	0
SV_DEL_6G024570	DEL	337	chr6	29183894	29184231	chr6_112	chr6	29155000	29260000	90%coverage	0	0	0	0	0	0	0	0	0	0	chr6:28455160-28455160
SV_DEL_6G024580	DEL	63	chr6	29184283	29184346	chr6_112	chr6	29155000	29260000	90%coverage	0	0	0	0	0	0	0	chr6:28614946-28614946	0	0	0
SV_DEL_6G024590	DEL	88	chr6	29189657	29189745	chr6_112	chr6	29155000	29260000	90%coverage	0	0	0	0	0	0	0	0	chr6:28538659-28538659	0	0
SV_DEL_6G024600	DEL	258	chr6	29211367	29211625	chr6_112	chr6	29155000	29260000	90%coverage	0	0	0	0	0	0	chr6:28524981-28524981	0	0	0	0
SV_DEL_6G024610	DEL	192	chr6	29211417	29211609	chr6_112	chr6	29155000	29260000	90%coverage	0	0	0	0	0	0	0	0	0	chr6:28451053-28451053	0
SV_DEL_6G024620	DEL	51	chr6	29221858	29221909	chr6_112	chr6	29155000	29260000	90%coverage	0	0	0	0	0	0	chr6:28535438-28535438	0	chr6:28570825-28570825	chr6:28461247-28461247	0
SV_DEL_6G024630	DEL	59	chr6	29228940	29228999	chr6_112	chr6	29155000	29260000	90%coverage	0	0	0	0	0	0	0	0	0	chr6:28468284-28468284	0
SV_DEL_6G024800	DEL	65	chr6	29834686	29834751	chr6_113	chr6	29815000	29885000	90%coverage	0	0	0	0	0	0	chr6:29154020-29154020	chr6:29263583-29263583	chr6:29189653-29189653	0	0
SV_DEL_6G024810	DEL	70	chr6	29868790	29868860	chr6_113	chr6	29815000	29885000	90%coverage	0	0	0	0	0	0	0	chr6:29310657-29310657	0	chr6:29112859-29112859	0
SV_DEL_7G012720	DEL	3843	chr7	13164258	13168101	chr7_114	chr7	13160000	13235000	90%coverage	0	0	0	0	0	0	chr7:12148507-12148507	0	0	0	0
SV_DEL_7G012730	DEL	815	chr7	13165299	13166114	chr7_114	chr7	13160000	13235000	90%coverage	0	0	0	0	0	0	0	0	chr7:11834939-11834939	0	0
SV_DEL_7G012740	DEL	8798	chr7	13166683	13175481	chr7_114	chr7	13160000	13235000	90%coverage	0	0	0	0	0	0	0	chr7:11213897-11213897	chr7:11835271-11835271	0	0
SV_DEL_7G012750	DEL	1394	chr7	13170447	13171841	chr7_114	chr7	13160000	13235000	90%coverage	0	0	0	chr7:11408509-11408509	0	0	0	0	0	0	0
SV_DEL_7G012760	DEL	99	chr7	13171570	13171669	chr7_114	chr7	13160000	13235000	90%coverage	0	chr7:11693302-11693302	0	0	0	0	0	0	0	0	0
SV_DEL_7G012770	DEL	2717	chr7	13173175	13175892	chr7_114	chr7	13160000	13235000	90%coverage	0	0	0	0	0	0	0	0	0	chr7:11771674-11771674	0
SV_DEL_7G012780	DEL	362	chr7	13176817	13177179	chr7_114	chr7	13160000	13235000	90%coverage	0	0	0	0	0	0	chr7:12153902-12153902	0	0	0	0
SV_DEL_7G012790	DEL	362	chr7	13176853	13177215	chr7_114	chr7	13160000	13235000	90%coverage	0	0	0	chr7:11413521-11413521	0	0	0	0	0	0	0
SV_DEL_7G012800	DEL	722	chr7	13177170	13177892	chr7_114	chr7	13160000	13235000	90%coverage	0	0	0	0	chr7:11426333-11426333	0	0	chr7:11220790-11220790	chr7:11842205-11842205	0	0
SV_DEL_7G012810	DEL	720	chr7	13177343	13178063	chr7_114	chr7	13160000	13235000	90%coverage	0	0	0	0	0	0	0	0	0	0	chr7:11755897-11755897
SV_DEL_7G012820	DEL	360	chr7	13177574	13177934	chr7_114	chr7	13160000	13235000	90%coverage	0	0	0	0	0	0	chr7:12154298-12154298	0	0	0	0
SV_DEL_7G012830	DEL	419	chr7	13177634	13178053	chr7_114	chr7	13160000	13235000	90%coverage	0	0	0	0	0	0	0	0	0	chr7:11773225-11773225	0
SV_DEL_7G012840	DEL	153	chr7	13184804	13184957	chr7_114	chr7	13160000	13235000	90%coverage	0	0	0	0	0	0	0	0	0	chr7:11779125-11779125	0
SV_DEL_7G012850	DEL	74	chr7	13194015	13194089	chr7_114	chr7	13160000	13235000	90%coverage	0	0	0	0	0	0	chr7:12170339-12170339	chr7:11236718-11236718	0	0	0
SV_DEL_7G012860	DEL	213	chr7	13199418	13199631	chr7_114	chr7	13160000	13235000	90%coverage	0	0	0	0	0	0	0	0	0	0	chr7:11777250-11777250
SV_DEL_7G012870	DEL	66	chr7	13208553	13208619	chr7_114	chr7	13160000	13235000	90%coverage	0	0	0	0	0	0	0	0	chr7:11873104-11873104	0	0
SV_DEL_7G012880	DEL	323	chr7	13209428	13209751	chr7_114	chr7	13160000	13235000	90%coverage	0	0	0	0	0	0	0	chr7:11252066-11252066	0	0	0
SV_DEL_7G012890	DEL	103.67	chr7	13229452	13229555	chr7_114	chr7	13160000	13235000	90%coverage	0	0	0	0	0	0	chr7:12205742-12205742	chr7:11272108-11272108	chr7:11893891-11893891	0	0
SV_DEL_7G012900	DEL	51	chr7	13229468	13229519	chr7_114	chr7	13160000	13235000	90%coverage	chr7:11881168-11881168	chr7:11750971-11750971	chr7:13025321-13025321	0	chr7:11477896-11477896	chr7:12864476-12864476	0	0	0	chr7:11823942-11823942	chr7:11807081-11807081
SV_DEL_7G012910	DEL	52	chr7	13229513	13229565	chr7_114	chr7	13160000	13235000	90%coverage	0	0	0	chr7:11465797-11465797	0	0	0	0	0	0	0
SV_DEL_7G017890	DEL	533	chr7	18171815	18172348	chr7_115	chr7	18170000	18260000	90%coverage	0	0	0	0	0	0	0	0	0	0	chr7:16875987-16875987
SV_DEL_7G017900	DEL	162	chr7	18177969	18178131	chr7_115	chr7	18170000	18260000	90%coverage	0	0	0	0	0	0	chr7:17200460-17200460	0	0	0	0
SV_DEL_7G017910	DEL	77	chr7	18177977	18178063	chr7_115	chr7	18170000	18260000	90%coverage	0	0	0	0	chr7:16453230-16453230	0	0	0	chr7:16874651-16874651	0	0
SV_DEL_7G017920	DEL	55	chr7	18178029	18178084	chr7_115	chr7	18170000	18260000	90%coverage	0	0	0	0	0	0	0	0	0	chr7:16737921-16737921	0
SV_DEL_7G017930	DEL	321	chr7	18193762	18194083	chr7_115	chr7	18170000	18260000	90%coverage	0	0	0	0	0	0	0	0	chr7:16890492-16890492	0	0
SV_DEL_7G017940	DEL	72	chr7	18218099	18218171	chr7_115	chr7	18170000	18260000	90%coverage	0	0	0	0	0	0	chr7:17240426-17240426	0	0	0	0
SV_DEL_7G017950	DEL	104	chr7	18218445	18218549	chr7_115	chr7	18170000	18260000	90%coverage	0	0	0	0	0	0	chr7:17240703-17240703	0	0	0	0
SV_DEL_7G017960	DEL	54	chr7	18219791	18219845	chr7_115	chr7	18170000	18260000	90%coverage	0	0	0	0	0	0	0	0	chr7:16916237-16916237	0	0
SV_DEL_7G017970	DEL	60	chr7	18230270	18230330	chr7_115	chr7	18170000	18260000	90%coverage	0	0	0	0	0	0	0	0	chr7:16926651-16926651	0	0
SV_DEL_7G017980	DEL	348	chr7	18250935	18251283	chr7_115	chr7	18170000	18260000	90%coverage	0	0	0	0	chr7:16526059-16526059	0	0	0	0	0	0
SV_DEL_7G017990	DEL	193	chr7	18256346	18256539	chr7_115	chr7	18170000	18260000	90%coverage	0	0	0	0	0	0	chr7:17278001-17278001	0	0	0	0
SV_DEL_7G018880	DEL	61	chr7	19374505	19374566	chr7_116	chr7	19315000	19390000	90%coverage	0	0	0	0	0	0	chr7:18396706-18396706	0	chr7:18071837-18071837	0	0
SV_DEL_7G018890	DEL	552	chr7	19387878	19388430	chr7_116	chr7	19315000	19390000	90%coverage	0	0	0	0	0	0	0	0	0	0	chr7:18090672-18090672
SV_DEL_7G020050	DEL	92	chr7	21622760	21622852	chr7_117	chr7	21605000	21705000	90%coverage	0	0	0	0	0	0	chr7:20818258-20818258	0	chr7:20362153-20362153	0	0
SV_DEL_7G020060	DEL	239	chr7	21646988	21647227	chr7_117	chr7	21605000	21705000	90%coverage	0	0	0	0	0	0	chr7:20842481-20842481	0	chr7:20386343-20386343	0	0
SV_DEL_7G020070	DEL	79	chr7	21659753	21659832	chr7_117	chr7	21605000	21705000	90%coverage	0	0	0	0	0	0	0	0	chr7:20398842-20398842	0	0
SV_INS_1G000150	INS	62	chr1	340028	340028	chr1_1	chr1	310000	645000	90%coverage	0	0	0	0	0	0	0	0	chr1:327203-327265	0	0
SV_INS_1G000160	INS	133	chr1	340281	340281	chr1_1	chr1	310000	645000	90%coverage	0	0	0	0	0	0	chr1:324213-324346	0	chr1:327526-327659	0	0
SV_INS_1G000170	INS	120	chr1	438437	438437	chr1_1	chr1	310000	645000	90%coverage	0	0	0	0	0	0	0	0	0	0	chr1:411870-411990
SV_INS_1G000180	INS	65	chr1	446983	446983	chr1_1	chr1	310000	645000	90%coverage	0	0	0	0	0	0	0	0	0	0	chr1:420538-420603
SV_INS_1G000190	INS	150	chr1	478654	478654	chr1_1	chr1	310000	645000	90%coverage	0	0	0	0	0	0	chr1:461339-461489	0	0	0	0
SV_INS_1G000200	INS	3542	chr1	503866	503866	chr1_1	chr1	310000	645000	90%coverage	0	0	0	0	0	chr1:479116-482658	0	0	0	0	0
SV_INS_1G000210	INS	69	chr1	535244	535244	chr1_1	chr1	310000	645000	90%coverage	0	0	0	0	0	0	chr1:518050-518119	0	chr1:521559-521628	0	0
SV_INS_1G000220	INS	52	chr1	555073	555073	chr1_1	chr1	310000	645000	90%coverage	0	0	0	0	0	0	chr1:538037-538089	0	chr1:541568-541620	0	0
SV_INS_1G000230	INS	55	chr1	581077	581077	chr1_1	chr1	310000	645000	90%coverage	0	0	0	0	0	0	chr1:564097-564153	0	chr1:567579-567633	0	0
SV_INS_1G000240	INS	90	chr1	634223	634223	chr1_1	chr1	310000	645000	90%coverage	0	0	0	0	0	0	chr1:616460-616550	chr1:603203-603293	chr1:620076-620166	0	0
SV_INS_1G003030	INS	51	chr1	5113851	5113851	chr1_3	chr1	5110000	5275000	90%coverage	0	0	0	0	0	0	0	0	chr1:5121893-5121944	0	0
SV_INS_1G003040	INS	96	chr1	5191499	5191499	chr1_3	chr1	5110000	5275000	90%coverage	0	0	0	0	0	0	chr1:5226054-5226150	0	chr1:5199810-5199906	0	0
SV_INS_1G003050	INS	59	chr1	5219992	5219992	chr1_3	chr1	5110000	5275000	90%coverage	0	0	0	0	0	0	0	chr1:5175078-5175137	0	0	0
SV_INS_1G003060	INS	52	chr1	5247775	5247775	chr1_3	chr1	5110000	5275000	90%coverage	0	0	0	0	0	0	chr1:5282588-5282640	0	chr1:5256499-5256551	0	0
SV_INS_1G003070	INS	71	chr1	5251450	5251450	chr1_3	chr1	5110000	5275000	90%coverage	0	0	0	0	0	0	chr1:5286312-5286383	0	chr1:5260228-5260299	0	0
SV_INS_1G011960	INS	74	chr1	15616287	15616287	chr1_4	chr1	15615000	15710000	90%coverage	0	0	0	0	0	0	chr1:15203226-15203300	chr1:14252716-14252790	0	0	0
SV_INS_1G011970	INS	53	chr1	15616643	15616643	chr1_4	chr1	15615000	15710000	90%coverage	0	0	0	0	0	0	0	chr1:14253148-14253201	0	0	0
SV_INS_1G011980	INS	52	chr1	15625627	15625627	chr1_4	chr1	15615000	15710000	90%coverage	0	0	0	0	0	0	chr1:15212736-15212788	chr1:14262279-14262331	chr1:14971895-14971947	0	0
SV_INS_1G011990	INS	146	chr1	15647693	15647693	chr1_4	chr1	15615000	15710000	90%coverage	0	0	0	0	0	0	0	chr1:14283578-14283724	0	0	0
SV_INS_1G012000	INS	60.67	chr1	15654415	15654415	chr1_4	chr1	15615000	15710000	90%coverage	0	0	0	0	0	0	chr1:15240759-15240819	chr1:14290485-14290546	chr1:14998030-14998091	0	0
SV_INS_1G012010	INS	63	chr1	15674767	15674767	chr1_4	chr1	15615000	15710000	90%coverage	0	0	0	0	0	0	chr1:15261005-15261068	chr1:14310345-14310408	chr1:15018490-15018553	0	chr1:14625057-14625120
SV_INS_1G012020	INS	597	chr1	15696239	15696239	chr1_4	chr1	15615000	15710000	90%coverage	0	0	0	0	0	0	0	chr1:14327181-14327778	0	0	0
SV_INS_1G012030	INS	3119	chr1	15696305	15696305	chr1_4	chr1	15615000	15710000	90%coverage	0	0	0	0	0	0	0	chr1:14328500-14331619	0	0	0
SV_INS_1G012040	INS	1164.5	chr1	15696407	15696407	chr1_4	chr1	15615000	15710000	90%coverage	0	0	0	0	0	0	chr1:15277806-15278968	0	chr1:15035307-15036474	0	0
SV_INS_1G013500	INS	5653	chr1	16878632	16878632	chr1_5	chr1	16860000	16980000	90%coverage	0	0	0	0	0	0	chr1:16466699-16472352	0	chr1:16195125-16200778	0	0
SV_INS_1G013510	INS	860.5	chr1	16879205	16879205	chr1_5	chr1	16860000	16980000	90%coverage	0	0	0	0	0	0	chr1:16472924-16473785	0	chr1:16201350-16202210	0	0
SV_INS_1G013520	INS	423.5	chr1	16883040	16883040	chr1_5	chr1	16860000	16980000	90%coverage	0	0	0	0	0	0	chr1:16477534-16477957	0	chr1:16206035-16206459	0	0
SV_INS_1G013530	INS	1416.5	chr1	16883224	16883224	chr1_5	chr1	16860000	16980000	90%coverage	0	0	0	0	0	0	chr1:16478135-16479552	0	chr1:16206639-16208055	0	0
SV_INS_1G013540	INS	57	chr1	16905069	16905069	chr1_5	chr1	16860000	16980000	90%coverage	0	0	0	0	0	0	0	0	chr1:16229909-16229966	0	0
SV_INS_1G013550	INS	2194	chr1	16905314	16905314	chr1_5	chr1	16860000	16980000	90%coverage	0	0	0	0	0	0	0	chr1:15577482-15579676	0	0	0
SV_INS_1G013560	INS	551	chr1	16913185	16913185	chr1_5	chr1	16860000	16980000	90%coverage	0	0	0	0	0	0	chr1:16498509-16499060	0	0	0	0
SV_INS_1G013570	INS	88	chr1	16913759	16913759	chr1_5	chr1	16860000	16980000	90%coverage	0	0	0	0	0	0	0	0	chr1:16238549-16238637	0	0
SV_INS_1G013580	INS	57	chr1	16913807	16913807	chr1_5	chr1	16860000	16980000	90%coverage	0	0	0	0	0	0	0	0	0	chr1:16004164-16004221	0
SV_INS_1G013590	INS	71	chr1	16937987	16937987	chr1_5	chr1	16860000	16980000	90%coverage	0	0	0	0	0	0	chr1:16523368-16523439	chr1:15611966-15612037	chr1:16262778-16262849	0	0
SV_INS_1G013600	INS	113	chr1	16946594	16946594	chr1_5	chr1	16860000	16980000	90%coverage	0	0	0	0	0	0	0	0	chr1:16271452-16271565	0	0
SV_INS_1G013610	INS	52	chr1	16954213	16954213	chr1_5	chr1	16860000	16980000	90%coverage	0	0	0	0	0	0	0	chr1:15628371-15628423	0	0	0
SV_INS_1G013620	INS	1874	chr1	16956846	16956846	chr1_5	chr1	16860000	16980000	90%coverage	0	0	0	0	0	0	chr1:16542032-16543906	0	0	0	0
SV_INS_1G013630	INS	8397	chr1	16970155	16970155	chr1_5	chr1	16860000	16980000	90%coverage	0	0	0	0	0	0	0	0	chr1:16295115-16303512	0	0
SV_INS_1G013640	INS	490	chr1	16971724	16971724	chr1_5	chr1	16860000	16980000	90%coverage	0	0	chr1:16324263-16324753	0	0	0	0	0	0	0	0
SV_INS_1G013650	INS	162	chr1	16971823	16971823	chr1_5	chr1	16860000	16980000	90%coverage	0	0	0	0	0	0	0	0	0	0	chr1:15926521-15926683
SV_INS_1G013660	INS	544.4	chr1	16971878	16971878	chr1_5	chr1	16860000	16980000	90%coverage	0	chr1:15557312-15557635	0	chr1:15617665-15618641	0	chr1:16905614-16906103	0	0	0	chr1:16062289-16062452	chr1:15926738-15927509
SV_INS_1G014990	INS	362.5	chr1	18080175	18080175	chr1_6	chr1	18075000	18165000	90%coverage	0	0	0	0	0	0	chr1:17710744-17711106	0	chr1:17440966-17441329	0	0
SV_INS_1G015000	INS	184	chr1	18080255	18080255	chr1_6	chr1	18075000	18165000	90%coverage	0	0	0	0	0	0	chr1:17711186-17711370	0	0	0	0
SV_INS_1G015010	INS	52	chr1	18104714	18104714	chr1_6	chr1	18075000	18165000	90%coverage	0	0	0	0	0	0	chr1:17730993-17731045	0	chr1:17461254-17461306	0	0
SV_INS_1G015020	INS	104	chr1	18113187	18113187	chr1_6	chr1	18075000	18165000	90%coverage	0	0	0	0	0	0	0	0	chr1:17469649-17469753	0	0
SV_INS_1G015030	INS	57	chr1	18117723	18117723	chr1_6	chr1	18075000	18165000	90%coverage	0	0	0	0	0	0	chr1:17743927-17743984	0	0	0	0
SV_INS_1G015040	INS	123	chr1	18153944	18153944	chr1_6	chr1	18075000	18165000	90%coverage	0	0	0	0	0	0	chr1:17781720-17781843	0	chr1:17511942-17512065	0	0
SV_INS_1G015050	INS	115.5	chr1	18157389	18157389	chr1_6	chr1	18075000	18165000	90%coverage	0	0	0	0	0	0	chr1:17785179-17785298	0	chr1:17515400-17515512	0	0
SV_INS_1G015420	INS	71	chr1	18653780	18653780	chr1_7	chr1	18645000	18715000	90%coverage	0	0	0	0	0	0	chr1:18293747-18293818	0	chr1:18002122-18002193	chr1:17792478-17792549	chr1:17578291-17578362
SV_INS_1G015430	INS	54	chr1	18660679	18660679	chr1_7	chr1	18645000	18715000	90%coverage	0	0	0	0	0	0	0	0	chr1:18009100-18009154	0	0
SV_INS_1G015440	INS	94	chr1	18677330	18677330	chr1_7	chr1	18645000	18715000	90%coverage	0	0	0	0	0	0	0	0	chr1:18025331-18025425	0	0
SV_INS_1G015450	INS	74	chr1	18707009	18707009	chr1_7	chr1	18645000	18715000	90%coverage	0	0	0	0	0	0	chr1:18346774-18346848	0	chr1:18054802-18054876	chr1:17844668-17844742	chr1:17630585-17630659
SV_INS_1G016070	INS	446	chr1	19535413	19535413	chr1_8	chr1	19530000	19735000	90%coverage	0	0	0	0	0	0	chr1:19154961-19155407	0	chr1:18859569-18860015	0	0
SV_INS_1G016080	INS	103.5	chr1	19537392	19537392	chr1_8	chr1	19530000	19735000	90%coverage	0	0	0	0	0	0	chr1:19157648-19157752	0	chr1:18862252-18862355	0	0
SV_INS_1G016090	INS	4625	chr1	19553027	19553027	chr1_8	chr1	19530000	19735000	90%coverage	chr1:17925197-17929839	chr1:18132193-18136801	0	0	0	0	0	0	0	0	0
SV_INS_1G016100	INS	4640	chr1	19553258	19553258	chr1_8	chr1	19530000	19735000	90%coverage	0	0	0	0	chr1:18441777-18446417	0	0	0	0	0	0
SV_INS_1G016110	INS	3004.67	chr1	19555740	19555740	chr1_8	chr1	19530000	19735000	90%coverage	0	0	0	0	0	0	chr1:19175764-19178765	0	chr1:18880429-18883430	0	chr1:18446995-18450007
SV_INS_1G016120	INS	66	chr1	19557932	19557932	chr1_8	chr1	19530000	19735000	90%coverage	0	0	0	0	0	0	chr1:19181031-19181097	0	chr1:18885626-18885692	0	0
SV_INS_1G016130	INS	73	chr1	19562323	19562323	chr1_8	chr1	19530000	19735000	90%coverage	0	0	0	0	0	0	chr1:19187935-19188008	0	chr1:18892558-18892631	0	chr1:18456474-18456547
SV_INS_1G016140	INS	676	chr1	19565232	19565232	chr1_8	chr1	19530000	19735000	90%coverage	0	0	0	0	0	0	0	0	chr1:18895434-18896110	0	0
SV_INS_1G016150	INS	78	chr1	19584388	19584388	chr1_8	chr1	19530000	19735000	90%coverage	0	0	0	0	0	0	0	0	chr1:18915209-18915287	0	0
SV_INS_1G016160	INS	8736.5	chr1	19584839	19584839	chr1_8	chr1	19530000	19735000	90%coverage	0	0	0	0	0	0	chr1:19210341-19219069	0	chr1:18915745-18924490	0	0
SV_INS_1G016170	INS	2292.5	chr1	19589476	19589476	chr1_8	chr1	19530000	19735000	90%coverage	0	0	0	0	0	0	chr1:19223739-19226031	0	chr1:18929168-18931461	0	0
SV_INS_1G016180	INS	5286	chr1	19598839	19598839	chr1_8	chr1	19530000	19735000	90%coverage	0	0	0	0	0	0	0	0	chr1:18940916-18946202	0	0
SV_INS_1G016190	INS	249	chr1	19653772	19653772	chr1_8	chr1	19530000	19735000	90%coverage	0	chr1:18237816-18238065	chr1:18920587-18920836	chr1:18219595-18219844	0	chr1:19586628-19586877	chr1:19290611-19290860	chr1:18379697-18379946	chr1:19001032-19001281	chr1:18770290-18770539	chr1:18547248-18547497
SV_INS_1G016200	INS	986.5	chr1	19717923	19717923	chr1_8	chr1	19530000	19735000	90%coverage	0	0	0	0	0	0	chr1:19353738-19354726	0	chr1:19063971-19064956	0	0
SV_INS_1G016210	INS	115.5	chr1	19718613	19718613	chr1_8	chr1	19530000	19735000	90%coverage	0	0	0	0	0	0	chr1:19355417-19355528	0	chr1:19065640-19065760	0	0
SV_INS_1G016220	INS	2041	chr1	19730993	19730993	chr1_8	chr1	19530000	19735000	90%coverage	0	0	0	0	0	0	chr1:19375533-19377574	0	0	0	0
SV_INS_1G018030	INS	77	chr1	21658923	21658923	chr1_9	chr1	21630000	21685000	90%coverage	0	0	0	0	0	0	0	chr1:20522228-20522305	0	0	0
SV_INS_1G018040	INS	82	chr1	21658960	21658960	chr1_9	chr1	21630000	21685000	90%coverage	0	0	0	0	0	0	0	0	chr1:21009035-21009117	0	0
SV_INS_1G018050	INS	161.33	chr1	21667957	21667957	chr1_9	chr1	21630000	21685000	90%coverage	0	0	0	0	0	0	chr1:21298068-21298230	chr1:20531295-20531455	chr1:21018112-21018274	0	0
SV_INS_1G018060	INS	65	chr1	21671095	21671095	chr1_9	chr1	21630000	21685000	90%coverage	0	0	0	0	0	0	0	0	chr1:21021267-21021332	0	0
SV_INS_1G021090	INS	52	chr1	25577997	25577997	chr1_10	chr1	25535000	25635000	90%coverage	0	0	0	0	0	0	chr1:25341515-25341567	0	chr1:24897431-24897483	0	0
SV_INS_1G021100	INS	58	chr1	25584555	25584555	chr1_10	chr1	25535000	25635000	90%coverage	0	0	0	0	0	0	0	0	chr1:24904023-24904081	0	0
SV_INS_1G021110	INS	57	chr1	25601716	25601716	chr1_10	chr1	25535000	25635000	90%coverage	0	0	0	0	0	0	chr1:25365176-25365233	0	chr1:24921114-24921171	0	0
SV_INS_1G021120	INS	199	chr1	25602371	25602371	chr1_10	chr1	25535000	25635000	90%coverage	0	0	0	0	0	0	chr1:25365851-25366050	0	chr1:24921786-24921985	0	0
SV_INS_1G021130	INS	165	chr1	25622183	25622183	chr1_10	chr1	25535000	25635000	90%coverage	0	0	0	0	0	0	chr1:25385566-25385730	0	chr1:24941622-24941788	0	0
SV_INS_1G021140	INS	326	chr1	25624423	25624423	chr1_10	chr1	25535000	25635000	90%coverage	0	0	0	0	0	0	0	0	chr1:24944082-24944408	0	0
SV_INS_1G021370	INS	83	chr1	25848576	25848576	chr1_11	chr1	25840000	25915000	90%coverage	0	0	0	0	0	0	0	0	chr1:25144808-25144891	0	0
SV_INS_1G021380	INS	61	chr1	25876918	25876918	chr1_11	chr1	25840000	25915000	90%coverage	0	0	0	0	0	0	chr1:25640950-25641011	0	chr1:25173357-25173418	0	0
SV_INS_1G021390	INS	10577	chr1	25882383	25882383	chr1_11	chr1	25840000	25915000	90%coverage	0	chr1:24378504-24389068	0	0	0	chr1:25696240-25706830	0	0	0	0	0
SV_INS_1G022390	INS	511.5	chr1	27018156	27018156	chr1_12	chr1	27015000	27390000	90%coverage	0	0	0	0	0	0	0	chr1:26615711-26616221	chr1:26320636-26321149	0	0
SV_INS_1G022400	INS	81	chr1	27035299	27035299	chr1_12	chr1	27015000	27390000	90%coverage	0	0	0	0	0	0	0	chr1:26627100-26627181	0	0	0
SV_INS_1G022410	INS	1056	chr1	27040773	27040773	chr1_12	chr1	27015000	27390000	90%coverage	0	0	0	0	0	0	0	0	chr1:26342422-26343478	0	0
SV_INS_1G022420	INS	2127	chr1	27076609	27076609	chr1_12	chr1	27015000	27390000	90%coverage	0	0	0	0	0	0	0	0	chr1:26377914-26380041	0	0
SV_INS_1G022430	INS	113	chr1	27090179	27090179	chr1_12	chr1	27015000	27390000	90%coverage	0	0	0	0	0	0	chr1:26827954-26828068	chr1:26680789-26680899	chr1:26393581-26393696	0	0
SV_INS_1G022440	INS	110.5	chr1	27125987	27125987	chr1_12	chr1	27015000	27390000	90%coverage	0	0	0	0	0	0	chr1:26862639-26862751	chr1:26990787-26990896	0	0	0
SV_INS_1G022450	INS	106	chr1	27136455	27136455	chr1_12	chr1	27015000	27390000	90%coverage	0	0	0	0	0	0	0	chr1:27001346-27001452	0	0	0
SV_INS_1G022460	INS	65.5	chr1	27136524	27136524	chr1_12	chr1	27015000	27390000	90%coverage	0	0	0	0	0	0	0	chr1:27001544-27001600	chr1:26439558-26439633	0	0
SV_INS_1G022470	INS	298	chr1	27146283	27146283	chr1_12	chr1	27015000	27390000	90%coverage	0	0	0	0	0	0	0	chr1:27011259-27011557	0	0	0
SV_INS_1G022480	INS	53	chr1	27151134	27151134	chr1_12	chr1	27015000	27390000	90%coverage	0	0	0	0	0	0	chr1:26887893-26887946	0	0	0	0
SV_INS_1G022490	INS	3116	chr1	27152342	27152342	chr1_12	chr1	27015000	27390000	90%coverage	chr1:25498163-25501279	0	0	0	0	0	0	0	0	0	0
SV_INS_1G022500	INS	6249	chr1	27161135	27161135	chr1_12	chr1	27015000	27390000	90%coverage	0	0	chr1:26357038-26363287	0	0	0	0	0	0	0	0
SV_INS_1G022510	INS	166	chr1	27173345	27173345	chr1_12	chr1	27015000	27390000	90%coverage	0	0	0	0	0	0	0	0	chr1:26476491-26476657	0	0
SV_INS_1G022520	INS	61	chr1	27193140	27193140	chr1_12	chr1	27015000	27390000	90%coverage	0	0	0	0	0	0	chr1:26930002-26930063	chr1:27058266-27058327	0	0	0
SV_INS_1G022530	INS	56	chr1	27194856	27194856	chr1_12	chr1	27015000	27390000	90%coverage	0	0	0	0	0	0	chr1:26931767-26931825	chr1:27060008-27060060	chr1:26497852-26497910	0	0
SV_INS_1G022540	INS	59	chr1	27203218	27203218	chr1_12	chr1	27015000	27390000	90%coverage	0	0	0	0	0	0	chr1:26940147-26940206	chr1:27068369-27068427	chr1:26506276-26506336	0	0
SV_INS_1G022550	INS	274	chr1	27211720	27211720	chr1_12	chr1	27015000	27390000	90%coverage	0	0	0	0	0	0	chr1:26948704-26948976	chr1:27076928-27077204	0	0	0
SV_INS_1G022560	INS	92	chr1	27230170	27230170	chr1_12	chr1	27015000	27390000	90%coverage	0	0	0	0	0	0	chr1:26967535-26967627	chr1:27095733-27095825	0	0	0
SV_INS_1G022570	INS	119	chr1	27231936	27231936	chr1_12	chr1	27015000	27390000	90%coverage	0	0	0	0	0	0	chr1:26969410-26969554	chr1:27097577-27097671	0	0	0
SV_INS_1G022580	INS	497	chr1	27232836	27232836	chr1_12	chr1	27015000	27390000	90%coverage	0	0	0	0	0	chr1:27055130-27055627	0	0	0	0	0
SV_INS_1G022590	INS	64	chr1	27240919	27240919	chr1_12	chr1	27015000	27390000	90%coverage	0	0	0	0	0	0	0	chr1:27106606-27106670	0	0	0
SV_INS_1G022600	INS	5350	chr1	27253027	27253027	chr1_12	chr1	27015000	27390000	90%coverage	0	0	chr1:26455161-26460511	0	0	0	0	0	0	0	0
SV_INS_1G022610	INS	612.5	chr1	27265764	27265764	chr1_12	chr1	27015000	27390000	90%coverage	0	0	0	0	0	0	chr1:27003086-27003700	0	chr1:26568348-26568959	0	0
SV_INS_1G022620	INS	60	chr1	27276370	27276370	chr1_12	chr1	27015000	27390000	90%coverage	0	0	0	0	0	0	0	chr1:27141108-27141168	0	0	0
SV_INS_1G022630	INS	85	chr1	27335829	27335829	chr1_12	chr1	27015000	27390000	90%coverage	0	0	0	0	0	0	0	chr1:27200264-27200349	0	0	0
SV_INS_1G022640	INS	183	chr1	27347070	27347070	chr1_12	chr1	27015000	27390000	90%coverage	0	0	0	0	0	0	chr1:27086073-27086256	chr1:27211499-27211682	chr1:26650751-26650934	0	0
SV_INS_1G022650	INS	278.33	chr1	27371575	27371575	chr1_12	chr1	27015000	27390000	90%coverage	0	0	0	0	0	0	chr1:27110846-27111121	chr1:27236501-27236786	chr1:26675543-26675818	0	0
SV_INS_1G022660	INS	94	chr1	27373930	27373930	chr1_12	chr1	27015000	27390000	90%coverage	0	0	0	0	0	0	chr1:27113158-27113252	0	0	0	0
SV_INS_1G023220	INS	13410	chr1	27936241	27936241	chr1_13	chr1	27935000	28030000	90%coverage	0	0	0	0	0	0	0	0	0	chr1:26975271-26988681	0
SV_INS_1G023230	INS	99	chr1	27945653	27945653	chr1_13	chr1	27935000	28030000	90%coverage	0	0	0	0	0	0	0	0	0	chr1:26998037-26998136	0
SV_INS_1G023240	INS	4794	chr1	27951949	27951949	chr1_13	chr1	27935000	28030000	90%coverage	0	0	0	0	0	chr1:27772223-27777017	0	0	0	0	0
SV_INS_1G023250	INS	887	chr1	27971411	27971411	chr1_13	chr1	27935000	28030000	90%coverage	0	0	0	0	0	0	0	0	chr1:27262962-27263849	0	0
SV_INS_1G023260	INS	669.75	chr1	27974409	27974409	chr1_13	chr1	27935000	28030000	90%coverage	0	0	0	0	0	0	chr1:27698390-27699076	chr1:27831710-27832358	chr1:27266770-27267434	chr1:27026738-27027419	0
SV_INS_1G023270	INS	66	chr1	27975610	27975610	chr1_13	chr1	27935000	28030000	90%coverage	0	0	0	0	0	0	0	0	chr1:27268858-27268924	0	0
SV_INS_1G023280	INS	169	chr1	27985328	27985328	chr1_13	chr1	27935000	28030000	90%coverage	0	0	0	0	0	0	0	0	chr1:27277260-27277429	0	0
SV_INS_1G023290	INS	2226	chr1	27992336	27992336	chr1_13	chr1	27935000	28030000	90%coverage	0	0	0	0	0	0	0	0	chr1:27284430-27286656	0	0
SV_INS_1G025200	INS	112.5	chr1	29969577	29969577	chr1_14	chr1	29960000	30110000	90%coverage	0	0	0	0	0	0	chr1:29787960-29788074	chr1:29934183-29934294	chr1:29398705-29398816	0	chr1:28761291-28761405
SV_INS_1G025210	INS	57	chr1	29971806	29971806	chr1_14	chr1	29960000	30110000	90%coverage	0	0	0	0	0	0	0	0	chr1:29401043-29401100	0	0
SV_INS_1G025220	INS	56	chr1	29973151	29973151	chr1_14	chr1	29960000	30110000	90%coverage	0	0	0	0	0	0	chr1:29791602-29791658	0	0	0	0
SV_INS_1G025230	INS	302.5	chr1	29976001	29976001	chr1_14	chr1	29960000	30110000	90%coverage	0	0	0	0	0	0	0	chr1:29940659-29940961	chr1:29405258-29405561	0	0
SV_INS_1G025240	INS	78	chr1	30002338	30002338	chr1_14	chr1	29960000	30110000	90%coverage	0	0	0	0	0	0	chr1:29820646-29820724	chr1:29969705-29969783	chr1:29434450-29434528	0	chr1:28794016-28794094
SV_INS_1G025250	INS	113	chr1	30014468	30014468	chr1_14	chr1	29960000	30110000	90%coverage	0	0	0	0	0	0	0	0	chr1:29444595-29444708	0	chr1:28806217-28806330
SV_INS_1G025260	INS	103.67	chr1	30015003	30015003	chr1_14	chr1	29960000	30110000	90%coverage	0	0	0	0	0	0	chr1:29833569-29833673	0	chr1:29445384-29445488	0	chr1:28806991-28807094
SV_INS_1G025270	INS	70	chr1	30017199	30017199	chr1_14	chr1	29960000	30110000	90%coverage	0	0	0	0	0	0	0	chr1:29983929-29983999	chr1:29447668-29447738	0	chr1:28809270-28809340
SV_INS_1G025280	INS	660	chr1	30019686	30019686	chr1_14	chr1	29960000	30110000	90%coverage	0	0	0	0	0	0	chr1:29838342-29839002	0	0	0	0
SV_INS_1G025290	INS	145.67	chr1	30025971	30025971	chr1_14	chr1	29960000	30110000	90%coverage	0	0	0	0	0	0	0	chr1:29992516-29992661	chr1:29456204-29456350	0	chr1:28817837-28817983
SV_INS_1G025300	INS	55	chr1	30034813	30034813	chr1_14	chr1	29960000	30110000	90%coverage	0	0	0	0	0	0	0	chr1:30001482-30001537	0	chr1:29099965-29100020	chr1:28826739-28826794
SV_INS_1G025310	INS	837	chr1	30048154	30048154	chr1_14	chr1	29960000	30110000	90%coverage	0	0	0	chr1:28536041-28536878	0	0	0	0	0	0	0
SV_INS_1G025320	INS	587.67	chr1	30056969	30056969	chr1_14	chr1	29960000	30110000	90%coverage	0	0	0	0	0	0	chr1:29876262-29876830	0	0	chr1:29122180-29122777	chr1:28848941-28849539
SV_INS_1G025330	INS	112	chr1	30093690	30093690	chr1_14	chr1	29960000	30110000	90%coverage	0	0	0	0	0	0	chr1:29910142-29910255	chr1:30060409-30060519	chr1:29531500-29531613	0	0
SV_INS_1G025410	INS	338	chr1	30192510	30192510	chr1_15	chr1	30190000	30605000	90%coverage	0	0	0	0	0	0	chr1:30008719-30009057	0	chr1:29631411-29631749	0	0
SV_INS_1G025420	INS	52	chr1	30203166	30203166	chr1_15	chr1	30190000	30605000	90%coverage	0	0	0	0	0	0	chr1:30019740-30019792	0	0	0	0
SV_INS_1G025430	INS	231.67	chr1	30216446	30216446	chr1_15	chr1	30190000	30605000	90%coverage	0	0	0	0	0	0	chr1:30032462-30032693	0	chr1:29653468-29653700	chr1:29278443-29278675	0
SV_INS_1G025440	INS	3240	chr1	30233601	30233601	chr1_15	chr1	30190000	30605000	90%coverage	0	0	0	0	0	0	chr1:30049651-30052891	0	chr1:29670764-29674004	0	0
SV_INS_1G025450	INS	6139	chr1	30260547	30260547	chr1_15	chr1	30190000	30605000	90%coverage	0	0	0	0	0	0	0	chr1:30225516-30231655	0	0	0
SV_INS_1G025460	INS	1038.33	chr1	30286731	30286731	chr1_15	chr1	30190000	30605000	90%coverage	0	0	0	0	0	0	chr1:30106028-30107079	chr1:30257578-30258589	chr1:29727109-29728162	0	0
SV_INS_1G025470	INS	59	chr1	30293826	30293826	chr1_15	chr1	30190000	30605000	90%coverage	0	0	0	0	0	0	chr1:30111985-30112044	chr1:30263474-30263533	chr1:29733068-29733127	chr1:29352819-29352878	0
SV_INS_1G025480	INS	82	chr1	30296501	30296501	chr1_15	chr1	30190000	30605000	90%coverage	0	0	0	0	0	0	0	chr1:30266207-30266289	0	0	0
SV_INS_1G025490	INS	84	chr1	30303001	30303001	chr1_15	chr1	30190000	30605000	90%coverage	0	0	0	0	0	0	0	chr1:30276111-30276195	0	0	0
SV_INS_1G025500	INS	58.5	chr1	30305749	30305749	chr1_15	chr1	30190000	30605000	90%coverage	0	0	0	0	0	0	chr1:30122644-30122703	chr1:30278945-30279004	chr1:29755950-29756009	chr1:29375924-29375981	0
SV_INS_1G025510	INS	161.25	chr1	30314017	30314017	chr1_15	chr1	30190000	30605000	90%coverage	0	0	0	0	0	0	chr1:30131024-30131203	chr1:30281870-30282014	chr1:29764319-29764498	chr1:29378856-29378999	0
SV_INS_1G025520	INS	102	chr1	30326003	30326003	chr1_15	chr1	30190000	30605000	90%coverage	0	0	0	chr1:28815339-28815441	chr1:29258857-29258959	chr1:30181154-30181256	chr1:30140261-30140363	chr1:30294096-30294198	chr1:29776490-29776593	chr1:29391054-29391155	chr1:29116258-29116360
SV_INS_1G025530	INS	72	chr1	30327618	30327618	chr1_15	chr1	30190000	30605000	90%coverage	0	0	0	0	0	0	chr1:30141984-30142056	0	chr1:29778212-29778284	0	0
SV_INS_1G025540	INS	1832	chr1	30348557	30348557	chr1_15	chr1	30190000	30605000	90%coverage	0	0	0	0	0	0	chr1:30162912-30164769	chr1:30312602-30314405	chr1:29799202-29801064	chr1:29413316-29415122	0
SV_INS_1G025550	INS	94	chr1	30358880	30358880	chr1_15	chr1	30190000	30605000	90%coverage	0	0	0	0	0	0	0	chr1:30324656-30324750	chr1:29811325-29811419	0	0
SV_INS_1G025560	INS	85.33	chr1	30359673	30359673	chr1_15	chr1	30190000	30605000	90%coverage	0	0	0	0	0	0	chr1:30175856-30175942	chr1:30325543-30325627	chr1:29812213-29812299	0	0
SV_INS_1G025570	INS	205	chr1	30404358	30404358	chr1_15	chr1	30190000	30605000	90%coverage	0	0	0	0	0	0	0	0	chr1:29843259-29843464	0	0
SV_INS_1G025580	INS	1427	chr1	30455650	30455650	chr1_15	chr1	30190000	30605000	90%coverage	0	chr1:28994390-28995817	0	0	0	0	0	0	0	0	0
SV_INS_1G025590	INS	5038	chr1	30461690	30461690	chr1_15	chr1	30190000	30605000	90%coverage	0	0	0	0	0	0	0	0	chr1:29902303-29907341	0	0
SV_INS_1G025600	INS	2676	chr1	30467077	30467077	chr1_15	chr1	30190000	30605000	90%coverage	0	0	0	0	0	0	0	0	chr1:29912774-29915450	0	0
SV_INS_1G025610	INS	987.5	chr1	30477831	30477831	chr1_15	chr1	30190000	30605000	90%coverage	0	0	0	0	0	0	chr1:30277532-30278520	chr1:30442977-30443965	chr1:29926215-29927201	chr1:29527052-29528040	0
SV_INS_1G025620	INS	96	chr1	30553477	30553477	chr1_15	chr1	30190000	30605000	90%coverage	0	0	0	0	0	0	chr1:30353818-30353914	chr1:30518202-30518298	chr1:30002208-30002304	chr1:29598875-29598971	0
SV_INS_1G025630	INS	65	chr1	30596406	30596406	chr1_15	chr1	30190000	30605000	90%coverage	0	0	0	0	0	0	0	0	chr1:30045449-30045514	0	0
SV_INS_1G026600	INS	80	chr1	31618677	31618677	chr1_16	chr1	31600000	31715000	90%coverage	0	0	0	0	0	0	chr1:31573861-31573941	0	chr1:31240284-31240364	0	chr1:30438921-30439001
SV_INS_1G026610	INS	57	chr1	31622312	31622312	chr1_16	chr1	31600000	31715000	90%coverage	0	0	0	0	0	0	0	0	0	0	chr1:30440298-30440355
SV_INS_1G026620	INS	277	chr1	31634558	31634558	chr1_16	chr1	31600000	31715000	90%coverage	0	0	0	0	0	0	chr1:31587143-31587436	chr1:31971669-31971938	chr1:31253841-31254110	0	0
SV_INS_1G026630	INS	113	chr1	31640628	31640628	chr1_16	chr1	31600000	31715000	90%coverage	0	0	0	0	0	0	0	0	chr1:31260144-31260257	0	0
SV_INS_1G026640	INS	55	chr1	31642347	31642347	chr1_16	chr1	31600000	31715000	90%coverage	0	0	0	0	0	0	chr1:31595211-31595266	chr1:31979390-31979445	chr1:31261957-31262012	0	0
SV_INS_1G026650	INS	81.25	chr1	31650244	31650244	chr1_16	chr1	31600000	31715000	90%coverage	0	0	0	0	0	0	chr1:31603162-31603243	chr1:31987326-31987407	chr1:31269805-31269886	0	chr1:30468331-30468413
SV_INS_1G026660	INS	116.5	chr1	31662634	31662634	chr1_16	chr1	31600000	31715000	90%coverage	0	0	0	0	0	0	0	chr1:31999803-31999920	chr1:31282294-31282410	0	0
SV_INS_1G026670	INS	89.67	chr1	31664494	31664494	chr1_16	chr1	31600000	31715000	90%coverage	0	0	0	0	0	0	chr1:31617528-31617618	chr1:32001762-32001851	chr1:31284249-31284339	0	0
SV_INS_1G026680	INS	58	chr1	31671654	31671654	chr1_16	chr1	31600000	31715000	90%coverage	0	0	0	chr1:30209301-30209359	0	0	0	0	0	0	0
SV_INS_1G026690	INS	716	chr1	31706098	31706098	chr1_16	chr1	31600000	31715000	90%coverage	0	0	0	0	0	0	chr1:31662111-31662827	0	0	0	0
SV_INS_1G026700	INS	121	chr1	31706388	31706388	chr1_16	chr1	31600000	31715000	90%coverage	0	0	0	0	0	0	chr1:31663117-31663226	chr1:32043356-32043483	chr1:31323999-31324126	0	0
SV_INS_1G027660	INS	54	chr1	32625790	32625790	chr1_17	chr1	32620000	32800000	90%coverage	0	0	0	0	0	0	0	0	chr1:32244818-32244872	0	0
SV_INS_1G027670	INS	52	chr1	32647062	32647062	chr1_17	chr1	32620000	32800000	90%coverage	0	0	0	0	0	0	chr1:32634453-32634505	0	chr1:32265918-32265970	0	0
SV_INS_1G027680	INS	315	chr1	32676869	32676869	chr1_17	chr1	32620000	32800000	90%coverage	0	0	0	0	0	0	0	0	chr1:32294411-32294726	0	0
SV_INS_1G027690	INS	66	chr1	32698920	32698920	chr1_17	chr1	32620000	32800000	90%coverage	0	0	0	0	0	0	chr1:32683532-32683598	0	chr1:32319255-32319321	chr1:31023988-31024054	0
SV_INS_1G027700	INS	509	chr1	32703319	32703319	chr1_17	chr1	32620000	32800000	90%coverage	0	0	0	0	0	0	chr1:32686652-32687161	0	0	0	0
SV_INS_1G027710	INS	3979	chr1	32711799	32711799	chr1_17	chr1	32620000	32800000	90%coverage	0	0	0	0	0	0	0	0	chr1:32330869-32334848	0	0
SV_INS_1G027720	INS	4949.67	chr1	32715890	32715890	chr1_17	chr1	32620000	32800000	90%coverage	0	0	chr1:32025129-32030078	0	chr1:31710007-31714957	chr1:32611903-32616853	0	0	0	0	0
SV_INS_1G027730	INS	79	chr1	32752845	32752845	chr1_17	chr1	32620000	32800000	90%coverage	0	0	0	0	0	0	0	0	0	chr1:30973308-30973387	0
SV_INS_1G027740	INS	2966	chr1	32756618	32756618	chr1_17	chr1	32620000	32800000	90%coverage	0	0	0	0	0	0	0	0	chr1:32377652-32380618	0	0
SV_INS_1G027750	INS	56	chr1	32762172	32762172	chr1_17	chr1	32620000	32800000	90%coverage	0	0	0	0	0	0	0	0	0	chr1:30963943-30963999	0
SV_INS_1G027760	INS	456	chr1	32762193	32762193	chr1_17	chr1	32620000	32800000	90%coverage	0	0	0	0	0	0	chr1:32744770-32745226	0	chr1:32386199-32386655	chr1:30963466-30963922	0
SV_INS_1G027770	INS	104	chr1	32762467	32762467	chr1_17	chr1	32620000	32800000	90%coverage	0	0	0	0	0	0	0	0	0	chr1:30963089-30963193	0
SV_INS_1G027780	INS	367	chr1	32777331	32777331	chr1_17	chr1	32620000	32800000	90%coverage	0	0	0	0	0	0	0	0	0	0	chr1:31606676-31607043
SV_INS_1G027790	INS	53	chr1	32795522	32795522	chr1_17	chr1	32620000	32800000	90%coverage	0	0	0	0	0	0	0	0	chr1:32419797-32419850	chr1:30930140-30930193	0
SV_INS_1G027800	INS	131	chr1	32797008	32797008	chr1_17	chr1	32620000	32800000	90%coverage	0	0	0	0	0	0	0	0	chr1:32421336-32421468	chr1:30928525-30928655	0
SV_INS_2G000380	INS	87	chr2	801492	801492	chr2_18	chr2	735000	815000	90%coverage	0	0	0	0	0	0	chr2:682130-682217	0	chr2:646772-646859	0	0
SV_INS_2G001010	INS	71	chr2	2224361	2224361	chr2_19	chr2	2210000	2450000	90%coverage	0	0	0	0	0	0	chr2:2110245-2110316	0	chr2:2071779-2071850	0	0
SV_INS_2G001020	INS	92	chr2	2244013	2244013	chr2_19	chr2	2210000	2450000	90%coverage	0	0	0	0	0	0	chr2:2129965-2130057	0	0	0	0
SV_INS_2G001030	INS	3435	chr2	2246331	2246331	chr2_19	chr2	2210000	2450000	90%coverage	0	0	0	0	0	0	0	chr2:2121036-2124471	0	0	0
SV_INS_2G001040	INS	236.5	chr2	2282137	2282137	chr2_19	chr2	2210000	2450000	90%coverage	0	0	0	0	0	0	chr2:2168678-2168915	0	chr2:2129996-2130232	0	0
SV_INS_2G001050	INS	70	chr2	2292497	2292497	chr2_19	chr2	2210000	2450000	90%coverage	0	0	0	0	0	0	chr2:2179173-2179243	0	0	0	0
SV_INS_2G001060	INS	145	chr2	2328669	2328669	chr2_19	chr2	2210000	2450000	90%coverage	0	0	0	0	0	0	chr2:2215186-2215331	0	0	0	0
SV_INS_2G001070	INS	56	chr2	2376951	2376951	chr2_19	chr2	2210000	2450000	90%coverage	0	0	0	0	0	0	chr2:2263729-2263785	0	0	0	0
SV_INS_2G001080	INS	66	chr2	2384599	2384599	chr2_19	chr2	2210000	2450000	90%coverage	0	0	0	0	0	0	0	0	chr2:2232411-2232477	0	0
SV_INS_2G001090	INS	4790	chr2	2445125	2445125	chr2_19	chr2	2210000	2450000	90%coverage	0	0	0	0	0	0	0	0	0	chr2:2326806-2331596	0
SV_INS_2G001100	INS	57	chr2	2445291	2445291	chr2_19	chr2	2210000	2450000	90%coverage	0	0	0	0	0	0	chr2:2328372-2328429	0	0	0	0
SV_INS_2G007770	INS	143	chr2	9537739	9537739	chr2_20	chr2	9520000	9595000	90%coverage	0	0	0	0	0	0	0	chr2:9426242-9426385	0	0	0
SV_INS_2G007780	INS	75	chr2	9563922	9563922	chr2_20	chr2	9520000	9595000	90%coverage	0	0	0	0	0	0	chr2:9564420-9564495	chr2:9452568-9452643	chr2:9691293-9691368	0	0
SV_INS_2G007790	INS	263	chr2	9564090	9564090	chr2_20	chr2	9520000	9595000	90%coverage	0	0	0	0	0	0	chr2:9564663-9564926	chr2:9452812-9453075	chr2:9691536-9691799	0	0
SV_INS_2G007800	INS	128	chr2	9564293	9564293	chr2_20	chr2	9520000	9595000	90%coverage	0	0	0	0	0	0	chr2:9565227-9565355	chr2:9453376-9453504	chr2:9692101-9692229	0	0
SV_INS_2G007810	INS	1747.67	chr2	9564331	9564331	chr2_20	chr2	9520000	9595000	90%coverage	0	0	0	0	0	0	chr2:9565392-9567169	chr2:9453541-9455229	chr2:9692265-9694043	0	0
SV_INS_2G007820	INS	10902.7	chr2	9576482	9576482	chr2_20	chr2	9520000	9595000	90%coverage	0	0	0	0	0	0	chr2:9579331-9590302	0	chr2:9706173-9717140	chr2:9409823-9420593	0
SV_INS_2G007830	INS	77	chr2	9578127	9578127	chr2_20	chr2	9520000	9595000	90%coverage	0	0	0	0	0	0	0	0	0	chr2:9422104-9422181	0
SV_INS_2G007840	INS	4335.5	chr2	9579956	9579956	chr2_20	chr2	9520000	9595000	90%coverage	0	0	0	0	0	0	chr2:9593652-9597988	0	chr2:9720493-9724828	0	0
SV_INS_2G008090	INS	59	chr2	9776796	9776796	chr2_21	chr2	9755000	9825000	90%coverage	0	0	0	0	0	0	0	chr2:9699113-9699172	0	0	0
SV_INS_2G008100	INS	64	chr2	9795431	9795431	chr2_21	chr2	9755000	9825000	90%coverage	0	0	0	0	0	0	chr2:9819819-9819883	chr2:9717725-9717789	chr2:9952137-9952201	0	0
SV_INS_2G008110	INS	165	chr2	9797463	9797463	chr2_21	chr2	9755000	9825000	90%coverage	0	0	0	0	0	0	chr2:9821944-9822109	0	chr2:9954216-9954381	0	0
SV_INS_2G008120	INS	70	chr2	9797553	9797553	chr2_21	chr2	9755000	9825000	90%coverage	0	0	0	0	0	0	chr2:9822199-9822269	0	chr2:9954471-9954541	0	0
SV_INS_2G008130	INS	5240	chr2	9805913	9805913	chr2_21	chr2	9755000	9825000	90%coverage	0	0	0	0	0	0	0	0	0	chr2:9653161-9658401	0
SV_INS_2G008140	INS	2324	chr2	9813171	9813171	chr2_21	chr2	9755000	9825000	90%coverage	0	0	0	0	0	0	0	0	chr2:9970124-9972448	0	0
SV_INS_2G008150	INS	63	chr2	9815753	9815753	chr2_21	chr2	9755000	9825000	90%coverage	0	0	0	0	0	0	0	chr2:9738019-9738082	0	0	0
SV_INS_2G008160	INS	58	chr2	9821349	9821349	chr2_21	chr2	9755000	9825000	90%coverage	0	0	0	0	0	0	0	0	0	chr2:9673780-9673838	0
SV_INS_2G008170	INS	103.75	chr2	9822123	9822123	chr2_21	chr2	9755000	9825000	90%coverage	0	0	0	0	0	0	chr2:9846769-9846857	chr2:9744459-9744575	chr2:9981363-9981453	chr2:9674621-9674742	0
SV_INS_2G008180	INS	313	chr2	9823831	9823831	chr2_21	chr2	9755000	9825000	90%coverage	0	0	0	0	0	0	0	0	0	0	chr2:9790922-9791235
SV_INS_2G009460	INS	57	chr2	10907094	10907094	chr2_22	chr2	10905000	10975000	90%coverage	0	0	0	0	0	0	0	0	chr2:11198883-11198940	0	0
SV_INS_2G009470	INS	68	chr2	10925767	10925767	chr2_22	chr2	10905000	10975000	90%coverage	0	0	0	0	0	0	chr2:11066261-11066329	chr2:10926404-10926472	chr2:11218596-11218664	0	0
SV_INS_2G009480	INS	57	chr2	10926948	10926948	chr2_22	chr2	10905000	10975000	90%coverage	0	0	0	0	0	0	chr2:11067516-11067573	chr2:10927639-10927696	chr2:11219832-11219889	0	0
SV_INS_2G009490	INS	75	chr2	10928074	10928074	chr2_22	chr2	10905000	10975000	90%coverage	0	0	0	0	0	0	chr2:11068698-11068773	chr2:10928821-10928896	chr2:11221013-11221088	0	0
SV_INS_2G010520	INS	141.25	chr2	11902830	11902830	chr2_23	chr2	11900000	11960000	90%coverage	0	0	0	0	0	0	0	chr2:11874218-11874358	chr2:12200872-12201012	chr2:11741768-11741911	chr2:11872386-11872528
SV_INS_2G010530	INS	107	chr2	11905505	11905505	chr2_23	chr2	11900000	11960000	90%coverage	0	0	0	0	0	0	0	0	chr2:12203682-12203789	0	0
SV_INS_2G010540	INS	124	chr2	11914991	11914991	chr2_23	chr2	11900000	11960000	90%coverage	0	chr2:11819798-11819922	0	0	0	0	0	chr2:11886492-11886616	0	chr2:11753693-11753817	chr2:11884316-11884440
SV_INS_2G010550	INS	79	chr2	11926268	11926268	chr2_23	chr2	11900000	11960000	90%coverage	0	0	0	0	0	0	chr2:12063289-12063368	0	chr2:12224520-12224599	chr2:11765072-11765151	0
SV_INS_2G010560	INS	56	chr2	11948908	11948908	chr2_23	chr2	11900000	11960000	90%coverage	0	0	0	0	0	0	0	0	0	0	chr2:11918302-11918358
SV_INS_2G010570	INS	67	chr2	11953052	11953052	chr2_23	chr2	11900000	11960000	90%coverage	0	0	0	0	0	0	0	chr2:11924646-11924713	0	0	0
SV_INS_2G010580	INS	84	chr2	11955476	11955476	chr2_23	chr2	11900000	11960000	90%coverage	0	0	0	0	0	0	chr2:12090181-12090265	chr2:11927083-11927167	chr2:12251399-12251483	chr2:11791995-11792079	0
SV_INS_2G010720	INS	133	chr2	12123183	12123183	chr2_24	chr2	12120000	12265000	90%coverage	0	0	0	0	0	0	chr2:12262978-12263111	chr2:12097724-12097857	chr2:12423765-12423898	0	0
SV_INS_2G010730	INS	136	chr2	12177153	12177153	chr2_24	chr2	12120000	12265000	90%coverage	0	0	0	0	0	0	chr2:12308069-12308205	0	0	0	0
SV_INS_2G010740	INS	113	chr2	12189633	12189633	chr2_24	chr2	12120000	12265000	90%coverage	0	0	0	0	0	0	chr2:12320536-12320649	0	chr2:12512638-12512751	0	0
SV_INS_2G010750	INS	270.8	chr2	12247914	12247914	chr2_24	chr2	12120000	12265000	90%coverage	0	0	0	0	0	0	chr2:12383935-12384216	chr2:12218225-12218489	chr2:12575779-12576060	chr2:12072554-12072818	chr2:12217025-12217289
SV_INS_2G010760	INS	55.8	chr2	12249985	12249985	chr2_24	chr2	12120000	12265000	90%coverage	0	0	0	0	0	0	chr2:12386376-12386433	chr2:12220392-12220447	chr2:12578221-12578278	chr2:12074882-12074937	chr2:12219352-12219407
SV_INS_2G010770	INS	2086.2	chr2	12256345	12256345	chr2_24	chr2	12120000	12265000	90%coverage	0	0	0	0	0	0	chr2:12392582-12394693	chr2:12226600-12228671	chr2:12584428-12586520	chr2:12081108-12083187	chr2:12225578-12227656
SV_INS_2G011040	INS	1513	chr2	12614951	12614951	chr2_25	chr2	12580000	12715000	90%coverage	0	0	0	0	0	0	0	chr2:12580983-12582496	0	0	0
SV_INS_2G011050	INS	65.67	chr2	12643577	12643577	chr2_25	chr2	12580000	12715000	90%coverage	0	0	0	0	0	0	chr2:12775023-12775090	0	chr2:12965212-12965280	chr2:12471126-12471188	0
SV_INS_2G011060	INS	85	chr2	12648275	12648275	chr2_25	chr2	12580000	12715000	90%coverage	0	0	0	0	0	0	0	0	chr2:12969878-12969963	0	0
SV_INS_2G011070	INS	56	chr2	12694762	12694762	chr2_25	chr2	12580000	12715000	90%coverage	0	0	0	0	0	0	chr2:12826153-12826209	chr2:12660942-12660998	0	0	0
SV_INS_2G011080	INS	95	chr2	12697853	12697853	chr2_25	chr2	12580000	12715000	90%coverage	0	0	0	0	0	0	0	0	chr2:13019562-13019657	0	0
SV_INS_2G011090	INS	1492	chr2	12712732	12712732	chr2_25	chr2	12580000	12715000	90%coverage	0	0	0	0	0	0	chr2:12844245-12845733	0	chr2:13034557-13036053	0	0
SV_INS_2G012930	INS	87	chr2	14238824	14238824	chr2_26	chr2	14230000	14295000	90%coverage	0	0	0	0	0	0	0	0	chr2:14786861-14786948	0	chr2:14182864-14182951
SV_INS_2G013540	INS	95	chr2	14852561	14852561	chr2_27	chr2	14850000	14920000	90%coverage	0	0	0	0	0	0	chr2:15084130-15084225	0	chr2:15433380-15433475	0	0
SV_INS_2G013550	INS	118	chr2	14857827	14857827	chr2_27	chr2	14850000	14920000	90%coverage	0	0	0	0	0	0	chr2:15089455-15089573	0	chr2:15427985-15428103	0	0
SV_INS_2G013560	INS	165	chr2	14910992	14910992	chr2_27	chr2	14850000	14920000	90%coverage	0	0	0	0	0	0	chr2:15135375-15135540	0	0	0	0
SV_INS_2G016280	INS	76	chr2	20117425	20117425	chr2_28	chr2	20115000	20220000	90%coverage	0	0	0	0	0	0	chr2:26398343-26398419	0	chr2:19637095-19637171	0	0
SV_INS_2G016290	INS	71.75	chr2	20144756	20144756	chr2_28	chr2	20115000	20220000	90%coverage	0	0	0	0	0	0	chr2:26425773-26425845	0	chr2:19664436-19664508	chr2:19531792-19531864	chr2:19899916-19899987
SV_INS_2G016300	INS	64	chr2	20159549	20159549	chr2_28	chr2	20115000	20220000	90%coverage	0	0	0	0	0	0	chr2:26440641-26440705	0	0	0	0
SV_INS_2G016310	INS	53	chr2	20209781	20209781	chr2_28	chr2	20115000	20220000	90%coverage	0	0	0	0	0	0	chr2:26490434-26490487	0	0	0	0
SV_INS_2G016320	INS	62	chr2	20211784	20211784	chr2_28	chr2	20115000	20220000	90%coverage	0	0	0	0	0	0	chr2:26492523-26492585	0	chr2:19731083-19731145	0	0
SV_INS_2G016330	INS	4512	chr2	20212772	20212772	chr2_28	chr2	20115000	20220000	90%coverage	0	0	0	0	0	0	chr2:26493591-26498103	0	chr2:19732145-19736657	0	0
SV_INS_2G016340	INS	54	chr2	20213614	20213614	chr2_28	chr2	20115000	20220000	90%coverage	0	chr2:19400513-19400567	chr2:29859926-29859980	chr2:19384585-19384639	0	chr2:28562733-28562787	0	chr2:19751026-19751080	0	chr2:19600765-19600819	chr2:19968641-19968695
SV_INS_2G017010	INS	5007	chr2	21319433	21319433	chr2_29	chr2	21280000	21520000	90%coverage	0	0	0	0	0	0	0	0	chr2:20861961-20866968	0	0
SV_INS_2G017020	INS	141	chr2	21368805	21368805	chr2_29	chr2	21280000	21520000	90%coverage	0	0	0	0	0	0	chr2:27652014-27652159	chr2:20888841-20888996	chr2:20903865-20903988	0	0
SV_INS_2G017030	INS	107	chr2	21370732	21370732	chr2_29	chr2	21280000	21520000	90%coverage	0	chr2:20532259-20532366	0	0	0	chr2:29711804-29711911	chr2:27654077-27654185	chr2:20890925-20891033	chr2:20905845-20905953	0	chr2:21102905-21103009
SV_INS_2G017040	INS	1216.67	chr2	21375797	21375797	chr2_29	chr2	21280000	21520000	90%coverage	0	chr2:20537422-20538637	0	0	0	chr2:29716967-29718182	chr2:27659146-27660394	chr2:20896080-20897241	chr2:20910984-20912238	0	chr2:21108072-21109279
SV_INS_2G017050	INS	170	chr2	21380652	21380652	chr2_29	chr2	21280000	21520000	90%coverage	0	0	0	0	0	0	chr2:27665201-27665370	0	chr2:20917049-20917220	0	0
SV_INS_2G017060	INS	54	chr2	21381180	21381180	chr2_29	chr2	21280000	21520000	90%coverage	0	0	0	0	0	0	chr2:27665895-27665949	0	chr2:20917746-20917800	0	0
SV_INS_2G017070	INS	82.67	chr2	21428379	21428379	chr2_29	chr2	21280000	21520000	90%coverage	0	0	0	0	0	0	chr2:27712912-27712995	chr2:20950151-20950234	0	0	chr2:21162052-21162134
SV_INS_2G017080	INS	93	chr2	21434759	21434759	chr2_29	chr2	21280000	21520000	90%coverage	0	0	0	0	0	0	chr2:27719337-27719430	0	chr2:20971415-20971508	0	0
SV_INS_2G017090	INS	244	chr2	21442878	21442878	chr2_29	chr2	21280000	21520000	90%coverage	0	0	0	0	0	0	0	chr2:20964578-20964822	0	0	0
SV_INS_2G017100	INS	57	chr2	21443022	21443022	chr2_29	chr2	21280000	21520000	90%coverage	0	0	0	0	0	0	0	chr2:20964935-20964992	0	0	0
SV_INS_2G017110	INS	223	chr2	21448710	21448710	chr2_29	chr2	21280000	21520000	90%coverage	0	0	0	0	0	0	chr2:27733305-27733530	chr2:20970602-20970822	chr2:20985387-20985611	0	0
SV_INS_2G017120	INS	73	chr2	21466671	21466671	chr2_29	chr2	21280000	21520000	90%coverage	0	0	0	0	0	0	chr2:27751532-27751605	chr2:20988474-20988547	chr2:21003511-21003584	chr2:20815943-20816016	0
SV_INS_2G017130	INS	4678	chr2	21468955	21468955	chr2_29	chr2	21280000	21520000	90%coverage	0	0	0	0	0	0	chr2:27753926-27758604	0	0	0	0
SV_INS_2G017140	INS	73	chr2	21469587	21469587	chr2_29	chr2	21280000	21520000	90%coverage	0	0	0	0	0	0	0	0	chr2:21011213-21011286	0	0
SV_INS_2G017150	INS	61	chr2	21497054	21497054	chr2_29	chr2	21280000	21520000	90%coverage	0	0	0	0	0	0	0	0	chr2:21038662-21038723	0	0
SV_INS_2G017160	INS	57	chr2	21497215	21497215	chr2_29	chr2	21280000	21520000	90%coverage	0	0	0	0	0	0	0	0	chr2:21038885-21038942	0	0
SV_INS_2G017170	INS	53	chr2	21502722	21502722	chr2_29	chr2	21280000	21520000	90%coverage	0	0	0	0	0	0	0	chr2:21024058-21024111	0	0	0
SV_INS_2G019620	INS	8006	chr2	23840013	23840013	chr2_30	chr2	23830000	23905000	90%coverage	chr2:23131547-23139553	0	0	0	0	0	0	0	0	0	0
SV_INS_2G019630	INS	2368.5	chr2	23840087	23840087	chr2_30	chr2	23830000	23905000	90%coverage	0	0	0	0	0	0	chr2:30268106-30270494	0	chr2:23575788-23578137	0	0
SV_INS_2G019640	INS	265	chr2	23871749	23871749	chr2_30	chr2	23830000	23905000	90%coverage	0	0	0	0	0	0	chr2:30302338-30302603	0	chr2:23610088-23610353	0	0
SV_INS_2G019650	INS	283	chr2	23872646	23872646	chr2_30	chr2	23830000	23905000	90%coverage	0	0	0	0	0	0	chr2:30303517-30303800	0	chr2:23611268-23611551	0	0
SV_INS_2G020190	INS	146.5	chr2	24547333	24547333	chr2_31	chr2	24540000	24715000	90%coverage	0	0	0	0	0	0	chr2:30986325-30986504	0	chr2:24342516-24342630	0	0
SV_INS_2G020200	INS	6627	chr2	24564177	24564177	chr2_31	chr2	24540000	24715000	90%coverage	0	0	0	0	chr2:24186554-24193181	0	0	0	0	0	0
SV_INS_2G020210	INS	147	chr2	24579084	24579084	chr2_31	chr2	24540000	24715000	90%coverage	0	0	0	0	0	0	chr2:31014502-31014649	0	chr2:24370926-24371073	chr2:23989108-23989255	0
SV_INS_2G020220	INS	875	chr2	24586112	24586112	chr2_31	chr2	24540000	24715000	90%coverage	0	0	0	0	0	0	chr2:31021699-31022571	0	chr2:24378142-24379022	chr2:23996340-23997213	0
SV_INS_2G020230	INS	58	chr2	24590216	24590216	chr2_31	chr2	24540000	24715000	90%coverage	0	0	0	0	0	0	0	0	0	chr2:24001068-24001126	0
SV_INS_2G020240	INS	71	chr2	24602359	24602359	chr2_31	chr2	24540000	24715000	90%coverage	0	0	0	0	0	0	0	0	0	chr2:24013241-24013312	0
SV_INS_2G020250	INS	52	chr2	24602405	24602405	chr2_31	chr2	24540000	24715000	90%coverage	0	0	0	0	0	0	0	0	0	chr2:24013370-24013422	0
SV_INS_2G020260	INS	4878.5	chr2	24642242	24642242	chr2_31	chr2	24540000	24715000	90%coverage	0	0	0	0	0	0	chr2:31078191-31083070	0	chr2:24435295-24440173	0	0
SV_INS_2G020270	INS	1338	chr2	24644095	24644095	chr2_31	chr2	24540000	24715000	90%coverage	0	0	0	0	0	0	chr2:31084921-31086246	0	chr2:24442042-24443393	0	0
SV_INS_2G020280	INS	466	chr2	24665976	24665976	chr2_31	chr2	24540000	24715000	90%coverage	0	0	0	0	0	0	0	0	chr2:24465261-24465727	0	chr2:24423273-24423739
SV_INS_2G020290	INS	157	chr2	24672494	24672494	chr2_31	chr2	24540000	24715000	90%coverage	0	0	0	0	0	0	chr2:31114119-31114276	0	0	0	0
SV_INS_2G020300	INS	131.5	chr2	24678614	24678614	chr2_31	chr2	24540000	24715000	90%coverage	0	0	0	0	0	0	chr2:31120453-31120584	0	chr2:24478346-24478478	0	0
SV_INS_2G020310	INS	61	chr2	24679773	24679773	chr2_31	chr2	24540000	24715000	90%coverage	chr2:23986671-23986732	0	0	0	0	0	0	0	0	0	0
SV_INS_2G020320	INS	54	chr2	24683656	24683656	chr2_31	chr2	24540000	24715000	90%coverage	0	0	0	0	0	0	chr2:31125617-31125671	0	0	0	0
SV_INS_3G000780	INS	55	chr3	1287659	1287659	chr3_32	chr3	1285000	1355000	90%coverage	0	0	0	0	0	0	chr3:1164686-1164742	0	chr3:1152413-1152468	chr3:1152515-1152569	0
SV_INS_3G000790	INS	66	chr3	1345177	1345177	chr3_32	chr3	1285000	1355000	90%coverage	0	0	0	0	0	chr3:1245014-1245080	0	0	0	0	0
SV_INS_3G003050	INS	59	chr3	4413824	4413824	chr3_33	chr3	4385000	4505000	90%coverage	0	0	0	0	0	0	0	0	chr3:4297684-4297743	0	0
SV_INS_3G003060	INS	148	chr3	4416327	4416327	chr3_33	chr3	4385000	4505000	90%coverage	0	0	0	0	0	0	chr3:4272071-4272219	0	chr3:4300109-4300257	0	0
SV_INS_3G003070	INS	71	chr3	4434090	4434090	chr3_33	chr3	4385000	4505000	90%coverage	0	0	0	0	0	0	0	0	chr3:4317287-4317358	0	0
SV_INS_3G003080	INS	73.5	chr3	4450530	4450530	chr3_33	chr3	4385000	4505000	90%coverage	0	0	chr3:4347333-4347389	0	0	chr3:4373159-4373250	0	0	0	0	0
SV_INS_3G003090	INS	345	chr3	4474585	4474585	chr3_33	chr3	4385000	4505000	90%coverage	0	0	0	0	0	0	0	0	chr3:4357861-4358206	0	0
SV_INS_3G003290	INS	472.5	chr3	4767160	4767160	chr3_34	chr3	4760000	4855000	90%coverage	0	0	0	0	0	0	chr3:4600500-4600973	0	chr3:4633096-4633568	0	0
SV_INS_3G003300	INS	69	chr3	4778775	4778775	chr3_34	chr3	4760000	4855000	90%coverage	0	0	0	0	0	0	chr3:4612543-4612612	0	0	0	0
SV_INS_3G003310	INS	77	chr3	4779748	4779748	chr3_34	chr3	4760000	4855000	90%coverage	0	0	0	0	0	0	chr3:4613566-4613643	0	0	0	0
SV_INS_3G003320	INS	1561	chr3	4794301	4794301	chr3_34	chr3	4760000	4855000	90%coverage	0	0	0	0	0	0	chr3:4627897-4629458	0	0	0	0
SV_INS_3G003330	INS	55	chr3	4819093	4819093	chr3_34	chr3	4760000	4855000	90%coverage	0	0	0	0	0	0	0	0	0	chr3:4681289-4681344	0
SV_INS_3G003340	INS	4952.67	chr3	4839921	4839921	chr3_34	chr3	4760000	4855000	90%coverage	0	0	chr3:4733564-4738517	chr3:4731472-4736424	0	chr3:4763496-4768449	0	0	0	0	0
SV_INS_3G003350	INS	4931	chr3	4840264	4840264	chr3_34	chr3	4760000	4855000	90%coverage	0	chr3:4744710-4749641	0	0	0	0	0	0	0	0	0
SV_INS_3G003540	INS	84	chr3	5223268	5223268	chr3_35	chr3	5220000	5320000	90%coverage	0	0	0	0	0	0	0	0	chr3:5085932-5086016	0	0
SV_INS_3G003550	INS	603.5	chr3	5239798	5239798	chr3_35	chr3	5220000	5320000	90%coverage	0	0	0	0	0	0	chr3:5049743-5050347	0	chr3:5102637-5103240	0	0
SV_INS_3G003560	INS	6528	chr3	5269665	5269665	chr3_35	chr3	5220000	5320000	90%coverage	0	0	0	0	0	0	chr3:5079621-5087333	0	chr3:5133781-5139125	0	0
SV_INS_3G003570	INS	509	chr3	5285642	5285642	chr3_35	chr3	5220000	5320000	90%coverage	0	0	0	0	0	0	0	0	chr3:5155029-5155538	0	0
SV_INS_3G003580	INS	3847	chr3	5299009	5299009	chr3_35	chr3	5220000	5320000	90%coverage	0	0	0	0	0	0	chr3:5116705-5120552	0	0	0	0
SV_INS_3G003590	INS	5830	chr3	5299134	5299134	chr3_35	chr3	5220000	5320000	90%coverage	0	0	0	0	0	0	chr3:5120678-5126508	0	0	0	0
SV_INS_3G003600	INS	107	chr3	5301472	5301472	chr3_35	chr3	5220000	5320000	90%coverage	0	0	0	0	0	0	chr3:5128796-5128903	0	chr3:5171325-5171432	0	0
SV_INS_3G003610	INS	863	chr3	5305737	5305737	chr3_35	chr3	5220000	5320000	90%coverage	0	0	0	0	0	0	chr3:5133131-5133994	0	chr3:5175672-5176535	0	0
SV_INS_3G004620	INS	64	chr3	6736819	6736819	chr3_36	chr3	6675000	6745000	90%coverage	0	0	0	0	0	0	chr3:6580217-6580281	chr3:6693067-6693131	chr3:6635296-6635360	0	0
SV_INS_3G005000	INS	5573	chr3	7516661	7516661	chr3_37	chr3	7510000	7605000	90%coverage	0	0	chr3:7448792-7454365	0	0	0	0	0	0	0	0
SV_INS_3G005010	INS	5290.5	chr3	7533286	7533286	chr3_37	chr3	7510000	7605000	90%coverage	chr3:7443729-7449020	0	chr3:7470980-7476271	0	0	chr3:7479843-7485134	0	0	0	0	chr3:7490212-7495501
SV_INS_3G005020	INS	5291	chr3	7533495	7533495	chr3_37	chr3	7510000	7605000	90%coverage	0	0	0	chr3:7430571-7435862	0	0	0	0	0	0	0
SV_INS_3G005030	INS	3274	chr3	7542846	7542846	chr3_37	chr3	7510000	7605000	90%coverage	0	0	0	0	0	chr3:7494694-7497968	0	0	0	0	0
SV_INS_3G005040	INS	56	chr3	7545196	7545196	chr3_37	chr3	7510000	7605000	90%coverage	0	0	0	0	0	0	chr3:7385447-7385503	0	0	0	0
SV_INS_3G005050	INS	101	chr3	7557099	7557099	chr3_37	chr3	7510000	7605000	90%coverage	0	0	0	0	0	0	0	0	chr3:7455385-7455486	0	0
SV_INS_3G005060	INS	367	chr3	7559311	7559311	chr3_37	chr3	7510000	7605000	90%coverage	0	0	0	0	chr3:7498223-7498590	0	0	0	0	0	0
SV_INS_3G005070	INS	74	chr3	7573293	7573293	chr3_37	chr3	7510000	7605000	90%coverage	0	0	0	0	0	0	chr3:7413792-7413866	0	0	0	0
SV_INS_3G005120	INS	62	chr3	7715766	7715766	chr3_38	chr3	7685000	7745000	90%coverage	0	0	0	0	0	0	0	0	chr3:7614572-7614634	0	0
SV_INS_3G005130	INS	68	chr3	7723484	7723484	chr3_38	chr3	7685000	7745000	90%coverage	0	0	0	0	0	0	chr3:7574035-7574104	0	chr3:7622348-7622411	chr3:7549647-7549719	0
SV_INS_3G005140	INS	71	chr3	7727786	7727786	chr3_38	chr3	7685000	7745000	90%coverage	0	0	0	0	0	0	0	0	chr3:7626718-7626789	0	0
SV_INS_3G005930	INS	79	chr3	9058615	9058615	chr3_40	chr3	9040000	9125000	90%coverage	0	0	0	0	0	0	chr3:8909449-8909526	0	chr3:8957449-8957533	chr3:8890745-8890821	0
SV_INS_3G005940	INS	107	chr3	9060839	9060839	chr3_40	chr3	9040000	9125000	90%coverage	0	chr3:8969854-8969961	0	0	0	0	0	0	0	0	0
SV_INS_3G005950	INS	74	chr3	9071222	9071222	chr3_40	chr3	9040000	9125000	90%coverage	0	0	0	0	0	0	0	0	chr3:8969937-8970011	0	0
SV_INS_3G005960	INS	135	chr3	9071254	9071254	chr3_40	chr3	9040000	9125000	90%coverage	0	0	0	0	0	0	0	0	chr3:8970043-8970178	0	0
SV_INS_3G005970	INS	94	chr3	9100440	9100440	chr3_40	chr3	9040000	9125000	90%coverage	0	0	0	0	0	0	0	0	chr3:8999095-8999189	0	0
SV_INS_3G007030	INS	61	chr3	10998663	10998663	chr3_41	chr3	10975000	11080000	90%coverage	0	0	0	0	0	0	chr3:11134372-11134433	chr3:10921413-10921474	chr3:10881513-10881574	0	0
SV_INS_3G007040	INS	54	chr3	11009247	11009247	chr3_41	chr3	10975000	11080000	90%coverage	0	0	0	0	0	0	0	0	chr3:10892156-10892210	0	0
SV_INS_3G007050	INS	124	chr3	11059970	11059970	chr3_41	chr3	10975000	11080000	90%coverage	0	0	0	0	0	0	0	chr3:10982550-10982675	chr3:10939091-10939214	0	0
SV_INS_3G007060	INS	12837	chr3	11068533	11068533	chr3_41	chr3	10975000	11080000	90%coverage	0	0	0	0	0	0	0	0	0	0	chr3:11047482-11060319
SV_INS_3G007070	INS	110	chr3	11068950	11068950	chr3_41	chr3	10975000	11080000	90%coverage	0	0	0	0	0	0	0	chr3:10991618-10991755	chr3:10947894-10947977	0	0
SV_INS_3G009250	INS	73	chr3	14016148	14016148	chr3_42	chr3	13985000	14120000	90%coverage	0	0	0	0	0	0	chr3:14107916-14107989	chr3:13924237-13924310	chr3:13848113-13848186	chr3:13784994-13785067	0
SV_INS_3G009260	INS	122	chr3	14024084	14024084	chr3_42	chr3	13985000	14120000	90%coverage	0	0	0	0	0	0	chr3:14115945-14116067	0	0	0	0
SV_INS_3G009270	INS	122	chr3	14024183	14024183	chr3_42	chr3	13985000	14120000	90%coverage	0	0	0	0	0	0	0	0	0	chr3:13793010-13793132	0
SV_INS_3G009280	INS	66	chr3	14031957	14031957	chr3_42	chr3	13985000	14120000	90%coverage	0	0	0	0	0	0	chr3:14123593-14123659	chr3:13940433-13940499	chr3:13864279-13864345	chr3:13800919-13800985	0
SV_INS_3G009290	INS	196	chr3	14063913	14063913	chr3_42	chr3	13985000	14120000	90%coverage	0	0	0	0	0	0	chr3:14155673-14155869	0	0	0	0
SV_INS_3G009300	INS	707.5	chr3	14082308	14082308	chr3_42	chr3	13985000	14120000	90%coverage	0	0	0	0	0	0	0	chr3:13993912-13994620	chr3:13917804-13918511	0	0
SV_INS_3G009310	INS	68	chr3	14097252	14097252	chr3_42	chr3	13985000	14120000	90%coverage	0	0	0	0	0	0	0	chr3:14009622-14009690	chr3:13933499-13933567	0	0
SV_INS_3G009320	INS	226	chr3	14109905	14109905	chr3_42	chr3	13985000	14120000	90%coverage	0	0	0	0	0	0	chr3:14202187-14202413	0	0	chr3:13878239-13878465	0
SV_INS_3G009330	INS	70	chr3	14113051	14113051	chr3_42	chr3	13985000	14120000	90%coverage	0	0	0	0	0	0	0	chr3:14025326-14025396	chr3:13949210-13949280	0	0
SV_INS_3G009340	INS	1246	chr3	14114517	14114517	chr3_42	chr3	13985000	14120000	90%coverage	0	0	0	0	0	0	chr3:14207040-14208314	chr3:14026844-14028041	0	chr3:13883085-13884352	0
SV_INS_3G014920	INS	63	chr3	20027011	20027011	chr3_43	chr3	19965000	20035000	90%coverage	0	0	0	0	0	0	0	chr3:19859433-19859496	0	0	0
SV_INS_3G014970	INS	2452	chr3	20114019	20114019	chr3_44	chr3	20110000	20220000	90%coverage	0	0	0	0	0	0	0	0	chr3:19068293-19070745	0	0
SV_INS_3G014980	INS	92	chr3	20114582	20114582	chr3_44	chr3	20110000	20220000	90%coverage	0	0	0	0	0	0	0	0	chr3:19071307-19071399	0	0
SV_INS_3G014990	INS	53	chr3	20114691	20114691	chr3_44	chr3	20110000	20220000	90%coverage	0	0	0	0	0	0	0	0	chr3:19071505-19071558	0	0
SV_INS_3G015000	INS	85	chr3	20141112	20141112	chr3_44	chr3	20110000	20220000	90%coverage	0	0	0	0	0	0	0	0	chr3:19097833-19097918	0	0
SV_INS_3G015010	INS	3436	chr3	20149443	20149443	chr3_44	chr3	20110000	20220000	90%coverage	0	0	0	0	0	chr3:20101862-20105298	0	0	0	0	0
SV_INS_3G015020	INS	9680	chr3	20160521	20160521	chr3_44	chr3	20110000	20220000	90%coverage	0	0	0	0	0	0	0	0	chr3:19117383-19127063	0	0
SV_INS_3G015030	INS	216	chr3	20164579	20164579	chr3_44	chr3	20110000	20220000	90%coverage	0	0	0	0	0	0	0	0	chr3:19131125-19131341	0	0
SV_INS_3G015040	INS	95	chr3	20192477	20192477	chr3_44	chr3	20110000	20220000	90%coverage	0	0	0	0	0	0	0	0	chr3:19154048-19154143	0	0
SV_INS_3G015050	INS	3808	chr3	20203600	20203600	chr3_44	chr3	20110000	20220000	90%coverage	0	0	0	0	0	0	0	0	chr3:19163952-19167760	0	0
SV_INS_3G015060	INS	70	chr3	20209821	20209821	chr3_44	chr3	20110000	20220000	90%coverage	0	0	0	0	0	0	0	0	chr3:19174013-19174083	0	0
SV_INS_3G015070	INS	495	chr3	20214822	20214822	chr3_44	chr3	20110000	20220000	90%coverage	0	0	0	0	0	0	0	0	chr3:19179133-19179628	0	0
SV_INS_3G018100	INS	732	chr3	22929104	22929104	chr3_45	chr3	22910000	22970000	90%coverage	0	0	0	0	0	0	0	0	chr3:21841522-21842254	0	0
SV_INS_3G018110	INS	540	chr3	22948572	22948572	chr3_45	chr3	22910000	22970000	90%coverage	0	0	0	0	0	0	chr3:23856568-23856754	0	chr3:21856143-21857037	0	0
SV_INS_3G018120	INS	604	chr3	22959402	22959402	chr3_45	chr3	22910000	22970000	90%coverage	0	0	0	0	0	0	chr3:23866266-23866870	0	0	0	0
SV_INS_3G018130	INS	338	chr3	22962130	22962130	chr3_45	chr3	22910000	22970000	90%coverage	0	0	0	0	0	0	chr3:23869603-23869941	0	0	0	0
SV_INS_3G018140	INS	2428	chr3	22967839	22967839	chr3_45	chr3	22910000	22970000	90%coverage	0	0	0	0	0	0	chr3:23875656-23878084	0	0	0	0
SV_INS_3G018470	INS	64.5	chr3	23350472	23350472	chr3_46	chr3	23335000	23435000	90%coverage	0	0	0	0	0	0	0	chr3:23353515-23353580	chr3:22242816-22242880	0	0
SV_INS_3G018480	INS	791	chr3	23350686	23350686	chr3_46	chr3	23335000	23435000	90%coverage	0	0	0	0	0	0	0	chr3:23354132-23354923	0	0	0
SV_INS_3G018490	INS	1997.5	chr3	23351392	23351392	chr3_46	chr3	23335000	23435000	90%coverage	0	0	0	0	0	0	0	chr3:23354821-23356820	chr3:22244151-22246147	0	0
SV_INS_3G018500	INS	55	chr3	23354003	23354003	chr3_46	chr3	23335000	23435000	90%coverage	0	0	0	0	0	0	0	0	chr3:22248752-22248807	0	0
SV_INS_3G018510	INS	55	chr3	23354059	23354059	chr3_46	chr3	23335000	23435000	90%coverage	0	0	0	0	0	0	0	chr3:23359485-23359540	0	0	0
SV_INS_3G018520	INS	5058	chr3	23362555	23362555	chr3_46	chr3	23335000	23435000	90%coverage	0	0	0	chr3:22979272-22984330	0	0	0	0	0	0	0
SV_INS_3G018530	INS	61	chr3	23366915	23366915	chr3_46	chr3	23335000	23435000	90%coverage	0	0	0	0	0	0	0	chr3:23372322-23372383	0	0	0
SV_INS_3G018540	INS	1983	chr3	23370408	23370408	chr3_46	chr3	23335000	23435000	90%coverage	0	0	0	0	0	0	0	chr3:23375889-23377901	chr3:22265161-22267115	0	0
SV_INS_3G018550	INS	66	chr3	23374788	23374788	chr3_46	chr3	23335000	23435000	90%coverage	0	0	0	0	0	0	0	chr3:23382237-23382303	chr3:22271445-22271511	0	chr3:23153256-23153322
SV_INS_3G018560	INS	278	chr3	23381949	23381949	chr3_46	chr3	23335000	23435000	90%coverage	0	0	0	0	0	0	0	chr3:23389437-23389715	chr3:22278644-22278922	0	0
SV_INS_3G018570	INS	2749	chr3	23390629	23390629	chr3_46	chr3	23335000	23435000	90%coverage	0	0	0	0	0	0	0	0	0	0	chr3:23169019-23171768
SV_INS_3G018580	INS	7657.5	chr3	23409351	23409351	chr3_46	chr3	23335000	23435000	90%coverage	0	0	0	0	0	0	0	chr3:23414566-23422251	chr3:22303797-22311427	0	0
SV_INS_3G018590	INS	4444	chr3	23410585	23410585	chr3_46	chr3	23335000	23435000	90%coverage	0	0	0	0	0	0	0	0	0	0	chr3:23191110-23195554
SV_INS_3G018600	INS	4443	chr3	23410898	23410898	chr3_46	chr3	23335000	23435000	90%coverage	chr3:22967573-22972016	0	chr3:26274197-26278640	0	chr3:22726569-22731011	0	chr3:24313215-24317659	0	0	chr3:22692874-22697317	0
SV_INS_3G018610	INS	56	chr3	23413991	23413991	chr3_46	chr3	23335000	23435000	90%coverage	0	0	0	0	0	0	0	0	chr3:22315193-22315249	0	0
SV_INS_3G018620	INS	551	chr3	23422111	23422111	chr3_46	chr3	23335000	23435000	90%coverage	0	0	0	0	0	0	0	chr3:23433976-23434624	chr3:22323265-22323719	0	0
SV_INS_3G018630	INS	340	chr3	23431317	23431317	chr3_46	chr3	23335000	23435000	90%coverage	0	0	0	0	0	0	0	0	chr3:22332919-22333259	0	0
SV_INS_3G018750	INS	122	chr3	23512024	23512024	chr3_47	chr3	23490000	23550000	90%coverage	0	0	0	0	0	0	0	chr3:23516155-23516277	0	chr3:22794113-22794235	0
SV_INS_3G018760	INS	51	chr3	23524618	23524618	chr3_47	chr3	23490000	23550000	90%coverage	0	0	0	0	0	0	0	0	chr3:22420086-22420137	0	0
SV_INS_3G018770	INS	753	chr3	23546773	23546773	chr3_47	chr3	23490000	23550000	90%coverage	0	0	0	0	0	0	0	0	0	chr3:22824603-22825356	0
SV_INS_3G019290	INS	5231	chr3	24188815	24188815	chr3_48	chr3	24155000	24375000	90%coverage	0	chr3:23788255-23793486	0	0	0	0	0	0	0	0	0
SV_INS_3G019300	INS	5183.5	chr3	24188873	24188873	chr3_48	chr3	24155000	24375000	90%coverage	chr3:23759403-23764650	0	0	0	0	0	0	0	chr3:23085769-23090889	0	0
SV_INS_3G019310	INS	5248.67	chr3	24188953	24188953	chr3_48	chr3	24155000	24375000	90%coverage	0	0	chr3:27065840-27071089	chr3:23811933-23817182	chr3:23517285-23522534	chr3:24480973-24486220	chr3:25096284-25101533	chr3:24210010-24215259	0	0	0
SV_INS_3G019320	INS	71	chr3	24209091	24209091	chr3_48	chr3	24155000	24375000	90%coverage	0	0	0	0	0	0	0	0	chr3:23111033-23111104	0	0
SV_INS_3G019330	INS	7668	chr3	24209171	24209171	chr3_48	chr3	24155000	24375000	90%coverage	0	0	0	0	0	0	0	0	chr3:23111184-23118852	0	0
SV_INS_3G019340	INS	68	chr3	24213520	24213520	chr3_48	chr3	24155000	24375000	90%coverage	0	0	0	0	0	0	0	0	chr3:23123209-23123277	0	0
SV_INS_3G019350	INS	153	chr3	24234693	24234693	chr3_48	chr3	24155000	24375000	90%coverage	0	0	0	0	0	0	0	0	chr3:23143619-23143772	0	0
SV_INS_3G019360	INS	4947	chr3	24256564	24256564	chr3_48	chr3	24155000	24375000	90%coverage	0	0	0	0	0	0	0	0	chr3:23156859-23161806	0	0
SV_INS_3G019370	INS	1327	chr3	24260328	24260328	chr3_48	chr3	24155000	24375000	90%coverage	0	0	0	0	0	0	chr3:25164174-25165501	0	0	0	0
SV_INS_3G019380	INS	117	chr3	24263609	24263609	chr3_48	chr3	24155000	24375000	90%coverage	0	0	0	0	0	0	0	0	chr3:23168817-23168934	0	0
SV_INS_3G019390	INS	554	chr3	24272083	24272083	chr3_48	chr3	24155000	24375000	90%coverage	0	0	0	0	0	0	chr3:25177348-25177902	0	0	0	0
SV_INS_3G019400	INS	5348	chr3	24307838	24307838	chr3_48	chr3	24155000	24375000	90%coverage	0	0	0	chr3:23936105-23941453	0	0	0	0	0	0	0
SV_INS_3G019410	INS	51	chr3	24317978	24317978	chr3_48	chr3	24155000	24375000	90%coverage	0	0	0	0	0	0	chr3:25224299-25224350	0	chr3:23222140-23222191	chr3:23589365-23589416	0
SV_INS_3G019420	INS	5182	chr3	24320994	24320994	chr3_48	chr3	24155000	24375000	90%coverage	0	0	0	0	0	0	0	0	chr3:23225148-23230330	0	0
SV_INS_3G019430	INS	65	chr3	24352803	24352803	chr3_48	chr3	24155000	24375000	90%coverage	0	0	0	0	0	0	0	0	chr3:23261218-23261283	0	0
SV_INS_3G019440	INS	918	chr3	24360558	24360558	chr3_48	chr3	24155000	24375000	90%coverage	0	0	0	0	0	0	0	0	chr3:23269052-23269970	0	0
SV_INS_3G024500	INS	53	chr3	29146847	29146847	chr3_49	chr3	29105000	29180000	90%coverage	0	0	0	0	0	0	0	0	chr3:29181966-29182019	chr3:28501599-28501652	chr3:29078633-29078686
SV_INS_3G030780	INS	77	chr3	38484037	38484037	chr3_50	chr3	38450000	38555000	90%coverage	0	0	0	0	0	0	chr3:39506483-39506560	0	chr3:38636839-38636916	0	0
SV_INS_3G030790	INS	55	chr3	38502833	38502833	chr3_50	chr3	38450000	38555000	90%coverage	0	0	0	0	0	0	chr3:39525360-39525415	0	chr3:38655693-38655748	0	0
SV_INS_3G030800	INS	5350	chr3	38514715	38514715	chr3_50	chr3	38450000	38555000	90%coverage	0	0	chr3:41477440-41482790	0	0	0	0	0	0	0	0
SV_INS_3G031050	INS	275	chr3	38928210	38928210	chr3_51	chr3	38895000	39215000	90%coverage	0	0	0	0	chr3:38219047-38219322	0	0	0	0	0	0
SV_INS_3G031060	INS	219	chr3	38936111	38936111	chr3_51	chr3	38895000	39215000	90%coverage	0	0	0	0	0	0	0	0	0	chr3:38285803-38286022	0
SV_INS_3G031070	INS	66	chr3	38950439	38950439	chr3_51	chr3	38895000	39215000	90%coverage	0	0	0	0	0	0	chr3:39972394-39972460	0	chr3:39101874-39101940	chr3:38300394-38300460	0
SV_INS_3G031080	INS	195	chr3	38951763	38951763	chr3_51	chr3	38895000	39215000	90%coverage	0	0	0	0	0	0	0	0	0	0	chr3:38889398-38889593
SV_INS_3G031090	INS	67.33	chr3	38980083	38980083	chr3_51	chr3	38895000	39215000	90%coverage	0	0	0	0	0	0	chr3:40001457-40001524	0	chr3:39131440-39131508	chr3:38329515-38329582	0
SV_INS_3G031100	INS	84	chr3	39013109	39013109	chr3_51	chr3	38895000	39215000	90%coverage	0	0	0	0	0	0	0	0	0	0	chr3:38945294-38945378
SV_INS_3G031110	INS	74	chr3	39093212	39093212	chr3_51	chr3	38895000	39215000	90%coverage	0	0	0	0	0	0	chr3:40108628-40108702	chr3:39205798-39205872	chr3:39238812-39238886	0	0
SV_INS_3G031120	INS	148	chr3	39137253	39137253	chr3_51	chr3	38895000	39215000	90%coverage	0	0	0	0	0	0	0	0	chr3:39282793-39282941	0	0
SV_INS_3G031130	INS	5571	chr3	39151667	39151667	chr3_51	chr3	38895000	39215000	90%coverage	chr3:38750191-38755762	0	0	0	0	0	0	0	0	0	0
SV_INS_3G031140	INS	52	chr3	39158984	39158984	chr3_51	chr3	38895000	39215000	90%coverage	0	0	0	0	0	0	0	0	chr3:39304394-39304446	0	0
SV_INS_3G031150	INS	86	chr3	39166284	39166284	chr3_51	chr3	38895000	39215000	90%coverage	0	0	0	0	0	0	chr3:40181407-40181493	chr3:39278483-39278569	chr3:39311472-39311558	0	0
SV_INS_3G031160	INS	61	chr3	39168325	39168325	chr3_51	chr3	38895000	39215000	90%coverage	0	0	0	0	0	0	chr3:40183534-40183595	chr3:39280608-39280669	chr3:39313599-39313660	0	0
SV_INS_3G031170	INS	873	chr3	39186325	39186325	chr3_51	chr3	38895000	39215000	90%coverage	chr3:38790405-38791280	chr3:40144817-40145688	chr3:42147684-42148555	chr3:38853437-38854312	0	0	0	0	0	0	0
SV_INS_3G031180	INS	51	chr3	39213533	39213533	chr3_51	chr3	38895000	39215000	90%coverage	0	0	0	0	0	0	0	chr3:39315948-39315999	chr3:39348946-39348997	0	0
SV_INS_3G031190	INS	183	chr3	39214446	39214446	chr3_51	chr3	38895000	39215000	90%coverage	0	0	0	0	0	0	chr3:40219737-40219920	chr3:39316892-39317075	chr3:39349898-39350081	0	0
SV_INS_3G031270	INS	53	chr3	39354002	39354002	chr3_52	chr3	39340000	39395000	90%coverage	0	0	0	0	0	0	chr3:40359341-40359394	0	chr3:39489428-39489481	0	0
SV_INS_3G031280	INS	52	chr3	39363424	39363424	chr3_52	chr3	39340000	39395000	90%coverage	0	0	0	0	0	0	chr3:40368707-40368759	chr3:39465525-39465577	chr3:39498837-39498889	0	0
SV_INS_3G031290	INS	51	chr3	39390481	39390481	chr3_52	chr3	39340000	39395000	90%coverage	0	0	0	0	0	0	0	0	chr3:39525929-39525980	0	0
SV_INS_3G031330	INS	54	chr3	39477684	39477684	chr3_53	chr3	39460000	39620000	90%coverage	0	0	0	0	0	0	chr3:40482008-40482062	0	0	0	0
SV_INS_3G031340	INS	65	chr3	39489344	39489344	chr3_53	chr3	39460000	39620000	90%coverage	0	0	0	0	0	0	chr3:40493730-40493795	chr3:39591029-39591094	chr3:39623917-39623982	0	0
SV_INS_3G031350	INS	53	chr3	39548747	39548747	chr3_53	chr3	39460000	39620000	90%coverage	0	0	0	0	0	0	chr3:40552822-40552875	chr3:39650166-39650219	chr3:39683053-39683106	0	0
SV_INS_3G031360	INS	86	chr3	39570925	39570925	chr3_53	chr3	39460000	39620000	90%coverage	0	0	0	0	0	0	chr3:40574917-40575003	0	chr3:39705144-39705230	0	0
SV_INS_3G031370	INS	130	chr3	39588888	39588888	chr3_53	chr3	39460000	39620000	90%coverage	0	0	0	0	0	0	0	chr3:39690613-39690743	chr3:39723476-39723606	0	0
SV_INS_3G031380	INS	52	chr3	39611507	39611507	chr3_53	chr3	39460000	39620000	90%coverage	0	0	0	0	0	0	chr3:40610474-40610526	0	chr3:39741073-39741125	0	0
SV_INS_3G032060	INS	5492	chr3	40522012	40522012	chr3_54	chr3	40500000	40565000	90%coverage	0	0	0	0	0	0	0	0	0	0	chr3:40426880-40432372
SV_INS_3G032070	INS	399	chr3	40524650	40524650	chr3_54	chr3	40500000	40565000	90%coverage	0	0	0	0	0	0	0	0	chr3:40659135-40659534	0	0
SV_INS_3G032080	INS	58	chr3	40529746	40529746	chr3_54	chr3	40500000	40565000	90%coverage	0	0	0	0	0	0	0	0	0	0	chr3:40440083-40440141
SV_INS_3G032090	INS	61	chr3	40542259	40542259	chr3_54	chr3	40500000	40565000	90%coverage	0	0	0	0	0	0	chr3:41534206-41534267	chr3:40628945-40629006	chr3:40677142-40677203	0	chr3:40451900-40451961
SV_INS_3G032100	INS	84	chr3	40546670	40546670	chr3_54	chr3	40500000	40565000	90%coverage	0	0	0	0	0	0	chr3:41538492-41538576	0	0	0	0
[truncated: 581 more rows]
