# Supplementary material for: Graph-based pan-genome reveals structural and sequence variations related to agronomic traits and domestication in cucumber
Source: Nat Commun. 2022 Feb 3;13:682. doi: 10.1038/s41467-022-28362-0 (PMC8813957; doi:10.1038/s41467-022-28362-0)
Supplement: Supplementary file 10 — Supplementary Data 7 [file 41467_2022_28362_MOESM10_ESM.xlsx]

## Sheet: Supp.Data7
Supplementary Data 7. Summary of potential domestication-associated SVs.
SV information based on the 9930 reference						Population SV occurrence frequency				Genotype or coordinates in corresponding accessions
SV name	SV type	SV length	Reference chromosome	Reference start	Reference end	SVs present in cultivated population (%)	SVs present in wild population (%)	Fisher p value	FDR value	XTMC	Cu2	Cuc37	Gy14	9110gt	Cuc80	Cuc64	W4	W8	Hx14	Hx117
SV_INS_1G000120	INS	55	chr1	242125	242125	0	20	0.000211028	0.00193003	0	0	0	0	0	0	chr1:226334-226389	chr1:212902-212957	chr1:229237-229292	0	0
SV_INS_1G000130	INS	79	chr1	247415	247415	2.44	44.83	1.70517e-07	5.79823e-06	0	0	0	0	0	0	chr1:231681-231760	0	0	0	0
SV_DEL_1G000210	DEL	157	chr1	344037	344194	0	24.14	3.79319e-05	0.000492296	0	0	0	0	0	0	chr1:327953-327953	0	chr1:331267-331267	0	0
SV_COMDEL_1G000020	COMDEL	51	chr1	353791	353848	0	20	0.000211028	0.00193003	0	0	0	0	0	0	chr1:337520-337526	0	0	0	0
SV_DEL_1G000230	DEL	57	chr1	378354	378411	0	17.24	0.00080894	0.00591557	0	0	0	0	0	0	chr1:361985-361985	chr1:349179-349179	0	0	0
SV_COMINS_1G000040	COMINS	57	chr1	390097	390137	0	28.57	1.30723e-05	0.000201282	0	0	0	0	0	0	0	chr1:360746-360843	0	0	0
SV_DEL_1G000260	DEL	224	chr1	406349	406573	0	16.67	0.000928522	0.00645836	0	0	0	0	0	0	0	chr1:376927-376927	0	0	0
SV_INS_1G000170	INS	120	chr1	438437	438437	1.18	20	0.00119841	0.00778417	0	0	0	0	0	0	0	0	0	0	chr1:411870-411990
SV_INS_1G000210	INS	69	chr1	535244	535244	0	20	0.000211028	0.00193003	0	0	0	0	0	0	chr1:518050-518119	0	chr1:521559-521628	0	0
SV_INS_1G000220	INS	52	chr1	555073	555073	0	16.67	0.000970728	0.00665693	0	0	0	0	0	0	chr1:538037-538089	0	chr1:541568-541620	0	0
SV_DEL_1G000340	DEL	60	chr1	634023	634083	0	20	0.000235013	0.00207436	0	0	0	0	0	0	chr1:616284-616284	chr1:603021-603021	chr1:619900-619900	0	0
SV_INS_1G000240	INS	90	chr1	634223	634223	0	36.67	8.48958e-08	3.1899e-06	0	0	0	0	0	0	chr1:616460-616550	chr1:603203-603293	chr1:620076-620166	0	0
SV_DEL_1G000360	DEL	117	chr1	654986	655103	32.35	100	8.80165e-07	2.22538e-05	0	0	0	0	0	chr1:632699-632699	chr1:637259-637259	chr1:624014-624014	chr1:640984-640984	0	chr1:627231-627231
SV_INS_1G000260	INS	60	chr1	696521	696521	85.71	46.67	9.9333e-05	0.0010647	chr1:672004-672064	chr1:679974-680034	chr1:678099-678159	chr1:669107-669167	chr1:680163-680223	chr1:674051-674111	chr1:678584-678644	0	0	chr1:727848-727908	0
SV_INS_1G000270	INS	62	chr1	698086	698086	63.16	24.14	0.000426557	0.00344114	chr1:673627-673679	chr1:681597-681667	chr1:679722-679786	chr1:670564-670626	chr1:681786-681840	0	0	0	0	chr1:729471-729541	0
SV_DEL_1G000470	DEL	74.67	chr1	735037	735112	0	25	3.72085e-05	0.000487231	0	0	0	0	0	0	chr1:716885-716885	chr1:703763-703763	chr1:720475-720475	0	0
SV_COMINS_1G000080	COMINS	198	chr1	735455	735459	0	24.14	4.04135e-05	0.000515234	0	0	0	0	0	0	0	chr1:704111-704313	0	0	0
SV_INS_1G000290	INS	198	chr1	735456	735456	0	21.43	0.000157473	0.00157727	0	0	0	0	0	0	chr1:717235-717433	0	0	0	0
SV_COMINS_1G000090	COMINS	143	chr1	736837	736854	0	26.67	1.06351e-05	0.000169945	0	0	0	0	0	0	chr1:718816-718983	chr1:705693-705853	chr1:722204-722371	0	0
SV_COMINS_1G000100	COMINS	347	chr1	749578	749582	0	28.57	7.58619e-06	0.000132195	0	0	0	0	0	0	chr1:731607-731958	0	chr1:734992-735343	0	0
SV_INS_1G000300	INS	61	chr1	763844	763844	1.23	76.67	1.22763e-16	1.70316e-13	0	0	0	0	0	0	chr1:745782-745841	chr1:732802-732861	chr1:749193-749252	0	chr1:735536-735603
SV_DEL_1G000490	DEL	52	chr1	772926	772978	0	25	3.72085e-05	0.000487231	0	0	0	0	0	0	0	chr1:741930-741930	0	0	0
SV_COMINS_1G000140	COMINS	90	chr1	855272	855298	0	45.45	2.18842e-05	0.000307956	0	0	0	0	0	0	chr1:835207-835323	0	chr1:838720-838836	0	chr1:825216-825322
SV_INS_1G000400	INS	64.33	chr1	872540	872540	0	18.52	0.00125268	0.00807945	0	0	0	0	0	0	chr1:852454-852518	0	chr1:856028-856093	0	chr1:842623-842687
SV_COMDEL_1G000150	COMDEL	213	chr1	992185	992403	0	23.33	4.64648e-05	0.000565439	0	0	0	0	0	0	chr1:976545-976550	chr1:960383-960388	chr1:980050-980055	0	chr1:967219-967224
SV_INS_1G000600	INS	117.5	chr1	1091996	1091996	5.88	34.48	0.000351426	0.00290034	0	0	0	0	0	0	chr1:1075595-1075711	0	chr1:1078607-1078726	0	0
SV_INS_1G000610	INS	58	chr1	1109465	1109465	0	17.86	0.000802997	0.00591557	0	0	0	0	0	0	0	chr1:1077227-1077285	0	0	0
SV_DEL_1G000990	DEL	195.25	chr1	1307693	1307889	1.18	22.22	0.000719028	0.00540941	0	0	0	0	0	0	chr1:1293157-1293157	chr1:1275410-1275410	chr1:1296918-1296918	0	chr1:1282067-1282067
SV_INS_1G000730	INS	83	chr1	1311429	1311429	0	30	2.03454e-06	4.42456e-05	0	0	0	0	0	0	chr1:1296695-1296778	0	0	0	0
SV_INS_1G000750	INS	60	chr1	1324592	1324592	44.64	90.48	0.000244431	0.00214698	0	0	chr1:1306039-1306099	chr1:1400178-1400238	0	chr1:1302738-1302798	0	0	0	chr1:1356367-1356427	chr1:1298662-1298722
SV_DEL_1G001010	DEL	71	chr1	1327023	1327094	8.86	40.74	0.000446606	0.00358364	0	0	0	0	0	0	chr1:1312468-1312468	chr1:1294565-1294565	chr1:1316001-1316001	0	0
SV_DEL_1G001020	DEL	98	chr1	1327082	1327180	58.23	92.59	0.000769614	0.00572234	0	0	chr1:1308589-1308589	chr1:1402728-1402728	0	chr1:1305288-1305288	0	0	0	chr1:1358912-1358912	chr1:1301212-1301212
SV_COMDEL_1G000230	COMDEL	179	chr1	1340321	1340506	57.65	96.67	2.65534e-05	0.000362169	0	0	chr1:1319423-1319429	chr1:1413561-1413567	0	chr1:1316122-1316128	chr1:1323402-1323408	chr1:1305500-1305506	chr1:1326941-1326947	chr1:1369746-1369752	chr1:1312048-1312054
SV_DEL_1G001040	DEL	93	chr1	1352460	1352553	0	30	2.20729e-06	4.66705e-05	0	0	0	0	0	0	chr1:1335315-1335315	chr1:1317424-1317424	chr1:1338864-1338864	0	chr1:1323959-1323959
SV_DEL_1G001050	DEL	58	chr1	1376606	1376664	0	26.67	1.06351e-05	0.000169945	chr1:1352371-1352371	0	chr1:1355787-1355787	0	0	0	0	0	0	0	0
SV_INS_1G000810	INS	52	chr1	1423756	1423756	0	50	8.57022e-11	1.07092e-08	0	0	0	0	0	0	chr1:1406738-1406790	0	chr1:1410302-1410354	0	0
SV_DEL_1G001170	DEL	55	chr1	1586304	1586359	3.75	30	0.000362456	0.00298272	0	0	0	0	0	0	chr1:1568949-1568949	chr1:1550887-1550887	chr1:1573070-1573070	0	0
SV_COMINS_1G000260	COMINS	441.67	chr1	1639412	1639615	0	29.41	0.000956266	0.00662323	0	0	0	0	0	0	chr1:1622640-1623281	chr1:1604218-1604853	chr1:1626291-1626949	0	0
SV_COMINS_1G000270	COMINS	640	chr1	1639627	1639992	0	21.43	0.000297268	0.0025175	0	0	0	0	0	0	chr1:1623293-1624298	chr1:1604865-1605870	chr1:1626961-1627966	0	0
SV_DEL_1G001230	DEL	67	chr1	1643850	1643917	26.83	65.52	0.000318377	0.00266498	0	chr1:1631431-1631431	0	0	0	chr1:1622053-1622053	chr1:1628169-1628169	chr1:1609743-1609743	chr1:1631836-1631836	0	chr1:1617475-1617475
SV_INS_1G000890	INS	178.25	chr1	1662224	1662224	3.85	40	7.93795e-06	0.000136609	0	0	0	chr1:1734841-1735019	0	0	chr1:1646555-1646733	chr1:1628105-1628283	chr1:1650260-1650439	0	0
SV_INS_1G000920	INS	53	chr1	1712788	1712788	0	20.69	0.00018801	0.00180463	0	0	0	0	0	0	chr1:1702646-1702699	chr1:1678674-1678727	chr1:1701063-1701116	0	0
SV_INS_1G000960	INS	53	chr1	1773256	1773256	24.69	82.14	1.54287e-07	5.32739e-06	0	0	0	0	0	0	0	0	0	0	chr1:1746389-1746442
SV_INS_1G001020	INS	180	chr1	1842504	1842504	0	43.33	2.7636e-09	1.90242e-07	0	0	0	0	0	0	chr1:1831826-1832006	0	chr1:1830173-1830353	0	0
SV_COMINS_1G000320	COMINS	206	chr1	1873200	1873210	0	25.93	2.79063e-05	0.000378523	0	0	0	0	0	0	chr1:1862418-1862652	0	chr1:1860953-1861151	0	0
SV_DEL_1G001360	DEL	53	chr1	2007006	2007059	43.75	3.57	4.27639e-05	0.000540108	0	0	0	chr1:2077084-2077084	0	0	0	0	0	chr1:2033247-2033247	0
SV_INS_1G001130	INS	358	chr1	2140058	2140058	8.51	58.33	0.000534289	0.00418725	0	0	0	0	0	0	chr1:2127621-2127979	0	chr1:2125975-2126333	0	0
SV_INS_1G001150	INS	52	chr1	2163231	2163231	2.35	42.86	4.07781e-07	1.17799e-05	0	0	0	0	0	0	0	chr1:2125643-2125695	0	0	0
SV_DEL_1G001490	DEL	155	chr1	2277511	2277666	68.67	100	0.000107084	0.00113386	0	chr1:2328404-2328404	chr1:2258730-2258730	chr1:2347085-2347085	0	chr1:2253841-2253841	chr1:2265228-2265228	chr1:2239533-2239533	chr1:2263939-2263939	chr1:2308335-2308335	chr1:2248727-2248727
SV_INS_1G001280	INS	55.2	chr1	2294795	2294795	25.88	60	0.00148621	0.00936246	0	0	0	0	0	chr1:2270971-2271031	chr1:2282532-2282584	chr1:2256841-2256893	chr1:2281264-2281316	chr1:2325466-2325526	0
SV_INS_1G001340	INS	61	chr1	2383731	2383731	14.47	50	0.000786832	0.00583034	0	0	0	0	0	0	0	chr1:2346127-2346188	0	0	0
SV_COMINS_1G000370	COMINS	56	chr1	2384967	2384971	1.2	40.74	3.12604e-07	9.75999e-06	0	0	0	0	0	0	0	chr1:2347471-2347531	0	0	0
SV_DEL_1G001590	DEL	99	chr1	2420296	2420395	0	25.93	3.64394e-05	0.000478318	0	0	0	0	0	0	0	chr1:2382228-2382228	0	0	0
SV_INS_1G001380	INS	69	chr1	2453959	2453959	58.02	93.1	0.000407991	0.00331409	0	0	0	0	0	0	0	chr1:2415688-2415757	0	0	0
SV_COMDEL_1G000400	COMDEL	69	chr1	2453982	2454054	56.96	92.59	0.000729077	0.00548043	0	0	0	0	0	0	0	chr1:2415780-2415783	0	0	0
SV_INS_1G001450	INS	74	chr1	2526061	2526061	33.33	75	0.000675052	0.00513858	0	0	0	0	0	chr1:2502433-2502507	chr1:2514196-2514270	chr1:2487871-2487945	chr1:2515688-2515762	0	0
SV_INS_1G001500	INS	100.25	chr1	2592014	2592014	17.65	100	7.63279e-05	0.000847676	0	0	chr1:2576418-2576519	chr1:2667582-2667683	0	chr1:2569713-2569813	chr1:2577167-2577266	chr1:2554269-2554370	chr1:2582265-2582364	chr1:2622600-2622701	chr1:2833657-2833757
SV_COMINS_1G000570	COMINS	345.62	chr1	2613227	2613257	54.43	96.43	1.93157e-05	0.000277292	0	0	chr1:2597634-2598035	chr1:2688802-2689203	0	chr1:2590906-2591236	chr1:2598473-2598822	chr1:2575484-2575885	chr1:2603563-2603912	chr1:2643819-2644220	chr1:2854933-2855282
SV_INS_1G001510	INS	251.75	chr1	2620016	2620016	31.34	79.31	1.72325e-05	0.000252721	0	0	0	0	0	chr1:2598036-2598294	chr1:2605596-2605853	0	chr1:2610711-2610968	0	chr1:2862075-2862310
SV_INS_1G001520	INS	355	chr1	2621030	2621030	7.23	75.86	3.08655e-12	7.16755e-10	0	0	0	0	0	0	0	0	0	0	chr1:2863314-2863669
SV_INS_1G001540	INS	111	chr1	2643369	2643369	7.06	60	1.13799e-08	6.18827e-07	0	0	0	0	0	0	0	0	0	0	chr1:2886012-2886123
SV_INS_1G001550	INS	205.33	chr1	2646741	2646741	54.55	92.86	0.000171055	0.00169417	0	0	chr1:2631433-2631636	0	0	chr1:2624996-2625202	chr1:2633944-2634149	chr1:2609322-2609528	chr1:2637426-2637632	0	chr1:2889492-2889698
SV_COMDEL_1G000470	COMDEL	69	chr1	2685792	2685918	30.59	73.33	7.3339e-05	0.000820374	0	chr1:2736874-2736918	0	0	0	chr1:2664446-2664503	0	0	0	0	chr1:2928807-2928864
SV_DEL_1G001850	DEL	57	chr1	2742281	2742338	32.1	70	0.000475356	0.00377903	0	chr1:2793337-2793337	chr1:2726417-2726417	0	0	0	0	0	0	chr1:2772279-2772279	chr1:2984529-2984529
SV_INS_1G001620	INS	213	chr1	2747746	2747746	34.12	70	0.00110593	0.00732662	0	chr1:2798760-2798973	chr1:2731840-2732053	0	0	0	0	0	0	chr1:2777702-2777915	chr1:2989951-2990164
SV_INS_1G001630	INS	72	chr1	2781572	2781572	51.35	85.71	0.00143666	0.00908415	0	chr1:2832628-2832700	chr1:2765683-2765755	0	0	0	0	0	0	chr1:2811549-2811621	chr1:3023797-3023869
SV_DEL_1G001890	DEL	697	chr1	2841299	2841996	23.53	62.07	0.00024597	0.0021584	0	0	0	0	0	0	chr1:2829562-2829562	chr1:2804076-2804076	0	0	chr1:3083646-3083646
SV_COMDEL_1G000520	COMDEL	103	chr1	2946611	2946752	1.2	20.69	0.00113138	0.00745621	0	0	0	0	0	0	0	0	chr1:2938733-2938771	0	0
SV_INS_1G002110	INS	1416	chr1	3260642	3260642	28.24	0	0.000424994	0.00343109	chr1:3237280-3238696	0	0	0	chr1:3250938-3252354	0	0	0	0	0	0
SV_INS_1G002200	INS	162	chr1	3313700	3313700	37.65	79.31	0.000180945	0.00176086	0	chr1:3359567-3359729	chr1:3291531-3291693	chr1:3382506-3382668	0	chr1:3285174-3285336	0	0	0	0	chr1:3548876-3549038
SV_INS_1G002290	INS	506.5	chr1	3476191	3476191	0	36.67	8.48958e-08	3.1899e-06	0	0	0	0	0	0	chr1:3464356-3464869	0	chr1:3464667-3465167	0	0
SV_INS_1G002340	INS	64	chr1	3525057	3525057	35.29	70	0.00130184	0.00834474	0	chr1:3574399-3574463	chr1:3506460-3506524	chr1:3597266-3597330	0	chr1:3500248-3500312	0	0	0	chr1:3557871-3557935	chr1:3763471-3763535
SV_DEL_1G002550	DEL	246	chr1	3738017	3738263	2.35	23.33	0.0011063	0.00732662	0	chr1:3787415-3787415	0	0	0	0	0	0	0	0	0
SV_DEL_1G002560	DEL	66	chr1	3808091	3808157	1.2	44.83	2.3767e-08	1.13201e-06	0	0	chr1:3789653-3789653	0	0	0	0	0	0	0	0
SV_INS_1G002450	INS	1074	chr1	3829916	3829916	2.38	46.67	4.03319e-08	1.74999e-06	0	0	0	0	0	0	chr1:3838456-3839546	chr1:3789809-3790897	chr1:3833881-3834925	0	0
SV_DEL_1G002600	DEL	51	chr1	3866384	3866435	7.06	48.28	3.80738e-06	7.32335e-05	0	chr1:3915520-3915520	0	0	0	0	chr1:3875923-3875923	0	0	0	chr1:4104988-4104988
SV_INS_1G002460	INS	114	chr1	3871192	3871192	0	41.67	0.000415337	0.00336266	0	0	0	0	0	0	chr1:3880712-3880826	chr1:3829219-3829333	chr1:3876176-3876290	0	0
SV_COMDEL_1G000660	COMDEL	198	chr1	3938358	3938571	0	16.67	0.000928522	0.00645836	0	0	0	0	0	0	0	chr1:3896701-3896716	0	0	0
SV_INS_1G002500	INS	400	chr1	3957484	3957484	4.71	28.57	0.00142141	0.00899299	0	chr1:4006589-4006989	0	0	0	0	0	0	0	0	0
SV_COMINS_1G000740	COMINS	59	chr1	3995776	3995792	1.19	20	0.00126165	0.00811604	0	0	0	0	0	0	chr1:4005553-4005628	chr1:3953721-3953796	chr1:4000908-4000984	0	0
SV_COMINS_1G000750	COMINS	447.33	chr1	3995804	3995837	1.19	20	0.00126165	0.00811604	0	0	0	0	0	0	chr1:4005640-4006121	chr1:3953808-3954288	chr1:4000995-4001475	0	0
SV_DEL_1G002680	DEL	554	chr1	4025361	4025915	1.28	40.74	5.29984e-07	1.46231e-05	0	0	0	0	0	0	chr1:4035688-4035688	chr1:3983495-3983495	chr1:4030835-4030835	0	0
SV_INS_1G002530	INS	89	chr1	4036840	4036840	0	70.59	6.93882e-09	4.072e-07	0	0	0	0	0	0	chr1:4046043-4046132	chr1:3993838-3993927	chr1:4041357-4041446	0	0
SV_DEL_1G002720	DEL	86	chr1	4047463	4047549	5.95	33.33	0.000499773	0.00394762	0	0	0	0	0	0	chr1:4056689-4056689	chr1:4004554-4004554	chr1:4052071-4052071	0	0
SV_COMDEL_1G000670	COMDEL	90	chr1	4075416	4075543	0	20	0.000550224	0.0042941	0	0	0	0	0	0	chr1:4084332-4084369	chr1:4032308-4032345	chr1:4079756-4079793	0	0
SV_INS_1G002540	INS	75	chr1	4087453	4087453	0	26.67	1.06351e-05	0.000169945	0	0	0	0	0	0	chr1:4096303-4096378	chr1:4044281-4044356	0	0	0
SV_INS_1G002550	INS	51	chr1	4107990	4107990	0	20	0.000211028	0.00193003	0	0	0	0	0	0	chr1:4116862-4116913	0	chr1:4112304-4112355	0	0
SV_INS_1G002560	INS	52	chr1	4117900	4117900	41.46	84	0.000199804	0.00189198	0	0	0	0	0	0	0	0	chr1:4122338-4122390	0	0
SV_INS_1G002570	INS	257	chr1	4120532	4120532	59.52	100	3.93849e-06	7.53268e-05	0	0	chr1:4102008-4102265	chr1:4188568-4188825	0	chr1:4095949-4096206	chr1:4129505-4129762	chr1:4077458-4077715	chr1:4125036-4125293	chr1:4153179-4153436	chr1:4358919-4359176
SV_INS_1G002620	INS	151	chr1	4186584	4186584	7.69	68.75	1.11139e-06	2.70022e-05	0	0	0	0	0	0	chr1:4195654-4195805	0	0	0	0
SV_INS_1G002640	INS	126	chr1	4188272	4188272	30.59	93.33	9.63709e-10	7.85292e-08	0	0	0	0	0	chr1:4162988-4163158	chr1:4199428-4199500	chr1:4145368-4145534	0	0	chr1:4426900-4426996
SV_INS_1G002650	INS	96.67	chr1	4193280	4193280	31.58	82.76	2.53836e-06	5.27229e-05	0	0	0	0	0	chr1:4168236-4168330	chr1:4204516-4204649	0	chr1:4197938-4198001	0	0
SV_INS_1G002670	INS	85	chr1	4193421	4193421	40.26	92.31	2.25894e-06	4.76323e-05	0	0	0	0	0	chr1:4168463-4168548	0	0	0	0	0
SV_INS_1G002680	INS	3535	chr1	4218859	4218859	27.42	78.95	9.93689e-05	0.00106488	0	0	0	0	0	0	0	0	0	0	chr1:4457501-4461036
SV_INS_1G002710	INS	4572	chr1	4322060	4322060	17.86	69.57	5.02271e-06	9.2451e-05	0	0	0	0	0	0	chr1:4333432-4338004	0	0	0	0
SV_INS_1G002720	INS	10505	chr1	4327381	4327381	6.1	52	1.29243e-06	3.06573e-05	0	0	0	0	0	0	chr1:4343294-4353799	0	0	0	0
SV_DEL_1G002800	DEL	61	chr1	4452299	4452360	0	20	0.000211028	0.00193003	0	0	0	0	0	0	chr1:4484216-4484216	chr1:4409720-4409720	chr1:4462702-4462702	0	0
SV_COMINS_1G000870	COMINS	73	chr1	4508163	4508170	67.86	100	0.000192183	0.00184043	0	0	chr1:4489241-4489321	chr1:4579762-4579842	0	chr1:4489106-4489186	0	0	0	chr1:4540798-4540878	0
SV_COMINS_1G000880	COMINS	53	chr1	4579176	4579182	17.65	63.33	1.00824e-05	0.000163772	0	0	0	0	0	0	chr1:4610106-4610161	chr1:4535649-4535708	chr1:4588777-4588832	0	0
SV_INS_1G002810	INS	67	chr1	4582107	4582107	12.99	69.23	1.39391e-07	4.90062e-06	0	0	0	0	0	0	chr1:4613066-4613140	chr1:4538631-4538684	chr1:4591738-4591812	0	0
SV_COMINS_1G000900	COMINS	67	chr1	4691490	4691496	6.67	34.62	0.00118784	0.00776214	0	0	0	0	0	0	chr1:4722319-4722392	0	chr1:4700987-4701060	0	0
SV_DEL_1G002880	DEL	56	chr1	4699502	4699558	17.86	60.71	4.96484e-05	0.000592747	0	0	0	0	0	0	chr1:4730431-4730431	chr1:4655972-4655972	chr1:4709102-4709102	0	0
SV_INS_1G002900	INS	61	chr1	4709305	4709305	7.79	58.62	1.15817e-07	4.15001e-06	0	0	0	0	0	0	chr1:4740251-4740312	chr1:4665745-4665806	chr1:4718922-4718983	0	chr1:4951533-4951594
SV_INS_1G002920	INS	59	chr1	4714134	4714134	4.71	40	1.2516e-05	0.000193874	0	0	0	0	0	0	chr1:4745081-4745138	chr1:4670597-4670654	chr1:4723801-4723865	0	chr1:4956639-4956697
SV_DEL_1G002900	DEL	130	chr1	4737804	4737934	8.54	53.33	1.29089e-06	3.06343e-05	0	0	0	0	0	0	chr1:4768773-4768773	chr1:4694168-4694168	chr1:4747348-4747348	0	0
SV_COMINS_1G000930	COMINS	51	chr1	4832456	4832473	17.28	56.67	9.28884e-05	0.00100438	0	0	0	0	0	0	chr1:4863038-4863106	0	chr1:4841669-4841737	0	0
SV_COMDEL_1G000930	COMDEL	58	chr1	4912664	4912733	19.05	60	5.65517e-05	0.000661017	0	0	chr1:4893430-4893441	chr1:4984189-4984200	0	0	0	0	0	0	0
SV_INS_1G002980	INS	62	chr1	4932815	4932815	0	17.24	0.000926581	0.00645836	0	0	0	0	0	0	chr1:4967349-4967411	0	chr1:4940626-4940688	0	0
SV_INS_1G003010	INS	64	chr1	5059303	5059303	50.85	100	5.49662e-06	9.97671e-05	0	0	chr1:5039947-5040011	0	0	chr1:5039275-5039339	chr1:5094005-5094069	chr1:5014231-5014295	chr1:5067541-5067605	0	chr1:5304288-5304352
SV_COMINS_1G001060	COMINS	91.14	chr1	5060558	5060578	51.76	93.1	4.04694e-05	0.000515826	0	0	chr1:5041234-5041345	0	0	chr1:5040563-5040674	chr1:5095319-5095431	chr1:5015517-5015628	chr1:5068852-5068963	chr1:5091943-5092054	chr1:5305576-5305687
SV_DEL_1G003130	DEL	84	chr1	5092591	5092675	0	20	0.000211028	0.00193003	0	0	0	0	0	0	chr1:5127567-5127567	0	chr1:5101134-5101134	0	0
SV_INS_1G003020	INS	209	chr1	5109471	5109471	0	20	0.000211028	0.00193003	0	0	0	0	0	0	chr1:5144307-5144516	0	chr1:5117288-5117497	0	0
SV_COMINS_1G001080	COMINS	218.33	chr1	5162279	5162299	0	23.33	5.27132e-05	0.000622333	0	0	0	0	0	0	chr1:5196850-5197115	chr1:5117306-5117453	chr1:5170278-5170543	0	0
SV_INS_1G003050	INS	59	chr1	5219992	5219992	0	40	1.56604e-08	7.91903e-07	0	0	0	0	0	0	0	chr1:5175078-5175137	0	0	0
SV_COMINS_1G001090	COMINS	355.33	chr1	5240534	5240554	1.19	63.33	4.80377e-13	1.59459e-10	0	0	0	0	0	0	chr1:5274965-5275341	chr1:5195733-5196109	chr1:5248864-5249240	0	0
SV_INS_1G003060	INS	52	chr1	5247775	5247775	0	27.59	8.3877e-06	0.00014285	0	0	0	0	0	0	chr1:5282588-5282640	0	chr1:5256499-5256551	0	0
SV_INS_1G003070	INS	71	chr1	5251450	5251450	0	40	1.56604e-08	7.91903e-07	0	0	0	0	0	0	chr1:5286312-5286383	0	chr1:5260228-5260299	0	0
SV_COMINS_1G001100	COMINS	60	chr1	5296743	5296785	0	20	0.000222644	0.00199052	0	0	0	0	0	0	chr1:5329673-5329775	0	0	0	0
SV_COMINS_1G001110	COMINS	204.67	chr1	5311364	5311380	8	67.86	2.56464e-09	1.79283e-07	0	0	0	0	0	0	chr1:5344367-5344587	chr1:5282119-5282341	chr1:5318236-5318456	0	0
SV_INS_1G003080	INS	211	chr1	5321420	5321420	3.61	50	4.3743e-08	1.87842e-06	0	0	0	0	0	0	chr1:5354656-5354867	0	0	0	0
SV_DEL_1G003240	DEL	116	chr1	5342534	5342650	3.53	43.33	8.25169e-07	2.10601e-05	0	0	0	0	0	0	0	chr1:5312468-5312468	0	0	0
SV_COMDEL_1G000970	COMDEL	169.5	chr1	5346639	5346830	1.45	44	6.54938e-07	1.7388e-05	0	0	0	0	0	0	chr1:5379027-5379048	chr1:5316446-5316468	0	0	0
SV_DEL_1G003290	DEL	560	chr1	5559434	5559994	25.58	81.82	0.00105174	0.0070735	0	0	chr1:5539008-5539008	chr1:5629962-5629962	0	chr1:5543540-5543540	chr1:5592020-5592020	0	chr1:5565221-5565221	chr1:5589736-5589736	chr1:5810941-5810941
SV_DEL_1G003300	DEL	176	chr1	5561559	5561735	0	26.32	0.00152508	0.00957725	0	0	0	0	0	0	chr1:5593649-5593649	chr1:5530906-5530906	chr1:5566853-5566853	0	0
SV_DEL_1G003390	DEL	5222	chr1	5616198	5621420	0	26.92	2.35912e-05	0.000327884	0	0	0	0	0	0	chr1:5636753-5636753	chr1:5583014-5583014	chr1:5609998-5609998	0	0
SV_INS_1G003190	INS	418.33	chr1	5622101	5622101	0	41.38	9.39623e-09	5.26296e-07	0	0	0	0	0	0	chr1:5637437-5637842	chr1:5583697-5584126	chr1:5610680-5611101	0	0
SV_DEL_1G003400	DEL	3041	chr1	5622578	5625619	6.02	44.83	7.47567e-06	0.000130564	0	0	0	0	0	0	chr1:5638323-5638323	chr1:5584603-5584603	chr1:5611580-5611580	0	0
SV_DEL_1G003420	DEL	61	chr1	5638032	5638093	0	16.67	0.00101526	0.00688895	0	0	0	0	0	0	chr1:5650739-5650739	0	chr1:5624048-5624048	0	0
SV_DEL_1G003430	DEL	74	chr1	5643444	5643518	0	24.14	4.30823e-05	0.00054135	0	0	0	0	0	0	0	chr1:5602437-5602437	0	0	0
SV_COMINS_1G001180	COMINS	939	chr1	5652883	5653166	1.19	33.33	4.00708e-06	7.62345e-05	0	0	0	0	0	0	chr1:5665512-5666745	chr1:5611716-5612916	chr1:5638795-5640028	0	0
SV_INS_1G003200	INS	115	chr1	5660740	5660740	3.7	62.5	3.04681e-08	1.38184e-06	0	0	0	0	0	0	chr1:5674332-5674456	chr1:5620457-5620554	chr1:5647630-5647754	0	0
SV_COMINS_1G001210	COMINS	54	chr1	5688236	5688239	28.92	82.14	1.1923e-06	2.86465e-05	0	0	chr1:5667279-5667336	0	0	0	0	0	0	0	0
SV_INS_1G003230	INS	53	chr1	5716170	5716170	2.56	46.67	0.000247389	0.00216626	0	0	0	0	0	0	chr1:5732454-5732507	chr1:5677860-5677913	chr1:5705821-5705874	0	0
SV_INS_1G003280	INS	66	chr1	5810396	5810396	15.29	58.62	1.49838e-05	0.000225948	0	0	0	0	0	0	0	0	chr1:5799890-5799956	0	0
SV_DEL_1G003530	DEL	5150	chr1	5818238	5823388	27.27	100	2.09159e-05	0.000296334	0	chr1:5894485-5894485	0	0	0	0	chr1:5834474-5834474	chr1:5785224-5785224	chr1:5807842-5807842	0	0
SV_COMDEL_1G001060	COMDEL	62	chr1	5819658	5819858	85	0	2.56952e-08	1.20895e-06	0	0	0	0	0	0	0	0	0	0	chr1:6117153-6117291
SV_INS_1G003290	INS	69	chr1	5824765	5824765	2.35	50	1.32085e-08	7.06197e-07	0	0	0	0	0	0	0	chr1:5786609-5786678	chr1:5809229-5809298	0	0
SV_COMINS_1G001300	COMINS	217	chr1	5826517	5826523	1.18	70	5.43165e-15	4.25928e-12	0	0	0	0	0	0	chr1:5835990-5836210	chr1:5788300-5788523	chr1:5811054-5811274	0	0
SV_DEL_1G003560	DEL	71	chr1	5831585	5831656	0	22.22	0.000444084	0.0035687	0	0	0	0	0	0	chr1:5841275-5841275	0	chr1:5816328-5816328	0	0
SV_COMINS_1G001320	COMINS	396	chr1	5857961	5857962	1.18	31.03	1.28023e-05	0.000197574	0	0	0	0	0	0	chr1:5867633-5868042	chr1:5820170-5820561	chr1:5842368-5842759	0	0
SV_DEL_1G003610	DEL	62	chr1	5882999	5883061	0	19.23	0.00119838	0.00778417	0	0	0	0	0	0	0	chr1:5845256-5845256	0	0	chr1:6185732-6185732
SV_INS_1G003320	INS	226.5	chr1	5884481	5884481	1.25	48.15	1.33586e-08	7.11544e-07	0	0	0	0	0	0	chr1:5894550-5894780	chr1:5846659-5846883	chr1:5869438-5869666	0	chr1:6187131-6187355
SV_INS_1G003330	INS	119.5	chr1	5884652	5884652	0	43.33	3.52482e-09	2.32016e-07	0	0	0	0	0	0	chr1:5894960-5895084	chr1:5847029-5847147	chr1:5869847-5869965	0	chr1:6187501-6187619
SV_INS_1G003340	INS	67	chr1	5893811	5893811	9.21	36.67	0.0014581	0.00921005	0	0	chr1:5872974-5873041	0	0	0	chr1:5904225-5904292	chr1:5856295-5856362	0	0	chr1:6196767-6196834
SV_DEL_1G003660	DEL	111.25	chr1	5930543	5930654	13.25	60	2.02192e-06	4.42456e-05	0	0	0	0	0	0	chr1:5941163-5941163	chr1:5893148-5893148	chr1:5916173-5916173	0	chr1:6233688-6233688
SV_COMINS_1G001350	COMINS	55	chr1	5971896	5971899	0	20	0.000211028	0.00193003	0	0	0	0	0	0	chr1:5982406-5982464	0	chr1:5957415-5957473	0	0
SV_INS_1G003390	INS	185	chr1	6018898	6018898	0	16.67	0.000928522	0.00645836	0	0	0	0	0	0	0	0	chr1:6004574-6004759	0	0
SV_COMINS_1G001370	COMINS	197	chr1	6018902	6018907	0	16.67	0.000970728	0.00665693	0	0	0	0	0	0	chr1:6029531-6029733	0	0	0	0
SV_DEL_1G003710	DEL	55	chr1	6031637	6031692	0	16.67	0.000928522	0.00645836	0	0	0	0	0	0	chr1:6042551-6042551	chr1:5993804-5993804	0	0	0
SV_COMINS_1G001410	COMINS	58	chr1	6055991	6055997	18.82	76.67	2.25391e-08	1.08402e-06	0	chr1:6126486-6126550	0	0	0	0	chr1:6067219-6067283	chr1:6024003-6024067	chr1:6043336-6043400	0	0
SV_INS_1G003470	INS	175.67	chr1	6103990	6103990	0	19.23	0.000751417	0.0056156	0	0	0	0	0	0	chr1:6128152-6128328	chr1:6072018-6072193	chr1:6460789-6460965	0	0
SV_INS_1G003510	INS	51	chr1	6191445	6191445	0	17.24	0.00080894	0.00591557	0	0	0	0	0	0	chr1:6215846-6215897	0	chr1:6548482-6548533	0	0
SV_DEL_1G003950	DEL	2525	chr1	6241252	6243777	41.67	76.67	0.00127538	0.00819952	0	chr1:6321732-6321732	0	0	chr1:6232691-6232691	0	0	chr1:6208984-6208984	0	0	chr1:6552863-6552863
SV_INS_1G003570	INS	51	chr1	6271411	6271411	9.52	83.33	0.00144252	0.00911803	0	0	0	0	0	chr1:6265599-6265650	0	0	0	0	0
SV_INS_1G003640	INS	404.5	chr1	6371622	6371622	24	65.52	0.000172827	0.00171016	0	0	0	0	0	0	0	0	0	chr1:6101533-6101937	chr1:6643533-6643938
SV_COMINS_1G001490	COMINS	250.2	chr1	6410179	6410233	42.35	80	0.000540605	0.00422879	0	0	0	0	0	chr1:6404869-6405164	chr1:6429123-6429445	chr1:6375014-6375309	chr1:6767606-6767930	chr1:6062476-6062770	0
SV_INS_1G003700	INS	101.5	chr1	6414784	6414784	23.46	66.67	4.14925e-05	0.000527622	0	0	0	0	0	0	chr1:6433998-6434099	chr1:6379856-6379957	chr1:6772472-6772574	chr1:6057834-6057936	0
SV_INS_1G003820	INS	9881.5	chr1	6473150	6473150	6.67	55.56	0.00113602	0.00748317	0	0	0	0	0	0	chr1:6504728-6515335	0	chr1:6862526-6871682	0	0
SV_COMINS_1G001840	COMINS	385	chr1	6476700	6476733	4	52	2.70286e-07	8.61269e-06	0	0	0	chr1:6636752-6637170	0	0	0	0	0	0	0
SV_INS_1G003850	INS	685	chr1	6479298	6479298	2.41	41.38	7.58811e-07	1.97295e-05	0	0	0	0	0	0	chr1:6521465-6522150	chr1:6466109-6466794	0	0	chr1:6753521-6754206
SV_DEL_1G004120	DEL	61	chr1	6523634	6523695	24.71	60	0.00071722	0.00539806	0	chr1:6601094-6601094	0	0	0	chr1:6539856-6539856	chr1:6565801-6565801	0	chr1:6920716-6920716	0	chr1:6798271-6798271
SV_INS_1G003900	INS	3916.5	chr1	6582886	6582886	6.02	51.72	3.64986e-07	1.09835e-05	0	0	0	0	0	0	chr1:6624954-6628868	0	chr1:6980361-6984280	0	0
SV_DEL_1G004140	DEL	95	chr1	6600298	6600393	69.05	100	0.000200775	0.00190051	0	chr1:6677757-6677757	0	0	0	0	0	0	0	0	0
SV_DEL_1G004170	DEL	132	chr1	6663367	6663499	0	44.44	0.0015319	0.00961446	0	0	0	0	0	0	chr1:6705811-6705811	chr1:6647025-6647025	0	0	0
SV_INS_1G003950	INS	60	chr1	6697129	6697129	44.71	80	0.001186	0.007752	0	chr1:6771112-6771172	0	0	chr1:6689240-6689300	0	chr1:6739418-6739478	0	chr1:7095306-7095366	chr1:6709504-6709564	chr1:6973134-6973194
SV_COMINS_1G001910	COMINS	76	chr1	6756264	6756282	1.27	20.69	0.00140182	0.00888988	0	0	0	0	0	0	chr1:6798351-6798445	0	0	0	0
SV_INS_1G004000	INS	256.5	chr1	6781465	6781465	56.63	96.67	2.29874e-05	0.000321058	0	chr1:6855483-6855745	chr1:6788826-6789088	chr1:6989267-6989529	0	0	chr1:6823646-6823884	chr1:6765073-6765335	chr1:7179545-7179787	chr1:6793859-6794121	chr1:7061296-7061558
SV_COMINS_1G001920	COMINS	73.75	chr1	6789429	6789447	56.47	96.55	2.46124e-05	0.000339114	0	chr1:6861378-6861457	chr1:6794721-6794798	chr1:6995160-6995238	0	0	chr1:6829485-6829559	chr1:6770968-6771046	chr1:7185383-7185470	chr1:6799752-6799830	chr1:7067191-7067269
SV_COMINS_1G001990	COMINS	88	chr1	6946925	6946928	0	17.86	0.0013741	0.00874277	0	0	0	0	0	0	0	0	chr1:7340009-7340100	0	0
SV_COMDEL_1G001340	COMDEL	1410	chr1	7015032	7016455	0	16.67	0.000970728	0.00665693	0	0	0	0	0	0	chr1:7056171-7056184	0	chr1:7402246-7402259	0	0
SV_INS_1G004150	INS	444	chr1	7046822	7046822	0	16.67	0.00101526	0.00688895	0	0	0	0	0	0	chr1:7081408-7081852	0	0	0	0
SV_INS_1G004160	INS	88	chr1	7057644	7057644	30.86	69.57	0.0013651	0.00869058	0	0	0	0	0	chr1:7081745-7081832	chr1:7092665-7092748	0	chr1:7443065-7443149	0	chr1:7356751-7356849
SV_COMDEL_1G001360	COMDEL	70	chr1	7102916	7103011	32.26	70	0.00081506	0.00595482	0	0	0	0	0	chr1:7113680-7113699	chr1:7129288-7129313	0	chr1:7479987-7480012	0	0
SV_COMINS_1G002110	COMINS	720.67	chr1	7143284	7143314	43.04	89.66	8.98884e-06	0.000151539	0	0	chr1:7142990-7143768	0	0	chr1:7153885-7154620	chr1:7169027-7169780	chr1:7129363-7130095	chr1:7519993-7520748	0	chr1:7442537-7443288
SV_COMINS_1G002130	COMINS	588.33	chr1	7162203	7162230	0	31.03	1.67754e-06	3.81533e-05	0	0	0	0	0	0	chr1:7188717-7189336	chr1:7149034-7149642	chr1:7539654-7540273	0	0
SV_DEL_1G004680	DEL	113	chr1	7170602	7170715	20.48	55.17	0.000784693	0.00581768	0	0	chr1:7170994-7170994	0	0	0	0	0	0	0	chr1:7470534-7470534
SV_INS_1G004280	INS	54	chr1	7291200	7291200	82.67	36	2.33187e-05	0.000324679	0	chr1:7362088-7362142	0	0	0	0	0	0	0	0	0
SV_INS_1G004290	INS	83	chr1	7292466	7292466	81.18	31.03	1.44333e-06	3.37779e-05	0	chr1:7363415-7363498	chr1:7292703-7292786	chr1:7504920-7505003	0	chr1:7308901-7308984	0	0	0	chr1:7320569-7320652	0
SV_DEL_1G004850	DEL	171	chr1	7378818	7378989	0	40.91	1.16335e-05	0.000182238	0	0	0	0	0	0	chr1:7402645-7402645	chr1:7362742-7362742	chr1:7756456-7756456	0	0
SV_COMDEL_1G001440	COMDEL	763	chr1	7386961	7387783	16.47	60	2.21371e-05	0.000310706	0	0	0	0	0	0	0	chr1:7370703-7370762	0	0	0
SV_DEL_1G004880	DEL	51	chr1	7440676	7440727	0	23.81	0.000550719	0.00429672	0	0	0	0	0	0	chr1:7464274-7464274	chr1:7423615-7423615	chr1:7818162-7818162	0	0
SV_COMINS_1G002190	COMINS	129.9	chr1	7467958	7467962	98.82	72.41	5.7831e-05	0.000672482	chr1:7474677-7474810	chr1:7536464-7536597	chr1:7466216-7466349	chr1:7690245-7690381	chr1:7460011-7460144	chr1:7481733-7481866	chr1:7491873-7492006	chr1:7451345-7451481	chr1:7846043-7846176	chr1:7487481-7487617	0
SV_COMDEL_1G001450	COMDEL	354	chr1	7469340	7469695	68.67	30	0.000423405	0.00342081	chr1:7476175-7476176	chr1:7537962-7537963	chr1:7467714-7467715	0	chr1:7461509-7461510	chr1:7483231-7483232	0	0	0	0	0
SV_INS_1G004380	INS	937.2	chr1	7470357	7470357	98.82	76.67	0.000302452	0.00254388	chr1:7476843-7477247	chr1:7538630-7539034	chr1:7468382-7468786	chr1:7692780-7693627	chr1:7462177-7462581	chr1:7483899-7484303	chr1:7494397-7494802	chr1:7453879-7454283	chr1:7848574-7848979	chr1:7490013-7495304	0
SV_COMDEL_1G001490	COMDEL	80	chr1	7478508	7478597	61.76	13.04	6.5933e-05	0.000751514	chr1:7485245-7485254	chr1:7547034-7547043	chr1:7476783-7476792	0	chr1:7470579-7470588	chr1:7492303-7492312	chr1:7502695-7502704	chr1:7462254-7462263	chr1:7856976-7856985	0	0
SV_COMDEL_1G001500	COMDEL	52	chr1	7486351	7486423	84.42	46.67	0.000156371	0.0015703	chr1:7496180-7496200	chr1:7557974-7557994	chr1:7487722-7487742	0	chr1:7481512-7481532	chr1:7503238-7503258	0	0	0	0	0
SV_INS_1G004460	INS	238.25	chr1	7490374	7490374	73.02	33.33	0.000766912	0.0057046	chr1:7500207-7500448	chr1:7562003-7562244	chr1:7491748-7491989	0	chr1:7485541-7485782	chr1:7507267-7507508	chr1:7517711-7517932	chr1:7477337-7477576	chr1:7872003-7872244	0	0
SV_INS_1G004470	INS	77	chr1	7505981	7505981	98.67	73.33	0.000150838	0.00152229	chr1:7516110-7516187	chr1:7577912-7577989	chr1:7507652-7507729	chr1:7729405-7729482	chr1:7501449-7501526	chr1:7523177-7523254	0	0	chr1:7887903-7887980	chr1:7531067-7531144	chr1:7813177-7813254
SV_DEL_1G004950	DEL	98	chr1	7506365	7506463	78.33	27.27	4.28925e-05	0.00054135	chr1:7516570-7516570	chr1:7578372-7578372	chr1:7508112-7508112	0	chr1:7501909-7501909	chr1:7523637-7523637	0	0	0	0	chr1:7813636-7813636
SV_COMDEL_1G001510	COMDEL	443	chr1	7512614	7513063	0	20	0.000211028	0.00193003	0	0	0	0	0	0	chr1:7540169-7540175	chr1:7499768-7499774	chr1:7894589-7894595	0	0
SV_DEL_1G004960	DEL	86	chr1	7535018	7535104	1.19	37.93	5.98595e-07	1.61055e-05	0	0	0	0	0	0	0	0	0	0	chr1:7842096-7842096
SV_DEL_1G004980	DEL	78	chr1	7562576	7562654	66.67	25.93	0.000494069	0.00391285	chr1:7572613-7572613	chr1:7634406-7634406	0	0	chr1:7557937-7557937	chr1:7579675-7579675	0	0	0	0	chr1:7869459-7869459
SV_DEL_1G004990	DEL	60	chr1	7562787	7562847	0	17.24	0.000885216	0.00634682	0	0	0	0	0	0	chr1:7589947-7589947	chr1:7549555-7549555	chr1:7944457-7944457	0	0
SV_INS_1G004480	INS	81.33	chr1	7578663	7578663	0	20	0.000222644	0.00199052	0	0	0	0	0	0	chr1:7605648-7605729	chr1:7565312-7565394	chr1:7960184-7960265	0	0
SV_COMINS_1G002230	COMINS	406.33	chr1	7598735	7598767	0	20	0.000211028	0.00193003	0	0	0	0	0	0	chr1:7625777-7626215	chr1:7585592-7586030	chr1:7980336-7980775	0	0
SV_INS_1G004510	INS	168.5	chr1	7662407	7662407	22.67	73.08	8.10999e-06	0.000139327	0	0	0	0	0	chr1:7680799-7680968	chr1:7689996-7690167	chr1:7649465-7649632	chr1:8044694-8044861	0	0
SV_INS_1G004520	INS	110.75	chr1	7663048	7663048	23.53	70	1.20368e-05	0.000187904	0	0	0	0	0	chr1:7681604-7681717	chr1:7690793-7690903	chr1:7650270-7650380	chr1:8045488-8045598	0	0
SV_INS_1G004530	INS	203	chr1	7665260	7665260	3.03	63.64	4.45564e-06	8.33038e-05	0	0	0	0	0	0	chr1:7692611-7692814	0	0	0	0
SV_COMINS_1G002240	COMINS	117	chr1	7670379	7670382	16.67	50	0.00106426	0.00713557	0	0	0	0	0	0	chr1:7698018-7698138	chr1:7657807-7657928	chr1:8052671-8052790	0	0
SV_DEL_1G005080	DEL	77	chr1	7672134	7672211	0	21.43	0.000297268	0.0025175	0	0	0	0	0	0	chr1:7699909-7699909	chr1:7659749-7659749	chr1:8054566-8054566	0	0
SV_DEL_1G005090	DEL	349	chr1	7686363	7686712	0	16.67	0.000928522	0.00645836	0	0	0	0	0	0	chr1:7714169-7714169	chr1:7674027-7674027	0	0	0
SV_INS_1G004560	INS	68	chr1	7710504	7710504	44.62	84.62	0.000472819	0.00376052	0	0	0	0	0	0	0	chr1:7697781-7697849	0	0	0
SV_DEL_1G005120	DEL	106	chr1	7737149	7737255	0	17.24	0.00080894	0.00591557	0	0	0	0	0	0	chr1:7764725-7764725	chr1:7724539-7724539	0	0	0
SV_DEL_1G005140	DEL	84	chr1	7781401	7781485	54.76	13.33	8.08243e-05	0.000889939	0	chr1:7850115-7850115	0	chr1:8004973-8004973	0	0	0	0	0	0	0
SV_INS_1G004590	INS	96.33	chr1	7783051	7783051	20.48	65.52	1.79966e-05	0.00026197	0	0	0	0	0	0	0	chr1:7770142-7770239	0	chr1:7808207-7808304	chr1:8089814-8089909
SV_DEL_1G005170	DEL	5169	chr1	7783832	7789001	48.68	100	1.22525e-06	2.92691e-05	0	0	0	0	0	chr1:7799821-7799821	chr1:7811027-7811027	0	chr1:8164862-8164862	chr1:7809086-7809086	0
SV_INS_1G004690	INS	100	chr1	7885209	7885209	1.25	31.03	1.92622e-05	0.000276598	0	0	0	0	0	0	0	chr1:7887923-7888023	0	0	0
SV_INS_1G004700	INS	122	chr1	7944177	7944177	1.33	44.83	6.49855e-08	2.6299e-06	0	0	0	0	0	0	0	0	0	0	chr1:8248266-8248388
SV_INS_1G004720	INS	870	chr1	7945770	7945770	6.67	61.11	7.46854e-05	0.00083354	0	0	0	0	0	0	0	0	0	0	chr1:8249981-8250851
SV_INS_1G004740	INS	91	chr1	7980613	7980613	3.61	36.67	1.94126e-05	0.00027824	0	0	0	0	0	0	chr1:7995533-7995624	0	0	0	0
SV_COMINS_1G002310	COMINS	57	chr1	8002969	8002986	1.18	43.33	2.90058e-08	1.3244e-06	0	0	0	0	0	0	chr1:8017865-8017939	0	chr1:8363790-8363859	0	0
SV_INS_1G004750	INS	1870	chr1	8010138	8010138	1.18	42.86	6.83272e-08	2.74257e-06	0	0	0	0	0	0	chr1:8025043-8026870	0	chr1:8370977-8372890	0	0
SV_COMINS_1G002320	COMINS	64	chr1	8010615	8010656	7.23	61.54	3.44335e-08	1.53341e-06	0	0	0	0	0	0	0	0	0	0	chr1:8315552-8315657
SV_INS_1G004760	INS	87	chr1	8021045	8021045	0	17.86	0.000732592	0.00549112	0	0	0	0	0	0	chr1:8036969-8037056	0	chr1:8383029-8383116	0	0
SV_DEL_1G005460	DEL	61	chr1	8045682	8045743	0	16.67	0.000928522	0.00645836	0	0	0	0	0	0	chr1:8061618-8061618	0	chr1:8407671-8407671	0	0
SV_INS_1G004820	INS	579.67	chr1	8115797	8115797	2.22	40	0.000599834	0.00463977	0	0	0	0	0	0	chr1:8125368-8125941	chr1:8121317-8121910	chr1:8471170-8471743	0	0
SV_COMDEL_1G001680	COMDEL	263	chr1	8116174	8116474	0	17.86	0.000841235	0.00612157	0	0	0	0	0	0	chr1:8126335-8126372	chr1:8122304-8122341	chr1:8472136-8472173	0	0
SV_INS_1G004830	INS	90.67	chr1	8122024	8122024	1.49	34.62	2.65683e-05	0.000362281	0	0	0	0	0	0	chr1:8131981-8132072	chr1:8127953-8128043	chr1:8477824-8477915	0	0
SV_INS_1G004840	INS	130	chr1	8122798	8122798	1.22	23.33	0.00036339	0.00298995	0	0	0	0	0	0	chr1:8132855-8132985	chr1:8128826-8128956	chr1:8478701-8478831	0	0
SV_INS_1G004850	INS	86	chr1	8124958	8124958	0	29.63	9.33738e-06	0.000156076	0	0	0	0	0	0	chr1:8135154-8135240	chr1:8131126-8131212	chr1:8480998-8481084	0	0
SV_DEL_1G005530	DEL	55	chr1	8126345	8126400	1.19	20	0.00126165	0.00811604	0	0	0	0	0	0	chr1:8136658-8136658	chr1:8132632-8132632	chr1:8482457-8482457	0	0
SV_COMDEL_1G001690	COMDEL	58	chr1	8130506	8130565	45.65	94.12	0.00042554	0.00343498	0	0	0	0	0	chr1:8161392-8161393	0	0	0	0	0
SV_INS_1G004870	INS	586.17	chr1	8146884	8146884	40	89.66	2.69659e-06	5.54142e-05	0	chr1:8207254-8207837	0	0	0	chr1:8177694-8178282	chr1:8155929-8156514	chr1:8153001-8153586	chr1:8502831-8503419	0	chr1:8444834-8445422
SV_INS_1G004890	INS	212.33	chr1	8171044	8171044	0	21.43	0.000186042	0.00180462	0	0	0	0	0	0	chr1:8180424-8180639	chr1:8177650-8177863	chr1:8527512-8527721	0	0
SV_INS_1G004910	INS	76	chr1	8180952	8180952	5.88	53.33	9.53668e-08	3.5391e-06	0	0	0	0	0	0	chr1:8189070-8189146	0	chr1:8536078-8536154	0	0
SV_COMINS_1G002380	COMINS	134.33	chr1	8247522	8247571	0	24.14	4.04135e-05	0.000515234	0	0	0	0	0	0	chr1:8260744-8260942	chr1:8259595-8259786	chr1:8607899-8608063	0	0
SV_DEL_1G005680	DEL	468	chr1	8272830	8273298	7.14	44.83	1.78657e-05	0.000260485	0	0	0	0	0	0	chr1:8285060-8285060	chr1:8283883-8283883	chr1:8632166-8632166	0	0
SV_DEL_1G005720	DEL	180	chr1	8316243	8316423	35.71	75	0.000392772	0.00320008	chr1:8309427-8309427	chr1:8376714-8376714	0	0	0	chr1:8346429-8346429	chr1:8328564-8328564	chr1:8327173-8327173	chr1:8675660-8675660	0	chr1:8613489-8613489
SV_INS_1G005010	INS	65	chr1	8359347	8359347	0	36.67	7.67753e-08	2.95875e-06	0	0	0	0	0	0	chr1:8375864-8375929	chr1:8374510-8374575	chr1:8722313-8722378	0	0
SV_INS_1G005050	INS	122.4	chr1	8392810	8392810	14.63	70	5.00367e-08	2.11181e-06	0	0	0	0	0	chr1:8422584-8422702	chr1:8409209-8409327	chr1:8408156-8408273	chr1:8755627-8755768	0	chr1:8689613-8689731
SV_INS_1G005060	INS	60.8	chr1	8397929	8397929	25	76.67	1.55491e-06	3.5816e-05	0	0	0	0	0	chr1:8427806-8427867	chr1:8414469-8414530	chr1:8413391-8413451	chr1:8760893-8760954	0	chr1:8694835-8694896
SV_COMDEL_1G001730	COMDEL	53	chr1	8399132	8399203	27.63	73.08	6.33195e-05	0.000726931	0	0	0	0	0	0	chr1:8415735-8415753	0	chr1:8762159-8762177	0	chr1:8696094-8696112
SV_INS_1G005070	INS	130	chr1	8399215	8399215	26.25	75.86	4.66964e-06	8.69742e-05	0	0	0	0	0	chr1:8429099-8429229	chr1:8415765-8415895	0	chr1:8762189-8762319	0	chr1:8696124-8696254
SV_DEL_1G005790	DEL	83	chr1	8401085	8401168	26.51	67.86	0.000196147	0.00187177	0	0	0	0	0	chr1:8431095-8431095	0	0	0	0	chr1:8698121-8698121
SV_DEL_1G005810	DEL	1240	chr1	8414180	8415420	29.27	76.67	9.53682e-06	0.000158993	0	0	0	0	0	chr1:8444420-8444420	chr1:8431122-8431122	chr1:8429900-8429900	chr1:8777547-8777547	0	chr1:8711446-8711446
SV_INS_1G005100	INS	201	chr1	8420330	8420330	23.81	66.67	0.00103089	0.00695227	0	0	0	0	0	0	chr1:8440006-8440207	chr1:8438785-8438986	0	0	0
SV_INS_1G005120	INS	111	chr1	8427249	8427249	25.42	80.95	1.39541e-05	0.000212681	0	0	0	0	0	chr1:8456400-8456511	chr1:8447191-8447302	chr1:8445957-8446068	chr1:8793654-8793765	0	chr1:8723424-8723535
SV_COMINS_1G002460	COMINS	764.2	chr1	8431439	8431440	32.86	74.07	0.000479829	0.00380955	0	0	0	0	0	chr1:8460503-8461269	chr1:8451369-8452133	chr1:8450332-8451097	chr1:8797906-8798671	0	chr1:8727527-8728293
SV_INS_1G005140	INS	62	chr1	8444726	8444726	0	21.43	0.00019688	0.00187677	0	0	0	0	0	0	chr1:8465420-8465482	chr1:8464372-8464434	chr1:8812451-8812513	0	0
SV_COMINS_1G002480	COMINS	62	chr1	8445423	8445432	0	22.22	0.000299553	0.00253436	0	0	0	0	0	0	chr1:8466179-8466250	0	chr1:8813211-8813282	0	0
SV_INS_1G005170	INS	53	chr1	8458916	8458916	10.53	51.72	1.84419e-05	0.000266658	0	0	0	0	0	0	chr1:8480181-8480234	chr1:8478788-8478841	chr1:8827160-8827213	0	0
SV_DEL_1G005830	DEL	55	chr1	8459842	8459897	12.2	50	9.27161e-05	0.00100292	0	0	0	0	0	0	chr1:8481156-8481156	0	chr1:8828135-8828135	0	0
SV_COMDEL_1G001750	COMDEL	116	chr1	8500745	8500862	0	16.67	0.000928522	0.00645836	0	0	0	0	0	0	chr1:8522643-8522644	0	chr1:8869634-8869635	0	0
SV_DEL_1G005940	DEL	592	chr1	8566983	8567575	0	17.24	0.000846047	0.00612157	0	0	0	0	0	0	chr1:8587444-8587444	chr1:8584012-8584012	chr1:8934331-8934331	0	0
SV_DEL_1G005950	DEL	2879	chr1	8569675	8572554	68.92	100	0.000158211	0.00158301	0	0	chr1:8497426-8497426	chr1:8787068-8787068	chr1:8557033-8557033	chr1:8600385-8600385	chr1:8589510-8589510	chr1:8586072-8586072	chr1:8936370-8936370	chr1:8597533-8597533	chr1:8867305-8867305
SV_COMINS_1G002500	COMINS	1418	chr1	8572995	8572997	20.29	73.08	4.34317e-06	8.17092e-05	0	0	chr1:8497867-8499301	chr1:8787509-8788943	chr1:8557474-8558908	0	chr1:8589951-8591380	chr1:8586513-8587849	chr1:8936812-8938238	chr1:8597974-8599407	chr1:8867746-8869180
SV_COMDEL_1G001780	COMDEL	115	chr1	8588275	8588394	63.41	96.55	0.000271379	0.00232731	0	0	chr1:8514526-8514530	chr1:8804172-8804176	chr1:8573985-8573989	chr1:8615917-8615921	chr1:8606531-8606535	0	chr1:8953361-8953365	chr1:8614633-8614637	chr1:8884365-8884369
SV_INS_1G005250	INS	347.5	chr1	8591323	8591323	60	96.67	6.13074e-05	0.000708946	0	0	chr1:8517472-8517820	chr1:8807120-8807468	chr1:8576902-8577249	chr1:8618835-8619182	chr1:8609489-8609837	0	chr1:8956317-8956664	chr1:8617580-8617928	chr1:8887326-8887673
SV_INS_1G005260	INS	64	chr1	8601981	8601981	23.53	73.33	2.03795e-06	4.42734e-05	0	0	0	0	0	chr1:8629790-8629854	chr1:8620605-8620669	0	chr1:8967414-8967478	0	0
SV_COMINS_1G002510	COMINS	98	chr1	8613509	8613540	0	20	0.000248191	0.00216626	0	0	0	0	0	0	chr1:8631720-8631849	0	chr1:8979087-8979216	0	0
SV_COMINS_1G002520	COMINS	66	chr1	8616130	8616140	1.3	23.08	0.000927928	0.00645836	0	0	0	0	0	0	chr1:8634520-8634596	0	chr1:8981899-8981975	0	0
SV_INS_1G005330	INS	916	chr1	8632345	8632345	52.44	89.29	0.000555222	0.0043281	0	0	chr1:8571756-8572676	chr1:8849646-8850566	0	chr1:8661287-8662207	chr1:8650730-8651643	0	chr1:9001310-9002222	chr1:8665143-8666063	chr1:8928597-8929504
SV_INS_1G005350	INS	72.5	chr1	8642124	8642124	0	20.69	0.00018801	0.00180463	0	0	0	0	0	0	chr1:8661017-8661090	0	chr1:9011598-9011670	0	0
SV_INS_1G005410	INS	64	chr1	8704107	8704107	0	50	6.47179e-11	8.49925e-09	0	0	0	0	0	0	chr1:8722963-8723027	0	chr1:9073526-9073590	0	0
SV_DEL_1G006090	DEL	1501	chr1	8720364	8721865	8.33	100	3.40217e-05	0.000450627	0	0	0	0	0	0	chr1:8739273-8739273	0	chr1:9089843-9089843	0	0
SV_INS_1G005430	INS	54	chr1	8771526	8771526	63.75	96.43	0.000472812	0.00376052	0	0	0	0	0	0	0	0	chr1:9139392-9139446	0	0
SV_DEL_1G006140	DEL	66	chr1	8785453	8785519	33.33	68.97	0.00107092	0.00716872	0	0	0	0	0	0	chr1:8802146-8802146	0	chr1:9152776-9152776	0	0
SV_INS_1G005450	INS	66	chr1	8834159	8834159	54.76	93.1	0.000103273	0.00109996	0	0	chr1:8774102-8774168	chr1:9051639-9051705	0	chr1:8863155-8863221	chr1:8849395-8849461	chr1:8848651-8848717	chr1:9200126-9200192	chr1:8867475-8867541	chr1:9123932-9123998
SV_COMINS_1G002540	COMINS	62	chr1	8836125	8836131	59.04	96.67	5.31263e-05	0.00062639	0	0	chr1:8776163-8776231	chr1:9053699-9053767	0	chr1:8865216-8865284	chr1:8851439-8851507	0	chr1:9202185-9202253	chr1:8869536-8869604	chr1:9125992-9126060
SV_INS_1G005510	INS	129.5	chr1	8952601	8952601	3.7	68.97	2.97971e-12	7.04031e-10	0	0	0	0	0	0	chr1:8948795-8948924	0	chr1:9301948-9302078	0	0
SV_INS_1G005600	INS	76.5	chr1	9054862	9054862	29.27	72.41	6.64565e-05	0.000756524	0	0	0	0	0	0	chr1:9058807-9058858	0	chr1:9407622-9407724	0	0
SV_COMINS_1G002750	COMINS	74	chr1	9065152	9065162	21.21	76.47	0.000244578	0.00214793	0	0	0	0	0	0	0	0	chr1:9417895-9417979	0	0
SV_DEL_1G006410	DEL	53.5	chr1	9065182	9065236	23.81	78.95	7.2876e-05	0.000815702	0	0	0	0	0	0	chr1:9069292-9069292	0	chr1:9417999-9417999	0	0
SV_DEL_1G006420	DEL	88	chr1	9092692	9092780	0	17.24	0.00080894	0.00591557	0	0	0	0	0	0	chr1:9100010-9100010	0	chr1:9448854-9448854	0	0
SV_DEL_1G006430	DEL	1960	chr1	9096119	9098079	26.51	63.33	0.000693207	0.00526271	0	0	0	0	0	chr1:9124420-9124420	chr1:9103370-9103370	chr1:9101773-9101773	chr1:9452215-9452215	0	0
SV_DEL_1G006500	DEL	300	chr1	9131152	9131452	25.88	60	0.00148621	0.00936246	0	0	0	0	0	chr1:9149715-9149715	chr1:9129590-9129590	chr1:9126973-9126973	chr1:9487754-9487754	0	0
SV_INS_1G005720	INS	41884	chr1	9144179	9144179	8.06	42.11	0.00144989	0.00916034	0	0	0	0	0	0	0	0	chr1:9500442-9542326	0	0
SV_COMINS_1G002900	COMINS	4615	chr1	9166478	9166490	0	23.08	0.000113693	0.00119448	0	0	0	0	0	0	0	chr1:9155803-9160430	0	0	0
SV_COMDEL_1G002180	COMDEL	617	chr1	9222235	9222861	33.78	77.78	0.000104284	0.00110833	0	0	0	0	0	chr1:9226300-9226309	0	chr1:9224610-9224619	0	0	chr1:9506271-9506280
SV_DEL_1G006680	DEL	61	chr1	9230086	9230147	0	16.67	0.000928522	0.00645836	0	0	0	0	0	0	chr1:9216896-9216896	chr1:9237790-9237790	0	0	0
SV_DEL_1G006700	DEL	2377	chr1	9236094	9238471	13.75	46.43	0.000978347	0.00669899	0	0	0	0	0	0	chr1:9224891-9224891	chr1:9245736-9245736	chr1:9591322-9591322	0	0
SV_INS_1G005880	INS	70	chr1	9274805	9274805	56.41	92	0.00132751	0.0084827	0	0	0	0	0	0	chr1:9261146-9261230	chr1:9282058-9282121	chr1:9627708-9627771	0	0
SV_DEL_1G006760	DEL	381	chr1	9301801	9302182	55.29	93.1	0.000114825	0.0012059	0	0	chr1:9237294-9237294	chr1:9589504-9589504	0	chr1:9311428-9311428	chr1:9288240-9288240	chr1:9309116-9309116	chr1:9654785-9654785	chr1:9330594-9330594	chr1:9591381-9591381
SV_COMINS_1G002970	COMINS	484.33	chr1	9324823	9324843	34.78	84.21	0.000167969	0.00166767	0	0	chr1:9259903-9260416	0	0	0	chr1:9313294-9313780	0	chr1:9679845-9680347	0	0
SV_COMINS_1G002980	COMINS	58	chr1	9345126	9345139	32.05	69.23	0.00120694	0.00783395	0	0	0	chr1:9632021-9632092	0	0	0	0	0	0	0
SV_DEL_1G006800	DEL	543	chr1	9350848	9351391	27.06	66.67	0.000176796	0.00173833	0	0	0	0	0	chr1:9359813-9359813	chr1:9339443-9339443	chr1:9357253-9357253	chr1:9705866-9705866	0	chr1:9639640-9639640
SV_COMINS_1G003020	COMINS	57.75	chr1	9443286	9443316	27.06	70	5.67142e-05	0.000662	0	0	0	0	0	chr1:9430146-9430235	0	chr1:9417062-9417146	chr1:9743840-9743929	0	chr1:9699512-9699601
SV_DEL_1G007100	DEL	65	chr1	9445822	9445887	38.82	75.86	0.00102492	0.0069198	0	0	0	chr1:9745285-9745285	0	chr1:9432661-9432661	chr1:9382506-9382506	chr1:9419547-9419547	chr1:9746293-9746293	0	chr1:9702027-9702027
SV_INS_1G006100	INS	151	chr1	9452149	9452149	47.83	91.3	0.000183091	0.00178031	0	0	0	0	0	0	0	0	chr1:9752639-9752790	0	0
SV_INS_1G006230	INS	116	chr1	9466542	9466542	22.86	61.9	0.00131836	0.00843075	0	0	0	0	0	0	chr1:9403534-9403650	0	0	0	0
SV_COMINS_1G003120	COMINS	548.33	chr1	9565423	9565433	43.06	84	0.000416396	0.00336972	0	0	0	chr1:9866200-9866761	0	0	chr1:9502720-9503283	0	chr1:9857294-9857857	0	0
SV_INS_1G006370	INS	614	chr1	9586381	9586381	24.68	67.86	7.85728e-05	0.000866912	0	0	0	chr1:9887586-9888200	0	0	0	chr1:9560737-9561351	0	0	chr1:9843349-9843963
SV_DEL_1G007360	DEL	58	chr1	9592368	9592426	29.63	76.92	2.78771e-05	0.000378315	0	0	chr1:9539309-9539309	0	0	0	chr1:9530493-9530493	0	chr1:9885046-9885046	chr1:9644599-9644599	0
SV_INS_1G006380	INS	59	chr1	9600165	9600165	9.64	41.38	0.000361751	0.00297919	0	0	chr1:9547025-9547084	0	0	0	0	0	0	chr1:9652343-9652402	chr1:9857700-9857759
SV_COMINS_1G003140	COMINS	88	chr1	9641139	9641141	0	17.24	0.000846047	0.00612157	0	0	0	0	0	0	0	0	chr1:9933524-9933614	0	0
SV_DEL_1G007400	DEL	94.33	chr1	9657833	9657928	10.98	53.85	1.71915e-05	0.000252219	0	0	0	0	0	chr1:9649926-9649926	0	chr1:9637043-9637043	0	0	chr1:9915440-9915440
SV_DEL_1G007410	DEL	409	chr1	9663159	9663568	22.35	56.67	0.00105771	0.00710394	0	0	0	0	0	0	0	0	0	chr1:9715508-9715508	0
SV_DEL_1G007550	DEL	270	chr1	9803686	9803956	23.68	71.43	1.75257e-05	0.000256565	0	0	chr1:9753163-9753163	chr1:10108015-10108015	0	0	0	chr1:9781338-9781338	0	0	0
SV_INS_1G006620	INS	52.57	chr1	9805301	9805301	40.91	94.74	1.79362e-05	0.000261372	0	0	chr1:9754279-9754332	chr1:10109132-10109185	0	chr1:9799688-9799739	chr1:9760681-9760734	chr1:9782683-9782736	chr1:10097355-10097409	chr1:9892860-9892911	0
SV_COMINS_1G003230	COMINS	75.5	chr1	9983505	9983521	26.19	66.67	0.000137631	0.00141278	0	0	0	0	0	0	0	chr1:9971158-9971254	0	0	chr1:10238183-10238272
SV_DEL_1G007720	DEL	106	chr1	9985214	9985320	7.06	44.83	1.60009e-05	0.000239226	0	0	0	0	0	chr1:9986078-9986078	chr1:9963448-9963448	chr1:9972780-9972780	0	0	chr1:10239778-10239778
SV_COMINS_1G003250	COMINS	243.4	chr1	10026430	10026437	34.12	79.31	2.91459e-05	0.000393955	0	0	chr1:9971529-9971779	chr1:10326441-10326691	0	0	chr1:10007279-10007530	0	chr1:10327776-10328027	chr1:10110102-10110352	0
SV_DEL_1G007800	DEL	734	chr1	10034345	10035079	9.76	70	9.41537e-10	7.71875e-08	0	0	0	0	0	chr1:10034978-10034978	0	chr1:10021652-10021652	0	0	chr1:10288603-10288603
SV_COMINS_1G003280	COMINS	412.83	chr1	10044303	10044310	37.65	80	9.17276e-05	0.000993416	0	0	chr1:9991951-9992371	chr1:10346880-10347300	0	chr1:10047574-10047994	0	0	chr1:10347702-10348121	chr1:10130524-10130944	chr1:10301197-10301617
SV_COMINS_1G003290	COMINS	51	chr1	10049688	10049701	46.91	86.67	0.000173841	0.00171705	0	0	0	0	0	0	0	chr1:10039585-10039649	0	0	0
SV_INS_1G006900	INS	598.17	chr1	10071986	10071986	50	92.86	3.29593e-05	0.000438487	0	0	chr1:10019783-10020392	chr1:10374719-10375328	0	chr1:10073949-10074542	0	0	chr1:10375600-10376177	chr1:10158368-10158976	chr1:10327561-10328154
SV_DEL_1G007870	DEL	310	chr1	10113200	10113510	0	16.67	0.000928522	0.00645836	0	0	0	0	0	0	chr1:10097384-10097384	chr1:10104097-10104097	chr1:10417491-10417491	0	0
SV_INS_1G006950	INS	52	chr1	10137123	10137123	20	56.67	0.000344288	0.00284663	0	0	0	0	0	0	0	0	chr1:10442652-10442704	0	0
SV_DEL_1G007930	DEL	87.5	chr1	10166358	10166450	45.71	88.89	8.27498e-05	0.000908183	0	0	chr1:10114506-10114506	chr1:10470052-10470052	0	chr1:10169056-10169056	0	chr1:10158056-10158056	0	chr1:10253681-10253681	chr1:10422295-10422295
SV_COMINS_1G003380	COMINS	594.14	chr1	10173534	10173554	47.14	100	2.14676e-07	7.00151e-06	0	0	chr1:10121452-10122042	chr1:10476996-10477585	0	0	chr1:10158953-10159628	chr1:10164990-10165629	chr1:10479377-10479977	chr1:10260750-10261336	chr1:10429345-10429932
SV_INS_1G006960	INS	52	chr1	10173913	10173913	0	34.48	7.67404e-07	1.97535e-05	0	0	0	0	0	0	chr1:10159986-10160038	0	0	0	0
SV_COMINS_1G003390	COMINS	65.83	chr1	10173914	10173917	51.9	86.21	0.00152561	0.00957943	0	0	chr1:10122409-10122478	chr1:10477953-10478022	0	0	0	chr1:10165947-10166016	chr1:10480342-10480409	chr1:10261703-10261772	chr1:10430299-10430367
SV_DEL_1G007950	DEL	198	chr1	10175130	10175328	37.65	75.86	0.000486355	0.00385797	0	0	chr1:10123658-10123658	chr1:10479203-10479203	0	0	0	chr1:10167195-10167195	0	chr1:10262952-10262952	chr1:10431547-10431547
SV_DEL_1G007960	DEL	176	chr1	10188446	10188622	34.12	86.67	5.1975e-07	1.437e-05	0	0	chr1:10136813-10136813	0	0	0	0	chr1:10180352-10180352	0	chr1:10276109-10276109	chr1:10444681-10444681
SV_COMINS_1G003410	COMINS	1807.25	chr1	10189465	10189516	34.12	89.66	1.93408e-07	6.40437e-06	0	0	chr1:10137662-10139480	0	0	0	0	chr1:10181197-10183097	0	chr1:10276956-10278855	chr1:10445526-10447347
SV_DEL_1G007970	DEL	114	chr1	10202678	10202792	54.12	100	6.06395e-07	1.62992e-05	0	0	0	0	0	0	0	chr1:10196113-10196113	0	0	0
SV_COMINS_1G003440	COMINS	57	chr1	10202765	10202774	32.94	86.21	7.21276e-07	1.8835e-05	0	0	0	0	0	0	0	0	0	chr1:10292032-10292098	0
SV_DEL_1G007980	DEL	114	chr1	10202984	10203098	40	86.21	1.27005e-05	0.000196469	0	0	0	0	0	0	chr1:10189945-10189945	0	0	0	0
SV_INS_1G007010	INS	57	chr1	10203179	10203179	50.62	90	0.000134569	0.00138399	0	0	0	0	0	0	0	0	0	chr1:10292503-10292560	0
SV_COMDEL_1G002650	COMDEL	386	chr1	10229450	10229883	34.94	75.86	0.000185963	0.00180462	0	0	0	0	0	0	0	chr1:10225186-10225233	0	0	0
SV_INS_1G007050	INS	89	chr1	10229466	10229466	22.89	70	1.04654e-05	0.000168851	0	0	chr1:10179118-10179207	0	0	0	chr1:10216113-10216202	0	chr1:10545733-10545822	chr1:10318800-10318889	0
SV_INS_1G007060	INS	483.2	chr1	10233062	10233062	45.88	93.1	3.17735e-06	6.33911e-05	0	0	chr1:10182809-10183290	0	0	0	chr1:10219825-10220309	chr1:10228366-10228851	chr1:10549472-10549957	chr1:10322534-10323015	0
SV_INS_1G007070	INS	62	chr1	10234790	10234790	0	40	2.19322e-08	1.05936e-06	0	0	0	0	0	0	0	chr1:10230555-10230617	0	chr1:10324718-10324780	0
SV_DEL_1G008050	DEL	86	chr1	10241115	10241201	44.05	96.67	8.33005e-08	3.16819e-06	0	0	chr1:10191342-10191342	0	0	0	chr1:10228313-10228313	chr1:10236971-10236971	chr1:10557900-10557900	chr1:10331156-10331156	0
SV_COMINS_1G003450	COMINS	150.5	chr1	10244931	10244950	35.14	74.07	0.000655557	0.00501558	0	0	chr1:10195041-10195210	0	0	0	0	0	0	chr1:10334855-10335025	0
SV_COMDEL_1G002670	COMDEL	58	chr1	10261174	10261237	43.42	100	3.05695e-07	9.57744e-06	0	0	0	0	0	0	0	0	chr1:10577391-10577396	0	0
SV_INS_1G007140	INS	82	chr1	10266170	10266170	35.71	80	3.62351e-05	0.000475751	0	0	chr1:10216873-10216955	chr1:10570522-10570604	0	0	0	0	0	chr1:10356728-10356810	chr1:10524344-10524426
SV_INS_1G007190	INS	5463.67	chr1	10313733	10313733	0	17.24	0.00111708	0.00738535	0	0	0	0	0	0	chr1:10285208-10290667	chr1:10302773-10308246	chr1:10614779-10620238	0	0
SV_COMINS_1G003490	COMINS	288	chr1	10322836	10322849	40.96	89.29	6.37872e-06	0.000113981	0	chr1:10377796-10378097	chr1:10272243-10272544	0	0	0	chr1:10299770-10300071	0	chr1:10629345-10629646	chr1:10411996-10412297	0
SV_INS_1G007210	INS	72	chr1	10349287	10349287	41.18	76.67	0.00123307	0.00797397	0	chr1:10404452-10404524	chr1:10298933-10299005	chr1:10657598-10657670	0	0	chr1:10325929-10326001	chr1:10341381-10341453	chr1:10654718-10654790	chr1:10438671-10438743	chr1:10607369-10607441
SV_COMDEL_1G002720	COMDEL	2679	chr1	10357065	10359751	3.53	28.57	0.000572405	0.00444477	0	0	0	0	0	0	chr1:10333732-10333739	0	0	0	0
SV_DEL_1G008210	DEL	3968	chr1	10408947	10412915	0	23.08	0.000264904	0.00228126	0	0	0	0	0	0	chr1:10387535-10387535	chr1:10403397-10403397	chr1:10720459-10720459	0	0
SV_DEL_1G008220	DEL	5419	chr1	10414394	10419813	0	17.86	0.000732592	0.00549112	0	0	0	0	0	0	chr1:10389020-10389020	chr1:10404881-10404881	chr1:10721944-10721944	0	0
SV_COMINS_1G003520	COMINS	5348	chr1	10427891	10427893	0	16.67	0.000928522	0.00645836	0	0	0	0	0	0	0	chr1:10412957-10418307	0	0	0
SV_DEL_1G008270	DEL	138	chr1	10455969	10456107	10.71	53.33	5.95673e-06	0.000107255	0	0	0	0	0	0	chr1:10424398-10424398	chr1:10439919-10439919	0	0	0
SV_INS_1G007300	INS	80	chr1	10470211	10470211	4.94	57.14	1.46003e-08	7.53797e-07	0	0	0	0	0	0	0	0	0	0	chr1:10775089-10775169
SV_COMINS_1G003540	COMINS	146.25	chr1	10473493	10473505	15.94	69.23	1.43811e-06	3.36701e-05	0	0	0	0	0	0	chr1:10441811-10441968	chr1:10457629-10457785	chr1:10774438-10774594	0	chr1:10778450-10778607
SV_INS_1G007310	INS	914.5	chr1	10473523	10473523	2	35.29	0.000733915	0.00549467	0	0	0	0	0	0	0	chr1:10457804-10458597	chr1:10774451-10775487	0	0
SV_DEL_1G008300	DEL	118	chr1	10480953	10481071	19.75	58.62	0.00025161	0.00218767	0	0	0	0	0	0	chr1:10450039-10450039	chr1:10465859-10465859	0	0	0
SV_DEL_1G008320	DEL	59	chr1	10481897	10481956	12.94	43.33	0.00114027	0.00750659	0	0	0	0	0	0	0	0	chr1:10783453-10783453	0	0
SV_INS_1G007330	INS	63	chr1	10483840	10483840	10.71	60	3.10082e-07	9.68684e-06	0	0	0	0	0	0	chr1:10452845-10452908	chr1:10467621-10467684	chr1:10785371-10785434	0	0
SV_INS_1G007340	INS	161.25	chr1	10495352	10495352	8.22	60	8.73153e-08	3.26946e-06	0	0	0	0	0	0	chr1:10464431-10464593	chr1:10479210-10479369	chr1:10797006-10797168	chr1:10592120-10592282	0
SV_COMINS_1G003570	COMINS	116	chr1	10508456	10508478	7.06	55	4.74342e-06	8.82572e-05	0	0	0	0	0	0	chr1:10477654-10477779	chr1:10492431-10492538	chr1:10810206-10810361	chr1:10605289-10605396	chr1:10814158-10814282
SV_DEL_1G008370	DEL	379	chr1	10517489	10517868	8.24	72.41	6.35511e-11	8.49925e-09	0	0	0	0	0	0	chr1:10486852-10486852	chr1:10506676-10506676	chr1:10819448-10819448	chr1:10614444-10614444	chr1:10823321-10823321
SV_COMINS_1G003580	COMINS	733	chr1	10518011	10518020	1.19	41.38	1.1531e-07	4.13733e-06	0	0	0	0	0	0	chr1:10486996-10487739	0	chr1:10819592-10820334	chr1:10614587-10615329	chr1:10823464-10824205
SV_DEL_1G008380	DEL	267	chr1	10540154	10540421	4.71	33.33	0.000186955	0.00180463	0	0	0	0	0	0	chr1:10509215-10509215	0	0	0	0
SV_INS_1G007390	INS	65	chr1	10542544	10542544	0	40	7.66699e-08	2.95875e-06	0	0	0	0	0	0	0	0	chr1:10844927-10844992	0	0
SV_DEL_1G008390	DEL	1930	chr1	10548895	10550825	1.19	62.07	1.73475e-12	4.44845e-10	0	0	0	0	0	0	chr1:10517692-10517692	chr1:10546619-10546619	chr1:10851320-10851320	chr1:10646209-10646209	chr1:10855041-10855041
SV_INS_1G007400	INS	602.33	chr1	10557706	10557706	0	17.24	0.000846047	0.00612157	0	0	0	0	0	0	chr1:10524595-10525197	chr1:10553532-10554134	chr1:10858232-10858835	0	0
SV_INS_1G007410	INS	59.8	chr1	10559807	10559807	6.17	79.31	1.12884e-13	4.73475e-11	0	0	0	0	0	0	chr1:10527282-10527341	chr1:10556214-10556276	chr1:10860921-10860980	chr1:10655186-10655245	chr1:10863998-10864058
SV_INS_1G007440	INS	1766	chr1	10597744	10597744	0	25	0.00119079	0.00777954	0	0	0	0	0	0	chr1:10542949-10544723	chr1:10571843-10573618	chr1:10875546-10877295	0	0
SV_DEL_1G008470	DEL	58	chr1	10618254	10618312	0	26.32	0.00152508	0.00957725	0	0	0	0	0	0	chr1:10564469-10564469	chr1:10593401-10593401	chr1:10897085-10897085	0	0
SV_INS_1G007490	INS	107	chr1	10666699	10666699	1.18	26.67	7.27812e-05	0.000814978	0	0	0	0	0	0	chr1:10619844-10619951	0	chr1:10952399-10952506	0	0
SV_COMINS_1G003730	COMINS	76	chr1	10679219	10679238	1.3	26.92	0.000219601	0.00199052	0	0	0	0	0	0	chr1:10632395-10632489	chr1:10661223-10661320	chr1:10964895-10964989	0	0
SV_INS_1G007580	INS	93	chr1	10729309	10729309	0	16.67	0.000970728	0.00665693	0	0	0	0	0	0	chr1:10683620-10683713	chr1:10711562-10711655	0	0	0
SV_COMINS_1G003850	COMINS	363	chr1	10802417	10802423	36.49	78.26	0.000638781	0.00489763	0	0	0	chr1:11102824-11103193	0	0	0	0	0	0	0
SV_DEL_1G008820	DEL	108	chr1	10901456	10901564	23.53	63.33	0.00022303	0.00199264	0	0	0	0	0	0	0	0	0	chr1:10978862-10978862	chr1:11234474-11234474
SV_INS_1G007980	INS	3303.67	chr1	11054914	11054914	0	20.69	0.000209792	0.00193003	0	0	0	0	0	0	chr1:10983866-10987160	0	chr1:11316031-11319340	chr1:11141741-11145049	0
SV_DEL_1G009180	DEL	180	chr1	11094243	11094423	0	40	1.40262e-08	7.29028e-07	0	0	0	0	0	0	0	chr1:11055216-11055216	0	chr1:11190181-11190181	0
SV_DEL_1G009190	DEL	180	chr1	11095272	11095452	0	26.67	9.89529e-06	0.000161024	0	0	0	0	0	0	0	0	chr1:11365085-11365085	0	0
SV_INS_1G008030	INS	415.25	chr1	11098105	11098105	5.13	44.83	4.43527e-06	8.30618e-05	0	0	0	0	0	0	chr1:11033511-11033944	chr1:11058913-11059320	chr1:11367741-11368154	chr1:11193900-11194308	0
SV_INS_1G008040	INS	907	chr1	11101236	11101236	0	43.33	2.45119e-09	1.72691e-07	0	0	0	0	0	0	chr1:11037165-11038068	chr1:11062481-11063393	chr1:11371382-11372286	chr1:11197474-11198383	0
SV_COMDEL_1G003000	COMDEL	388	chr1	11106473	11106873	0	40	1.56604e-08	7.91903e-07	0	0	0	0	0	0	0	chr1:11069541-11069553	0	chr1:11204518-11204530	0
SV_COMINS_1G003970	COMINS	124	chr1	11108301	11108304	0	27.27	4.37381e-05	0.00054819	0	0	0	0	0	0	chr1:11045986-11046113	chr1:11070955-11071082	chr1:11380212-11380339	chr1:11205937-11206064	0
SV_COMINS_1G003980	COMINS	86	chr1	11108985	11109003	0	50	6.747e-10	5.85032e-08	0	0	0	0	0	0	chr1:11046814-11046918	0	chr1:11381028-11381132	0	0
SV_INS_1G008060	INS	71.5	chr1	11109147	11109147	0	48.28	3.22812e-10	3.27085e-08	0	0	0	0	0	0	chr1:11047106-11047176	chr1:11072020-11072093	chr1:11381320-11381390	chr1:11207005-11207078	0
SV_INS_1G008070	INS	888.5	chr1	11116250	11116250	0	37.93	5.37673e-08	2.23612e-06	0	0	0	0	0	0	chr1:11054247-11055071	chr1:11079186-11080139	chr1:11388448-11389272	chr1:11214177-11215130	0
SV_DEL_1G009220	DEL	52	chr1	11128334	11128386	25.88	70	4.52171e-05	0.000563465	0	0	0	0	0	0	0	0	0	chr1:11234569-11234569	chr1:11462165-11462165
SV_INS_1G008090	INS	806	chr1	11135145	11135145	0	28.57	0.00019522	0.00186391	0	0	0	0	0	0	0	chr1:11106353-11107159	0	0	0
SV_COMDEL_1G003010	COMDEL	682	chr1	11182066	11182768	0	21.43	0.000157473	0.00157727	0	0	0	0	0	0	chr1:11128420-11128440	0	chr1:11471288-11471308	0	0
SV_COMINS_1G004000	COMINS	2546.5	chr1	11182694	11182702	0	29.63	5.02817e-06	9.2451e-05	0	0	0	0	0	0	0	chr1:11154708-11157260	0	chr1:11288355-11290912	0
SV_DEL_1G009290	DEL	833	chr1	11186833	11187666	1.18	23.33	0.000302452	0.00254388	0	0	0	0	0	0	0	chr1:11161380-11161380	0	chr1:11295080-11295080	0
SV_DEL_1G009350	DEL	67	chr1	11236773	11236840	4.71	30	0.000657805	0.00502151	0	0	0	0	0	0	0	chr1:11210356-11210356	0	chr1:11344107-11344107	chr1:11569991-11569991
SV_INS_1G008190	INS	83	chr1	11244342	11244342	55.29	90	0.000683852	0.0051995	0	0	chr1:11249985-11250068	chr1:11539281-11539364	0	chr1:11222070-11222153	chr1:11181682-11181765	chr1:11218040-11218123	chr1:11525163-11525246	chr1:11351792-11351875	chr1:11577690-11577773
SV_INS_1G008210	INS	259	chr1	11259087	11259087	0	33.33	1.7636e-05	0.000257845	0	0	0	0	0	0	chr1:11196539-11196798	0	chr1:11540031-11540290	0	0
SV_INS_1G008220	INS	62	chr1	11261776	11261776	6.25	73.33	3.8945e-12	8.56585e-10	0	0	0	0	0	chr1:11239576-11239638	chr1:11199483-11199545	chr1:11235672-11235734	chr1:11542965-11543027	chr1:11369289-11369351	chr1:11595190-11595252
SV_DEL_1G009390	DEL	62	chr1	11263444	11263506	8.24	56.67	1.80898e-07	6.07143e-06	0	0	0	0	0	chr1:11241308-11241308	0	0	0	chr1:11371021-11371021	chr1:11596922-11596922
SV_INS_1G008230	INS	191.71	chr1	11271682	11271682	56.45	95.45	0.000529482	0.00415439	0	0	chr1:11277403-11277622	chr1:11566701-11566920	0	chr1:11249464-11249618	chr1:11209494-11209715	chr1:11245676-11245896	chr1:11552966-11553121	0	chr1:11605078-11605232
SV_COMINS_1G004020	COMINS	153	chr1	11271685	11271686	5.26	84.62	1.16174e-07	4.16004e-06	0	0	0	0	0	0	0	0	0	chr1:11379180-11379334	0
SV_INS_1G008240	INS	1934	chr1	11272619	11272619	0	20	0.000222644	0.00199052	0	0	0	0	0	0	0	0	chr1:11554062-11555996	0	0
SV_INS_1G008260	INS	161.6	chr1	11285997	11285997	23.46	62.07	0.000419588	0.00339251	0	0	0	0	0	chr1:11258677-11258838	chr1:11219128-11219289	chr1:11255204-11255366	0	chr1:11388384-11388546	chr1:11614287-11614449
SV_INS_1G008330	INS	76	chr1	11337077	11337077	0	36	0.000100706	0.00107728	0	0	0	0	0	0	0	0	chr1:11616128-11616204	0	0
SV_COMDEL_1G003080	COMDEL	161	chr1	11337279	11337517	45.78	86.67	8.72184e-05	0.00095182	0	0	0	0	0	0	0	0	chr1:11616407-11616484	0	0
SV_INS_1G008350	INS	208	chr1	11350041	11350041	72.06	100	0.00122465	0.00793369	0	0	0	0	0	chr1:11322310-11322518	0	0	0	chr1:11452010-11452218	chr1:11677854-11678062
SV_INS_1G008370	INS	51.75	chr1	11351664	11351664	48.19	89.66	6.1447e-05	0.000710409	0	0	0	0	0	chr1:11323865-11323917	0	0	chr1:11630380-11630432	chr1:11453565-11453617	chr1:11679403-11679454
SV_DEL_1G009660	DEL	53	chr1	11619301	11619354	38.55	80	0.000106505	0.00112839	0	0	chr1:11466097-11466097	chr1:11747792-11747792	0	0	chr1:11384118-11384118	0	chr1:11725920-11725920	0	0
SV_DEL_1G009670	DEL	384	chr1	11628560	11628944	31.76	80	5.30603e-06	9.69255e-05	0	0	chr1:11475306-11475306	chr1:11757001-11757001	0	0	chr1:11393332-11393332	chr1:11444525-11444525	chr1:11735131-11735131	0	0
SV_COMINS_1G004130	COMINS	61	chr1	11637347	11637360	28.57	70.37	0.000195697	0.00186814	0	0	0	0	0	0	chr1:11401729-11401803	0	0	0	0
SV_COMINS_1G004140	COMINS	57	chr1	11637886	11637914	29.76	80	2.84161e-06	5.77577e-05	0	0	0	0	0	0	chr1:11402385-11402470	chr1:11453631-11453716	0	0	0
SV_INS_1G008650	INS	115	chr1	11649121	11649121	0	40.91	7.82566e-07	2.01055e-05	0	0	0	0	0	0	0	0	chr1:11755567-11755682	0	0
SV_INS_1G008660	INS	276	chr1	11649289	11649289	0	31.82	2.47514e-05	0.000340857	0	0	0	0	0	0	0	0	0	0	chr1:11822482-11822758
SV_DEL_1G009780	DEL	184	chr1	11649596	11649780	2.99	40.91	3.13208e-05	0.000419378	0	0	0	0	0	0	0	0	chr1:11756077-11756077	0	0
SV_DEL_1G009810	DEL	890	chr1	11653691	11654581	0	30	2.03454e-06	4.42456e-05	0	0	0	0	0	0	0	chr1:11464248-11464248	chr1:11759902-11759902	0	0
SV_INS_1G008680	INS	77	chr1	11654979	11654979	0	23.33	4.64648e-05	0.000565439	0	0	0	0	0	0	chr1:11416909-11416986	chr1:11464647-11464724	chr1:11760301-11760378	0	0
SV_DEL_1G009860	DEL	2781	chr1	11665714	11668495	1.18	23.33	0.000302452	0.00254388	0	0	0	0	0	0	chr1:11428357-11428357	0	0	0	0
SV_COMINS_1G004160	COMINS	454.67	chr1	11668620	11668638	1.2	44.83	2.3767e-08	1.13201e-06	0	0	0	0	0	0	chr1:11428487-11428959	chr1:11476332-11476792	chr1:11774031-11774507	0	0
SV_INS_1G008710	INS	67	chr1	11678807	11678807	13.92	58.62	8.61901e-06	0.000146237	0	0	0	0	0	0	0	0	chr1:11783892-11783959	0	0
SV_INS_1G008720	INS	68	chr1	11681981	11681981	42.86	79.31	0.00101726	0.00689075	0	0	0	0	0	0	chr1:11441586-11441654	chr1:11489385-11489453	chr1:11787162-11787230	0	0
SV_DEL_1G009870	DEL	120	chr1	11685975	11686095	0	20	0.000222644	0.00199052	0	0	0	0	0	0	0	0	chr1:11791181-11791181	0	0
SV_INS_1G008730	INS	96	chr1	11689556	11689556	0	31.03	1.5451e-06	3.56051e-05	0	0	0	0	0	0	0	chr1:11497011-11497107	chr1:11794584-11794680	0	0
SV_INS_1G008750	INS	4575	chr1	11693852	11693852	0	20	0.000222644	0.00199052	0	0	0	0	0	0	0	0	chr1:11799027-11803602	0	0
SV_DEL_1G009940	DEL	51	chr1	11715148	11715199	0	20	0.000211028	0.00193003	0	0	0	0	0	0	0	0	chr1:11821279-11821279	0	0
SV_INS_1G008840	INS	7449	chr1	11763256	11763256	0	16.67	0.000970728	0.00665693	0	0	0	0	0	0	chr1:11523611-11531233	0	chr1:11868267-11875543	0	0
SV_INS_1G008880	INS	120	chr1	11791690	11791690	0	16.67	0.00121979	0.00790504	0	0	0	0	0	0	chr1:11561123-11561238	chr1:11593005-11593135	chr1:11904134-11904249	0	0
SV_INS_1G010140	INS	1341	chr1	13955534	13955534	0	34.48	2.94305e-07	9.24737e-06	0	0	0	0	0	0	chr1:13755102-13756440	0	chr1:13566766-13568110	0	0
SV_DEL_1G011370	DEL	6844	chr1	13970101	13976945	1.23	23.81	0.00126437	0.00813257	0	0	0	0	0	0	chr1:13779723-13779723	0	chr1:13591406-13591406	0	0
SV_INS_1G010180	INS	5346	chr1	14001890	14001890	3.53	27.59	0.000717097	0.00539806	0	0	0	0	0	chr1:14122782-14128128	0	0	0	0	0
SV_DEL_1G011390	DEL	5778	chr1	14009337	14015115	5.88	40	3.54725e-05	0.000466872	0	0	0	0	0	chr1:14135590-14135590	0	0	0	0	0
SV_DEL_1G011420	DEL	100	chr1	14018867	14018967	3.85	54.55	0.00119878	0.00778566	0	0	0	0	0	chr1:14139352-14139352	0	0	0	0	0
SV_INS_1G010190	INS	82	chr1	14019116	14019116	4.05	32.14	0.000358846	0.00295842	0	0	0	0	0	chr1:14139505-14139587	0	0	0	0	0
SV_DEL_1G011430	DEL	8029	chr1	14045373	14053402	13.64	61.9	0.000241787	0.00212722	0	0	0	0	0	chr1:14165820-14165820	chr1:13852484-13852484	0	chr1:13658407-13658407	0	0
SV_DEL_1G011440	DEL	6786	chr1	14046590	14053376	96.83	61.54	4.57929e-05	0.000565439	chr1:12504113-12504113	chr1:12713951-12713951	0	0	0	0	0	0	0	0	0
SV_COMINS_1G004990	COMINS	2964	chr1	14053794	14053858	3.53	36.67	1.6054e-05	0.000239293	0	0	0	0	0	chr1:14166209-14169237	0	0	0	0	0
SV_COMINS_1G005010	COMINS	481	chr1	14053988	14054219	1.22	21.43	0.00100801	0.00687687	0	0	0	0	0	chr1:14169549-14170261	0	0	0	0	0
SV_COMDEL_1G003820	COMDEL	192	chr1	14054231	14054532	1.22	21.43	0.00100801	0.00687687	0	0	0	0	0	chr1:14170273-14170382	0	0	0	0	0
SV_COMDEL_1G003850	COMDEL	80	chr1	14056096	14056316	3.75	31.03	0.000283681	0.00241757	0	0	0	0	0	chr1:14170607-14170747	0	0	0	0	0
SV_COMINS_1G005120	COMINS	1882	chr1	14085711	14085834	9.76	47.83	0.00135246	0.00862127	0	0	0	0	0	chr1:14172269-14174274	0	0	0	0	0
SV_COMINS_1G005130	COMINS	68	chr1	14085845	14086289	3.57	42.86	1.93199e-06	4.32137e-05	0	0	0	0	0	chr1:14174285-14174797	0	0	0	0	0
SV_COMINS_1G005140	COMINS	1366	chr1	14086300	14086308	4.88	42.86	8.11647e-06	0.000139327	0	0	0	0	0	chr1:14174808-14176182	0	0	0	0	0
SV_COMINS_1G005150	COMINS	115	chr1	14086319	14086557	3.57	41.38	2.86637e-06	5.81082e-05	0	0	0	0	0	chr1:14176193-14176546	0	0	0	0	0
SV_DEL_1G011510	DEL	5854	chr1	14092703	14098557	14.81	48.15	0.00102742	0.00693148	0	0	0	0	0	chr1:14182663-14182663	0	0	0	0	0
SV_COMDEL_1G004040	COMDEL	131	chr1	14101273	14101414	3.53	36.67	1.6054e-05	0.000239293	0	0	0	0	0	chr1:14185396-14185406	0	0	0	0	0
SV_COMINS_1G005160	COMINS	324	chr1	14114246	14114346	4.76	34.48	0.000153631	0.00154594	0	0	0	0	0	chr1:14203597-14204021	0	0	0	0	0
SV_COMDEL_1G004050	COMDEL	118	chr1	14114357	14114524	3.57	31.03	0.000207834	0.00193003	0	0	0	0	0	chr1:14204032-14204081	0	0	0	0	0
SV_COMDEL_1G004060	COMDEL	1894	chr1	14114761	14116705	1.23	23.08	0.000740392	0.00553855	0	0	0	0	0	chr1:14204350-14204400	0	0	0	0	0
SV_COMINS_1G005170	COMINS	1617	chr1	14118530	14118549	3.66	41.38	3.55117e-06	6.96171e-05	0	0	0	0	0	chr1:14204653-14206289	0	0	0	0	0
SV_INS_1G010290	INS	4711	chr1	14118894	14118894	1.18	27.59	5.7831e-05	0.000672482	0	0	0	0	0	0	chr1:13923591-13928307	0	chr1:13728537-13733243	0	0
SV_DEL_1G011530	DEL	166	chr1	14119570	14119736	3.57	37.93	1.27017e-05	0.000196469	0	0	0	0	0	chr1:14208008-14208008	0	0	0	0	0
SV_INS_1G010300	INS	7920	chr1	14119973	14119973	3.53	31.03	0.000192589	0.00184269	0	0	0	0	0	chr1:14208246-14216166	0	0	0	0	0
SV_INS_1G010310	INS	71	chr1	14123303	14123303	4.82	40	1.53755e-05	0.000230833	0	0	0	0	0	chr1:14219487-14219558	0	0	0	0	0
SV_INS_1G010320	INS	134	chr1	14133175	14133175	15.29	50	0.000350157	0.00289162	0	0	0	0	0	chr1:14229440-14229574	0	0	0	0	0
SV_COMDEL_1G004090	COMDEL	10226	chr1	14151277	14161518	2.38	37.93	3.25666e-06	6.46398e-05	0	0	0	0	0	chr1:14246947-14246962	0	0	0	0	0
SV_INS_1G010330	INS	150	chr1	14225335	14225335	1.79	33.33	0.00120915	0.00784453	0	0	0	0	0	0	0	0	chr1:13842652-13842802	0	0
SV_INS_1G010380	INS	706	chr1	14272472	14272472	26.67	69.57	0.000779321	0.00578578	0	0	0	0	0	0	0	chr1:13092918-13093624	0	0	0
SV_DEL_1G011790	DEL	491	chr1	14332174	14332665	57.65	20	0.000540605	0.00422879	0	0	0	0	chr1:13465392-13465392	chr1:12923243-12923243	0	0	0	0	0
SV_INS_1G010620	INS	120.67	chr1	14440718	14440718	0	31.58	0.000361884	0.00297937	0	0	0	0	0	0	chr1:14146046-14146167	0	chr1:13963020-13963140	0	chr1:13452312-13452433
SV_INS_1G010640	INS	81	chr1	14463095	14463095	0	30.43	5.41261e-05	0.00063693	0	0	0	0	0	0	chr1:14168513-14168594	0	chr1:13985478-13985559	0	0
SV_DEL_1G011980	DEL	252	chr1	14466638	14466890	0	24.14	4.04135e-05	0.000515234	0	0	0	0	0	0	chr1:14172133-14172133	0	0	0	0
SV_INS_1G010670	INS	75	chr1	14475900	14475900	25.49	80	3.8764e-05	0.000502373	0	0	chr1:13863681-13863756	0	0	chr1:14472704-14472779	chr1:14181119-14181194	chr1:13225079-13225154	chr1:13995344-13995419	chr1:13508175-13508250	0
SV_COMINS_1G005310	COMINS	160.33	chr1	14482543	14482558	33.77	70.37	0.00140734	0.00891964	0	0	chr1:13870359-13870535	0	0	chr1:14479384-14479560	chr1:14187739-14187914	chr1:13231725-13231901	chr1:14001959-14002132	chr1:13514819-13514995	0
SV_INS_1G010700	INS	96	chr1	14485871	14485871	0	22.22	0.00019508	0.00186322	0	0	0	0	0	0	chr1:14191113-14191209	0	chr1:14005338-14005434	0	0
SV_INS_1G010720	INS	61	chr1	14499677	14499677	6.02	50	6.03212e-07	1.62217e-05	0	0	0	0	0	0	chr1:14204995-14205060	0	chr1:14019182-14019239	0	0
SV_DEL_1G012010	DEL	65	chr1	14513809	14513874	0	21.43	0.000157473	0.00157727	0	0	0	0	0	0	0	0	0	0	chr1:13525549-13525549
SV_DEL_1G012060	DEL	86	chr1	14557245	14557331	1.18	50	8.89871e-10	7.3285e-08	0	0	0	0	0	0	chr1:14260919-14260919	chr1:13320469-13320469	chr1:14079708-14079708	0	0
SV_COMINS_1G005320	COMINS	762.29	chr1	14596743	14596780	49.38	96.55	1.5661e-06	3.5997e-05	0	chr1:13172529-13173336	0	chr1:13313388-13314195	0	chr1:14589121-14589928	chr1:14295490-14296298	chr1:13360779-13361553	chr1:14114272-14115079	chr1:13628872-13629657	0
SV_COMINS_1G005330	COMINS	169.14	chr1	14596791	14597179	50	96.67	1.49526e-06	3.48494e-05	0	chr1:13173349-13173910	0	chr1:13314208-13314769	0	chr1:14589941-14590502	chr1:14296311-14296871	chr1:13361564-13362086	chr1:14115092-14115652	chr1:13629670-13630233	0
SV_COMINS_1G005340	COMINS	92.14	chr1	14597192	14597313	54.76	96.55	2.18795e-05	0.000307956	0	chr1:13173923-13174136	0	chr1:13314782-13314995	0	chr1:14590515-14590728	chr1:14296884-14297097	chr1:13362099-13362313	chr1:14115665-14115878	chr1:13630246-13630459	0
SV_DEL_1G012130	DEL	1931	chr1	14614734	14616665	56.47	100	3.38469e-06	6.69109e-05	0	chr1:13191238-13191238	0	chr1:13332097-13332097	0	chr1:14607833-14607833	chr1:14314213-14314213	0	chr1:14133006-14133006	chr1:13647784-13647784	chr1:13625693-13625693
SV_DEL_1G012160	DEL	55	chr1	14619386	14619441	52.38	100	5.13549e-07	1.42204e-05	0	chr1:13193945-13193945	0	chr1:13334804-13334804	0	chr1:14610540-14610540	chr1:14316920-14316920	chr1:13385392-13385392	chr1:14135713-14135713	chr1:13650503-13650503	chr1:13628394-13628394
SV_INS_1G010840	INS	85	chr1	14619513	14619513	4.76	37.93	3.97487e-05	0.000512677	0	0	0	0	0	0	0	0	0	chr1:13650572-13650657	0
SV_INS_1G010870	INS	11718	chr1	14640529	14640529	59.62	100	0.000333574	0.00277288	0	chr1:13213886-13225604	0	0	0	0	0	0	0	0	0
SV_INS_1G010890	INS	3800	chr1	14768523	14768523	0	25	6.41167e-05	0.000734059	0	0	0	0	0	0	0	0	0	chr1:13686837-13690637	0
SV_DEL_1G012240	DEL	105	chr1	14779209	14779314	27.87	78.26	4.503e-05	0.000562038	0	0	0	0	0	0	0	0	0	chr1:13701338-13701338	0
SV_INS_1G010920	INS	1611.75	chr1	14808425	14808425	1.89	33.33	0.000249732	0.00217449	0	0	0	0	0	0	chr1:14385493-14387115	chr1:13454312-13455921	chr1:14204580-14206188	chr1:13730743-13732351	0
SV_COMINS_1G005490	COMINS	1498	chr1	14907718	14908377	4	50	0.00144339	0.0091225	0	0	0	0	0	0	0	0	0	chr1:13836510-13838667	0
SV_COMDEL_1G004590	COMDEL	310	chr1	14947752	14948133	2.78	36.36	0.00112774	0.00744491	0	chr1:13853870-13853941	0	0	0	0	0	0	0	0	0
SV_INS_1G011530	INS	114	chr1	15212377	15212377	0	25	0.000253648	0.00220256	0	0	0	0	0	0	0	0	0	chr1:14145989-14146103	0
SV_COMINS_1G006820	COMINS	6034	chr1	15233991	15234009	57.14	100	0.000103989	0.00110584	0	chr1:13246179-13252231	0	0	0	0	0	0	0	0	0
SV_COMINS_1G006830	COMINS	1365	chr1	15234020	15234114	55.84	100	0.000102609	0.00109396	0	chr1:13244709-13246168	0	0	0	0	0	0	0	0	0
SV_COMINS_1G006840	COMINS	1219	chr1	15234125	15234223	57.14	100	0.000103989	0.00110584	0	chr1:13243381-13244698	0	0	0	0	0	0	0	0	0
SV_COMDEL_1G005450	COMDEL	340	chr1	15348096	15348449	0	17.24	0.000846047	0.00612157	0	0	0	0	0	0	0	chr1:13997290-13997303	0	0	0
SV_COMINS_1G007290	COMINS	333.33	chr1	15352226	15352312	0	21.43	0.000149112	0.00150803	0	0	0	0	0	0	chr1:14954211-14954630	chr1:14001822-14002239	chr1:14712601-14713023	0	0
SV_DEL_1G013060	DEL	114	chr1	15352437	15352551	0	21.43	0.000157473	0.00157727	0	0	0	0	0	0	chr1:14954755-14954755	chr1:14002364-14002364	chr1:14713148-14713148	0	0
SV_DEL_1G013080	DEL	4826	chr1	15360268	15365094	0	70	0.000249636	0.002174	0	0	0	0	0	0	0	chr1:14010283-14010283	chr1:14721069-14721069	0	0
SV_COMDEL_1G005490	COMDEL	69	chr1	15413258	15413335	4.76	31.03	0.000556286	0.00433328	0	0	0	0	0	0	chr1:15016126-15016134	chr1:14064131-14064139	chr1:14774928-14774936	0	0
SV_DEL_1G013160	DEL	82	chr1	15438147	15438229	0	31.82	5.36856e-05	0.000632158	0	0	0	0	0	0	chr1:15040773-15040773	chr1:14088891-14088891	chr1:14799675-14799675	0	0
SV_INS_1G011850	INS	125	chr1	15452792	15452792	2.74	32	0.000213827	0.00195102	0	0	0	0	0	0	0	0	0	chr1:14423705-14423830	0
SV_INS_1G011880	INS	75	chr1	15495818	15495818	3.57	38.46	2.01348e-05	0.000286618	0	0	0	0	0	0	0	chr1:14143247-14143322	0	0	0
SV_DEL_1G013270	DEL	261	chr1	15529956	15530217	36.47	72.41	0.00108101	0.00720589	0	0	0	chr1:14158968-14158968	0	chr1:15464462-15464462	chr1:15123749-15123749	0	chr1:14882661-14882661	chr1:14496429-14496429	chr1:14482032-14482032
SV_INS_1G011920	INS	60.14	chr1	15568281	15568281	38.82	76.67	0.000547177	0.00427402	0	0	0	chr1:14190328-14190388	0	chr1:15495823-15495883	chr1:15155329-15155389	chr1:14204605-14204665	chr1:14914209-14914270	chr1:14527783-14527843	chr1:14513391-14513451
SV_DEL_1G013330	DEL	144	chr1	15602153	15602297	43.53	80	0.000617892	0.00475836	0	chr1:14188519-14188519	0	chr1:14224549-14224549	0	chr1:15535311-15535311	chr1:15189269-15189269	chr1:14238536-14238536	chr1:14948150-14948150	chr1:14567266-14567266	chr1:14552887-14552887
SV_INS_1G011960	INS	74	chr1	15616287	15616287	0	25	0.001281	0.00822823	0	0	0	0	0	0	chr1:15203226-15203300	chr1:14252716-14252790	0	0	0
SV_INS_1G011980	INS	52	chr1	15625627	15625627	0	28.57	2.15064e-05	0.000303191	0	0	0	0	0	0	chr1:15212736-15212788	chr1:14262279-14262331	chr1:14971895-14971947	0	0
SV_COMDEL_1G005520	COMDEL	363.33	chr1	15628669	15629038	0	37.5	0.000444655	0.00357223	0	0	0	0	0	0	chr1:15215793-15215798	chr1:14265382-14265387	chr1:14974957-14974968	0	0
SV_DEL_1G013360	DEL	329	chr1	15630003	15630332	0	23.08	0.000143058	0.00146004	0	0	0	0	0	0	chr1:15216686-15216686	0	chr1:14975948-14975948	0	0
SV_DEL_1G013370	DEL	74	chr1	15630340	15630414	1.27	21.43	0.00118678	0.00775616	0	0	0	0	0	0	chr1:15216693-15216693	chr1:14266282-14266282	chr1:14975955-14975955	0	0
SV_INS_1G011990	INS	146	chr1	15647693	15647693	0	35.71	0.00030938	0.00259811	0	0	0	0	0	0	0	chr1:14283578-14283724	0	0	0
SV_DEL_1G013420	DEL	253	chr1	15654231	15654484	0	16.67	0.000928522	0.00645836	0	0	0	0	0	0	0	0	0	0	chr1:14604734-14604734
SV_INS_1G012000	INS	60.67	chr1	15654415	15654415	0	16.67	0.000928522	0.00645836	0	0	0	0	0	0	chr1:15240759-15240819	chr1:14290485-14290546	chr1:14998030-14998091	0	0
SV_INS_1G012010	INS	63	chr1	15674767	15674767	1.18	50	8.89871e-10	7.3285e-08	0	0	0	0	0	0	chr1:15261005-15261068	chr1:14310345-14310408	chr1:15018490-15018553	0	chr1:14625057-14625120
SV_COMDEL_1G005630	COMDEL	57	chr1	15720712	15720782	9.72	59.26	1.07552e-06	2.62487e-05	0	0	0	0	0	0	0	chr1:14356115-14356128	0	0	0
SV_INS_1G012060	INS	64	chr1	15725704	15725704	21.18	62.07	0.00012628	0.0013107	0	0	0	0	0	0	chr1:15311775-15311839	chr1:14361047-14361111	chr1:15069278-15069342	0	chr1:14676024-14676088
SV_INS_1G012070	INS	364.86	chr1	15734300	15734300	34.52	83.33	4.32578e-06	8.15134e-05	0	0	chr1:15067574-15067939	chr1:14356523-14356888	0	0	chr1:15320406-15320770	chr1:14369682-14370047	chr1:15077906-15078271	chr1:14698920-14699285	chr1:14684604-14684969
SV_INS_1G012080	INS	246.67	chr1	15749472	15749472	1.18	20	0.00119841	0.00778417	0	0	0	0	0	0	chr1:15335991-15336244	chr1:14385263-14385515	chr1:15093488-15093723	0	0
SV_INS_1G012090	INS	67	chr1	15755288	15755288	31.71	68.97	0.000819473	0.00598188	0	0	chr1:15088908-15088975	chr1:14377867-14377934	0	0	0	0	chr1:15099568-15099635	chr1:14720258-14720325	chr1:14705942-14706009
SV_DEL_1G013530	DEL	242	chr1	15767357	15767599	0	16.67	0.000928522	0.00645836	0	0	0	0	0	0	chr1:15354275-15354275	chr1:14403511-14403511	0	0	0
SV_INS_1G012140	INS	76	chr1	15784977	15784977	1.19	24.14	0.000264594	0.00227895	0	0	0	0	0	0	chr1:15372139-15372215	0	0	0	0
SV_COMINS_1G007440	COMINS	1291.5	chr1	15807518	15807547	2.22	38.46	0.00147327	0.00930044	0	0	0	0	0	0	chr1:15394843-15396169	0	chr1:15152282-15153597	0	0
SV_INS_1G012170	INS	64	chr1	15808455	15808455	0	34.48	3.53925e-07	1.06863e-05	0	0	0	0	0	0	chr1:15418270-15418334	0	chr1:15162333-15162397	0	0
SV_DEL_1G013560	DEL	92	chr1	15818542	15818634	32.93	84	7.31598e-06	0.000128064	0	0	0	chr1:14441509-14441509	0	0	0	chr1:14454761-14454761	0	chr1:14783466-14783466	0
SV_INS_1G012210	INS	206.25	chr1	15886687	15886687	22.5	59.26	0.000703105	0.00531548	0	0	chr1:15220669-15220878	0	0	0	chr1:15496907-15497116	chr1:14523211-14523409	chr1:15240762-15240971	0	0
SV_COMDEL_1G005650	COMDEL	216	chr1	15894193	15894588	0	23.81	0.000210738	0.00193003	0	0	0	0	0	0	0	0	chr1:15248469-15248648	0	0
SV_INS_1G012240	INS	11203	chr1	15901889	15901889	0	32	2.63988e-06	5.45176e-05	0	0	0	0	0	0	0	chr1:14546952-14558155	0	0	0
SV_INS_1G012270	INS	363.67	chr1	15906318	15906318	0	23.33	4.64648e-05	0.000565439	0	0	0	0	0	0	chr1:15516145-15516508	chr1:14567835-14568199	chr1:15254058-15254422	0	0
SV_INS_1G012290	INS	817	chr1	15922726	15922726	16.88	80.77	6.45559e-09	3.85514e-07	0	0	0	0	0	chr1:15855715-15857028	chr1:15534309-15534792	chr1:14584552-14585868	chr1:15272091-15272574	chr1:14889193-14889683	0
SV_COMINS_1G007520	COMINS	208	chr1	15922727	15922732	16.88	55.56	0.000252188	0.00219199	0	0	0	chr1:14545949-14546162	0	0	0	0	0	0	0
SV_COMDEL_1G005690	COMDEL	222.5	chr1	15922921	15923221	18.07	51.85	0.00102346	0.0069117	0	0	0	0	0	chr1:15857190-15857275	0	chr1:14586031-14586101	0	0	0
SV_DEL_1G013600	DEL	350	chr1	15941320	15941670	10.98	62.96	2.9183e-07	9.23933e-06	0	0	0	chr1:14564080-14564080	0	0	0	chr1:14604191-14604191	chr1:15291047-15291047	chr1:14908278-14908278	0
SV_INS_1G012300	INS	1592	chr1	15941417	15941417	1.22	29.63	4.37989e-05	0.00054857	0	0	0	0	0	0	0	0	0	0	chr1:14891996-14893588
SV_INS_1G012320	INS	51	chr1	15943906	15943906	1.39	27.59	0.000152778	0.00153907	0	0	0	0	0	0	chr1:15555481-15555532	0	chr1:15293267-15293318	0	0
SV_DEL_1G013610	DEL	71	chr1	15949163	15949234	9.41	70.37	1.72997e-09	1.30731e-07	0	0	0	0	0	0	0	0	0	chr1:14915837-14915837	0
SV_INS_1G012330	INS	148	chr1	15949394	15949394	13.25	71.43	1.77518e-08	8.88528e-07	0	0	0	0	0	0	0	chr1:14613583-14613641	0	chr1:14915997-14916235	0
SV_COMINS_1G007530	COMINS	135	chr1	15949419	15949425	0	36.67	8.48958e-08	3.1899e-06	0	0	0	0	0	0	0	0	chr1:15298840-15298981	0	0
SV_INS_1G012350	INS	123	chr1	15949441	15949441	11.76	70	4.40499e-09	2.80483e-07	0	0	0	0	0	0	0	0	chr1:15298997-15299120	0	0
SV_COMINS_1G007540	COMINS	56	chr1	15949579	15949588	12.05	79.31	4.703e-11	6.50502e-09	0	0	0	0	0	0	0	0	chr1:15299235-15299300	0	0
SV_INS_1G012360	INS	510	chr1	15950801	15950801	0	23.33	4.94764e-05	0.00059127	0	0	0	0	0	0	0	chr1:14615103-14615613	0	0	0
SV_COMINS_1G007550	COMINS	2237	chr1	15951121	15951124	0	17.24	0.000846047	0.00612157	0	0	0	0	0	0	0	chr1:14615933-14618173	0	0	0
SV_DEL_1G013640	DEL	103	chr1	15957763	15957866	12.05	80	1.76641e-11	3.01499e-09	0	0	0	chr1:14579429-14579429	0	0	chr1:15569659-15569659	0	0	0	0
SV_DEL_1G013650	DEL	103	chr1	15957804	15957907	8.43	51.72	2.95341e-06	5.93419e-05	0	0	0	0	0	0	0	chr1:14623679-14623679	chr1:15307446-15307446	chr1:14924645-14924645	0
SV_INS_1G012370	INS	98	chr1	15979321	15979321	7.14	86.67	5.54012e-16	6.37785e-13	0	0	0	0	0	0	0	0	chr1:15328854-15328952	0	0
SV_DEL_1G013710	DEL	72	chr1	16042120	16042192	2.78	30.43	0.000564039	0.00438799	0	0	0	0	0	0	chr1:15661253-15661253	0	chr1:15398905-15398905	chr1:15012442-15012442	0
SV_COMINS_1G007560	COMINS	66.71	chr1	16051364	16051366	12.82	72.73	0.000280744	0.00239745	0	chr1:14635928-14635997	chr1:15383518-15383586	chr1:14671556-14671625	0	chr1:15984114-15984183	chr1:15670427-15670495	0	chr1:15408106-15408175	0	chr1:15001941-15002010
SV_INS_1G012470	INS	84	chr1	16122005	16122005	1.2	24.14	0.000281471	0.0023999	0	0	0	0	0	0	chr1:15747289-15747373	0	chr1:15467472-15467556	chr1:15088298-15088382	0
SV_INS_1G012510	INS	70	chr1	16132886	16132886	1.19	23.33	0.000321366	0.0026817	0	0	0	0	0	0	chr1:15758752-15758829	0	chr1:15478961-15479024	0	0
SV_DEL_1G013940	DEL	328	chr1	16142891	16143219	1.18	20	0.00119841	0.00778417	0	0	0	0	0	0	0	0	0	chr1:15109399-15109399	0
SV_DEL_1G013950	DEL	1548	chr1	16143424	16144972	0	20	0.000211028	0.00193003	0	0	0	0	0	0	0	0	0	chr1:15109613-15109613	0
SV_DEL_1G013990	DEL	65	chr1	16146656	16146721	0	24.14	4.59544e-05	0.000565439	0	0	0	0	0	0	chr1:15764186-15764186	0	chr1:15484278-15484278	0	0
SV_DEL_1G014050	DEL	1430	chr1	16152784	16154214	13.1	44.83	0.000986214	0.00674262	0	0	0	0	0	0	0	0	chr1:15491475-15491475	0	0
SV_COMINS_1G007580	COMINS	183	chr1	16152931	16152935	11.9	44.83	0.000378093	0.00309962	0	0	0	0	0	0	0	0	0	chr1:15117365-15117552	0
SV_DEL_1G014130	DEL	65	chr1	16163308	16163373	2.35	33.33	1.81611e-05	0.000263019	0	0	0	0	0	0	0	0	0	chr1:15127026-15127026	0
SV_DEL_1G014170	DEL	358	chr1	16172343	16172701	0	27.59	7.79909e-06	0.000134519	0	0	0	0	0	0	0	0	0	chr1:15134248-15134248	0
SV_INS_1G012680	INS	364	chr1	16174356	16174356	0	20.69	0.00018801	0.00180463	0	0	0	0	0	0	0	0	chr1:15500320-15500684	0	0
SV_INS_1G012690	INS	303.33	chr1	16174710	16174710	1.19	41.38	1.1531e-07	4.13733e-06	0	0	0	0	0	0	chr1:15781230-15781594	0	chr1:15501038-15501402	chr1:15136450-15136632	0
SV_DEL_1G014220	DEL	55	chr1	16198931	16198986	27.71	0	0.000409678	0.00332629	0	chr1:14786703-14786703	0	0	0	chr1:16131974-16131974	0	0	0	0	0
SV_INS_1G012720	INS	67	chr1	16219640	16219640	0	24.14	4.04135e-05	0.000515234	0	0	0	0	0	0	chr1:15826411-15826478	0	chr1:15546191-15546258	0	0
SV_INS_1G012900	INS	73	chr1	16359377	16359377	60.24	96.43	0.000125803	0.00130775	0	chr1:14949188-14949261	chr1:15704683-15704756	chr1:14993570-14993643	chr1:15180566-15180639	chr1:16294463-16294536	0	chr1:15047419-15047492	0	chr1:15329796-15329869	chr1:15309743-15309816
SV_DEL_1G014400	DEL	148	chr1	16372557	16372705	49.15	93.75	0.00123274	0.00797397	0	0	chr1:15723501-15723501	chr1:15012400-15012400	0	0	0	chr1:15066200-15066200	0	0	0
SV_INS_1G012940	INS	98	chr1	16372724	16372724	43.55	88.24	0.00101035	0.00688417	0	0	chr1:15723522-15723620	chr1:15012421-15012519	0	0	0	chr1:15066221-15066319	0	0	0
SV_INS_1G012990	INS	2597.4	chr1	16398580	16398580	18.6	92.31	2.44056e-06	5.08868e-05	0	chr1:14984030-14986630	chr1:15747302-15750014	chr1:15036198-15038910	chr1:15215402-15218001	chr1:16329251-16331851	chr1:15996726-15999150	chr1:15088620-15091221	chr1:15716350-15718772	chr1:15364986-15367697	chr1:15344462-15347055
SV_COMDEL_1G005840	COMDEL	78	chr1	16434518	16434643	39.29	3.33	0.000117875	0.00123506	0	0	0	chr1:15075218-15075265	0	0	0	0	0	0	0
SV_COMDEL_1G005850	COMDEL	77	chr1	16451926	16452007	0	20.69	0.000198553	0.00188244	0	0	0	0	0	0	chr1:16053415-16053419	chr1:15148032-15148036	chr1:15773049-15773053	0	0
SV_COMINS_1G007680	COMINS	6837	chr1	16456041	16456068	43.21	6.9	0.000216633	0.00197362	0	0	0	chr1:15096889-15103753	0	0	0	0	0	0	0
SV_COMINS_1G007700	COMINS	452	chr1	16460702	16460709	0	46.67	4.17469e-05	0.000530111	0	0	0	0	0	0	chr1:16067999-16068458	0	0	0	0
SV_DEL_1G014560	DEL	3198	chr1	16465468	16468666	44.71	10	0.000683852	0.0051995	0	0	0	chr1:15114528-15114528	0	0	0	0	0	0	0
SV_INS_1G013180	INS	59	chr1	16485979	16485979	40	3.45	0.000114696	0.00120479	0	0	0	chr1:15131958-15132017	0	0	0	0	0	0	0
SV_INS_1G013200	INS	86.25	chr1	16521671	16521671	42.86	85.71	6.7334e-05	0.000765225	0	chr1:15113555-15113644	chr1:15882111-15882200	0	0	chr1:16458781-16458870	chr1:16130637-16130715	chr1:15226178-15226268	chr1:15849728-15849806	chr1:15491035-15491124	chr1:15473867-15473955
SV_DEL_1G014590	DEL	2830	chr1	16522942	16525772	45.88	83.33	0.000496581	0.00392757	0	chr1:15114901-15114901	chr1:15883457-15883457	0	0	chr1:16460127-16460127	chr1:16131993-16131993	chr1:15227533-15227533	chr1:15851084-15851084	chr1:15492381-15492381	chr1:15475212-15475212
SV_DEL_1G014620	DEL	86	chr1	16539163	16539249	40.48	90	1.56204e-06	3.5933e-05	0	0	chr1:15896018-15896018	0	0	0	0	0	chr1:15863814-15863814	chr1:15504964-15504964	0
SV_DEL_1G014630	DEL	68	chr1	16539225	16539293	4.88	42.86	8.11647e-06	0.000139327	0	0	0	0	0	0	0	chr1:15240354-15240354	0	0	0
SV_DEL_1G014660	DEL	559	chr1	16563182	16563741	3.51	44	1.6623e-05	0.000245982	0	0	0	0	0	0	chr1:16168597-16168597	0	chr1:15887637-15887637	0	0
SV_INS_1G013210	INS	54	chr1	16570626	16570626	4.71	43.33	2.95077e-06	5.93419e-05	0	0	0	0	0	0	chr1:16175458-16175512	0	chr1:15894551-15894605	0	0
SV_DEL_1G014680	DEL	118	chr1	16577038	16577156	0	28	3.47467e-05	0.000458994	0	0	0	0	0	0	chr1:16181912-16181912	0	0	0	0
SV_DEL_1G014700	DEL	158	chr1	16577285	16577443	0	38.1	1.1886e-06	2.85703e-05	0	0	0	0	0	0	0	chr1:15277705-15277705	0	0	0
SV_DEL_1G014710	DEL	79	chr1	16577298	16577377	14.29	60.71	4.75346e-06	8.83225e-05	0	0	chr1:15933425-15933425	0	0	0	0	0	0	chr1:15542362-15542362	chr1:15526093-15526093
SV_COMDEL_1G005860	COMDEL	226	chr1	16578495	16578728	5.19	80	2.43839e-11	3.87063e-09	0	0	0	0	0	0	chr1:16183185-16183192	0	chr1:15902308-15902315	0	0
SV_DEL_1G014730	DEL	226	chr1	16578516	16578742	9.88	54.55	2.19423e-05	0.000308532	0	0	chr1:15934454-15934454	0	0	0	0	chr1:15278745-15278745	0	chr1:15543389-15543389	chr1:15527119-15527119
SV_DEL_1G014740	DEL	248	chr1	16587032	16587280	0	75	5.09807e-17	8.35882e-14	0	0	0	0	0	0	chr1:16191785-16191785	chr1:15287042-15287042	chr1:15910902-15910902	chr1:15551694-15551694	chr1:15535421-15535421
SV_DEL_1G014750	DEL	1163	chr1	16598229	16599392	10.59	40	0.000800835	0.00591143	0	0	chr1:15953804-15953804	0	0	0	0	chr1:15297912-15297912	0	0	0
SV_INS_1G013220	INS	2309	chr1	16601625	16601625	8.43	41.38	0.000173522	0.00171515	0	0	chr1:15956033-15958342	0	0	0	0	chr1:15300148-15302457	0	0	0
SV_INS_1G013230	INS	53	chr1	16605101	16605101	10.59	89.66	5.53932e-15	4.28166e-12	0	0	chr1:15961791-15961844	0	0	0	chr1:16209540-16209593	0	chr1:15928675-15928728	0	0
SV_DEL_1G014760	DEL	158	chr1	16605886	16606044	9.41	37.93	0.000965093	0.00665693	0	0	0	0	0	0	0	chr1:15306733-15306733	0	0	0
SV_INS_1G013260	INS	151	chr1	16647818	16647818	10.84	40.74	0.00115215	0.00756653	0	0	chr1:16011314-16011465	0	0	0	chr1:16247750-16247901	chr1:15355431-15355582	chr1:15965959-15966110	0	0
SV_INS_1G013270	INS	68	chr1	16648222	16648222	9.52	88	1.67043e-13	6.69496e-11	0	0	0	0	0	0	chr1:16248305-16248373	chr1:15355986-15356054	chr1:15966514-15966582	chr1:15604646-15604714	chr1:15588353-15588421
SV_COMDEL_1G005900	COMDEL	58	chr1	16653064	16653135	0	40	1.88833e-07	6.26822e-06	0	0	0	0	0	0	0	0	0	chr1:15609643-15609656	chr1:15593350-15593363
SV_DEL_1G014860	DEL	168	chr1	16656703	16656871	18.82	53.33	0.000662716	0.00505179	0	0	chr1:16020783-16020783	0	0	0	chr1:16256883-16256883	chr1:15364918-15364918	chr1:15975094-15975094	0	0
SV_COMDEL_1G005960	COMDEL	89	chr1	16667469	16667724	1.33	63.64	4.6956e-07	1.31435e-05	0	0	chr1:16022306-16022472	0	0	0	chr1:16258447-16258613	chr1:15366449-15366615	chr1:15976633-15976799	0	0
SV_INS_1G013280	INS	153	chr1	16667768	16667768	14.12	93.1	1.07511e-14	7.86098e-12	0	0	chr1:16022516-16022669	0	0	0	chr1:16258657-16258810	chr1:15366659-15366812	chr1:15976843-15976996	chr1:15631749-15631902	chr1:15615438-15615591
SV_COMINS_1G007830	COMINS	86.5	chr1	16671264	16671286	13.1	51.72	6.28112e-05	0.000722629	0	0	chr1:16026164-16026266	0	0	0	chr1:16262300-16262408	chr1:15370309-15370409	chr1:15980486-15980594	0	0
SV_INS_1G013310	INS	62	chr1	16696876	16696876	16.47	93.33	3.59664e-14	2.00622e-11	0	0	chr1:16053750-16053812	0	0	0	chr1:16289887-16289949	chr1:15397820-15397882	chr1:16008126-16008188	chr1:15661000-15661062	chr1:15644695-15644757
SV_DEL_1G014870	DEL	182	chr1	16705807	16705989	15.29	89.66	5.47845e-13	1.75398e-10	0	0	chr1:16062746-16062746	0	0	0	chr1:16298918-16298918	chr1:15406800-15406800	chr1:16017120-16017120	chr1:15681397-15681397	chr1:15665091-15665091
SV_DEL_1G014880	DEL	90	chr1	16714674	16714764	17.65	50	0.00124445	0.00803211	0	0	chr1:16071437-16071437	0	0	0	chr1:16307611-16307611	0	chr1:16025814-16025814	0	0
SV_INS_1G013330	INS	58	chr1	16716838	16716838	11.76	73.33	6.80826e-10	5.87519e-08	0	0	chr1:16073513-16073571	0	0	0	chr1:16309687-16309745	chr1:15417658-15417716	chr1:16027887-16027945	0	chr1:15675947-15676005
SV_DEL_1G014900	DEL	146	chr1	16718158	16718304	12.94	46.67	0.000459846	0.00367625	0	0	0	0	0	0	chr1:16311033-16311033	0	0	0	0
SV_INS_1G013340	INS	73	chr1	16718304	16718304	74.12	30	4.52171e-05	0.000563465	0	0	0	0	0	chr1:16651984-16652057	0	0	0	0	0
SV_INS_1G013350	INS	94	chr1	16718869	16718869	18.07	86.67	3.16173e-11	4.79193e-09	0	0	chr1:16075402-16075496	0	0	0	0	0	0	0	0
SV_COMINS_1G007970	COMINS	31957	chr1	16719213	16719240	5.48	78.95	1.87085e-10	2.0743e-08	0	0	0	0	0	0	0	0	0	chr1:15755337-15787321	0
SV_COMDEL_1G005990	COMDEL	3912	chr1	16723009	16727051	12.66	90	7.72049e-11	9.80593e-09	0	0	chr1:16079632-16079762	0	0	0	chr1:16315729-16315859	chr1:15423657-15423787	chr1:16033877-16034007	chr1:15817482-15817612	chr1:15681944-15682074
SV_COMDEL_1G006000	COMDEL	3905.17	chr1	16727064	16731014	37.93	94.12	0.000166632	0.00165582	0	0	chr1:16079777-16079820	0	0	0	chr1:16315874-16315917	chr1:15423802-15423845	chr1:16034022-16034065	chr1:15817625-15817669	chr1:15682089-15682132
SV_COMDEL_1G006010	COMDEL	566	chr1	16731025	16731682	12.35	86.96	2.891e-11	4.43125e-09	0	0	chr1:16079831-16079922	0	0	0	chr1:16315928-16316019	chr1:15423856-15423947	chr1:16034076-16034167	chr1:15817680-15817771	chr1:15682143-15682234
SV_COMINS_1G008010	COMINS	52	chr1	16731693	16731769	14.47	96.43	4.45937e-15	3.71205e-12	0	0	chr1:16079933-16080061	0	0	0	chr1:16316030-16316158	chr1:15423958-15424086	chr1:16034178-16034306	0	chr1:15682245-15682373
SV_INS_1G013370	INS	1224.33	chr1	16738596	16738596	12.05	93.33	6.21086e-16	7.00107e-13	0	0	chr1:16086851-16088075	0	0	0	chr1:16322942-16324170	chr1:15430903-15432127	chr1:16041100-16042323	chr1:15824675-15825898	chr1:15689167-15690391
SV_INS_1G013380	INS	2387.17	chr1	16741070	16741070	3.95	70	2.41888e-06	5.05322e-05	0	0	chr1:16090518-16092910	0	0	0	chr1:16326609-16328996	chr1:15434570-15436967	chr1:16044800-16047212	chr1:15828344-15830688	chr1:15692837-15695228
SV_INS_1G013390	INS	91	chr1	16744034	16744034	14.29	92.86	3.78826e-14	2.07042e-11	0	0	chr1:16095832-16095923	0	0	0	chr1:16331939-16332030	0	chr1:16050136-16050227	chr1:15833605-15833696	chr1:15698145-15698236
SV_INS_1G013400	INS	350.83	chr1	16748271	16748271	15.58	82.76	1.75976e-10	1.98365e-08	0	0	chr1:16100153-16100504	chr1:15393396-15393747	0	0	chr1:16336253-16336604	0	chr1:16054459-16054809	chr1:15837927-15838278	chr1:15702469-15702820
SV_INS_1G013430	INS	65	chr1	16752198	16752198	20.83	82.76	9.84602e-09	5.4696e-07	0	0	chr1:16104555-16104620	chr1:15397795-15397860	0	0	chr1:16340686-16340751	0	chr1:16058758-16058823	chr1:15842349-15842414	chr1:15706827-15706892
SV_INS_1G013440	INS	231.14	chr1	16753261	16753261	18.99	75.86	7.98753e-08	3.05213e-06	0	0	chr1:16105658-16105889	chr1:15398901-15399132	0	0	chr1:16341790-16342021	chr1:15449154-15449386	chr1:16059861-16060092	chr1:15843453-15843684	chr1:15707932-15708163
SV_COMDEL_1G006030	COMDEL	81	chr1	16789138	16789229	0	20.69	0.00018801	0.00180463	0	0	0	0	0	0	chr1:16377830-16377840	0	0	0	0
SV_INS_1G013470	INS	85	chr1	16817029	16817029	2.35	30.77	0.000113467	0.00119258	0	0	0	0	0	0	chr1:16405395-16405480	chr1:15513187-15513272	chr1:16123919-16124004	0	0
SV_COMINS_1G008020	COMINS	304	chr1	16821258	16821260	0	23.33	5.99406e-05	0.00069403	0	0	0	0	0	0	0	0	chr1:16137879-16138185	0	0
SV_INS_1G013490	INS	76	chr1	16825577	16825577	1.18	30.77	2.68983e-05	0.000366411	0	0	0	0	0	0	chr1:16413995-16414071	chr1:15521796-15521872	0	0	0
SV_DEL_1G014980	DEL	943	chr1	16856982	16857925	2.38	48.28	2.49822e-08	1.1826e-06	0	0	0	0	0	0	0	chr1:15552863-15552863	0	0	0
SV_COMDEL_1G006060	COMDEL	219	chr1	16912902	16913167	1.27	51.72	1.21711e-09	9.59807e-08	0	0	0	0	0	0	0	chr1:15587266-15587312	0	0	0
SV_COMINS_1G008040	COMINS	237	chr1	16913198	16913204	10.17	56.52	2.83461e-05	0.000384199	0	0	0	0	0	0	0	chr1:15587343-15587586	0	0	0
SV_DEL_1G015070	DEL	69	chr1	16913401	16913470	30.86	66.67	0.000977359	0.00669392	0	0	0	0	0	0	0	0	chr1:16238283-16238283	0	0
SV_INS_1G013590	INS	71	chr1	16937987	16937987	0	39.29	7.72469e-08	2.96846e-06	0	0	0	0	0	0	chr1:16523368-16523439	chr1:15611966-15612037	chr1:16262778-16262849	0	0
SV_COMINS_1G008050	COMINS	113	chr1	16946586	16946594	0	31.03	2.15686e-06	4.631e-05	0	0	0	0	0	0	chr1:16531796-16531911	chr1:15620641-15620762	0	0	0
SV_INS_1G013600	INS	113	chr1	16946594	16946594	0	31.03	2.15686e-06	4.631e-05	0	0	0	0	0	0	0	0	chr1:16271452-16271565	0	0
SV_COMDEL_1G006090	COMDEL	51	chr1	16948735	16948805	0	22.73	0.000316166	0.00264934	0	0	0	0	0	0	0	0	chr1:16273717-16273736	0	0
SV_DEL_1G015160	DEL	111	chr1	16992106	16992217	6.9	72.22	4.74732e-06	8.82692e-05	0	0	0	0	0	0	chr1:16576598-16576598	chr1:15665848-15665848	chr1:16325373-16325373	0	0
SV_COMDEL_1G006120	COMDEL	285	chr1	16993972	16994395	0	21.43	0.000186042	0.00180462	0	0	0	0	0	0	chr1:16579785-16579923	chr1:15669043-15669181	chr1:16328592-16328730	0	0
SV_DEL_1G015170	DEL	261	chr1	16999453	16999714	0	17.24	0.00080894	0.00591557	0	0	0	0	0	0	chr1:16586645-16586645	chr1:15675897-15675897	chr1:16335429-16335429	0	0
SV_INS_1G013710	INS	483	chr1	17003187	17003187	0	23.08	0.000101681	0.00108664	0	0	0	0	0	0	chr1:16590093-16590576	0	chr1:16338856-16339339	0	0
SV_DEL_1G015220	DEL	61	chr1	17005175	17005236	1.18	33.33	3.66602e-06	7.10195e-05	0	0	0	0	0	0	chr1:16592560-16592560	0	chr1:16341308-16341308	0	0
SV_DEL_1G015230	DEL	60	chr1	17015001	17015061	4.41	40	0.0002096	0.00193003	0	0	0	chr1:15661661-15661661	0	0	0	0	0	0	0
SV_INS_1G013720	INS	875	chr1	17017661	17017661	7.06	50	1.38383e-06	3.24979e-05	0	0	0	chr1:15664256-15665123	0	0	chr1:16604957-16605824	chr1:15693947-15694830	chr1:16353719-16354602	0	0
SV_DEL_1G015260	DEL	483	chr1	17028410	17028893	3.75	34.48	7.52392e-05	0.000839029	0	0	0	0	0	0	0	0	chr1:16365287-16365287	0	0
SV_DEL_1G015280	DEL	195	chr1	17035988	17036183	7.06	50	1.38383e-06	3.24979e-05	0	0	0	0	0	0	0	chr1:15713003-15713003	0	0	0
SV_DEL_1G015310	DEL	1222	chr1	17075209	17076431	14.29	46.67	0.000684016	0.0051995	0	0	0	0	0	0	chr1:16662258-16662258	0	chr1:16427829-16427829	0	0
SV_COMINS_1G008200	COMINS	423	chr1	17137820	17137834	0	31.03	1.98198e-06	4.4138e-05	0	0	0	0	0	0	chr1:16733430-16733867	chr1:15831700-15832137	chr1:16489187-16489624	0	0
SV_COMINS_1G008350	COMINS	7425	chr1	17260097	17260117	0	18.52	0.000796618	0.00588914	0	0	0	0	0	0	chr1:16882490-16889947	chr1:15981094-15988531	chr1:16649171-16656612	0	0
SV_DEL_1G015570	DEL	4378	chr1	17267021	17271399	0	24.14	4.04135e-05	0.000515234	0	0	0	0	0	0	chr1:16910783-16910783	chr1:16008201-16008201	chr1:16678813-16678813	0	0
SV_COMINS_1G008460	COMINS	55	chr1	17323585	17323586	0	16.67	0.00147582	0.00931249	0	0	0	0	0	0	chr1:16974026-16974082	chr1:16097017-16097073	0	0	0
SV_DEL_1G015650	DEL	58.2	chr1	17334952	17335005	14.55	73.91	7.61212e-07	1.97529e-05	chr1:15722933-15722933	0	0	0	0	0	0	chr1:16108389-16108389	chr1:16743476-16743476	chr1:16444704-16444704	chr1:16282547-16282547
SV_INS_1G014360	INS	54	chr1	17467191	17467191	0	20.69	0.000198553	0.00188244	0	0	0	0	0	0	chr1:17108857-17108911	chr1:16221760-16221814	chr1:16857695-16857749	0	0
SV_INS_1G014370	INS	9619	chr1	17473869	17473869	0	16.67	0.000928522	0.00645836	0	0	0	0	0	0	0	0	0	chr1:16582567-16592186	0
SV_DEL_1G015840	DEL	88	chr1	17479111	17479199	2.38	23.33	0.00117294	0.00768148	0	0	0	0	0	0	0	0	0	chr1:16597427-16597427	0
SV_DEL_1G015930	DEL	1565.33	chr1	17516644	17518209	0	33.33	4.41458e-07	1.24796e-05	0	0	0	0	0	0	chr1:17171987-17171987	0	chr1:16907069-16907069	0	chr1:16465413-16465413
SV_DEL_1G015940	DEL	61	chr1	17518872	17518933	0	20.69	0.000178115	0.00173833	0	0	0	0	0	0	0	0	chr1:16907732-16907732	0	chr1:16466068-16466068
SV_DEL_1G015950	DEL	5244	chr1	17521404	17526648	0	31.03	1.82271e-06	4.1041e-05	0	0	0	0	0	0	chr1:17185051-17185051	0	chr1:16915042-16915042	0	chr1:16473354-16473354
SV_INS_1G014480	INS	1469	chr1	17580628	17580628	0	16.67	0.000928522	0.00645836	0	0	0	0	0	0	chr1:17240056-17241518	chr1:16337722-16339191	chr1:16970052-16971528	0	0
SV_DEL_1G016080	DEL	60	chr1	17631414	17631474	0	17.24	0.000846047	0.00612157	0	0	0	0	0	0	0	chr1:16390076-16390076	chr1:17022503-17022503	0	0
SV_INS_1G014520	INS	80	chr1	17634696	17634696	1.19	27.59	6.2069e-05	0.000715459	0	0	0	0	0	0	0	chr1:16393287-16393367	0	0	0
SV_INS_1G014530	INS	1502	chr1	17638368	17638368	0	17.24	0.000846047	0.00612157	0	0	0	0	0	0	0	chr1:16397005-16398493	chr1:17029484-17031000	0	0
SV_DEL_1G016100	DEL	3913	chr1	17645027	17648940	0	17.24	0.000846047	0.00612157	0	0	0	0	0	0	0	chr1:16405133-16405133	chr1:17037620-17037620	0	0
SV_INS_1G014560	INS	10618	chr1	17660505	17660505	20.24	58.62	0.000275874	0.00236145	0	0	0	chr1:16284150-16284203	0	0	0	chr1:16416707-16416760	chr1:17049181-17049234	chr1:16776053-16828931	chr1:16604661-16604714
SV_COMINS_1G008570	COMINS	119	chr1	17665143	17665197	0	17.24	0.000926581	0.00645836	0	0	0	0	0	0	0	0	0	chr1:16833478-16833651	0
SV_COMDEL_1G006500	COMDEL	664	chr1	17690796	17691468	1.22	20.69	0.00119282	0.00778056	0	0	0	0	0	0	0	0	0	chr1:16840743-16840751	0
SV_DEL_1G016180	DEL	150	chr1	17714267	17714417	1.28	20.69	0.00148076	0.00933795	0	0	0	0	0	0	0	0	0	chr1:16863219-16863219	0
SV_INS_1G014630	INS	984.33	chr1	17734195	17734195	0	16.67	0.000928522	0.00645836	0	0	0	0	0	0	chr1:17374993-17375978	chr1:16472856-16473841	chr1:17105130-17106113	0	0
SV_COMINS_1G008590	COMINS	66	chr1	17738584	17738620	0	16.67	0.000928522	0.00645836	0	0	0	0	0	0	chr1:17380359-17380461	chr1:16477989-16478091	chr1:17110494-17110596	0	0
SV_COMDEL_1G006530	COMDEL	340	chr1	17740590	17740932	0	22.73	0.00027272	0.00233667	0	0	0	0	0	0	chr1:17385122-17385124	chr1:16482454-16482456	chr1:17115271-17115273	0	0
SV_COMDEL_1G006540	COMDEL	344	chr1	17740945	17741505	0	17.86	0.000969796	0.00665693	0	0	0	0	0	0	chr1:17385137-17385353	chr1:16482469-16482685	chr1:17115286-17115502	0	0
SV_COMDEL_1G006600	COMDEL	2895	chr1	17750465	17753497	0	20	0.000606914	0.0046865	0	0	0	0	0	0	chr1:17391045-17391182	chr1:16488420-16488557	chr1:17121198-17121335	0	0
SV_COMINS_1G008710	COMINS	4715	chr1	17754054	17754130	0	19.23	0.000537456	0.00420902	0	0	0	0	0	0	0	chr1:16489114-16493905	0	0	0
SV_COMINS_1G008720	COMINS	890	chr1	17754948	17755149	3.57	50	1.46873e-07	5.13363e-06	0	0	0	0	0	0	0	0	0	chr1:16903966-16905057	0
SV_COMINS_1G008730	COMINS	1578	chr1	17755160	17755178	3.57	44	2.76484e-06	5.65157e-05	0	0	0	0	0	0	0	0	0	chr1:16905068-16906664	0
SV_COMINS_1G008800	COMINS	1037	chr1	17758563	17758693	1.19	50	4.8081e-09	3.03561e-07	0	0	0	0	0	0	0	chr1:16497557-16498724	0	chr1:16913100-16914267	0
SV_INS_1G014660	INS	174	chr1	17774741	17774741	0	16.67	0.00121979	0.00790504	0	0	0	0	0	0	chr1:17407939-17408113	chr1:16513094-16513268	chr1:17138120-17138294	0	0
SV_DEL_1G016250	DEL	277	chr1	17787542	17787819	0	25	3.26831e-05	0.000435553	0	0	0	0	0	0	0	0	0	chr1:16941466-16941466	0
SV_INS_1G014690	INS	6495.71	chr1	17788078	17788078	17.78	63.16	0.000782987	0.00580821	0	chr1:16369629-16373885	chr1:17101638-17105894	chr1:16393867-16398123	0	chr1:17713480-17717736	0	0	chr1:17151597-17155851	chr1:16941743-16961680	chr1:16714485-16718740
SV_INS_1G014740	INS	80	chr1	17821979	17821979	0	20.69	0.000178115	0.00173833	0	0	0	0	0	0	0	0	0	chr1:16997986-16998066	0
SV_COMINS_1G008840	COMINS	7738	chr1	17825525	17825528	0	24.14	3.79319e-05	0.000492296	0	0	0	0	0	0	0	0	0	chr1:17001601-17009342	0
SV_COMINS_1G008850	COMINS	174	chr1	17825702	17825703	1.41	28	0.000265543	0.00228531	0	0	0	0	0	0	0	0	0	chr1:17009516-17009691	0
SV_DEL_1G016300	DEL	545	chr1	17826185	17826730	4	29.63	0.000918102	0.00645836	0	0	0	0	0	0	0	0	0	chr1:17009809-17009809	0
SV_COMINS_1G008890	COMINS	63	chr1	17868844	17868848	1.23	39.29	5.64789e-07	1.53795e-05	0	0	0	0	0	0	0	0	0	chr1:17052580-17052647	0
SV_COMDEL_1G006730	COMDEL	436	chr1	17870968	17871405	0	30	2.03454e-06	4.42456e-05	0	0	0	0	0	0	0	0	0	chr1:17054771-17054772	0
SV_COMDEL_1G006740	COMDEL	169	chr1	17897672	17897907	4.71	36.67	4.98958e-05	0.000594723	0	0	0	0	0	0	0	0	0	chr1:17068835-17068901	0
SV_COMDEL_1G006750	COMDEL	1783	chr1	17897918	17899750	1.18	34.48	2.69968e-06	5.54142e-05	0	0	0	0	0	0	0	0	0	chr1:17068912-17068961	0
SV_COMDEL_1G006760	COMDEL	637	chr1	17900881	17901534	0	30	2.03454e-06	4.42456e-05	0	0	0	0	0	0	0	0	0	chr1:17070077-17070093	0
SV_COMINS_1G008900	COMINS	148	chr1	17901736	17901812	0	33.33	4.83906e-07	1.34893e-05	0	0	0	0	0	0	0	0	0	chr1:17070295-17070519	0
SV_DEL_1G016360	DEL	2001	chr1	17902361	17904362	0	36	6.21544e-06	0.000111357	0	0	0	0	0	0	0	0	0	chr1:17071076-17071076	0
SV_DEL_1G016370	DEL	2804	chr1	17905817	17908621	0	30	2.03454e-06	4.42456e-05	0	0	0	0	0	0	0	0	0	chr1:17072528-17072528	0
SV_INS_1G014880	INS	85	chr1	17944684	17944684	0	20	0.000211028	0.00193003	0	0	0	0	0	0	0	0	0	chr1:17109261-17109346	0
SV_COMDEL_1G006770	COMDEL	172	chr1	17944969	17945164	0	24	0.000116714	0.00122409	0	0	0	0	0	0	0	0	0	chr1:17109630-17109653	0
SV_INS_1G014900	INS	2488.5	chr1	17970591	17970591	0	20	0.000248191	0.00216626	0	0	0	0	0	0	chr1:17594220-17596713	0	chr1:17332829-17335313	0	0
SV_DEL_1G016440	DEL	381	chr1	17994654	17995035	0	20	0.000222644	0.00199052	0	0	0	0	0	0	chr1:17620761-17620761	0	chr1:17359411-17359411	0	0
SV_COMDEL_1G006780	COMDEL	514	chr1	17996202	17996826	97.62	75.86	0.000973431	0.00667114	0	0	0	0	0	0	chr1:17626401-17626511	0	0	0	0
SV_INS_1G014920	INS	269	chr1	18020474	18020474	0	33.33	0.000107777	0.00113918	0	0	0	0	0	0	chr1:17650545-17650814	0	chr1:17380575-17380844	0	0
SV_INS_1G014940	INS	195	chr1	18029294	18029294	0	17.24	0.00080894	0.00591557	0	0	0	0	0	0	chr1:17659640-17659835	0	chr1:17389657-17389852	0	0
SV_INS_1G014990	INS	362.5	chr1	18080175	18080175	0	27.59	9.02676e-06	0.000151539	0	0	0	0	0	0	chr1:17710744-17711106	0	chr1:17440966-17441329	0	0
SV_COMINS_1G009010	COMINS	1176.5	chr1	18128865	18129214	0	16.67	0.000970728	0.00665693	0	0	0	0	0	0	chr1:17755147-17756663	0	chr1:17485403-17486925	0	0
SV_COMINS_1G009020	COMINS	224.5	chr1	18129227	18129240	0	21.43	0.000220845	0.00199052	0	0	0	0	0	0	chr1:17756676-17756914	0	chr1:17486938-17487175	0	0
SV_COMINS_1G009030	COMINS	2124.5	chr1	18129253	18129289	0	23.08	0.000282762	0.0024105	0	0	0	0	0	0	chr1:17756927-17759099	0	chr1:17487188-17489337	0	0
SV_INS_1G015050	INS	115.5	chr1	18157389	18157389	0	23.33	5.61943e-05	0.000657122	0	0	0	0	0	0	chr1:17785179-17785298	0	chr1:17515400-17515512	0	0
SV_DEL_1G016680	DEL	68	chr1	18243085	18243153	3.8	63.33	7.24191e-11	9.39659e-09	0	0	0	0	0	0	chr1:17866253-17866253	0	chr1:17595678-17595678	chr1:17407407-17407407	chr1:17178098-17178098
SV_DEL_1G016740	DEL	51	chr1	18250798	18250849	0	17.24	0.000970288	0.00665693	0	0	0	0	0	0	chr1:17873703-17873703	0	0	0	0
SV_DEL_1G016750	DEL	174	chr1	18252478	18252652	11.76	43.33	0.000867496	0.00625585	0	0	0	0	0	0	chr1:17875336-17875336	0	chr1:17604428-17604428	0	0
SV_COMINS_1G009060	COMINS	138	chr1	18301859	18301994	0	17.24	0.000885216	0.00634682	0	0	0	0	0	0	0	0	chr1:17645680-17645953	0	0
SV_COMINS_1G009120	COMINS	2862	chr1	18306525	18306775	0	16.67	0.000928522	0.00645836	0	0	0	0	0	0	0	0	chr1:17651051-17654163	0	0
SV_COMINS_1G009130	COMINS	6785	chr1	18308341	18308389	1.18	23.33	0.000302452	0.00254388	0	0	0	0	0	0	chr1:17925311-17932144	0	0	0	0
SV_COMINS_1G009140	COMINS	912	chr1	18308912	18309193	1.18	26.67	7.27812e-05	0.000814978	0	0	0	0	0	0	chr1:17932528-17933721	0	0	0	0
SV_COMINS_1G009150	COMINS	1203	chr1	18309205	18309289	1.18	23.33	0.000302452	0.00254388	0	0	0	0	0	0	chr1:17933733-17935020	0	0	0	0
SV_COMINS_1G009160	COMINS	1404	chr1	18309300	18309624	1.18	26.67	7.27812e-05	0.000814978	0	0	0	0	0	0	chr1:17935031-17936759	0	0	0	0
SV_COMINS_1G009170	COMINS	2909	chr1	18309669	18309671	1.18	20	0.00119841	0.00778417	0	0	0	0	0	0	chr1:17936840-17939751	0	0	0	0
SV_COMINS_1G009200	COMINS	1463	chr1	18309792	18309847	1.18	30	1.67178e-05	0.000245982	0	0	0	0	0	0	chr1:17944572-17946090	0	0	0	0
SV_COMINS_1G009210	COMINS	437.5	chr1	18309976	18309989	0	66.67	1.6358e-05	0.000242622	0	0	0	0	0	0	chr1:17946218-17946668	0	chr1:17655334-17655785	0	0
SV_DEL_1G016830	DEL	299	chr1	18311370	18311669	0	24.14	0.000208901	0.00193003	0	0	0	0	0	0	0	0	0	chr1:17473318-17473318	0
SV_DEL_1G016840	DEL	2433	chr1	18313523	18315956	1.61	33.33	0.000187937	0.00180463	0	0	0	0	0	0	chr1:17950217-17950217	0	chr1:17659338-17659338	0	0
SV_COMDEL_1G006990	COMDEL	128	chr1	18341810	18341957	2.35	23.33	0.0011063	0.00732662	0	0	0	0	0	0	0	0	0	chr1:17493806-17493825	0
SV_DEL_1G016880	DEL	61	chr1	18342185	18342246	0	26.67	9.89529e-06	0.000161024	0	0	0	0	0	0	0	0	0	chr1:17494053-17494053	0
SV_DEL_1G016890	DEL	1206	chr1	18361228	18362434	20	53.33	0.000925254	0.00645836	0	0	0	0	0	0	chr1:17986050-17986050	0	chr1:17694493-17694493	chr1:17512970-17512970	0
SV_DEL_1G016910	DEL	461	chr1	18369208	18369669	0	23.33	4.64648e-05	0.000565439	0	0	0	0	0	0	0	0	0	chr1:17519459-17519459	0
SV_DEL_1G016920	DEL	52	chr1	18376921	18376973	0	24.14	4.04135e-05	0.000515234	0	0	0	0	0	0	0	0	0	chr1:17526767-17526767	0
SV_INS_1G015220	INS	24068	chr1	18387455	18387455	0	17.24	0.00080894	0.00591557	0	0	0	0	0	0	chr1:18010241-18034656	0	chr1:17718781-17742502	0	0
SV_DEL_1G016970	DEL	54	chr1	18410523	18410577	0	26.67	9.89529e-06	0.000161024	0	0	0	0	0	0	0	0	0	chr1:17559345-17559345	0
SV_DEL_1G016980	DEL	63	chr1	18413366	18413429	13.7	61.54	7.0038e-06	0.000123317	0	0	0	0	0	0	chr1:18060413-18060413	0	chr1:17768310-17768310	0	0
SV_INS_1G015240	INS	54	chr1	18424371	18424371	3.61	53.33	8.1671e-09	4.68608e-07	0	0	0	0	0	0	0	0	0	0	chr1:17348994-17349048
SV_INS_1G015250	INS	96	chr1	18432609	18432609	40.43	86.36	0.00055207	0.0043054	0	0	chr1:17736537-17736633	chr1:17028126-17028222	0	0	chr1:18079641-18079737	0	chr1:17787559-17787655	chr1:17581403-17581499	chr1:17357292-17357388
SV_INS_1G015260	INS	208	chr1	18432791	18432791	40.43	90.48	0.000138634	0.00142084	0	0	chr1:17736827-17737031	chr1:17028416-17028620	0	0	chr1:18079930-18080134	0	chr1:17787848-17788052	chr1:17581693-17581897	chr1:17357583-17357811
SV_INS_1G015270	INS	69	chr1	18441543	18441543	4.76	36.67	5.47332e-05	0.000643094	0	0	0	0	0	0	chr1:18088712-18088781	0	chr1:17796573-17796642	chr1:17590667-17590736	0
SV_COMINS_1G009230	COMINS	129	chr1	18451569	18451574	9.23	53.33	0.000381234	0.00311913	0	0	0	0	0	0	0	0	0	0	chr1:17376555-17376689
SV_COMINS_1G009240	COMINS	165.67	chr1	18454002	18454011	17.57	54.17	0.000985996	0.00674262	0	0	chr1:17758297-17758471	chr1:17049907-17050082	0	0	0	0	0	chr1:17603183-17603358	0
SV_COMDEL_1G007010	COMDEL	684	chr1	18507351	18508061	0	20.69	0.000178115	0.00173833	0	0	0	0	0	0	chr1:18154794-18154820	0	chr1:17862728-17862754	chr1:17657430-17657456	0
SV_INS_1G015340	INS	3772	chr1	18508354	18508354	0	20	0.000211028	0.00193003	0	0	0	0	0	0	chr1:18155123-18158816	0	chr1:17863057-17866908	0	0
SV_INS_1G015390	INS	64	chr1	18625561	18625561	0	18.52	0.000796618	0.00588914	0	0	0	0	0	0	chr1:18265611-18265675	0	chr1:17973825-17973889	0	0
SV_INS_1G015420	INS	71	chr1	18653780	18653780	1.23	60.71	1.05065e-11	1.94019e-09	0	0	0	0	0	0	chr1:18293747-18293818	0	chr1:18002122-18002193	chr1:17792478-17792549	chr1:17578291-17578362
SV_INS_1G015430	INS	54	chr1	18660679	18660679	0	43.33	2.45119e-09	1.72691e-07	0	0	0	0	0	0	0	0	chr1:18009100-18009154	0	0
SV_DEL_1G017140	DEL	417	chr1	18665262	18665679	0	46.67	4.08532e-10	3.91229e-08	0	0	0	0	0	0	0	0	chr1:18013718-18013718	chr1:17803998-17803998	chr1:17589823-17589823
SV_COMDEL_1G007040	COMDEL	331	chr1	18668267	18668599	0	37.93	6.59271e-08	2.65806e-06	0	0	0	0	0	0	0	0	0	chr1:17806583-17806584	chr1:17592406-17592407
SV_DEL_1G017160	DEL	96	chr1	18677337	18677433	10.59	50	2.05034e-05	0.000291251	0	0	0	0	0	0	chr1:18317285-18317285	0	0	0	0
SV_DEL_1G017190	DEL	90	chr1	18690763	18690853	0	27.27	4.91722e-05	0.00059127	0	0	0	0	0	0	0	0	0	chr1:17828540-17828540	0
SV_INS_1G015450	INS	74	chr1	18707009	18707009	2.35	63.33	3.75266e-12	8.28756e-10	0	0	0	0	0	0	chr1:18346774-18346848	0	chr1:18054802-18054876	chr1:17844668-17844742	chr1:17630585-17630659
SV_DEL_1G017200	DEL	400	chr1	18726665	18727065	57.65	96.55	5.14459e-05	0.000611508	0	chr1:17318487-17318487	chr1:18021655-18021655	chr1:17323688-17323688	0	chr1:18667986-18667986	chr1:18366367-18366367	0	chr1:18074737-18074737	chr1:17864462-17864462	chr1:17650398-17650398
SV_INS_1G015470	INS	92.25	chr1	18749134	18749134	28.57	66.67	0.000387605	0.00316465	0	0	0	0	0	chr1:18689962-18690066	chr1:18388403-18388507	0	chr1:18096717-18096820	0	chr1:17672281-17672339
SV_COMINS_1G009290	COMINS	425	chr1	18831038	18831050	29.76	83.33	3.85989e-07	1.15067e-05	0	chr1:17422110-17422547	0	0	0	chr1:18771679-18772116	0	0	0	chr1:17968114-17968551	0
SV_DEL_1G017300	DEL	52	chr1	18833230	18833282	27.38	66.67	0.000325511	0.00271378	0	chr1:17424727-17424727	0	0	0	chr1:18774296-18774296	0	0	0	chr1:17970731-17970731	0
SV_INS_1G015540	INS	101	chr1	18858600	18858600	4.82	36.67	6.00848e-05	0.000695552	0	0	0	0	0	0	chr1:18496954-18497055	0	chr1:18206239-18206340	0	0
SV_INS_1G015550	INS	60	chr1	18864784	18864784	4.71	60	8.02925e-10	6.75643e-08	0	0	0	0	0	0	chr1:18503176-18503236	0	chr1:18212428-18212488	chr1:18001005-18001065	0
SV_COMDEL_1G007060	COMDEL	138	chr1	18866327	18866514	1.22	33.33	1.87633e-05	0.000270944	0	0	0	0	0	0	chr1:18504739-18504789	0	0	chr1:18002568-18002616	0
SV_DEL_1G017370	DEL	51	chr1	18876408	18876459	0	41.38	9.39623e-09	5.26296e-07	0	0	0	0	0	0	chr1:18513665-18513665	0	0	chr1:18011525-18011525	0
SV_DEL_1G017380	DEL	77	chr1	18878252	18878329	2.35	46.67	3.55463e-08	1.57519e-06	0	0	0	0	0	0	chr1:18515459-18515459	0	0	chr1:18013319-18013319	0
SV_DEL_1G017390	DEL	60	chr1	18893032	18893092	8.43	37.93	0.000583004	0.00452187	0	0	0	0	0	0	0	0	0	chr1:18028058-18028058	0
SV_INS_1G015560	INS	51	chr1	18897819	18897819	1.19	36.67	8.46485e-07	2.15068e-05	0	0	0	0	0	0	0	0	0	chr1:18032805-18032856	0
SV_DEL_1G017410	DEL	292	chr1	18930146	18930438	2.35	36.67	4.1445e-06	7.84626e-05	0	0	0	0	0	0	0	0	0	chr1:18065184-18065184	0
SV_INS_1G015590	INS	329	chr1	18950995	18950995	2.38	43.33	2.06244e-07	6.77041e-06	0	0	0	0	0	0	0	0	0	chr1:18082761-18083090	0
SV_COMDEL_1G007070	COMDEL	61	chr1	18954143	18954217	7.14	36.67	0.00033791	0.00280461	0	0	0	0	0	0	chr1:18592708-18592721	0	chr1:18302358-18302371	chr1:18086278-18086291	0
SV_INS_1G015600	INS	61	chr1	18961631	18961631	25	87.5	3.86599e-05	0.000501143	0	0	0	0	0	0	0	0	chr1:18309816-18309877	0	0
SV_COMDEL_1G007080	COMDEL	73	chr1	18971422	18971599	0	22.22	0.000183932	0.00178736	0	0	0	0	0	0	chr1:18609881-18609985	0	0	0	0
SV_INS_1G015650	INS	609	chr1	18997299	18997299	5.95	36.67	0.00014464	0.00147245	0	0	0	0	0	0	chr1:18639734-18640343	0	0	0	0
SV_INS_1G015660	INS	79	chr1	19015248	19015248	0	55	4.71997e-08	2.00301e-06	0	0	0	0	0	0	chr1:18658197-18658276	0	chr1:18367659-18367738	0	0
SV_INS_1G015690	INS	58	chr1	19059392	19059392	2.41	46.67	4.58139e-08	1.95493e-06	0	0	0	0	0	0	0	0	0	chr1:18191091-18191149	0
SV_INS_1G015700	INS	224	chr1	19062028	19062028	2.41	33.33	2.1625e-05	0.000304624	0	0	0	0	0	0	0	0	0	chr1:18193809-18194033	0
SV_DEL_1G017510	DEL	376	chr1	19064652	19065028	35.29	83.33	5.41493e-06	9.85489e-05	0	0	chr1:18357202-18357202	chr1:17659354-17659354	0	0	chr1:18706654-18706654	chr1:17814768-17814768	chr1:18416346-18416346	chr1:18196580-18196580	0
SV_COMINS_1G009300	COMINS	324	chr1	19138312	19138466	0	22.22	0.000163791	0.00163178	0	0	0	0	0	0	0	0	0	chr1:18268186-18268664	0
SV_COMINS_1G009310	COMINS	84	chr1	19138477	19138580	1.19	34.48	2.95355e-06	5.93419e-05	0	0	0	0	0	0	0	0	0	chr1:18268675-18268862	0
SV_COMINS_1G009320	COMINS	521	chr1	19138592	19138704	1.19	33.33	4.00708e-06	7.62345e-05	0	0	0	0	0	0	0	0	0	chr1:18268874-18269507	0
SV_COMINS_1G009330	COMINS	567	chr1	19138832	19138851	1.23	35.71	2.82623e-06	5.75315e-05	0	0	0	0	0	0	0	0	0	chr1:18269622-18270208	0
SV_INS_1G015740	INS	1234	chr1	19138871	19138871	3.7	39.29	1.20614e-05	0.000188125	0	0	0	0	0	0	0	0	0	chr1:18269662-18270896	0
SV_INS_1G015750	INS	92	chr1	19139854	19139854	1.2	34.48	3.2339e-06	6.42824e-05	0	0	0	0	0	0	0	0	0	chr1:18271879-18271971	0
SV_INS_1G015770	INS	1973.6	chr1	19150938	19150938	70	12.5	0.000761594	0.00567849	0	0	chr1:18443052-18445026	0	chr1:18045630-18047604	chr1:19100866-19102840	0	chr1:17900674-17902648	0	chr1:18283008-18284980	0
SV_DEL_1G017530	DEL	219	chr1	19150939	19151158	25	62.07	0.000543555	0.0042494	0	0	0	0	0	0	chr1:18792543-18792543	0	chr1:18502212-18502212	0	chr1:18076526-18076526
SV_DEL_1G017550	DEL	52	chr1	19176502	19176554	6.02	32.14	0.00107851	0.00719277	0	0	0	0	0	0	0	0	chr1:18527541-18527541	0	chr1:18101866-18101866
SV_INS_1G015790	INS	157	chr1	19213987	19213987	8.24	36.67	0.000656264	0.00501745	0	0	0	0	0	0	chr1:18838885-18839042	0	chr1:18548530-18548687	0	chr1:18123339-18123496
SV_DEL_1G017620	DEL	509	chr1	19222990	19223499	7.06	34.48	0.000775987	0.0057626	0	0	0	0	0	0	0	0	0	0	chr1:18132488-18132488
SV_INS_1G015800	INS	918.5	chr1	19223942	19223942	1.19	37.93	5.98595e-07	1.61055e-05	0	0	0	0	0	0	chr1:18849016-18849935	0	chr1:18558652-18559570	0	0
SV_DEL_1G017630	DEL	4799	chr1	19230291	19235090	7.06	33.33	0.00100931	0.00687793	0	0	0	0	0	0	chr1:18856259-18856259	0	0	0	0
SV_INS_1G015810	INS	198	chr1	19230810	19230810	1.18	33.33	3.66602e-06	7.10195e-05	0	0	0	0	0	0	0	0	chr1:18566411-18566609	chr1:18357037-18357235	chr1:18139412-18139610
SV_COMINS_1G009340	COMINS	5006	chr1	19235414	19235423	8.33	43.33	6.30931e-05	0.000724793	0	0	0	0	0	0	chr1:18856583-18861598	0	0	0	0
SV_DEL_1G017660	DEL	58	chr1	19236839	19236897	0	23.33	4.94764e-05	0.00059127	0	0	0	0	0	0	0	0	0	chr1:18363270-18363270	0
SV_INS_1G015820	INS	1468.67	chr1	19238337	19238337	1.37	22.22	0.00140538	0.00891037	0	0	0	0	0	0	chr1:18864390-18865840	0	chr1:18574025-18575471	0	chr1:18147024-18148534
SV_INS_1G015830	INS	55	chr1	19242610	19242610	0	33.33	4.0307e-07	1.16501e-05	0	0	0	0	0	0	0	0	0	chr1:18368902-18368957	0
SV_DEL_1G017670	DEL	99	chr1	19242623	19242722	0	31.03	1.5451e-06	3.56051e-05	0	0	0	0	0	0	0	0	0	chr1:18368970-18368970	0
SV_COMDEL_1G007140	COMDEL	818	chr1	19243206	19244029	1.18	40	1.52927e-07	5.28717e-06	0	0	0	0	0	0	0	0	0	chr1:18369453-18369458	0
SV_COMDEL_1G007150	COMDEL	300	chr1	19244041	19244342	0	40	1.40262e-08	7.29028e-07	0	0	0	0	0	0	0	0	0	chr1:18369470-18369471	0
SV_DEL_1G017680	DEL	124	chr1	19246323	19246447	2.38	57.69	7.09374e-10	6.10208e-08	0	0	0	0	0	0	0	0	0	chr1:18371447-18371447	0
SV_COMINS_1G009350	COMINS	105	chr1	19251111	19251130	3.66	79.31	2.73655e-15	2.46777e-12	0	0	0	0	0	0	chr1:18878563-18878687	0	chr1:18588192-18588316	0	0
SV_COMDEL_1G007160	COMDEL	83.5	chr1	19251268	19251357	4.82	68.97	1.09594e-11	2.01367e-09	0	0	0	0	0	0	chr1:18878844-18878850	0	chr1:18588473-18588478	0	0
SV_COMDEL_1G007170	COMDEL	310	chr1	19294022	19294354	47.56	96.55	1.15607e-06	2.79454e-05	0	chr1:17869715-17869737	chr1:18569429-18569451	chr1:17869731-17869753	0	chr1:19227582-19227604	chr1:18910284-18910306	chr1:18028159-18028181	chr1:18620051-18620073	chr1:18407770-18407792	chr1:18193331-18193353
SV_COMDEL_1G007180	COMDEL	197	chr1	19308112	19308319	20	53.33	0.000925254	0.00645836	0	0	0	0	0	0	0	0	0	chr1:18421506-18421516	0
SV_INS_1G015890	INS	61	chr1	19314320	19314320	16.67	64.71	0.00032255	0.00269075	0	0	0	0	0	0	0	0	chr1:18640144-18640205	0	0
SV_INS_1G015900	INS	52	chr1	19333407	19333407	50.59	89.66	0.000144976	0.00147448	0	chr1:17899219-17899271	0	chr1:17899250-17899302	0	0	0	0	0	0	chr1:18222800-18222852
SV_COMDEL_1G007190	COMDEL	218	chr1	19339269	19339499	8.57	45	0.000533226	0.00417952	0	0	chr1:18604797-18604809	0	0	chr1:19272715-19272727	0	chr1:18063528-18063540	0	0	0
SV_INS_1G015930	INS	69.6	chr1	19354713	19354713	28.38	81.48	2.38165e-06	4.99666e-05	0	chr1:17921849-17921920	0	chr1:17920614-17920685	0	0	chr1:18970793-18970859	0	chr1:18680628-18680697	chr1:18469319-18469390	0
SV_DEL_1G017780	DEL	358	chr1	19368473	19368831	28.57	66.67	0.000387605	0.00316465	0	0	chr1:18636096-18636096	0	0	0	0	chr1:18094830-18094830	0	chr1:18485497-18485497	chr1:18261461-18261461
SV_DEL_1G017790	DEL	58	chr1	19385761	19385819	0	22.22	0.000138203	0.00141678	0	0	0	0	0	chr1:19321201-19321201	chr1:19004228-19004228	0	chr1:18714091-18714091	0	chr1:18278349-18278349
SV_COMINS_1G009370	COMINS	55	chr1	19391411	19391414	4.94	32.14	0.000542437	0.0042425	0	0	0	0	0	chr1:19325558-19325616	0	0	0	0	0
SV_INS_1G015950	INS	84	chr1	19398489	19398489	0	17.86	0.000802997	0.00591557	0	0	0	0	0	0	chr1:19015709-19015793	0	chr1:18725518-18725602	0	0
SV_INS_1G015960	INS	67	chr1	19405177	19405177	0	17.24	0.000926581	0.00645836	0	0	0	0	0	0	chr1:19022374-19022441	0	chr1:18732160-18732227	0	0
SV_INS_1G016000	INS	320	chr1	19460870	19460870	0	33.33	4.83906e-07	1.34893e-05	0	0	0	0	0	0	chr1:19077685-19078005	0	chr1:18784071-18784391	0	0
SV_INS_1G016010	INS	745	chr1	19472501	19472501	1.23	27.59	7.70307e-05	0.000853553	0	0	0	0	0	0	chr1:19089555-19090300	0	chr1:18795936-18796681	0	0
SV_DEL_1G017930	DEL	258	chr1	19473382	19473640	0	30	2.03454e-06	4.42456e-05	0	0	0	0	0	0	chr1:19091186-19091186	0	0	0	0
SV_INS_1G016020	INS	93	chr1	19483011	19483011	3.57	43.33	9.25197e-07	2.30951e-05	0	0	0	0	0	0	chr1:19100317-19100410	0	chr1:18806884-18806977	0	0
SV_COMINS_1G009400	COMINS	307	chr1	19522749	19522755	0	24.14	4.30823e-05	0.00054135	0	0	0	0	0	0	chr1:19139736-19140082	0	chr1:18846331-18846618	0	0
SV_INS_1G016070	INS	446	chr1	19535413	19535413	0	50	1.27443e-09	9.99359e-08	0	0	0	0	0	0	chr1:19154961-19155407	0	chr1:18859569-18860015	0	0
SV_COMINS_1G009420	COMINS	228	chr1	19535424	19535427	0	52	6.37216e-10	5.57309e-08	0	0	0	0	0	0	chr1:19155418-19155652	0	chr1:18860026-18860257	0	0
SV_DEL_1G018060	DEL	236	chr1	19553022	19553258	60	100	4.33397e-06	8.15645e-05	0	0	chr1:18820148-18820148	chr1:18118834-18118834	0	chr1:19485849-19485849	chr1:19173290-19173290	chr1:18278908-18278908	chr1:18877955-18877955	chr1:18669534-18669534	chr1:18444513-18444513
SV_INS_1G016110	INS	3004.67	chr1	19555740	19555740	0	31.03	1.5451e-06	3.56051e-05	0	0	0	0	0	0	chr1:19175764-19178765	0	chr1:18880429-18883430	0	chr1:18446995-18450007
SV_COMINS_1G009430	COMINS	70	chr1	19555966	19556006	0	22.22	0.000123729	0.00128866	0	0	0	0	0	0	chr1:19178991-19179101	0	0	0	0
SV_COMINS_1G009440	COMINS	65	chr1	19557927	19557935	0	51.72	3.72128e-11	5.51636e-09	0	0	0	0	0	0	0	0	0	0	chr1:18452196-18452269
SV_INS_1G016120	INS	66	chr1	19557932	19557932	0	32.14	1.15692e-06	2.79454e-05	0	0	0	0	0	0	chr1:19181031-19181097	0	chr1:18885626-18885692	0	0
SV_COMINS_1G009450	COMINS	2545.5	chr1	19560382	19560388	0	26.67	1.06351e-05	0.000169945	0	0	0	0	0	0	chr1:19183466-19186007	0	chr1:18888061-18890627	0	0
SV_INS_1G016130	INS	73	chr1	19562323	19562323	1.19	56.67	2.53267e-11	3.96055e-09	0	0	0	0	0	0	chr1:19187935-19188008	0	chr1:18892558-18892631	0	chr1:18456474-18456547
SV_INS_1G016160	INS	8736.5	chr1	19584839	19584839	1.18	24.14	0.000248862	0.00216761	0	0	0	0	0	0	chr1:19210341-19219069	0	chr1:18915745-18924490	0	0
SV_INS_1G016170	INS	2292.5	chr1	19589476	19589476	1.18	20	0.00119841	0.00778417	0	0	0	0	0	0	chr1:19223739-19226031	0	chr1:18929168-18931461	0	0
SV_COMINS_1G009460	COMINS	65.5	chr1	19589787	19589795	1.18	20.69	0.00101921	0.00689075	0	0	0	0	0	0	chr1:19226342-19226422	0	chr1:18931778-18931839	0	0
SV_DEL_1G018120	DEL	76	chr1	19631904	19631980	0	28.57	9.53554e-06	0.000158993	0	0	0	0	0	0	chr1:19268518-19268518	0	chr1:18979016-18979016	0	0
SV_DEL_1G018130	DEL	88	chr1	19640435	19640523	8.51	56.52	2.76537e-05	0.000375472	0	0	0	0	0	0	0	0	0	0	chr1:18534150-18534150
SV_DEL_1G018140	DEL	51	chr1	19642310	19642361	0	28.57	1.03061e-05	0.000166557	0	0	0	0	0	0	0	0	0	0	chr1:18535875-18535875
SV_DEL_1G018190	DEL	152	chr1	19680828	19680980	0	23.33	6.3975e-05	0.000732726	0	0	0	0	0	0	chr1:19317922-19317922	0	chr1:19028179-19028179	0	0
SV_INS_1G016210	INS	115.5	chr1	19718613	19718613	0	21.74	0.00123323	0.00797397	0	0	0	0	0	0	chr1:19355417-19355528	0	chr1:19065640-19065760	0	0
SV_DEL_1G018260	DEL	176	chr1	19736055	19736231	1.19	20.69	0.00107359	0.00716872	0	0	0	0	0	0	0	0	0	0	chr1:18629487-18629487
SV_INS_1G016340	INS	81	chr1	19859537	19859537	64.29	100	0.000851847	0.00615776	0	0	0	0	0	0	0	0	0	chr1:18976758-18976839	chr1:18759265-18759346
SV_INS_1G016350	INS	90	chr1	19890838	19890838	0	17.24	0.000970288	0.00665693	0	0	0	0	0	0	0	0	chr1:19242190-19242280	0	0
SV_DEL_1G018430	DEL	3379	chr1	19909710	19913089	0	20	0.000211028	0.00193003	0	0	0	0	0	0	chr1:19562433-19562433	0	chr1:19261030-19261030	0	0
SV_DEL_1G018470	DEL	542	chr1	19936681	19937223	0	33.33	4.0307e-07	1.16501e-05	0	0	0	0	0	0	chr1:19585847-19585847	0	0	0	0
SV_COMINS_1G009590	COMINS	134	chr1	19941071	19941075	0	23.33	5.27132e-05	0.000622333	0	0	0	0	0	0	chr1:19589710-19589848	0	chr1:19288473-19288611	0	0
SV_DEL_1G018520	DEL	92	chr1	19978102	19978194	0	23.08	0.000151728	0.00152878	0	0	0	0	0	0	chr1:19625222-19625222	0	chr1:19323855-19323855	chr1:19093259-19093259	0
SV_INS_1G016400	INS	64	chr1	19986225	19986225	0	33.33	1.19825e-06	2.87256e-05	0	0	0	0	0	0	chr1:19633207-19633271	0	chr1:19331826-19331890	chr1:19101207-19101271	0
SV_COMDEL_1G007380	COMDEL	53	chr1	19991475	19991553	3.61	29.63	0.000517531	0.00406894	0	0	0	0	0	0	0	0	0	chr1:19106905-19106930	0
SV_COMINS_1G009630	COMINS	598	chr1	19996180	19996339	0	43.33	2.45119e-09	1.72691e-07	0	0	0	0	0	0	chr1:19644212-19644572	0	chr1:19343361-19343718	chr1:19111586-19113116	0
SV_INS_1G016410	INS	1066.5	chr1	19996180	19996180	1.18	50	1.90466e-09	1.42538e-07	0	0	0	0	0	0	chr1:19643132-19644199	0	chr1:19342282-19343348	0	0
SV_COMINS_1G009640	COMINS	95	chr1	19996351	19996353	2.38	58.62	1.08984e-10	1.3216e-08	0	0	0	0	0	0	chr1:19644583-19644680	0	chr1:19343729-19343826	0	0
SV_INS_1G016420	INS	190	chr1	19997738	19997738	1.33	65.38	6.32201e-12	1.28596e-09	0	0	0	0	0	0	chr1:19645940-19646130	0	chr1:19345085-19345275	0	0
SV_DEL_1G018570	DEL	5384	chr1	20002442	20007826	9.52	86.96	3.58582e-07	1.08148e-05	0	0	0	0	0	0	chr1:19650921-19650921	0	chr1:19350058-19350058	chr1:19118568-19118568	0
SV_INS_1G016440	INS	7330.38	chr1	20071327	20071327	15.09	57.14	0.000843936	0.00612157	0	0	chr1:19335896-19344136	chr1:18635574-18643814	0	chr1:20005309-20009230	chr1:19714633-19722945	chr1:18795480-18803721	chr1:19413699-19418910	chr1:19183070-19191309	chr1:18969986-18978225
SV_INS_1G016450	INS	83	chr1	20071549	20071549	47.62	83.33	0.000615725	0.00474505	0	0	chr1:19344358-19344441	chr1:18644036-18644119	0	chr1:20009452-20009535	chr1:19723167-19723250	chr1:18803943-18804026	chr1:19419132-19419215	chr1:19191531-19191614	chr1:18978447-18978530
SV_DEL_1G018660	DEL	61	chr1	20086728	20086789	0	35	2.03906e-05	0.000289953	0	0	0	0	0	0	chr1:19738583-19738583	0	chr1:19434526-19434526	0	0
SV_INS_1G016490	INS	561.5	chr1	20130873	20130873	0	24.14	4.30823e-05	0.00054135	0	0	0	0	0	0	chr1:19782479-19783040	0	chr1:19478413-19478975	0	0
SV_INS_1G016500	INS	51	chr1	20131527	20131527	0	26.67	1.14378e-05	0.000179641	0	0	0	0	0	0	chr1:19783698-19783749	0	chr1:19479633-19479684	0	0
SV_INS_1G016560	INS	1211	chr1	20217666	20217666	0	34.48	3.88623e-07	1.15471e-05	0	0	0	0	0	0	chr1:19870441-19871651	0	chr1:19566708-19567920	0	0
SV_COMINS_1G009720	COMINS	1831.5	chr1	20220038	20220066	0	32.14	1.25704e-06	2.99625e-05	0	0	0	0	0	0	chr1:19874021-19875886	0	chr1:19570296-19572150	0	0
SV_COMINS_1G009750	COMINS	735.5	chr1	20220204	20220314	0	25.93	2.45123e-05	0.000338166	0	0	0	0	0	0	chr1:19876670-19877515	0	chr1:19572935-19573781	0	0
SV_COMINS_1G009760	COMINS	584	chr1	20220325	20220373	0	28.57	6.07385e-06	0.000109073	0	0	0	0	0	0	chr1:19877526-19878171	0	chr1:19573792-19574411	0	0
SV_COMINS_1G009770	COMINS	103	chr1	20220384	20220587	0	25.93	2.45123e-05	0.000338166	0	0	0	0	0	0	chr1:19878182-19878489	0	chr1:19574422-19574727	0	0
SV_INS_1G016570	INS	4944	chr1	20220589	20220589	7.14	70	5.41417e-11	7.37896e-09	0	0	0	0	0	0	0	0	0	chr1:19339009-19343953	0
SV_COMINS_1G009780	COMINS	54	chr1	20220620	20220629	30.12	79.31	6.35666e-06	0.000113662	0	0	0	0	0	0	chr1:19878522-19878585	0	0	chr1:19343984-19344047	0
SV_COMINS_1G009790	COMINS	744.33	chr1	20223875	20223879	5.88	68.97	3.39612e-11	5.09013e-09	0	0	0	0	0	0	chr1:19881827-19882575	0	chr1:19578059-19578807	chr1:19347297-19348046	0
SV_DEL_1G018750	DEL	4367	chr1	20227009	20231376	5.88	36.67	0.000132131	0.00136276	0	0	0	0	0	0	0	0	0	chr1:19351227-19351227	0
SV_DEL_1G018770	DEL	271	chr1	20229944	20230215	0	33.33	4.0307e-07	1.16501e-05	0	0	0	0	0	0	chr1:19888676-19888676	0	chr1:19584909-19584909	0	0
SV_COMINS_1G009800	COMINS	330	chr1	20230801	20230802	0	26.67	9.89529e-06	0.000161024	0	0	0	0	0	0	chr1:19889258-19889526	0	chr1:19585492-19585886	0	0
SV_INS_1G016580	INS	122	chr1	20268421	20268421	9.41	66.67	3.3375e-09	2.21302e-07	0	0	chr1:19539806-19539928	0	0	0	chr1:19926541-19926663	chr1:18999431-18999553	chr1:19623465-19623587	0	chr1:19173763-19173885
SV_INS_1G016590	INS	68	chr1	20268784	20268784	9.41	56.67	4.89663e-07	1.36077e-05	0	0	chr1:19540292-19540360	0	0	0	chr1:19927027-19927095	0	chr1:19623951-19624019	0	chr1:19174249-19174317
SV_DEL_1G018800	DEL	54	chr1	20270752	20270806	9.41	56.67	4.89663e-07	1.36077e-05	0	0	chr1:19542325-19542325	0	0	0	chr1:19929060-19929060	0	chr1:19625984-19625984	0	chr1:19176282-19176282
SV_INS_1G016600	INS	90.57	chr1	20277522	20277522	32.89	76.92	0.000170704	0.00169162	0	0	chr1:19549062-19549152	chr1:18848663-18848755	0	0	chr1:19935790-19935878	chr1:19008688-19008780	chr1:19632725-19632815	chr1:19397423-19397515	chr1:19183016-19183106
SV_INS_1G016610	INS	95	chr1	20281729	20281729	4.88	51.72	1.21736e-07	4.34196e-06	0	0	0	0	0	0	chr1:19940135-19940230	0	0	0	0
SV_INS_1G016640	INS	1451.5	chr1	20294088	20294088	1.39	28.57	0.000424683	0.0034296	0	0	0	0	0	0	0	chr1:19025385-19026845	0	0	chr1:19199734-19201177
SV_DEL_1G018820	DEL	59	chr1	20311046	20311105	93.83	40	6.28191e-09	3.78925e-07	chr1:18687361-18687361	0	0	chr1:18882655-18882655	chr1:19204048-19204048	chr1:20248403-20248403	0	0	0	chr1:19431438-19431438	0
SV_DEL_1G018860	DEL	71.75	chr1	20336393	20336471	73.08	6.25	7.19602e-07	1.88003e-05	chr1:18712574-18712574	0	0	0	chr1:19229269-19229269	chr1:20273628-20273628	chr1:19994935-19994935	0	0	0	0
SV_DEL_1G018870	DEL	53	chr1	20336397	20336450	32.5	100	1.11458e-07	4.02851e-06	0	0	chr1:19608097-19608097	chr1:18907917-18907917	0	0	0	0	chr1:19690547-19690547	0	0
SV_INS_1G016670	INS	51.17	chr1	20363877	20363877	77.14	29.17	4.31457e-05	0.000542021	chr1:18733992-18734043	chr1:18942093-18942144	0	0	chr1:19250704-19250755	chr1:20295076-20295127	chr1:20016668-20016720	0	chr1:19712113-19712164	0	0
SV_COMINS_1G009850	COMINS	737.43	chr1	20397072	20397084	34.52	96.67	7.4233e-10	6.32524e-08	0	0	chr1:19651190-19651924	chr1:18951033-18951767	0	0	chr1:20049103-20049870	chr1:19111836-19112570	chr1:19739959-19740762	chr1:19496602-19497335	chr1:19286330-19287063
SV_COMINS_1G009860	COMINS	60	chr1	20438138	20438142	21.43	72.41	1.77544e-06	4.01436e-05	0	0	chr1:19692886-19692950	chr1:18992735-18992799	0	0	0	chr1:19172002-19172066	chr1:19782406-19782470	0	0
SV_INS_1G016780	INS	83	chr1	20440294	20440294	20.99	70.37	7.70111e-06	0.000133982	0	0	chr1:19697006-19697089	chr1:18996855-18996938	0	0	0	0	0	0	0
SV_DEL_1G019130	DEL	94	chr1	20466583	20466677	24.39	78.57	6.49398e-07	1.73003e-05	0	0	chr1:19723210-19723210	chr1:19023081-19023081	0	0	chr1:20119552-20119552	chr1:19199471-19199471	chr1:19810278-19810278	0	0
SV_COMINS_1G009880	COMINS	615	chr1	20467504	20467526	21.18	76.67	1.00532e-07	3.69783e-06	0	0	chr1:19724063-19724700	chr1:19023934-19024571	0	0	chr1:20120405-20121042	chr1:19200324-19200961	chr1:19811131-19811768	0	0
SV_INS_1G016820	INS	60	chr1	20527103	20527103	0	27.59	9.72113e-06	0.000161024	0	0	0	0	0	0	chr1:20180473-20180533	0	0	0	0
SV_COMINS_1G009900	COMINS	1260	chr1	20532684	20532689	0	29.17	3.13214e-05	0.000419378	0	0	0	0	0	0	chr1:20186124-20187389	0	chr1:19891988-19893253	0	0
SV_INS_1G016870	INS	61	chr1	20569156	20569156	0	22.22	0.00024832	0.00216626	0	0	0	0	0	0	chr1:20224052-20224113	0	chr1:19942895-19942956	0	0
SV_COMINS_1G009950	COMINS	72	chr1	20612707	20612712	13.73	61.54	0.00101913	0.00689075	0	0	0	0	0	0	0	0	chr1:19974823-19974900	0	0
SV_COMINS_1G009960	COMINS	85	chr1	20631205	20631212	23.61	62.07	0.000427764	0.00345036	0	0	0	0	0	0	chr1:20297253-20297345	0	0	0	0
SV_INS_1G017020	INS	65	chr1	20635846	20635846	32.93	93.1	9.63859e-09	5.37645e-07	0	0	chr1:19880525-19880594	0	0	0	0	chr1:19357671-19357728	0	chr1:19723070-19723139	0
SV_INS_1G017040	INS	97	chr1	20684177	20684177	3.85	29.63	0.000737079	0.00551603	0	0	0	0	0	0	0	0	chr1:20031218-20031315	0	0
SV_INS_1G017050	INS	98.83	chr1	20684257	20684257	25.68	92	4.0325e-09	2.60366e-07	0	0	chr1:19915708-19915807	chr1:19214436-19214535	0	0	chr1:20337582-20337681	chr1:19392793-19392893	0	chr1:19758239-19758338	chr1:19549422-19549519
SV_COMDEL_1G007480	COMDEL	120	chr1	20696308	20696490	16.87	60.71	2.15172e-05	0.000303265	0	0	0	0	0	0	chr1:20349780-20349842	0	chr1:20043478-20043540	0	chr1:19560742-19560804
SV_INS_1G017060	INS	3411	chr1	20696502	20696502	15.79	58.33	0.000265435	0.0022851	0	0	0	0	0	0	0	0	chr1:20044962-20048337	0	chr1:19562239-19565686
SV_COMDEL_1G007490	COMDEL	442.67	chr1	20697169	20697686	10	47.83	0.000178531	0.00174176	0	0	0	0	0	0	chr1:20355422-20355497	0	chr1:20049070-20049143	0	chr1:19566419-19566492
SV_COMINS_1G009990	COMINS	722.67	chr1	20698626	20698638	31.11	76.19	0.00116025	0.00761496	0	0	0	0	0	0	chr1:20356491-20357226	0	chr1:20050137-20050871	0	chr1:19567486-19568221
SV_DEL_1G019360	DEL	70	chr1	20734244	20734314	0	16.67	0.000970728	0.00665693	0	0	0	0	0	0	chr1:20392570-20392570	0	chr1:20086140-20086140	0	0
SV_INS_1G017110	INS	56	chr1	20785185	20785185	65.15	100	0.000531224	0.00416564	0	0	0	0	0	0	chr1:20443790-20443846	0	0	0	0
SV_COMINS_1G010010	COMINS	72.25	chr1	20805617	20805642	56.79	96.55	4.67509e-05	0.000568311	0	0	chr1:20037582-20037680	chr1:19336340-19336438	0	chr1:20722909-20723007	chr1:20464529-20464627	chr1:19514199-19514297	chr1:20157849-20157941	chr1:19880083-19880181	chr1:19674554-19674652
SV_COMINS_1G010090	COMINS	1568	chr1	20886419	20886421	3.61	65.22	4.75447e-10	4.44301e-08	0	0	chr1:20128691-20130261	0	0	0	0	0	0	0	0
SV_DEL_1G019490	DEL	1928	chr1	20886454	20888382	97.59	29.63	4.05119e-13	1.38733e-10	0	0	0	0	0	0	chr1:20555613-20555613	0	chr1:20248158-20248158	0	0
SV_INS_1G017210	INS	201.33	chr1	20891484	20891484	8.54	76.67	5.0778e-12	1.09107e-09	0	0	chr1:20133311-20133513	0	0	0	chr1:20558709-20558909	0	chr1:20251233-20251435	0	0
SV_INS_1G017220	INS	52	chr1	20892012	20892012	16	86.96	7.9668e-09	4.58574e-07	0	0	chr1:20134041-20134093	0	0	0	chr1:20559436-20559488	0	chr1:20251962-20252014	0	0
SV_INS_1G017240	INS	75	chr1	20902464	20902464	8.86	78.26	2.34325e-10	2.5206e-08	0	0	chr1:20144620-20144695	0	0	0	chr1:20569957-20570032	0	chr1:20262524-20262599	0	0
SV_INS_1G017250	INS	160.67	chr1	20903046	20903046	4.35	69.23	4.60335e-07	1.29389e-05	0	0	chr1:20145281-20145443	0	0	0	chr1:20570625-20570785	0	chr1:20263192-20263352	0	0
SV_DEL_1G019520	DEL	51	chr1	20903504	20903555	5.56	77.78	8.43655e-10	7.0662e-08	0	0	chr1:20145884-20145884	0	0	0	chr1:20571229-20571229	0	chr1:20263797-20263797	0	0
SV_INS_1G017260	INS	187	chr1	20930691	20930691	4.44	38.89	0.00141642	0.00896881	0	0	0	0	0	0	chr1:20598357-20598544	0	chr1:20290961-20291148	0	0
SV_COMDEL_1G007540	COMDEL	74	chr1	20952320	20952399	84.52	46.43	0.000217987	0.00198262	0	chr1:19516807-19516812	0	chr1:19486984-19486989	0	chr1:20868345-20868350	0	chr1:19683958-19683963	chr1:20311393-20311398	chr1:20030662-20030667	chr1:19836466-19836471
SV_INS_1G017290	INS	193	chr1	20987632	20987632	1.79	58.33	1.6748e-08	8.44535e-07	0	0	0	0	0	0	chr1:20651016-20651209	0	chr1:20343730-20343923	0	0
SV_COMINS_1G010140	COMINS	63.5	chr1	21014238	21014242	1.61	35.29	0.000271413	0.00232731	0	0	0	0	0	0	chr1:20677954-20678021	0	chr1:20370560-20370628	0	0
SV_COMINS_1G010150	COMINS	408	chr1	21014510	21014545	2.99	37.5	6.39148e-05	0.000732726	0	0	0	0	0	0	chr1:20678287-20678730	0	chr1:20370894-20371337	0	0
SV_COMINS_1G010160	COMINS	401	chr1	21021521	21021993	2.41	48.28	2.84183e-08	1.31534e-06	0	0	0	0	0	0	0	0	0	0	chr1:19903167-19904040
SV_COMDEL_1G007550	COMDEL	285	chr1	21022005	21022299	1.18	50	8.89871e-10	7.3285e-08	0	0	0	0	0	0	0	0	0	0	chr1:19904052-19904061
SV_COMINS_1G010170	COMINS	98.5	chr1	21022122	21022299	0	16.67	0.000928522	0.00645836	0	0	0	0	0	0	chr1:20686218-20686494	0	chr1:20378824-20379099	0	0
SV_COMDEL_1G007580	COMDEL	97	chr1	21022862	21022972	7.06	42.31	8.15644e-05	0.000897063	0	0	0	0	0	0	0	0	0	0	chr1:19904091-19904104
SV_INS_1G017320	INS	541.67	chr1	21028868	21028868	2.35	50	6.49091e-09	3.85514e-07	0	0	0	0	0	0	chr1:20692444-20692965	0	chr1:20385024-20385540	0	chr1:19909939-19910527
SV_INS_1G017330	INS	621.33	chr1	21029443	21029443	2.35	50	6.49091e-09	3.85514e-07	0	0	0	0	0	0	chr1:20693540-20694160	0	chr1:20386114-20386737	0	chr1:19911095-19911716
SV_INS_1G017340	INS	251	chr1	21030186	21030186	2.35	50	6.49091e-09	3.85514e-07	0	0	0	0	0	0	chr1:20694937-20695188	0	chr1:20387514-20387766	0	chr1:19912492-19912742
SV_INS_1G017350	INS	55	chr1	21034588	21034588	2.38	50	7.43966e-09	4.31444e-07	0	0	0	0	0	0	chr1:20699630-20699685	0	chr1:20392038-20392093	0	chr1:19917142-19917197
SV_COMINS_1G010180	COMINS	486	chr1	21056956	21056957	1.33	31.82	9.07179e-05	0.000983859	0	0	0	0	0	0	chr1:20723428-20723917	0	chr1:20415852-20416337	0	0
SV_COMDEL_1G007590	COMDEL	181	chr1	21057228	21057411	3.23	45.45	1.12148e-05	0.000177686	0	0	chr1:20299471-20299473	0	0	0	chr1:20724186-20724188	0	chr1:20416606-20416608	0	0
SV_COMDEL_1G007600	COMDEL	277	chr1	21057738	21058027	3.75	41.38	4.41636e-06	8.27984e-05	0	0	chr1:20299801-20299813	0	0	0	chr1:20724515-20724527	0	chr1:20416933-20416945	0	0
SV_COMINS_1G010200	COMINS	61	chr1	21089261	21089284	2.38	40.74	1.56265e-06	3.5933e-05	0	0	0	0	0	0	chr1:20753475-20753559	0	chr1:20445955-20446039	0	0
SV_INS_1G017390	INS	60	chr1	21098936	21098936	3.57	37.93	1.27017e-05	0.000196469	0	0	0	0	0	0	0	0	chr1:20455808-20455868	0	0
SV_DEL_1G019700	DEL	81	chr1	21116244	21116325	13.33	69.57	5.67112e-07	1.54184e-05	0	0	chr1:20351259-20351259	0	0	0	chr1:20779237-20779237	chr1:20012557-20012557	chr1:20471799-20471799	0	0
SV_DEL_1G019710	DEL	63	chr1	21129405	21129468	16.47	76.67	4.36574e-09	2.78887e-07	0	0	0	0	0	0	chr1:20792250-20792250	chr1:20025578-20025578	chr1:20484808-20484808	0	0
SV_INS_1G017430	INS	115	chr1	21140472	21140472	12.35	55.56	0.000212519	0.00193967	0	0	0	0	0	0	chr1:20803238-20803353	0	0	0	0
SV_COMINS_1G010210	COMINS	326.33	chr1	21142594	21142598	0	25	0.000596819	0.00462042	0	0	0	0	0	0	chr1:20805484-20805825	chr1:20038166-20038517	chr1:20497932-20498231	0	0
SV_DEL_1G019730	DEL	82	chr1	21144455	21144537	5.13	52.63	4.92291e-06	9.09402e-05	0	0	0	0	0	0	chr1:20808259-20808259	chr1:20040368-20040368	0	0	0
SV_INS_1G017610	INS	169.67	chr1	21336288	21336288	0	29.41	0.000106799	0.00113128	0	0	0	0	0	0	chr1:20982699-20982869	chr1:20218025-20218194	chr1:20674173-20674343	0	0
SV_INS_1G017870	INS	7719	chr1	21439719	21439719	0	21.43	0.000149112	0.00150803	0	0	0	0	0	0	0	0	chr1:20785028-20792747	0	0
SV_COMDEL_1G008010	COMDEL	51	chr1	21464459	21464511	0	21.43	0.000297268	0.0025175	0	0	0	0	0	0	chr1:21095372-21095373	0	0	0	0
SV_COMINS_1G010510	COMINS	52	chr1	21467084	21467085	0	30	9.53549e-05	0.00102756	0	0	0	0	0	0	0	chr1:20331807-20331860	0	0	0
SV_COMINS_1G010520	COMINS	94.5	chr1	21467241	21467250	0	24	0.000168247	0.00166911	0	0	0	0	0	0	0	chr1:20332016-20332119	chr1:20818550-20818654	0	0
SV_COMDEL_1G008020	COMDEL	67.5	chr1	21467289	21467375	0	22.22	0.000163791	0.00163178	0	0	0	0	0	0	0	chr1:20332158-20332176	chr1:20818695-20818712	0	0
SV_DEL_1G020050	DEL	51	chr1	21468111	21468162	0	18.52	0.000601772	0.00465277	0	0	0	0	0	0	chr1:21098962-21098962	chr1:20332869-20332869	chr1:20819408-20819408	0	0
SV_INS_1G017960	INS	101	chr1	21523630	21523630	0	34.62	7.32874e-07	1.91286e-05	0	0	0	0	0	0	chr1:21154251-21154352	0	chr1:20874790-20874891	0	0
SV_DEL_1G020100	DEL	76	chr1	21548858	21548934	1.18	46.67	5.22192e-09	3.22537e-07	0	0	0	0	0	0	0	0	0	0	chr1:20411416-20411416
SV_INS_1G017970	INS	140	chr1	21549900	21549900	1.82	50	4.37429e-06	8.22091e-05	0	0	0	0	0	0	0	0	0	0	chr1:20412404-20412544
SV_DEL_1G020110	DEL	330	chr1	21550074	21550404	5	37.5	0.000182877	0.00177871	0	0	0	0	0	0	0	0	0	0	chr1:20412605-20412605
SV_COMDEL_1G008050	COMDEL	64	chr1	21550468	21550540	2.38	46.67	4.03319e-08	1.74999e-06	0	0	0	0	0	0	0	0	0	0	chr1:20412670-20412678
SV_COMDEL_1G008060	COMDEL	88	chr1	21553467	21553576	1.18	46.67	5.22192e-09	3.22537e-07	0	0	0	0	0	0	0	0	0	0	chr1:20415580-20415601
SV_COMDEL_1G008080	COMDEL	314	chr1	21579714	21580037	1.19	37.93	5.98595e-07	1.61055e-05	0	0	0	0	0	0	0	0	0	0	chr1:20441868-20441877
SV_DEL_1G020150	DEL	141	chr1	21580285	21580426	1.19	37.93	5.98595e-07	1.61055e-05	0	0	0	0	0	0	0	0	0	0	chr1:20441944-20441944
SV_DEL_1G020160	DEL	85	chr1	21580443	21580528	1.19	20.69	0.00107359	0.00716872	0	0	0	0	0	0	0	0	0	0	chr1:20441962-20441962
SV_COMINS_1G010570	COMINS	100	chr1	21587524	21587526	0	18.52	0.000969245	0.00665693	0	0	0	0	0	0	chr1:21218569-21218671	chr1:20451636-20451738	chr1:20940703-20940805	0	0
SV_INS_1G018010	INS	2616	chr1	21606719	21606719	11.9	65.38	2.49723e-07	8.03792e-06	0	0	0	0	0	chr1:21505092-21507703	chr1:21234480-21237097	chr1:20467558-20470183	0	0	chr1:20464874-20467485
SV_COMINS_1G010580	COMINS	56.5	chr1	21609059	21609061	12.5	76.92	1.79769e-05	0.000261824	0	0	0	0	0	chr1:21510088-21510146	chr1:21239174-21239232	chr1:20472522-20472580	0	0	chr1:20469870-20469928
SV_DEL_1G020220	DEL	67	chr1	21615235	21615302	10	100	0.000172503	0.00170789	0	0	0	0	0	chr1:21516236-21516236	0	0	0	0	chr1:20476018-20476018
SV_INS_1G018020	INS	52	chr1	21620651	21620651	0	26.32	0.00152508	0.00957725	0	0	0	0	0	0	chr1:21250668-21250720	chr1:20483950-20484002	chr1:20970679-20970731	0	0
SV_INS_1G018050	INS	161.33	chr1	21667957	21667957	1.59	28.57	0.000258645	0.00223984	0	0	0	0	0	0	chr1:21298068-21298230	chr1:20531295-20531455	chr1:21018112-21018274	0	0
SV_COMDEL_1G008100	COMDEL	76	chr1	21677353	21677479	0	27.59	9.72113e-06	0.000161024	0	0	0	0	0	0	0	0	0	0	chr1:20537930-20537980
SV_DEL_1G020270	DEL	4940	chr1	21686235	21691175	83.87	43.48	0.00058062	0.00450532	0	chr1:20258633-20258633	0	chr1:20223445-20223445	0	0	0	0	0	0	0
SV_COMDEL_1G008110	COMDEL	79	chr1	21715199	21715296	0	20.83	0.00115032	0.007558	0	0	0	0	0	0	chr1:21340490-21340508	0	chr1:21059802-21059820	0	0
SV_DEL_1G020340	DEL	68	chr1	21890219	21890287	23.81	70	1.30817e-05	0.000201312	0	0	0	0	0	0	0	0	0	0	chr1:20644810-20644810
SV_INS_1G018130	INS	71	chr1	21891252	21891252	20.78	80.77	7.21955e-08	2.87861e-06	0	0	0	0	0	0	0	chr1:20648546-20648615	chr1:21135392-21135465	0	0
SV_COMDEL_1G008220	COMDEL	74	chr1	21891983	21892072	1.82	47.06	1.59947e-05	0.0002392	0	0	0	0	0	0	0	chr1:20649251-20649266	chr1:21136127-21136142	0	0
SV_INS_1G018140	INS	55	chr1	21892170	21892170	3.12	85.71	1.46285e-05	0.000221648	0	0	0	0	0	0	chr1:21417923-21417978	0	0	0	0
SV_COMINS_1G010620	COMINS	89	chr1	21895128	21895136	2.41	37.93	3.59398e-06	7.03035e-05	0	0	0	0	0	0	chr1:21420970-21421067	0	0	0	0
SV_INS_1G018150	INS	59	chr1	21898007	21898007	25.61	81.48	4.51101e-07	1.2719e-05	0	0	0	0	0	0	0	0	chr1:21142276-21142335	0	0
SV_COMDEL_1G008240	COMDEL	75	chr1	21921070	21921163	28.57	73.91	0.000383947	0.00313905	0	0	0	0	0	0	chr1:21447113-21447131	chr1:20678307-20678325	chr1:21165509-21165527	0	0
SV_INS_1G018180	INS	132.75	chr1	21952665	21952665	31.76	66.67	0.00114618	0.00753634	0	0	0	0	0	chr1:21743427-21743560	chr1:21478586-21478719	chr1:20709710-20709842	chr1:21196975-21197108	0	0
SV_DEL_1G020390	DEL	306	chr1	21969545	21969851	17.65	60	3.08975e-05	0.000414318	0	0	0	0	0	0	chr1:21494409-21494409	chr1:20725519-20725519	chr1:21212974-21212974	0	0
SV_DEL_1G020410	DEL	1959	chr1	21973383	21975342	18.82	55.17	0.000539711	0.00422607	0	0	0	0	0	chr1:21762602-21762602	0	0	0	0	0
SV_INS_1G018190	INS	140.33	chr1	21987862	21987862	0	16.67	0.00101526	0.00688895	0	0	0	0	0	0	chr1:21512419-21512559	chr1:20743457-20743597	chr1:21230970-21231111	0	0
SV_COMINS_1G010670	COMINS	5024.33	chr1	22002992	22003010	0	17.24	0.00080894	0.00591557	0	0	0	0	0	0	chr1:21527701-21532758	chr1:20758717-20763751	chr1:21246235-21251271	0	0
SV_COMDEL_1G008450	COMDEL	80	chr1	22012033	22012126	23.17	93.1	2.10416e-11	3.47104e-09	0	0	0	0	0	0	chr1:21541288-21541301	0	0	0	0
SV_DEL_1G020450	DEL	85	chr1	22022119	22022204	0	37.5	4.35103e-07	1.24796e-05	0	0	0	0	0	0	0	0	0	0	chr1:20737047-20737047
SV_INS_1G018290	INS	62.33	chr1	22130606	22130606	0	44.44	9.88621e-06	0.000161024	0	0	0	0	0	0	chr1:21659985-21660047	chr1:20891072-20891135	chr1:21378519-21378581	0	0
SV_COMINS_1G010720	COMINS	80.33	chr1	22132348	22132362	0	23.33	4.64648e-05	0.000565439	0	0	0	0	0	0	chr1:21661775-21661868	chr1:20892731-20892836	chr1:21380310-21380395	0	0
SV_INS_1G018310	INS	91.33	chr1	22140244	22140244	0	33.33	1.86748e-06	4.19268e-05	0	0	0	0	0	0	chr1:21669787-21669879	chr1:20900536-20900626	chr1:21388339-21388431	0	0
SV_COMINS_1G010740	COMINS	51	chr1	22166648	22166662	0	46.15	9.52833e-05	0.00102756	0	0	0	0	0	0	chr1:21696118-21696183	0	0	0	0
SV_INS_1G018330	INS	1932	chr1	22225723	22225723	9.26	52.63	0.00021821	0.00198391	0	0	0	0	0	0	0	0	0	0	chr1:20939940-20941872
SV_INS_1G018350	INS	60.4	chr1	22230424	22230424	13.92	59.26	1.11329e-05	0.000176493	0	0	0	0	0	0	chr1:21759892-21759952	chr1:20990201-20990262	chr1:21478108-21478168	chr1:21204763-21204823	chr1:20946594-20946655
SV_COMINS_1G010760	COMINS	52.67	chr1	22235452	22235468	18.92	80	0.00064791	0.0049634	0	0	chr1:21392722-21392798	chr1:20679906-20679975	0	0	0	0	chr1:21483092-21483161	0	0
SV_COMINS_1G010770	COMINS	449.2	chr1	22261101	22261117	16.67	55.17	0.000160162	0.00160124	0	0	0	chr1:20705702-20706162	0	0	chr1:21790550-21791008	chr1:21020934-21021392	chr1:21508818-21509285	chr1:21235563-21236018	0
SV_INS_1G018390	INS	51	chr1	22334345	22334345	0	23.33	4.94764e-05	0.00059127	0	0	0	0	0	0	chr1:21864140-21864191	0	chr1:21582212-21582263	0	0
SV_INS_1G018440	INS	79	chr1	22443710	22443710	0	22.22	0.000173521	0.00171515	0	0	0	0	0	0	chr1:21973371-21973450	0	chr1:21691729-21691808	0	chr1:21159629-21159708
SV_DEL_1G020830	DEL	98	chr1	22528387	22528485	1.19	20.69	0.00107359	0.00716872	0	0	0	0	0	0	0	0	chr1:21776870-21776870	0	0
SV_INS_1G018540	INS	75	chr1	22609344	22609344	32.53	81.48	1.18504e-05	0.000185422	0	0	0	0	0	chr1:22386468-22386543	0	0	0	0	chr1:21317381-21317456
SV_COMINS_1G010920	COMINS	54.5	chr1	22640895	22640900	1.19	62.07	1.73475e-12	4.44845e-10	0	0	0	0	0	0	chr1:22170309-22170366	0	chr1:21888544-21888603	0	0
SV_INS_1G018620	INS	61	chr1	22659049	22659049	0	40	1.13308e-07	4.08389e-06	0	0	0	0	0	0	chr1:22187673-22187734	0	chr1:21905868-21905929	0	0
SV_COMDEL_1G008580	COMDEL	259	chr1	22659387	22659754	0	48.15	2.82092e-09	1.9345e-07	0	0	0	0	0	0	chr1:22188072-22188180	0	chr1:21906267-21906375	0	0
SV_COMDEL_1G008590	COMDEL	621	chr1	22660618	22661243	0	20.69	0.000198553	0.00188244	0	0	0	0	0	0	chr1:22189029-22189033	0	chr1:21907225-21907229	0	0
SV_DEL_1G020950	DEL	1518	chr1	22674233	22675751	0	94.12	5.58811e-07	1.52397e-05	0	0	0	0	0	0	chr1:22201910-22201910	0	chr1:21920171-21920171	0	chr1:21383672-21383672
SV_INS_1G018650	INS	52	chr1	22686258	22686258	0	20	0.000211028	0.00193003	0	0	0	0	0	0	chr1:22211038-22211090	0	chr1:21929299-21929351	0	0
SV_INS_1G018660	INS	79	chr1	22692286	22692286	0	43.33	2.45119e-09	1.72691e-07	0	0	0	0	0	0	chr1:22217061-22217113	chr1:21561334-21561425	chr1:21935278-21935372	0	0
SV_COMINS_1G010930	COMINS	109	chr1	22692518	22692525	0	39.29	4.09203e-08	1.7706e-06	0	0	0	0	0	0	0	0	0	0	chr1:21399039-21399155
SV_COMDEL_1G008620	COMDEL	423	chr1	22699510	22699962	0	29.41	0.000442267	0.00355621	0	0	0	0	0	0	chr1:22224263-22224292	0	chr1:21942759-21942788	0	chr1:21406204-21406233
SV_DEL_1G021080	DEL	83	chr1	22737880	22737963	3.57	36.67	1.76465e-05	0.000257845	0	0	0	0	0	0	chr1:22261591-22261591	0	chr1:21980445-21980445	0	0
SV_DEL_1G021100	DEL	106	chr1	22775752	22775858	1.19	20	0.00126165	0.00811604	0	0	0	0	0	0	chr1:22301487-22301487	chr1:21693647-21693647	chr1:22026056-22026056	0	0
SV_DEL_1G021130	DEL	593	chr1	22818316	22818909	2.35	23.33	0.0011063	0.00732662	0	0	0	0	0	0	chr1:22343294-22343294	0	chr1:22067708-22067708	0	0
SV_INS_1G018730	INS	2065	chr1	22828700	22828700	2.44	53.57	3.28646e-09	2.18722e-07	0	0	0	0	0	0	0	0	0	0	chr1:21534785-21536850
SV_DEL_1G021150	DEL	137	chr1	22833279	22833416	2.94	66.67	1.00745e-06	2.4766e-05	0	0	0	0	0	0	0	0	0	0	chr1:21541390-21541390
SV_INS_1G018740	INS	331.25	chr1	22833492	22833492	25.93	80	0.00113902	0.007502	0	0	0	0	0	chr1:22610875-22611213	chr1:22358133-22358474	0	chr1:22082494-22082836	0	chr1:21541467-21541771
SV_INS_1G018760	INS	74	chr1	22843152	22843152	0	17.24	0.000846047	0.00612157	0	0	0	0	0	0	chr1:22368058-22368132	0	chr1:22092422-22092496	0	0
SV_COMINS_1G010980	COMINS	132	chr1	22853100	22853110	1.18	27.59	5.7831e-05	0.000672482	0	0	0	0	0	0	chr1:22377949-22378091	0	chr1:22102329-22102471	0	0
SV_COMINS_1G010990	COMINS	685	chr1	22857898	22857912	2.78	34.62	7.47604e-05	0.000834205	0	0	0	0	0	0	chr1:22382798-22383491	0	chr1:22107177-22107876	0	0
SV_DEL_1G021180	DEL	547	chr1	22861024	22861571	0	20	0.000211028	0.00193003	0	0	0	0	0	0	chr1:22386545-22386545	0	chr1:22110924-22110924	0	0
SV_COMDEL_1G008690	COMDEL	63	chr1	22861049	22861140	23.53	60	0.000540255	0.00422823	0	0	0	0	0	0	0	0	0	chr1:21858009-21858037	chr1:21569210-21569238
SV_INS_1G018770	INS	75.67	chr1	22865072	22865072	0	62.5	4.12058e-11	5.96319e-09	0	0	0	0	0	0	chr1:22390071-22390148	0	chr1:22114409-22114487	0	chr1:21573189-21573261
SV_INS_1G018780	INS	5773	chr1	22873744	22873744	14.29	56.67	1.49838e-05	0.000225948	0	0	0	0	0	chr1:22651258-22657450	chr1:22398809-22404477	0	chr1:22123149-22128759	0	chr1:21581939-21587561
SV_INS_1G018790	INS	51	chr1	22883618	22883618	4.71	53.33	2.63418e-08	1.23507e-06	0	0	0	0	0	0	chr1:22414361-22414412	0	chr1:22138616-22138667	0	0
SV_DEL_1G021330	DEL	114	chr1	22975495	22975609	61.9	100	1.91231e-05	0.000274818	chr1:21260568-21260568	chr1:21445059-21445059	chr1:22133958-22133958	chr1:21422387-21422387	0	chr1:22763029-22763029	0	chr1:21819574-21819574	0	chr1:21970884-21970884	chr1:21685867-21685867
SV_COMDEL_1G008880	COMDEL	53	chr1	22990344	22990412	12.66	44.83	0.000905176	0.00645836	0	0	0	0	0	0	0	0	0	0	chr1:21708334-21708349
SV_COMINS_1G011050	COMINS	399	chr1	22995534	22995539	5.88	30	0.00150534	0.00946753	0	0	0	0	0	0	0	0	0	0	chr1:21713407-21713811
SV_INS_1G018900	INS	636.67	chr1	23007117	23007117	22.35	75.86	6.12653e-07	1.64022e-05	0	0	0	0	0	0	chr1:22544047-22544667	0	chr1:22276288-22276908	chr1:22002012-22002682	0
SV_COMINS_1G011090	COMINS	74	chr1	23009969	23009984	34.67	80.77	6.79505e-05	0.000771098	0	0	0	0	0	0	0	0	0	0	chr1:21728544-21728633
SV_COMDEL_1G008890	COMDEL	368	chr1	23030866	23031270	4.29	46.15	4.23853e-06	7.99073e-05	0	0	0	0	0	0	0	0	0	chr1:22026369-22026405	0
SV_COMINS_1G011110	COMINS	72	chr1	23034167	23034171	0	37.93	7.31073e-08	2.90854e-06	0	0	0	0	0	0	0	0	chr1:22303166-22303242	chr1:22029359-22029435	0
SV_COMINS_1G011120	COMINS	51	chr1	23071589	23071593	0	23.33	5.27132e-05	0.000622333	0	0	0	0	0	0	chr1:22608411-22608466	0	0	0	0
SV_COMINS_1G011130	COMINS	2736	chr1	23086142	23086175	2.67	53.57	9.24172e-09	5.23056e-07	0	0	0	0	0	0	chr1:22623035-22625795	0	0	chr1:22081267-22084045	0
SV_COMINS_1G011140	COMINS	1335	chr1	23086151	23086152	0	17.86	0.00124077	0.00801032	0	0	0	0	0	0	0	0	chr1:22358209-22359547	0	0
SV_INS_1G018940	INS	100	chr1	23086191	23086191	0	55.56	1.27872e-11	2.26104e-09	0	0	0	0	0	0	chr1:22625811-22625911	0	0	chr1:22084061-22084161	0
SV_DEL_1G021440	DEL	65	chr1	23087403	23087468	1.19	26.67	7.80578e-05	0.000862109	0	0	0	0	0	0	chr1:22627127-22627127	0	chr1:22360758-22360758	0	0
SV_COMINS_1G011150	COMINS	982	chr1	23089634	23089652	0	24.14	4.04135e-05	0.000515234	0	0	0	0	0	0	0	0	0	chr1:22087618-22088618	0
SV_INS_1G018950	INS	87	chr1	23089830	23089830	7.14	44.83	1.78657e-05	0.000260485	0	0	0	0	0	0	0	0	0	chr1:22088796-22088883	chr1:21808474-21808561
SV_INS_1G018960	INS	63	chr1	23092462	23092462	4.76	33.33	0.00020308	0.00191763	0	0	0	0	0	0	chr1:22632120-22632183	0	chr1:22365665-22365728	0	0
SV_INS_1G018980	INS	58	chr1	23148052	23148052	0	16.67	0.00101526	0.00688895	0	0	0	0	0	0	0	0	chr1:22421130-22421188	0	0
SV_INS_1G019000	INS	420	chr1	23168277	23168277	0	30	2.20729e-06	4.66705e-05	0	0	0	0	0	0	chr1:22707948-22708481	chr1:22349765-22350291	chr1:22442009-22442538	0	chr1:21887262-21887354
SV_COMDEL_1G008940	COMDEL	1424	chr1	23182061	23183491	0	26.67	9.89529e-06	0.000161024	0	0	0	0	0	0	chr1:22722201-22722207	chr1:22364065-22364071	chr1:22456359-22456365	0	0
SV_COMDEL_1G008950	COMDEL	56	chr1	23211575	23211640	0	16.67	0.000928522	0.00645836	0	0	0	0	0	0	chr1:22750375-22750384	0	0	0	0
SV_COMINS_1G011210	COMINS	143	chr1	23211667	23211675	0	16.67	0.00106226	0.00712479	0	0	0	0	0	0	0	0	chr1:22484572-22484723	0	0
SV_COMINS_1G011270	COMINS	3345	chr1	23362165	23362233	49.41	100	7.62124e-08	2.95875e-06	0	0	0	0	0	0	0	chr1:22465771-22469184	0	0	0
SV_COMDEL_1G009050	COMDEL	519	chr1	23362245	23362779	44.71	80	0.001186	0.007752	0	0	0	0	0	0	0	chr1:22469196-22469211	0	0	0
SV_COMINS_1G011290	COMINS	1699	chr1	23364119	23364188	51.19	100	1.05886e-07	3.85545e-06	0	0	0	0	0	0	0	chr1:22469727-22471495	0	0	0
SV_COMINS_1G011300	COMINS	95	chr1	23364201	23364342	42.68	86.67	3.08721e-05	0.000414079	0	0	0	0	0	0	0	chr1:22471508-22471744	0	0	0
SV_COMINS_1G011320	COMINS	5721	chr1	23365462	23365560	50.59	96.67	1.69691e-06	3.85777e-05	0	0	0	0	0	0	0	chr1:22473660-22479479	0	0	0
SV_COMINS_1G011350	COMINS	411	chr1	23365744	23365774	0	20.69	0.000178115	0.00173833	0	0	0	0	0	0	0	chr1:22480884-22481325	0	0	0
SV_INS_1G019140	INS	94	chr1	23380869	23380869	9.41	53.33	2.18787e-06	4.66705e-05	0	0	0	0	0	0	chr1:22918991-22919085	0	0	0	0
SV_COMINS_1G011400	COMINS	185	chr1	23387881	23387887	1.18	36.67	7.67015e-07	1.97529e-05	0	0	0	0	0	0	0	0	0	0	chr1:22105718-22105909
SV_INS_1G019190	INS	149	chr1	23431425	23431425	2.35	23.33	0.0011063	0.00732662	0	0	0	0	0	0	0	0	0	0	chr1:22147533-22147682
SV_COMINS_1G011560	COMINS	134.5	chr1	23467173	23467184	24.71	70	1.74276e-05	0.000255267	0	chr1:21936679-21936825	0	0	0	chr1:23259343-23259489	chr1:23008320-23008463	0	chr1:22743793-22743939	chr1:22477357-22477503	chr1:22211730-22211876
SV_COMINS_1G011570	COMINS	655.5	chr1	23480191	23480218	25.88	73.33	7.26582e-06	0.000127309	0	chr1:21943387-21944073	0	0	0	chr1:23266051-23266737	chr1:23015017-23015704	0	chr1:22750497-22751183	chr1:22484064-22484750	chr1:22218412-22219076
SV_INS_1G019270	INS	215	chr1	23510267	23510267	22.35	63.33	8.44376e-05	0.000923896	0	0	0	0	0	chr1:23296163-23296378	chr1:23045776-23045991	0	chr1:22781407-22781622	chr1:22514763-22514978	chr1:22249152-22249367
SV_COMINS_1G011580	COMINS	382	chr1	23514293	23514308	2.35	50	6.49091e-09	3.85514e-07	0	0	0	0	0	0	0	0	0	chr1:22519009-22519406	chr1:22253372-22253769
SV_COMDEL_1G009330	COMDEL	366.5	chr1	23514321	23514728	2.35	50	6.49091e-09	3.85514e-07	0	0	0	0	0	0	0	0	0	chr1:22519419-22519459	chr1:22253782-22253823
SV_INS_1G019280	INS	1236	chr1	23519481	23519481	2.35	36.67	4.1445e-06	7.84626e-05	0	0	0	0	0	0	0	0	0	chr1:22524213-22525449	0
SV_INS_1G019290	INS	3725	chr1	23522807	23522807	1.18	23.33	0.000302452	0.00254388	0	0	0	0	0	0	0	0	0	chr1:22528796-22532521	0
SV_INS_1G019300	INS	59	chr1	23543408	23543408	25.88	73.33	7.26582e-06	0.000127309	0	0	0	0	0	chr1:23329556-23329615	0	0	0	chr1:22553121-22553180	0
SV_INS_1G019310	INS	56	chr1	23563672	23563672	0	23.33	4.64648e-05	0.000565439	0	0	0	0	0	0	chr1:23099971-23100027	0	chr1:22835467-22835523	0	0
SV_DEL_1G021740	DEL	101	chr1	23566578	23566679	19.75	63.33	2.44262e-05	0.000337408	0	0	0	0	0	0	0	0	0	chr1:22576339-22576339	0
SV_COMINS_1G011640	COMINS	58	chr1	23567387	23567391	13.41	58.62	5.50608e-06	9.99052e-05	0	0	0	0	0	0	0	0	0	chr1:22577047-22577109	0
SV_DEL_1G021780	DEL	394	chr1	23601247	23601641	0	21.43	0.000149112	0.00150803	0	0	0	0	0	0	chr1:23135262-23135262	0	chr1:22870813-22870813	0	0
SV_INS_1G019460	INS	141.5	chr1	23661060	23661060	0	44.83	6.34005e-09	3.82006e-07	0	0	0	0	0	0	0	0	0	chr1:22676047-22676188	chr1:22399822-22399964
SV_INS_1G019470	INS	54	chr1	23670353	23670353	31.65	76	0.00014143	0.00144657	chr1:21955837-21955891	0	0	0	chr1:22459170-22459224	0	0	0	0	0	0
SV_INS_1G019480	INS	261	chr1	23672969	23672969	0	16.67	0.000928522	0.00645836	0	0	0	0	0	0	0	0	0	chr1:22688094-22688355	0
SV_COMDEL_1G009540	COMDEL	102	chr1	23677484	23677596	31.25	66.67	0.0015544	0.00975117	0	0	0	0	0	0	0	0	0	chr1:22692889-22692899	0
SV_INS_1G019490	INS	190	chr1	23677876	23677876	28.05	82.76	4.4553e-07	1.25881e-05	chr1:21963338-21963528	0	0	0	chr1:22466666-22466856	0	chr1:23212573-23212763	chr1:23060251-23060441	chr1:22948163-22948353	chr1:22693182-22693372	0
SV_INS_1G019500	INS	112	chr1	23678499	23678499	0	25	4.24643e-05	0.000537076	0	0	0	0	0	0	0	0	0	chr1:22693978-22694090	0
SV_INS_1G019520	INS	399	chr1	23698001	23698001	0	20	0.000277225	0.00237001	0	0	0	0	0	0	chr1:23232828-23233227	0	0	chr1:22713554-22713953	0
SV_INS_1G019540	INS	79	chr1	23705543	23705543	27.06	80	6.62749e-07	1.74838e-05	chr1:21991781-21991860	0	0	0	chr1:22495108-22495187	0	chr1:23240759-23240838	0	0	chr1:22721477-22721556	0
SV_INS_1G019550	INS	62	chr1	23705620	23705620	26.19	75.86	4.32673e-06	8.15134e-05	0	0	0	0	0	0	chr1:23240914-23240976	0	0	0	0
SV_INS_1G019560	INS	66	chr1	23722169	23722169	0	30	2.20729e-06	4.66705e-05	0	0	0	0	0	0	0	0	0	chr1:22733483-22733549	0
SV_COMDEL_1G009560	COMDEL	53	chr1	23732413	23732493	0	33.33	7.759e-07	1.99532e-05	0	0	0	0	0	0	0	chr1:23115048-23115075	0	0	0
SV_INS_1G019590	INS	911	chr1	23735175	23735175	41.67	87.5	0.00010206	0.00108918	0	0	0	0	0	0	chr1:23269938-23270835	chr1:23117871-23118773	chr1:23006505-23007415	chr1:22746635-22747570	0
SV_COMDEL_1G009570	COMDEL	394	chr1	23739612	23740140	0	34.48	2.94305e-07	9.24737e-06	0	0	0	0	0	0	0	chr1:23123221-23123355	0	chr1:22751920-22752054	0
SV_COMDEL_1G009580	COMDEL	175	chr1	23744331	23744510	0	40	1.40262e-08	7.29028e-07	0	0	0	0	0	0	chr1:23280168-23280172	chr1:23127425-23127429	0	0	0
SV_INS_1G019610	INS	61	chr1	23744532	23744532	0	27.59	8.3877e-06	0.00014285	0	0	0	0	0	0	chr1:23280194-23280255	chr1:23127451-23127512	0	0	0
SV_INS_1G019720	INS	3400	chr1	24103537	24103537	24.71	0	0.0015918	0.00996341	chr1:22410710-22414110	0	0	0	0	0	0	0	0	0	0
SV_COMINS_1G011740	COMINS	682	chr1	24108805	24108821	27.27	74.07	5.14431e-05	0.000611508	0	0	0	0	0	0	0	chr1:23712961-23713649	chr1:23429768-23430459	chr1:23143185-23143911	0
SV_DEL_1G022110	DEL	98	chr1	24116883	24116981	0	25.93	3.18482e-05	0.000425484	0	0	0	0	0	0	0	chr1:23721758-23721758	chr1:23438581-23438581	chr1:23151977-23151977	0
SV_COMINS_1G011770	COMINS	59	chr1	24130983	24130986	0	40.91	1.08168e-06	2.63753e-05	0	0	0	0	0	0	chr1:23888395-23888457	chr1:23736520-23736582	0	0	0
SV_INS_1G019810	INS	65	chr1	24145151	24145151	12.07	52	0.00021515	0.00196177	0	0	0	0	0	0	chr1:23902573-23902638	0	0	0	chr1:22906942-22907007
SV_INS_1G019830	INS	5007	chr1	24162443	24162443	0	23.08	0.000396192	0.003226	0	0	0	0	0	chr1:23969689-23974696	0	0	0	0	0
SV_INS_1G019860	INS	13266	chr1	24185855	24185855	4.69	66.67	9.04435e-10	7.43712e-08	0	0	0	0	0	0	chr1:23943384-23956650	0	0	0	0
SV_INS_1G019870	INS	114	chr1	24206567	24206567	0	20	0.000248191	0.00216626	0	0	0	0	0	0	chr1:23977611-23977725	0	0	0	0
SV_INS_1G019880	INS	111	chr1	24237343	24237343	12.66	62.07	8.93494e-07	2.24974e-05	0	0	0	0	0	0	chr1:24008419-24008530	0	0	0	0
SV_COMINS_1G011790	COMINS	205	chr1	24237371	24237372	19.48	65.52	1.38892e-05	0.00021181	0	0	0	0	0	0	chr1:24008558-24008764	0	0	0	0
SV_INS_1G019900	INS	106	chr1	24237403	24237403	19.74	70	1.99057e-06	4.42456e-05	0	0	0	0	0	0	chr1:24008795-24008901	0	0	chr1:23272022-23272128	0
SV_DEL_1G022150	DEL	51	chr1	24243657	24243708	2.35	72.41	2.12388e-14	1.35196e-11	0	0	0	0	0	0	chr1:24015006-24015006	0	chr1:23571176-23571176	chr1:23278299-23278299	0
SV_DEL_1G022160	DEL	387	chr1	24257759	24258146	16.47	92.86	2.38177e-13	8.94933e-11	0	0	0	0	0	chr1:24069997-24069997	chr1:24029068-24029068	chr1:23862884-23862884	chr1:23585232-23585232	chr1:23292381-23292381	chr1:23019718-23019718
SV_INS_1G019970	INS	1577.38	chr1	24275769	24275769	50.59	96.55	3.52688e-06	6.93672e-05	0	0	chr1:23468290-23469910	chr1:22729875-22731477	0	chr1:24087540-24089033	chr1:24046656-24048252	chr1:23880502-23882088	chr1:23607807-23609346	chr1:23310304-23311906	chr1:23037251-23038832
SV_INS_1G019980	INS	934.5	chr1	24276523	24276523	24.1	65.52	9.79037e-05	0.0010514	0	0	0	0	0	chr1:24089768-24090690	chr1:24048979-24049900	chr1:23882817-23883737	chr1:23610081-23611056	0	0
SV_INS_1G020000	INS	74	chr1	24287177	24287177	1.22	26.67	8.9952e-05	0.000976532	0	0	0	0	0	0	0	0	chr1:23621797-23621871	0	0
SV_DEL_1G022210	DEL	89	chr1	24287516	24287606	1.18	26.67	7.27812e-05	0.000814978	0	0	0	0	0	0	0	chr1:23894746-23894746	chr1:23622235-23622235	0	0
SV_INS_1G020010	INS	78	chr1	24288611	24288611	0	21.43	0.000186042	0.00180462	0	0	0	0	0	0	chr1:24061967-24062045	0	0	0	0
SV_COMINS_1G011800	COMINS	62	chr1	24291849	24291852	32.94	96.67	2.33758e-10	2.5206e-08	0	0	0	0	0	chr1:24105909-24105974	chr1:24065282-24065347	chr1:23898940-23899005	chr1:23626493-23626558	chr1:23327869-23327934	chr1:23054698-23054763
SV_DEL_1G022220	DEL	143	chr1	24295271	24295414	15.56	75	6.12941e-06	0.000109961	0	0	0	0	0	0	0	chr1:23902422-23902422	0	0	0
SV_INS_1G020020	INS	172.17	chr1	24300801	24300801	34.62	92.59	8.3972e-08	3.18617e-06	0	0	0	0	0	chr1:24114920-24115089	chr1:24074357-24074535	chr1:23907889-23908058	chr1:23635567-23635746	chr1:23336882-23337051	chr1:23063709-23063878
SV_DEL_1G022260	DEL	236	chr1	24306605	24306841	54.32	100	1.17607e-06	2.83193e-05	0	chr1:22793270-22793270	chr1:23500704-23500704	chr1:22762202-22762202	0	chr1:24120823-24120823	chr1:24080327-24080327	chr1:23913710-23913710	chr1:23641399-23641399	chr1:23342741-23342741	chr1:23069414-23069414
SV_INS_1G020070	INS	74	chr1	24359374	24359374	32.14	68.97	0.000871245	0.00627619	0	0	0	0	0	0	0	0	0	chr1:23393963-23394037	0
SV_DEL_1G022310	DEL	108	chr1	24367158	24367266	7.06	33.33	0.00100931	0.00687793	0	0	0	0	0	0	0	0	chr1:23701242-23701242	chr1:23401766-23401766	0
SV_DEL_1G022350	DEL	54	chr1	24370095	24370149	37.65	82.76	2.89902e-05	0.000392143	0	0	0	0	0	0	0	0	0	chr1:23404590-23404590	0
SV_DEL_1G022370	DEL	116	chr1	24391848	24391964	28.05	68.97	0.000149812	0.00151399	0	0	0	0	0	chr1:24205352-24205352	0	0	chr1:23725791-23725791	0	chr1:23153982-23153982
SV_DEL_1G022390	DEL	54	chr1	24392909	24392963	2.35	23.33	0.0011063	0.00732662	0	0	0	0	0	0	0	0	0	chr1:23427405-23427405	0
SV_INS_1G020110	INS	61	chr1	24466000	24466000	24.1	89.66	4.69491e-10	4.4102e-08	0	0	0	0	0	chr1:24277751-24277812	chr1:24239048-24239109	0	chr1:23799678-23799739	chr1:23500278-23500339	0
SV_INS_1G020130	INS	64	chr1	24482550	24482550	3.28	50	1.34301e-06	3.16905e-05	0	0	0	0	0	0	0	chr1:24088856-24088920	0	chr1:23516809-23516873	0
SV_DEL_1G022470	DEL	58	chr1	24485071	24485129	26.19	65.52	0.000261983	0.00226336	0	0	0	0	0	chr1:24296748-24296748	0	chr1:24091362-24091362	0	chr1:23519344-23519344	0
SV_COMDEL_1G009690	COMDEL	136	chr1	24486360	24486507	6.98	66.67	1.21411e-05	0.00018915	0	0	0	0	0	0	0	0	0	chr1:23520565-23520576	0
SV_DEL_1G022490	DEL	274	chr1	24486936	24487210	1.27	25.93	0.000239985	0.00211445	0	0	0	0	0	0	chr1:24259979-24259979	0	chr1:23820612-23820612	chr1:23521006-23521006	0
SV_COMDEL_1G009700	COMDEL	56	chr1	24514319	24514391	53.57	96.67	5.13595e-06	9.42004e-05	0	0	0	0	0	0	chr1:24286629-24286645	0	0	0	0
SV_INS_1G020150	INS	51	chr1	24515780	24515780	57.14	100	1.57255e-06	3.61232e-05	0	0	chr1:23713559-23713610	chr1:22971380-22971431	0	chr1:24327619-24327670	chr1:24288050-24288101	chr1:24121513-24121564	chr1:23848618-23848669	chr1:23549630-23549681	0
SV_INS_1G020160	INS	79.4	chr1	24519259	24519259	40.24	75.86	0.00114935	0.0075526	0	0	chr1:23717078-23717152	chr1:22974900-22974974	0	0	chr1:24291568-24291669	0	0	chr1:23553151-23553225	chr1:23280922-23280996
SV_COMINS_1G011810	COMINS	230.88	chr1	24575989	24576001	55.29	100	1.39e-06	3.26286e-05	0	0	chr1:23773800-23774043	chr1:23031753-23031996	0	chr1:24387888-24388131	chr1:24347895-24348138	chr1:24181116-24181359	chr1:23908777-23909019	chr1:23609479-23609722	chr1:23337781-23338024
SV_DEL_1G022630	DEL	75	chr1	24581577	24581652	56	96.43	3.93342e-05	0.000508665	0	0	chr1:23779500-23779500	chr1:23037453-23037453	0	chr1:24393576-24393576	0	chr1:24186829-24186829	chr1:23914421-23914421	chr1:23615180-23615180	chr1:23343481-23343481
SV_DEL_1G022640	DEL	93	chr1	24604101	24604194	3.53	26.67	0.000887925	0.00635069	0	0	0	0	0	0	0	0	chr1:23936800-23936800	0	0
SV_INS_1G020220	INS	4928	chr1	24612205	24612205	2.86	33.33	0.000206791	0.00193003	0	0	0	0	0	0	0	0	chr1:23944539-23949467	0	0
SV_DEL_1G022720	DEL	111	chr1	24642082	24642193	0	33.33	7.04716e-07	1.8456e-05	0	0	0	0	0	0	0	0	0	0	chr1:23403803-23403803
SV_INS_1G020270	INS	68	chr1	24660608	24660608	2.41	56.67	2.45894e-10	2.61901e-08	0	0	0	0	0	0	0	0	0	chr1:23694030-23694098	0
SV_INS_1G020280	INS	58	chr1	24666902	24666902	31.33	73.33	8.91708e-05	0.000969606	0	0	0	0	0	chr1:24478922-24478980	chr1:24438519-24438577	0	chr1:23999067-23999125	chr1:23700365-23700423	0
SV_INS_1G020330	INS	75	chr1	24681546	24681546	0	16.67	0.00101526	0.00688895	0	0	0	0	0	0	chr1:24453239-24453314	chr1:24286328-24286403	chr1:24013587-24013662	0	0
SV_DEL_1G022760	DEL	1623	chr1	24698917	24700540	98.8	75.86	0.000281471	0.0023999	chr1:23037973-23037973	chr1:23184952-23184952	chr1:23896891-23896891	chr1:23154775-23154775	chr1:23621247-23621247	chr1:24511695-24511695	chr1:24470621-24470621	chr1:24303295-24303295	chr1:24031035-24031035	0	0
SV_DEL_1G022800	DEL	86	chr1	24737562	24737648	1.18	30	1.67178e-05	0.000245982	0	0	0	0	0	0	chr1:24515309-24515309	0	0	0	0
SV_COMDEL_1G009820	COMDEL	206	chr1	24741143	24741362	1.18	33.33	3.66602e-06	7.10195e-05	0	0	0	0	0	0	0	chr1:24351535-24351548	chr1:24079544-24079557	0	0
SV_DEL_1G022810	DEL	52	chr1	24752322	24752374	0	17.24	0.000926581	0.00645836	0	0	0	0	0	0	0	chr1:24362438-24362438	0	0	0
SV_INS_1G020420	INS	188	chr1	24834035	24834035	32.14	72.73	0.00113077	0.00745621	0	0	chr1:24037985-24038267	chr1:23295881-23296069	0	0	0	0	chr1:24172030-24172124	chr1:23875102-23875196	chr1:23603042-23603324
SV_COMINS_1G011880	COMINS	274.17	chr1	24843160	24843199	30.59	80	3.50163e-06	6.89456e-05	0	0	chr1:24047417-24047729	chr1:23305217-23305530	0	0	chr1:24620143-24620455	chr1:24452969-24453282	chr1:24181260-24181573	chr1:23884344-23884657	0
SV_INS_1G020450	INS	2528	chr1	24863550	24863550	39.29	96.43	2.85911e-08	1.3222e-06	0	0	0	0	0	0	chr1:24640861-24643389	0	0	0	0
SV_INS_1G020470	INS	51	chr1	24864821	24864821	1.18	23.33	0.000302452	0.00254388	0	0	0	0	0	0	0	chr1:24474961-24475012	chr1:24203352-24203403	0	chr1:23634279-23634330
SV_INS_1G020480	INS	57	chr1	24868118	24868118	45.24	96.55	4.20666e-07	1.21134e-05	0	0	0	0	0	0	chr1:24648140-24648197	0	0	0	0
SV_INS_1G020510	INS	99.5	chr1	24892309	24892309	9.64	37.93	0.00114604	0.00753634	0	0	0	0	0	0	chr1:24672387-24672485	chr1:24502262-24502363	0	0	0
SV_COMINS_1G011910	COMINS	72	chr1	24892349	24892363	0	28.57	7.03944e-06	0.000123864	0	0	0	0	0	0	0	chr1:24502403-24502489	0	0	0
SV_INS_1G020530	INS	58	chr1	24924836	24924836	2.47	24.14	0.0011661	0.00764595	0	0	0	0	0	0	0	chr1:24534917-24534975	0	0	0
SV_COMDEL_1G009840	COMDEL	330	chr1	24924909	24925250	0	33.33	9.27527e-07	2.30951e-05	0	0	0	0	0	0	0	chr1:24535048-24535059	0	0	0
SV_INS_1G020560	INS	66	chr1	24947117	24947117	7.14	40	9.77266e-05	0.0010504	0	0	0	0	0	0	0	chr1:24556721-24556786	chr1:24285456-24285523	0	0
SV_COMINS_1G011930	COMINS	65	chr1	24947118	24947131	0	33.33	4.41458e-07	1.24796e-05	0	0	0	0	0	0	chr1:24726928-24727006	0	0	0	0
SV_COMDEL_1G009880	COMDEL	52	chr1	24970665	24970726	1.19	31.03	1.3872e-05	0.000211607	0	0	0	0	0	0	chr1:24752066-24752075	0	0	0	0
SV_COMINS_1G011940	COMINS	52	chr1	24977625	24977630	4.82	43.33	3.69889e-06	7.15793e-05	0	0	0	0	0	0	0	chr1:24592083-24592140	0	0	0
SV_INS_1G020590	INS	54	chr1	24977627	24977627	1.22	26.67	8.9952e-05	0.000976532	0	0	0	0	0	0	chr1:24758964-24759018	0	chr1:24317654-24317708	0	0
SV_INS_1G020600	INS	587	chr1	24992777	24992777	4.71	39.29	2.57588e-05	0.000353202	0	0	0	0	0	0	0	0	chr1:24332892-24333479	0	0
SV_DEL_1G023020	DEL	5194	chr1	24992872	24998066	8.33	100	9.20394e-07	2.30341e-05	0	0	0	0	0	0	chr1:24774351-24774351	chr1:24607297-24607297	chr1:24333592-24333592	0	chr1:23762180-23762180
SV_DEL_1G023040	DEL	57	chr1	25002835	25002892	3.61	32.14	0.000172703	0.00170956	0	0	0	0	0	0	chr1:24779150-24779150	chr1:24612096-24612096	chr1:24338365-24338365	0	chr1:23766917-23766917
SV_DEL_1G023060	DEL	535	chr1	25015531	25016066	1.2	24.14	0.000281471	0.0023999	0	0	0	0	0	0	0	chr1:24624732-24624732	0	0	chr1:23779878-23779878
SV_DEL_1G023090	DEL	68	chr1	25076230	25076298	0	26.67	1.06351e-05	0.000169945	0	0	0	0	0	0	0	chr1:24683418-24683418	0	0	0
SV_INS_1G020680	INS	74	chr1	25100067	25100067	0	16.67	0.000970728	0.00665693	0	0	0	0	0	0	chr1:24872203-24872277	0	0	0	0
SV_INS_1G020700	INS	52	chr1	25111531	25111531	1.23	38.46	1.41352e-06	3.31375e-05	0	0	0	0	0	0	chr1:24883953-24884005	chr1:24718823-24718875	chr1:24446153-24446205	chr1:24148026-24148078	0
SV_COMINS_1G011970	COMINS	5269	chr1	25138146	25138149	15.87	65.22	2.23834e-05	0.000313837	0	0	0	0	0	0	0	0	0	chr1:24180293-24185565	0
SV_DEL_1G023150	DEL	481	chr1	25150153	25150634	27.27	63.33	0.00133383	0.00851158	0	0	0	0	0	0	chr1:24922603-24922603	0	0	0	0
SV_COMINS_1G011980	COMINS	1009.8	chr1	25151798	25151838	29.58	80.77	7.81995e-06	0.000134793	0	0	0	0	0	chr1:24968754-24969827	chr1:24923770-24924855	0	chr1:24487023-24488092	chr1:24199234-24200243	chr1:23926446-23927453
SV_INS_1G020750	INS	3562	chr1	25171547	25171547	21.67	60	0.000985194	0.00673905	0	0	0	0	0	0	0	0	0	0	chr1:23947129-23950691
SV_DEL_1G023200	DEL	70	chr1	25209595	25209665	17.86	68.18	7.17375e-05	0.000807636	0	0	0	0	0	0	chr1:24982602-24982602	chr1:24818099-24818099	chr1:24547753-24547753	0	0
SV_INS_1G020770	INS	54	chr1	25216543	25216543	0	17.24	0.000846047	0.00612157	0	0	0	0	0	0	chr1:24989530-24989585	chr1:24824988-24825043	chr1:24554727-24554779	0	0
SV_COMINS_1G012000	COMINS	61	chr1	25236741	25236761	7.04	77.78	1.03044e-11	1.91046e-09	0	0	0	0	0	0	chr1:25009751-25009832	0	chr1:24574895-24574976	0	0
SV_INS_1G020880	INS	52	chr1	25391363	25391363	0	75	0.000277373	0.00237091	0	0	0	0	0	0	chr1:25163851-25163903	0	chr1:24729486-24729538	0	0
SV_DEL_1G023380	DEL	62	chr1	25395916	25395978	7.69	91.67	3.26904e-05	0.000435553	0	0	0	0	0	0	chr1:25168435-25168435	0	0	chr1:24440587-24440587	0
SV_INS_1G020900	INS	76	chr1	25406085	25406085	0	35.71	2.54615e-07	8.18566e-06	0	0	0	0	0	0	chr1:25178483-25178559	0	0	0	0
SV_INS_1G021090	INS	52	chr1	25577997	25577997	0	21.43	0.000208461	0.00193003	0	0	0	0	0	0	chr1:25341515-25341567	0	chr1:24897431-24897483	0	0
SV_INS_1G021110	INS	57	chr1	25601716	25601716	1.23	24.14	0.000319047	0.00266935	0	0	0	0	0	0	chr1:25365176-25365233	0	chr1:24921114-24921171	0	0
SV_INS_1G021120	INS	199	chr1	25602371	25602371	1.32	32.14	2.06141e-05	0.00029267	0	0	0	0	0	0	chr1:25365851-25366050	0	chr1:24921786-24921985	0	0
SV_COMDEL_1G010020	COMDEL	93	chr1	25612789	25612889	1.18	23.33	0.000302452	0.00254388	0	0	0	0	0	0	0	0	chr1:24932322-24932329	0	0
SV_INS_1G021130	INS	165	chr1	25622183	25622183	1.18	30	1.67178e-05	0.000245982	0	0	0	0	0	0	chr1:25385566-25385730	0	chr1:24941622-24941788	0	0
SV_INS_1G021150	INS	733.75	chr1	25637472	25637472	26.19	62.07	0.000740298	0.00553855	0	0	0	0	0	chr1:25447212-25447949	chr1:25401112-25401837	0	chr1:24957517-24958253	chr1:24673495-24674232	0
SV_INS_1G021170	INS	155.33	chr1	25645946	25645946	28.05	86.67	2.40532e-08	1.14463e-06	0	0	0	0	0	chr1:25456492-25456643	chr1:25410261-25410424	chr1:25231097-25231251	chr1:24966697-24966859	chr1:24682752-24682903	chr1:24416727-24416878
SV_COMDEL_1G010080	COMDEL	282	chr1	25685128	25685437	1.22	20	0.00140017	0.00888254	0	0	0	0	0	0	0	chr1:25271770-25271797	0	0	0
SV_INS_1G021230	INS	93	chr1	25708578	25708578	17.39	68.42	0.000241787	0.00212722	0	0	0	0	0	chr1:25519374-25519467	0	0	0	0	0
SV_INS_1G021250	INS	66.83	chr1	25738639	25738639	26.51	81.48	6.16451e-07	1.64957e-05	0	0	0	0	0	chr1:25549148-25549215	chr1:25502192-25502259	chr1:25324505-25324571	chr1:25059663-25059730	chr1:24775144-24775211	chr1:24509120-24509187
SV_INS_1G021260	INS	143	chr1	25740816	25740816	34.62	83.33	0.000145321	0.00147743	0	0	0	0	0	0	chr1:25504434-25504577	0	0	0	0
SV_INS_1G021270	INS	86	chr1	25744675	25744675	0	20	0.000235013	0.00207436	0	0	0	0	0	0	chr1:25508434-25508520	0	chr1:25065784-25065870	0	0
SV_INS_1G021290	INS	95	chr1	25775146	25775146	12.12	56.52	5.56803e-05	0.000652946	0	0	0	0	0	0	0	0	0	0	chr1:24545456-24545551
SV_INS_1G021310	INS	70	chr1	25783549	25783549	25.88	60	0.00148621	0.00936246	0	0	0	0	0	chr1:25593935-25594005	0	0	0	chr1:24819787-24819857	chr1:24553931-24554001
SV_COMINS_1G012080	COMINS	123	chr1	25796338	25796357	6.02	41.38	3.04968e-05	0.000410572	0	0	0	0	0	0	0	0	0	chr1:24832525-24832667	0
SV_COMINS_1G012090	COMINS	80	chr1	25797067	25797083	0	37.5	2.05703e-06	4.45912e-05	0	0	0	0	0	0	0	0	chr1:25118179-25118275	0	0
SV_INS_1G021350	INS	67	chr1	25809419	25809419	3.61	43.33	1.03839e-06	2.54803e-05	0	0	0	0	0	0	0	0	0	chr1:24845653-24845720	0
SV_DEL_1G023830	DEL	55	chr1	25810177	25810232	5.95	41.38	2.75192e-05	0.000373741	0	0	0	0	0	0	0	0	0	chr1:24846515-24846515	chr1:24580662-24580662
SV_INS_1G021360	INS	173	chr1	25830551	25830551	0	40.74	1.03434e-07	3.78397e-06	0	0	0	0	0	0	chr1:25594298-25594471	chr1:25416371-25416544	0	0	0
SV_DEL_1G023850	DEL	107	chr1	25845664	25845771	2.35	44.83	1.19444e-07	4.26584e-06	0	0	0	0	0	0	0	0	0	chr1:24881859-24881859	chr1:24615952-24615952
SV_DEL_1G023860	DEL	91	chr1	25845914	25846005	4.71	51.72	8.09866e-08	3.08587e-06	0	0	0	0	0	0	0	0	0	chr1:24882002-24882002	chr1:24616094-24616094
SV_COMINS_1G012100	COMINS	63	chr1	25866977	25867013	0	22.22	0.00026417	0.00227893	0	0	0	0	0	0	0	0	0	0	chr1:24637022-24637121
SV_COMINS_1G012140	COMINS	67.6	chr1	25977937	25977938	7.81	44	0.000212547	0.00193967	0	0	0	chr1:24431905-24431970	chr1:24897512-24897577	0	chr1:25741738-25741821	chr1:25562937-25563002	chr1:25274352-25274417	0	0
SV_INS_1G021430	INS	376.33	chr1	25987048	25987048	1.19	23.33	0.000321366	0.0026817	0	0	0	0	0	0	chr1:25750827-25751182	chr1:25572021-25572411	chr1:25283462-25283846	0	0
SV_COMDEL_1G010150	COMDEL	408	chr1	25995634	25996190	0	24.14	4.30823e-05	0.00054135	0	0	0	0	0	0	0	0	0	0	chr1:24765255-24765403
SV_INS_1G021490	INS	53	chr1	26053404	26053404	9.41	40	0.000414344	0.00335764	0	0	0	0	0	0	chr1:25817518-25817571	0	chr1:25350628-25350681	0	0
SV_INS_1G021640	INS	70	chr1	26091703	26091703	0	18.52	0.00101921	0.00689075	0	0	0	0	0	0	0	chr1:25670582-25670652	0	0	0
SV_DEL_1G024370	DEL	56	chr1	26119978	26120034	1.18	43.33	2.90058e-08	1.3244e-06	0	0	0	0	0	0	0	chr1:25698880-25698880	chr1:25402318-25402318	chr1:25149565-25149565	0
SV_DEL_1G024390	DEL	96	chr1	26142517	26142613	9.21	42.86	0.000251166	0.00218416	0	0	0	0	0	0	0	chr1:25721423-25721423	chr1:25424872-25424872	chr1:25172077-25172077	0
SV_INS_1G021650	INS	133.5	chr1	26152833	26152833	1.22	20.69	0.00119282	0.00778056	0	0	0	0	0	0	0	0	chr1:25435060-25435192	chr1:25182283-25182418	0
SV_INS_1G021660	INS	192.5	chr1	26153669	26153669	0	24.14	4.04135e-05	0.000515234	0	0	0	0	0	0	0	chr1:25732488-25732679	0	chr1:25183254-25183448	0
SV_INS_1G021670	INS	284.5	chr1	26158398	26158398	1.33	44	3.23209e-07	9.97027e-06	0	0	0	0	0	0	chr1:25904231-25904484	chr1:25737357-25737654	chr1:25440706-25441009	chr1:25188154-25188439	0
SV_DEL_1G024430	DEL	110	chr1	26161851	26161961	0	36.36	5.47237e-06	9.93936e-05	0	0	0	0	0	0	chr1:25907940-25907940	0	0	0	0
SV_COMINS_1G012180	COMINS	51	chr1	26240098	26240112	0	27.27	0.000438306	0.0035275	0	0	0	0	0	0	chr1:25986170-25986235	chr1:25819721-25819786	chr1:25522746-25522811	0	0
SV_COMINS_1G012190	COMINS	130	chr1	26264542	26264547	0	29.41	0.000956266	0.00662323	0	0	0	0	0	0	chr1:26009944-26010064	chr1:25843311-25843453	chr1:25547241-25547384	0	0
SV_COMINS_1G012200	COMINS	645.33	chr1	26272108	26272111	0	44.44	5.54754e-09	3.41869e-07	0	0	0	0	0	0	chr1:26017700-26018360	0	chr1:25555038-25555700	chr1:25301745-25302370	0
SV_COMINS_1G012220	COMINS	68	chr1	26277130	26277133	17.19	61.9	0.000190622	0.00182742	0	0	0	0	0	0	0	0	0	0	chr1:25033885-25033956
SV_INS_1G021780	INS	67	chr1	26277146	26277146	1.56	26.09	0.00114759	0.00754369	0	0	0	0	0	0	chr1:26023599-26023676	chr1:25855974-25856031	0	0	0
SV_COMINS_1G012230	COMINS	76	chr1	26277153	26277155	6.9	50	0.000144259	0.00147023	0	0	0	0	0	0	0	0	chr1:25560963-25561041	0	0
SV_INS_1G021790	INS	191.5	chr1	26284281	26284281	9.52	46.67	3.90545e-05	0.000505653	0	0	0	0	0	0	0	0	0	chr1:25314495-25314667	chr1:25041032-25041243
SV_INS_1G021800	INS	56	chr1	26284419	26284419	1.19	27.59	6.2069e-05	0.000715459	0	0	0	0	0	0	chr1:26030972-26031028	0	0	0	0
SV_INS_1G021830	INS	132	chr1	26295616	26295616	0	34.62	2.18631e-06	4.66705e-05	0	0	0	0	0	0	0	chr1:25879982-25880114	0	chr1:25325960-25326092	0
SV_DEL_1G024640	DEL	59	chr1	26372828	26372887	42.31	90	0.000389296	0.00317558	0	0	0	0	0	0	chr1:26119307-26119307	chr1:25957291-25957291	0	0	chr1:25128826-25128826
SV_DEL_1G024680	DEL	51	chr1	26409033	26409084	1.18	23.33	0.000302452	0.00254388	0	0	0	0	0	0	0	0	chr1:25691741-25691741	0	0
SV_COMINS_1G012240	COMINS	57	chr1	26446826	26446854	25	73.33	5.81863e-06	0.000105153	0	0	0	0	0	0	0	0	chr1:25729257-25729342	0	0
SV_INS_1G021910	INS	76.2	chr1	26458604	26458604	2.08	42.86	0.000300076	0.0025377	0	0	0	0	0	0	chr1:26202321-26202391	chr1:26042106-26042199	chr1:25741192-25741250	chr1:25488667-25488748	chr1:25214000-25214079
SV_INS_1G021920	INS	247.8	chr1	26472190	26472190	4.76	66.67	2.15111e-11	3.51202e-09	0	0	0	0	0	0	chr1:26215967-26216215	chr1:26055740-26055987	chr1:25754840-25755088	chr1:25502304-25502552	chr1:25227643-25227891
SV_COMDEL_1G010290	COMDEL	855	chr1	26475498	26476362	5.88	71.43	1.34602e-11	2.34933e-09	0	0	0	0	0	0	chr1:26219509-26219518	chr1:26059292-26059301	chr1:25758331-25758340	chr1:25505862-25505871	chr1:25231201-25231210
SV_COMINS_1G012260	COMINS	496	chr1	26497772	26497852	33.73	75.86	0.000158251	0.00158301	0	0	chr1:25685547-25686112	chr1:24944767-24945332	chr1:25408203-25408768	0	chr1:26243608-26244168	chr1:26080526-26081086	chr1:25779628-25780204	chr1:25527199-25527764	chr1:25252530-25253095
SV_COMINS_1G012270	COMINS	54.5	chr1	26521767	26521778	0	60	1.32153e-05	0.000202963	0	0	0	0	0	0	0	chr1:26105010-26105075	chr1:25804161-25804227	0	0
SV_INS_1G022000	INS	272	chr1	26522939	26522939	60.71	96.67	0.000117875	0.00123506	0	0	chr1:25711395-25711675	chr1:24970623-24970904	chr1:25434094-25434374	chr1:26343132-26343376	chr1:26269535-26269814	chr1:26106292-26106572	chr1:25805448-25805728	chr1:25553047-25553327	chr1:25278348-25278592
SV_COMINS_1G012280	COMINS	3966.33	chr1	26528010	26528023	2.35	23.33	0.0011063	0.00732662	0	0	0	0	0	0	chr1:26274884-26278347	chr1:26111633-26115865	chr1:25810798-25815031	0	0
SV_INS_1G022020	INS	57	chr1	26540105	26540105	29.63	76.67	1.10102e-05	0.000174855	0	0	chr1:25728943-25729000	chr1:24988179-24988236	0	0	0	0	0	chr1:25570599-25570656	0
SV_DEL_1G024820	DEL	187	chr1	26566349	26566536	74.29	100	0.00122877	0.00795564	0	chr1:25066351-25066351	chr1:25760651-25760651	chr1:25014536-25014536	chr1:25477826-25477826	chr1:26386789-26386789	chr1:26317473-26317473	chr1:26154268-26154268	chr1:25853520-25853520	chr1:25596951-25596951	chr1:25322008-25322008
SV_DEL_1G024940	DEL	61	chr1	26657822	26657883	2.82	30.43	0.000606241	0.00468264	0	0	0	0	0	0	chr1:26411781-26411781	chr1:26240162-26240162	chr1:25945563-25945563	0	0
SV_COMINS_1G012310	COMINS	51	chr1	26682054	26682106	0	22.22	0.0015859	0.00993268	0	0	0	0	0	0	chr1:26434798-26434901	chr1:26262708-26262811	0	0	0
SV_INS_1G022180	INS	128	chr1	26742001	26742001	3.53	27.59	0.000717097	0.00539806	0	0	0	0	0	0	0	chr1:26337393-26337521	0	0	0
SV_COMINS_1G012330	COMINS	655	chr1	26776382	26776386	0	27.59	9.02676e-06	0.000151539	0	0	0	0	0	0	chr1:26533644-26534303	0	0	0	0
SV_INS_1G022230	INS	664	chr1	26776386	26776386	1.19	37.93	5.98595e-07	1.61055e-05	0	0	0	0	0	0	0	chr1:26371311-26371963	chr1:26076666-26077342	0	0
SV_COMINS_1G012370	COMINS	458	chr1	26908987	26909008	7.23	34.48	0.000910716	0.00645836	0	0	0	0	0	0	0	chr1:26504186-26504665	0	0	0
SV_COMDEL_1G010440	COMDEL	71	chr1	26914702	26914781	1.52	50	2.29852e-07	7.46047e-06	0	0	0	0	0	0	0	chr1:26510308-26510316	chr1:26215941-26215949	0	0
SV_COMINS_1G012380	COMINS	144.33	chr1	26914959	26915004	7.89	53.57	1.71773e-06	3.90181e-05	0	0	0	0	0	0	chr1:26672247-26672441	chr1:26510493-26510661	chr1:26216145-26216329	0	0
SV_DEL_1G025250	DEL	68	chr1	26949999	26950067	0	20.69	0.000198553	0.00188244	0	0	0	0	0	0	0	0	0	chr1:25980108-25980108	0
SV_DEL_1G025260	DEL	322	chr1	26951021	26951343	0	26.67	1.06351e-05	0.000169945	0	0	0	0	0	0	chr1:26711429-26711429	0	chr1:26255175-26255175	chr1:25981062-25981062	0
SV_INS_1G022310	INS	411.5	chr1	26955299	26955299	0	33.33	4.41458e-07	1.24796e-05	0	0	0	0	0	0	0	0	chr1:26259184-26259595	chr1:25985082-25985494	0
SV_INS_1G022320	INS	134.67	chr1	26958309	26958309	1.2	46.67	6.7544e-09	3.9724e-07	0	0	0	0	0	0	chr1:26718400-26718537	0	chr1:26262661-26262794	chr1:25988537-25988671	0
SV_INS_1G022330	INS	1005	chr1	26959308	26959308	1.2	25	0.00022962	0.00204376	0	0	0	0	0	0	0	0	0	chr1:25989680-25990685	0
SV_INS_1G022340	INS	60	chr1	26961489	26961489	2.38	36.67	4.56483e-06	8.51981e-05	0	0	0	0	0	0	chr1:26720128-26720188	0	0	0	0
SV_INS_1G022350	INS	60	chr1	26964650	26964650	1.19	50	1.02166e-09	8.23829e-08	0	0	0	0	0	0	0	0	chr1:26268605-26268665	0	0
SV_INS_1G022390	INS	511.5	chr1	27018156	27018156	1.18	26.67	7.27812e-05	0.000814978	0	0	0	0	0	0	0	chr1:26615711-26616221	chr1:26320636-26321149	0	0
SV_COMINS_1G012440	COMINS	1058	chr1	27040771	27040773	0	46.15	8.10175e-09	4.65352e-07	0	0	0	0	0	0	chr1:26777896-26778954	chr1:26632608-26633670	0	0	0
SV_INS_1G022410	INS	1056	chr1	27040773	27040773	0	34.62	1.4962e-06	3.48494e-05	0	0	0	0	0	0	0	0	chr1:26342422-26343478	0	0
SV_INS_1G022430	INS	113	chr1	27090179	27090179	1.45	28.57	0.000154894	0.00155691	0	0	0	0	0	0	chr1:26827954-26828068	chr1:26680789-26680899	chr1:26393581-26393696	0	0
SV_COMINS_1G012450	COMINS	56.67	chr1	27090478	27090512	0	55.56	0.000334225	0.00277786	0	0	0	0	0	0	chr1:26828353-26828444	chr1:26681183-26681271	chr1:26393981-26394072	0	0
SV_DEL_1G025430	DEL	571	chr1	27092770	27093341	0	24.14	4.59544e-05	0.000565439	0	0	0	0	0	0	chr1:26830730-26830730	0	chr1:26396348-26396348	0	0
SV_COMINS_1G012460	COMINS	129	chr1	27125005	27125049	0	30	2.20729e-06	4.66705e-05	0	0	0	0	0	0	0	chr1:26989685-26989858	chr1:26427863-26428030	0	0
SV_COMINS_1G012470	COMINS	88	chr1	27125005	27125023	0	20	0.000211028	0.00193003	0	0	0	0	0	0	chr1:26861529-26861635	0	0	0	0
SV_INS_1G022440	INS	110.5	chr1	27125987	27125987	0	27.59	9.02676e-06	0.000151539	0	0	0	0	0	0	chr1:26862639-26862751	chr1:26990787-26990896	0	0	0
SV_INS_1G022450	INS	106	chr1	27136455	27136455	0	17.24	0.000885216	0.00634682	0	0	0	0	0	0	0	chr1:27001346-27001452	0	0	0
SV_INS_1G022460	INS	65.5	chr1	27136524	27136524	0	17.24	0.000846047	0.00612157	0	0	0	0	0	0	0	chr1:27001544-27001600	chr1:26439558-26439633	0	0
SV_INS_1G022520	INS	61	chr1	27193140	27193140	0	68.75	3.65054e-08	1.60978e-06	0	0	0	0	0	0	chr1:26930002-26930063	chr1:27058266-27058327	0	0	0
SV_INS_1G022530	INS	56	chr1	27194856	27194856	0	43.33	2.45119e-09	1.72691e-07	0	0	0	0	0	0	chr1:26931767-26931825	chr1:27060008-27060060	chr1:26497852-26497910	0	0
SV_INS_1G022540	INS	59	chr1	27203218	27203218	1.18	43.33	2.90058e-08	1.3244e-06	0	0	0	0	0	0	chr1:26940147-26940206	chr1:27068369-27068427	chr1:26506276-26506336	0	0
SV_INS_1G022560	INS	92	chr1	27230170	27230170	0	34.78	1.1247e-05	0.000178144	0	0	0	0	0	0	chr1:26967535-26967627	chr1:27095733-27095825	0	0	0
SV_INS_1G022570	INS	119	chr1	27231936	27231936	0	20	0.000499772	0.00394762	0	0	0	0	0	0	chr1:26969410-26969554	chr1:27097577-27097671	0	0	0
SV_COMDEL_1G010590	COMDEL	255	chr1	27263928	27264190	0	23.33	4.64648e-05	0.000565439	0	0	0	0	0	0	chr1:27001506-27001513	0	0	0	0
SV_INS_1G022610	INS	612.5	chr1	27265764	27265764	1.25	26.67	0.000103921	0.00110556	0	0	0	0	0	0	chr1:27003086-27003700	0	chr1:26568348-26568959	0	0
SV_COMINS_1G012480	COMINS	60	chr1	27271223	27271232	1.35	27.27	0.000477541	0.00379362	0	0	0	0	0	0	chr1:27009118-27009187	0	0	0	0
SV_INS_1G022620	INS	60	chr1	27276370	27276370	0	29.17	1.62923e-05	0.000241979	0	0	0	0	0	0	0	chr1:27141108-27141168	0	0	0
SV_DEL_1G025500	DEL	84.33	chr1	27282080	27282165	0	39.29	3.69369e-08	1.62351e-06	0	0	0	0	0	0	chr1:27019894-27019894	chr1:27146734-27146734	chr1:26585173-26585173	0	0
SV_COMINS_1G012490	COMINS	674.5	chr1	27317122	27317123	0	57.14	0.000382974	0.00313157	0	0	0	0	0	0	chr1:27054740-27055428	0	chr1:26620108-26620771	0	0
SV_COMINS_1G012510	COMINS	330	chr1	27317592	27317623	0	53.33	3.94363e-11	5.75143e-09	0	0	0	0	0	0	chr1:27056184-27056544	0	chr1:26620882-26621244	0	0
SV_INS_1G022640	INS	183	chr1	27347070	27347070	0	32	2.63988e-06	5.45176e-05	0	0	0	0	0	0	chr1:27086073-27086256	chr1:27211499-27211682	chr1:26650751-26650934	0	0
SV_COMINS_1G012520	COMINS	280.67	chr1	27371421	27371457	0	34.48	3.53925e-07	1.06863e-05	0	0	0	0	0	0	chr1:27110411-27110727	chr1:27236065-27236382	chr1:26675107-26675424	0	0
SV_INS_1G022650	INS	278.33	chr1	27371575	27371575	0	26.67	9.89529e-06	0.000161024	0	0	0	0	0	0	chr1:27110846-27111121	chr1:27236501-27236786	chr1:26675543-26675818	0	0
SV_COMINS_1G012530	COMINS	71	chr1	27373844	27373846	0	41.18	3.95448e-05	0.000510657	0	0	0	0	0	0	0	0	chr1:26677744-26677817	0	0
SV_COMINS_1G012560	COMINS	70	chr1	27374153	27374212	0	40	0.00128688	0.00825965	0	0	0	0	0	0	0	0	chr1:26678090-26678219	0	0
SV_DEL_1G025580	DEL	70	chr1	27382764	27382834	1.75	44.44	2.02461e-05	0.000288051	0	0	0	0	0	0	chr1:27122058-27122058	0	chr1:26685861-26685861	0	0
SV_INS_1G022690	INS	55	chr1	27402921	27402921	0	34.48	4.27101e-07	1.2279e-05	0	0	0	0	0	0	0	chr1:27267710-27267765	0	0	0
SV_COMINS_1G012590	COMINS	1051	chr1	27431171	27431185	1.23	34.48	3.88662e-06	7.45192e-05	0	0	0	0	0	0	0	0	0	chr1:26461772-26462837	0
SV_COMDEL_1G010700	COMDEL	160	chr1	27431196	27431516	1.2	30	1.96097e-05	0.000280175	0	0	0	0	0	0	0	0	0	chr1:26462848-26463008	0
SV_COMINS_1G012600	COMINS	414	chr1	27431881	27431886	1.2	33.33	4.38334e-06	8.23219e-05	0	0	0	0	0	0	0	0	0	chr1:26463413-26463832	0
SV_COMINS_1G012610	COMINS	4581	chr1	27431897	27431952	1.22	34.48	3.54378e-06	6.95731e-05	0	0	0	0	0	0	0	0	0	chr1:26463843-26468479	0
SV_COMDEL_1G010710	COMDEL	52	chr1	27431966	27432029	1.22	26.92	0.000157664	0.00157831	0	0	0	0	0	0	0	0	0	chr1:26468493-26468504	0
SV_INS_1G022700	INS	2200	chr1	27432043	27432043	1.2	34.48	3.2339e-06	6.42824e-05	0	0	0	0	0	0	0	0	0	chr1:26468518-26470718	0
SV_COMINS_1G012620	COMINS	714	chr1	27432054	27432150	1.2	34.48	3.2339e-06	6.42824e-05	0	0	0	0	0	0	0	0	0	chr1:26470729-26471539	0
SV_COMINS_1G012630	COMINS	643	chr1	27432161	27432239	1.23	34.48	3.88662e-06	7.45192e-05	0	0	0	0	0	0	0	0	0	chr1:26471550-26472271	0
SV_COMINS_1G012640	COMINS	2242	chr1	27432252	27432256	1.22	35.71	2.57439e-06	5.33892e-05	0	0	0	0	0	0	0	0	0	chr1:26472284-26474530	0
SV_COMINS_1G012650	COMINS	346	chr1	27432267	27432331	1.28	37.04	2.69348e-06	5.54142e-05	0	0	0	0	0	0	0	0	0	chr1:26474541-26474951	0
SV_COMDEL_1G010720	COMDEL	159	chr1	27432347	27432534	2.27	47.37	3.25261e-05	0.000433897	0	0	0	0	0	0	0	0	0	chr1:26474967-26474995	0
SV_DEL_1G025620	DEL	67	chr1	27433423	27433490	1.19	21.43	0.000906213	0.00645836	0	0	0	0	0	0	0	0	0	chr1:26476033-26476033	0
SV_DEL_1G025640	DEL	197	chr1	27434516	27434713	1.18	22.22	0.000719028	0.00540941	0	0	0	0	0	0	0	0	0	chr1:26477045-26477045	0
SV_COMDEL_1G010730	COMDEL	82	chr1	27435289	27435379	1.19	34.48	2.95355e-06	5.93419e-05	0	0	0	0	0	0	0	0	0	chr1:26477521-26477529	0
SV_DEL_1G025660	DEL	1345	chr1	27435390	27436735	2.35	33.33	1.81611e-05	0.000263019	0	0	0	0	0	0	0	0	0	chr1:26477540-26477540	0
SV_COMINS_1G012660	COMINS	117	chr1	27436765	27436768	1.39	37.04	4.92224e-06	9.09402e-05	0	0	0	0	0	0	0	0	0	chr1:26477564-26477684	0
SV_DEL_1G025670	DEL	68	chr1	27438031	27438099	1.23	33.33	1.00217e-05	0.000162836	0	0	0	0	0	0	0	0	0	chr1:26478922-26478922	0
SV_COMDEL_1G010740	COMDEL	81	chr1	27438121	27438207	1.2	37.93	6.61882e-07	1.7478e-05	0	0	0	0	0	0	0	0	0	chr1:26478944-26478949	0
SV_COMDEL_1G010750	COMDEL	72	chr1	27452271	27452374	0	32.14	1.36688e-06	3.21696e-05	0	0	0	0	0	0	0	chr1:27316873-27316904	0	0	0
SV_DEL_1G025700	DEL	847	chr1	27454006	27454853	0	16.67	0.000928522	0.00645836	0	0	0	0	0	0	chr1:27193338-27193338	chr1:27318475-27318475	chr1:26756896-26756896	0	0
SV_INS_1G022740	INS	113.33	chr1	27466881	27466881	0	16.67	0.00106226	0.00712479	0	0	0	0	0	0	chr1:27204950-27205063	chr1:27330444-27330557	chr1:26768538-26768652	0	0
SV_COMINS_1G012680	COMINS	64	chr1	27474143	27474163	38.82	79.31	0.000202529	0.00191344	0	0	0	chr1:25919572-25919656	chr1:26385627-26385711	chr1:27297058-27297142	0	0	0	chr1:26514744-26514828	chr1:26233797-26233881
SV_INS_1G022750	INS	97.5	chr1	27485853	27485853	37.66	92.59	3.59998e-07	1.08515e-05	0	0	0	chr1:25931407-25931504	chr1:26397458-26397555	chr1:27308889-27308986	chr1:27214231-27214330	chr1:27349381-27349478	chr1:26777798-26777897	chr1:26526571-26526668	chr1:26245629-26245726
SV_INS_1G022770	INS	55	chr1	27497131	27497131	53.52	96	6.18863e-05	0.000714877	0	0	0	0	0	0	chr1:27226048-27226103	0	0	0	0
SV_INS_1G022780	INS	81	chr1	27502154	27502154	0	16.67	0.00101526	0.00688895	0	0	0	0	0	0	chr1:27231123-27231204	0	0	0	0
SV_INS_1G022820	INS	53	chr1	27529543	27529543	5.17	46.15	2.13195e-05	0.000300948	0	0	0	0	0	0	chr1:27258634-27258687	0	chr1:26826597-26826650	0	0
SV_COMDEL_1G010820	COMDEL	503	chr1	27583201	27583762	1.22	23.08	0.00070066	0.00530293	0	chr1:26082993-26083051	0	0	0	0	chr1:27312572-27312630	0	0	0	0
SV_DEL_1G025820	DEL	1119	chr1	27586310	27587429	2.35	30	7.54509e-05	0.000839314	0	0	0	0	0	0	chr1:27315175-27315175	0	0	0	0
SV_COMINS_1G012780	COMINS	144	chr1	27587585	27587594	2.41	26.67	0.000340402	0.00281967	0	chr1:26086802-26086955	0	0	0	0	0	0	0	0	0
SV_INS_1G022920	INS	60	chr1	27611859	27611859	12.31	50	0.00087905	0.00632568	0	0	0	chr1:26059666-26059726	0	0	0	0	0	0	0
SV_INS_1G022940	INS	98	chr1	27615839	27615839	0	20	0.000248191	0.00216626	0	0	0	0	0	0	0	chr1:27476313-27476411	chr1:26908514-26908612	0	0
SV_DEL_1G025890	DEL	64	chr1	27616214	27616278	0	20	0.000211028	0.00193003	0	0	0	0	0	0	chr1:27343755-27343755	chr1:27476591-27476591	chr1:26908792-26908792	0	0
SV_COMINS_1G012810	COMINS	60	chr1	27616599	27616608	0	20	0.000211028	0.00193003	0	0	0	0	0	0	0	0	chr1:26909106-26909175	0	0
SV_INS_1G022950	INS	82	chr1	27616624	27616624	0	16.67	0.000928522	0.00645836	0	0	0	0	0	0	chr1:27344094-27344176	chr1:27476928-27477010	chr1:26909191-26909273	0	0
SV_INS_1G022960	INS	2085	chr1	27623735	27623735	0	26.67	1.23092e-05	0.000191109	0	0	0	0	0	0	0	chr1:27484093-27486178	0	0	0
SV_COMINS_1G012820	COMINS	2076.5	chr1	27623739	27623744	1.25	23.33	0.0004118	0.00334052	0	0	0	0	0	0	chr1:27351257-27353325	0	chr1:26916328-26918423	0	0
SV_INS_1G022970	INS	110	chr1	27628421	27628421	1.19	23.33	0.000321366	0.0026817	0	0	0	0	0	0	0	chr1:27490852-27490962	chr1:26923104-26923214	0	0
SV_INS_1G022990	INS	88	chr1	27632664	27632664	0	19.23	0.0011353	0.00748025	0	0	0	0	0	0	chr1:27361357-27361445	chr1:27495185-27495273	0	0	0
SV_DEL_1G025970	DEL	90	chr1	27681047	27681137	66.67	100	5.16149e-05	0.000613382	0	0	chr1:26893242-26893242	chr1:26128926-26128926	chr1:26594347-26594347	chr1:27504928-27504928	chr1:27408821-27408821	chr1:27542710-27542710	chr1:26975718-26975718	chr1:26723984-26723984	chr1:26441334-26441334
SV_INS_1G023030	INS	72	chr1	27692374	27692374	50.63	88.46	0.00050404	0.00397552	0	0	0	0	0	0	chr1:27420043-27420115	chr1:27553980-27554052	chr1:26986787-26986859	0	0
SV_DEL_1G026010	DEL	872	chr1	27697997	27698869	54.39	100	0.000319189	0.00267012	0	0	chr1:26905983-26905983	chr1:26141678-26141678	chr1:26607082-26607082	chr1:27517627-27517627	chr1:27421535-27421535	chr1:27555478-27555478	chr1:26988283-26988283	chr1:26736722-26736722	chr1:26454048-26454048
SV_INS_1G023040	INS	74	chr1	27706976	27706976	17.86	51.72	0.00108408	0.00722278	0	0	0	0	0	0	0	chr1:27563616-27563690	0	0	0
SV_COMINS_1G012850	COMINS	5199	chr1	27775850	27775854	0	33.33	0.000645809	0.00494941	0	0	0	0	0	0	0	0	0	0	chr1:26536204-26541407
SV_INS_1G023090	INS	56	chr1	27776876	27776876	0	24.14	4.90475e-05	0.00059121	0	0	0	0	0	0	chr1:27499530-27499586	0	0	0	0
SV_COMDEL_1G010890	COMDEL	65	chr1	27777469	27777545	38.1	86.67	4.13732e-06	7.84626e-05	0	0	0	0	0	0	chr1:27500190-27500201	0	0	0	0
SV_INS_1G023130	INS	57	chr1	27822710	27822710	0	20.69	0.00022178	0.00199052	0	0	0	0	0	0	0	chr1:27678023-27678080	0	0	0
SV_COMINS_1G012870	COMINS	1348	chr1	27831119	27831176	1.2	37.93	6.61882e-07	1.7478e-05	0	0	0	0	0	0	chr1:27553782-27555210	chr1:27686434-27687830	chr1:27120505-27121909	0	0
SV_COMDEL_1G010930	COMDEL	354	chr1	27910780	27911144	0	46.67	4.6516e-10	4.37711e-08	0	0	0	0	0	0	chr1:27634743-27634753	0	chr1:27202264-27202274	0	0
SV_INS_1G023210	INS	56	chr1	27916089	27916089	0	43.33	2.45119e-09	1.72691e-07	0	0	0	0	0	0	chr1:27638703-27638759	0	0	0	0
SV_COMINS_1G012890	COMINS	2106	chr1	27918035	27918047	0	16.67	0.000928522	0.00645836	0	0	0	0	0	0	chr1:27640689-27642807	0	chr1:27208274-27210392	0	0
SV_DEL_1G026210	DEL	91	chr1	27960688	27960779	0	50	2.79208e-08	1.29786e-06	0	0	0	0	0	0	0	0	0	chr1:27013113-27013113	0
SV_INS_1G023260	INS	669.75	chr1	27974409	27974409	0	44	2.80445e-08	1.30138e-06	0	0	0	0	0	0	chr1:27698390-27699076	chr1:27831710-27832358	chr1:27266770-27267434	chr1:27026738-27027419	0
SV_COMINS_1G012900	COMINS	233.67	chr1	27975362	27975369	1.22	26.67	8.9952e-05	0.000976532	0	0	0	0	0	0	chr1:27700017-27700273	chr1:27833317-27833555	chr1:27268385-27268628	0	0
SV_INS_1G023270	INS	66	chr1	27975610	27975610	1.22	27.59	7.16343e-05	0.000806979	0	0	0	0	0	0	0	0	chr1:27268858-27268924	0	0
SV_INS_1G023300	INS	177.88	chr1	28035168	28035168	20.48	70	2.25365e-06	4.7595e-05	0	chr1:26534452-26534630	chr1:27256830-27257008	chr1:26485575-26485753	chr1:26945238-26945416	0	chr1:27760034-27760212	chr1:27892084-27892262	chr1:27329500-27329677	chr1:27088089-27088267	0
SV_COMINS_1G012920	COMINS	2126.25	chr1	28045929	28045935	9.59	59.09	5.0691e-06	9.31005e-05	0	chr1:26545351-26547752	chr1:27267729-27270129	chr1:26496473-26498874	chr1:26956135-26958536	0	chr1:27770947-27772270	0	chr1:27340397-27341752	chr1:27098986-27101387	chr1:26812215-26814591
SV_INS_1G023310	INS	58.57	chr1	28050523	28050523	25.32	60	0.00134985	0.0086067	0	0	chr1:27273068-27273127	chr1:26501814-26501873	chr1:26961477-26961536	0	0	chr1:27906180-27906237	chr1:27344359-27344417	chr1:27104326-27104385	chr1:26817512-26817571
SV_COMDEL_1G010980	COMDEL	140	chr1	28062026	28062174	0	26.67	9.89529e-06	0.000161024	0	0	0	0	0	0	chr1:27786952-27786960	0	chr1:27355974-27355982	0	0
SV_COMINS_1G012930	COMINS	75	chr1	28064042	28064047	0	33.33	3.34405e-05	0.000444126	0	0	0	0	0	0	chr1:27788825-27788905	chr1:27919734-27919814	0	0	0
SV_COMINS_1G012940	COMINS	400	chr1	28069327	28069331	0	16.67	0.000928522	0.00645836	0	0	0	0	0	0	0	chr1:27925088-27925492	0	0	0
SV_COMINS_1G012950	COMINS	338.33	chr1	28069342	28069369	0	25.93	3.18482e-05	0.000425484	0	0	0	0	0	0	chr1:27794214-27794708	chr1:27925503-27925609	chr1:27363221-27363713	0	0
SV_INS_1G023350	INS	318.67	chr1	28128022	28128022	0	17.24	0.00080894	0.00591557	0	0	0	0	0	0	chr1:27852255-27852574	chr1:27983340-27983659	chr1:27421063-27421381	0	0
SV_COMDEL_1G011050	COMDEL	176	chr1	28165107	28165287	22.35	56.67	0.00105771	0.00710394	0	0	0	0	0	0	0	chr1:28020661-28020665	0	0	0
SV_INS_1G023410	INS	298	chr1	28169402	28169402	3.28	30.43	0.00130214	0.00834474	0	0	0	0	0	0	chr1:27898431-27898730	0	chr1:27477189-27477486	0	0
SV_COMINS_1G013010	COMINS	107	chr1	28170783	28170834	0	19.23	0.000873717	0.00629232	0	0	0	0	0	0	0	chr1:28026279-28026437	0	0	0
SV_INS_1G023430	INS	59.33	chr1	28205148	28205148	8.64	48.15	2.61375e-05	0.00035734	0	0	0	0	0	0	chr1:27934210-27934269	chr1:28060762-28060822	chr1:27513367-27513426	0	0
SV_INS_1G023460	INS	111	chr1	28244117	28244117	0	34.62	1.36419e-06	3.21481e-05	0	0	0	0	0	0	0	0	0	chr1:27295869-27295980	0
SV_COMINS_1G013040	COMINS	4006.67	chr1	28263550	28263557	0	75	1.20441e-05	0.000187964	0	0	0	0	0	0	chr1:27992568-27996292	chr1:28122107-28126286	chr1:27574175-27578311	0	0
SV_DEL_1G026600	DEL	442	chr1	28295318	28295760	0	23.81	0.000490247	0.00388543	0	0	0	0	0	0	0	0	0	0	chr1:27063976-27063976
SV_COMINS_1G013110	COMINS	214.5	chr1	28296224	28296302	0	40	1.75028e-08	8.785e-07	0	0	0	0	0	0	chr1:28029064-28029379	chr1:28166356-28166671	chr1:27618502-27618816	0	chr1:27064444-27064670
SV_INS_1G023540	INS	56.5	chr1	28306277	28306277	27.45	80.95	4.89005e-05	0.00059033	0	0	0	0	0	chr1:28131785-28131842	chr1:28039348-28039404	chr1:28176640-28176697	chr1:27628944-27629000	chr1:27358479-27358536	chr1:27074629-27074685
SV_COMINS_1G013120	COMINS	509	chr1	28307962	28308169	0	50	7.44256e-11	9.60911e-09	0	0	0	0	0	0	0	0	0	chr1:27360225-27360941	chr1:27076363-27077079
SV_INS_1G023570	INS	90.17	chr1	28317335	28317335	22.62	66.67	2.99221e-05	0.000403337	0	0	0	0	0	chr1:28142887-28142978	chr1:28052889-28052980	chr1:28188110-28188201	chr1:27642214-27642305	chr1:27366757-27366848	chr1:27082903-27082989
SV_DEL_1G026630	DEL	63	chr1	28323550	28323613	5.95	37.93	0.000105986	0.0011233	0	0	0	0	0	0	0	0	0	chr1:27373083-27373083	0
SV_INS_1G023580	INS	167.5	chr1	28329514	28329514	0	53.57	4.96536e-11	6.78436e-09	0	0	0	0	0	0	chr1:28065182-28065348	0	chr1:27654515-27654684	0	0
SV_DEL_1G026640	DEL	59	chr1	28330243	28330302	1.2	23.33	0.000341641	0.00282778	0	0	0	0	0	0	chr1:28066038-28066038	0	0	0	0
SV_INS_1G023590	INS	64	chr1	28333642	28333642	0	26.67	9.89529e-06	0.000161024	0	0	0	0	0	0	0	0	chr1:27658811-27658875	0	0
SV_INS_1G023690	INS	76	chr1	28465808	28465808	1.67	42.86	0.000102031	0.00108918	0	0	0	0	0	0	0	0	chr1:27793104-27793180	0	0
SV_INS_1G023700	INS	1331.75	chr1	28467426	28467426	6.76	48	1.63149e-05	0.000242156	0	0	0	0	0	chr1:28294238-28295591	chr1:28204721-28206049	chr1:28398486-28399799	chr1:27794773-27796106	0	0
SV_DEL_1G026750	DEL	60	chr1	28468541	28468601	1.22	24.14	0.000299587	0.00253436	0	0	0	0	0	0	chr1:28207179-28207179	chr1:28400919-28400919	chr1:27797244-27797244	0	0
SV_DEL_1G026770	DEL	218	chr1	28482935	28483153	35.29	70	0.00130184	0.00834474	0	0	chr1:27711963-27711963	chr1:26941199-26941199	chr1:27400644-27400644	chr1:28311063-28311063	0	chr1:28415210-28415210	chr1:27811541-27811541	chr1:27536782-27536782	0
SV_INS_1G023730	INS	68	chr1	28532891	28532891	30.95	90	1.67742e-08	8.45066e-07	0	0	0	0	chr1:27455575-27455643	chr1:28360799-28360867	chr1:28271225-28271293	chr1:28464815-28464883	chr1:27861726-27861794	chr1:27586563-27586631	0
SV_INS_1G023740	INS	460.67	chr1	28533453	28533453	28.24	90	2.96151e-09	2.01812e-07	0	0	0	0	chr1:27456191-27456647	chr1:28361392-28361858	chr1:28271841-28272296	chr1:28465446-28465912	chr1:27862357-27862822	chr1:27587179-27587635	0
SV_DEL_1G026850	DEL	223	chr1	28538620	28538840	32.94	70	0.000557552	0.00434064	0	0	0	0	chr1:27461855-27461855	chr1:28366858-28366858	0	0	chr1:27873189-27873189	chr1:27592841-27592841	0
SV_INS_1G023800	INS	110.5	chr1	28584906	28584906	7.06	43.33	2.37036e-05	0.000329023	0	0	0	0	0	chr1:28412877-28412988	0	chr1:28522308-28522418	0	0	0
SV_DEL_1G026960	DEL	76	chr1	28596662	28596738	12.94	53.33	2.42754e-05	0.000335668	0	0	0	0	0	0	0	chr1:28534325-28534325	0	0	0
SV_INS_1G023810	INS	113.5	chr1	28603531	28603531	16	66.67	5.84187e-06	0.000105536	0	chr1:27108790-27108925	0	0	0	0	0	0	0	0	chr1:27373319-27373411
SV_INS_1G023830	INS	53.33	chr1	28615398	28615398	16.87	84.62	4.71571e-10	4.41441e-08	0	chr1:27120769-27120823	0	0	0	0	0	0	chr1:27949007-27949060	chr1:27669266-27669319	0
SV_COMINS_1G013210	COMINS	53.67	chr1	28622202	28622216	39.76	96.55	3.41918e-08	1.52642e-06	0	0	0	0	0	chr1:28450284-28450344	chr1:28360342-28360402	chr1:28559506-28559571	chr1:27955907-27955964	chr1:27676165-27676225	chr1:27392038-27392097
SV_INS_1G023850	INS	67	chr1	28627107	28627107	33.33	94.12	2.31716e-05	0.00032313	0	chr1:27132543-27132610	0	0	0	chr1:28455242-28455309	0	chr1:28564465-28564532	0	chr1:27681117-27681184	chr1:27396997-27397064
SV_DEL_1G027000	DEL	549	chr1	28629805	28630354	0	22.22	0.000163791	0.00163178	0	0	0	0	0	0	0	0	0	chr1:27683874-27683874	0
SV_DEL_1G027020	DEL	98	chr1	28636925	28637023	1.25	28.57	6.53361e-05	0.000745338	0	0	0	0	0	0	chr1:28375107-28375107	chr1:28574378-28574378	0	chr1:27690423-27690423	0
SV_INS_1G023890	INS	75	chr1	28644426	28644426	5	29.63	0.00158304	0.00991638	0	0	0	0	0	0	chr1:28382503-28382578	0	0	0	0
SV_COMINS_1G013280	COMINS	77.5	chr1	28701014	28701053	22.22	68.42	0.00122733	0.00794747	0	0	0	chr1:27159462-27159557	0	0	chr1:28449742-28449871	chr1:28639137-28639233	chr1:28045970-28046099	0	0
SV_COMINS_1G013300	COMINS	169	chr1	28707929	28707954	4.69	34.78	0.00079094	0.00585516	0	0	0	0	0	0	0	0	chr1:28054022-28054216	0	0
SV_INS_1G023950	INS	74	chr1	28771492	28771492	29.27	85	7.02558e-06	0.000123661	0	0	0	0	0	chr1:28599919-28599993	0	0	0	chr1:27824158-27824232	0
SV_DEL_1G027190	DEL	4484	chr1	28785399	28789883	1.2	46.67	6.7544e-09	3.9724e-07	0	0	0	0	0	0	chr1:28532925-28532925	chr1:28723424-28723424	chr1:28131784-28131784	0	0
SV_INS_1G023990	INS	241	chr1	28798155	28798155	0	33.33	4.41458e-07	1.24796e-05	0	0	0	0	0	0	chr1:28545348-28545589	0	chr1:28144521-28144762	0	0
SV_INS_1G024000	INS	377.67	chr1	28800062	28800062	0	43.33	3.11931e-09	2.1097e-07	0	0	0	0	0	0	chr1:28547472-28547850	chr1:28733653-28734030	chr1:28146666-28147044	0	0
SV_INS_1G024020	INS	55	chr1	28821324	28821324	1.32	56.67	9.51888e-11	1.16524e-08	0	0	0	0	0	0	chr1:28569076-28569131	chr1:28755330-28755385	chr1:28168236-28168291	0	0
SV_INS_1G024030	INS	60	chr1	28824101	28824101	0	53.57	2.06867e-11	3.42293e-09	0	0	0	0	0	0	0	chr1:28758039-28758099	chr1:28171100-28171160	0	0
SV_COMINS_1G013330	COMINS	68	chr1	28862993	28863004	3.57	27.59	0.000766463	0.0057046	0	0	0	0	0	0	0	0	chr1:28208469-28208548	0	0
SV_INS_1G024060	INS	921	chr1	28866909	28866909	0	17.24	0.000885216	0.00634682	0	0	0	0	0	0	chr1:28613218-28614139	0	0	0	0
SV_INS_1G024130	INS	72	chr1	28908859	28908859	3.53	46.67	1.71138e-07	5.79823e-06	0	0	0	0	0	0	chr1:28655936-28656008	0	chr1:28255435-28255507	0	0
SV_INS_1G024160	INS	96	chr1	28939505	28939505	23.46	60.71	0.000819977	0.00598334	0	0	0	0	0	0	chr1:28686466-28686562	0	chr1:28286032-28286128	chr1:27987552-27987648	chr1:27698620-27698716
SV_INS_1G024170	INS	694.67	chr1	28945671	28945671	11.76	46.67	0.000151001	0.00152259	0	0	0	0	0	chr1:28773456-28774153	chr1:28692703-28693397	chr1:28879316-28880009	0	0	0
SV_COMINS_1G013370	COMINS	78	chr1	28963183	28963201	11.43	48	0.000326932	0.00272478	0	0	0	0	0	0	0	0	chr1:28309813-28309909	0	0
SV_INS_1G024200	INS	78	chr1	28963201	28963201	16.44	75	2.64767e-07	8.46676e-06	0	0	0	0	0	0	chr1:28711077-28711156	chr1:28896923-28897000	0	0	0
SV_DEL_1G027340	DEL	77	chr1	28963276	28963353	23.61	82.61	6.37547e-07	1.70265e-05	0	0	0	0	0	0	0	0	chr1:28309984-28309984	0	0
SV_INS_1G024210	INS	53	chr1	28965036	28965036	22.37	84.62	2.52605e-08	1.1916e-06	0	0	0	0	0	chr1:28793580-28793633	chr1:28712901-28712956	chr1:28898754-28898806	chr1:28311650-28311703	chr1:28013169-28013222	chr1:27724217-27724269
SV_DEL_1G027390	DEL	2836	chr1	29031336	29034172	36.47	73.33	0.000617258	0.00475483	0	0	chr1:28256411-28256411	chr1:27484255-27484255	chr1:27945937-27945937	0	chr1:28779231-28779231	chr1:28964154-28964154	chr1:28377966-28377966	chr1:28078805-28078805	chr1:27789676-27789676
SV_DEL_1G027480	DEL	350	chr1	29108057	29108407	0	16.67	0.000928522	0.00645836	0	0	0	0	0	0	chr1:28852298-28852298	chr1:29037516-29037516	chr1:28451632-28451632	0	0
SV_INS_1G024250	INS	460.38	chr1	29112307	29112307	51.76	89.66	0.000296533	0.0025175	0	0	chr1:28336416-28336878	chr1:27564285-27564747	chr1:28025937-28026399	chr1:28940220-28940681	chr1:28856144-28856606	chr1:29041357-29041807	chr1:28455475-28455937	chr1:28158819-28159281	0
SV_DEL_1G027550	DEL	87	chr1	29130262	29130349	0	16.67	0.000970728	0.00665693	0	0	0	0	0	0	0	0	0	chr1:28177210-28177210	0
SV_DEL_1G027560	DEL	56	chr1	29145115	29145171	30.49	68.97	0.000402148	0.00327105	0	0	chr1:28368683-28368683	chr1:27596567-27596567	chr1:28058202-28058202	0	chr1:28889903-28889903	0	0	chr1:28190949-28190949	chr1:27899341-27899341
SV_DEL_1G027580	DEL	3864	chr1	29160385	29164249	3.53	26.67	0.000887925	0.00635069	0	0	0	0	0	0	0	0	0	chr1:28206939-28206939	0
SV_INS_1G024340	INS	101	chr1	29179487	29179487	0	20	0.000211028	0.00193003	0	0	0	0	0	0	chr1:28929237-28929338	0	0	0	0
SV_INS_1G024510	INS	6170	chr1	29244794	29244794	0	44.44	8.66945e-06	0.000146954	0	0	0	0	0	0	0	0	0	0	chr1:27987397-27993567
SV_COMDEL_1G011550	COMDEL	352	chr1	29337491	29337995	4.08	43.75	0.000440943	0.00354662	0	0	0	0	0	0	chr1:29093330-29093482	chr1:29263204-29263356	0	chr1:28367092-28367244	chr1:28083991-28084143
SV_COMINS_1G013540	COMINS	297.6	chr1	29337491	29338240	14.58	71.43	0.000105901	0.00112287	0	0	chr1:28557958-28559004	chr1:27782204-27783250	chr1:28247519-28248564	chr1:29152117-29153163	0	0	chr1:28685368-28686418	0	0
SV_COMINS_1G013550	COMINS	651.75	chr1	29338007	29338240	4	40	0.00127973	0.00822164	0	0	0	0	0	0	chr1:29093494-29094380	chr1:29263368-29264254	0	chr1:28367256-28368141	chr1:28084155-28085037
SV_COMINS_1G013560	COMINS	1019.67	chr1	29338583	29338701	54.22	92.86	0.000180194	0.00175513	0	0	chr1:28559335-28560472	chr1:27783581-27784718	chr1:28248895-28250032	chr1:29153490-29154630	chr1:29094708-29095847	chr1:29264582-29265719	chr1:28686746-28687883	chr1:28368469-28369605	chr1:28085365-28086504
SV_COMDEL_1G011560	COMDEL	183	chr1	29338714	29339286	53.03	92.31	0.000265927	0.00228825	0	0	chr1:28560485-28560874	chr1:27784731-27785120	chr1:28250045-28250434	chr1:29154643-29155032	chr1:29095860-29096249	chr1:29265732-29266121	chr1:28687896-28688285	chr1:28369618-28370007	chr1:28086517-28086906
SV_COMDEL_1G011570	COMDEL	1360	chr1	29339339	29340870	53.57	93.1	8.9681e-05	0.000974567	0	0	chr1:28561424-28561595	chr1:27785670-27785841	chr1:28250984-28251155	chr1:29155581-29155752	chr1:29096790-29096961	chr1:29266670-29266841	chr1:28688835-28689006	chr1:28370557-28370728	chr1:28087456-28087627
SV_DEL_1G027940	DEL	136	chr1	29352975	29353111	0	18.52	0.000796618	0.00588914	0	0	0	0	0	0	0	chr1:29277852-29277852	0	0	0
SV_DEL_1G027960	DEL	225	chr1	29355817	29356042	18.97	81.82	3.35046e-07	1.02885e-05	0	0	chr1:28575742-28575742	chr1:27799991-27799991	chr1:28265304-28265304	0	chr1:29112959-29112959	chr1:29280569-29280569	chr1:28704058-28704058	0	0
SV_DEL_1G027970	DEL	420	chr1	29357531	29357951	1.69	52	9.80785e-08	3.62978e-06	0	0	0	0	0	0	chr1:29114555-29114555	0	chr1:28705654-28705654	0	0
SV_INS_1G024720	INS	77.44	chr1	29381025	29381025	51.81	100	2.03969e-07	6.70482e-06	0	0	chr1:28599574-28599651	chr1:27823834-27823911	chr1:28289150-28289227	chr1:29195877-29195955	chr1:29140125-29140202	chr1:29304352-29304429	chr1:28730849-28730927	chr1:28407336-28407414	chr1:28126883-28126961
SV_DEL_1G028040	DEL	55	chr1	29388082	29388137	0	35.71	3.7348e-07	1.12079e-05	0	0	0	0	0	0	0	0	0	0	chr1:28134034-28134034
SV_INS_1G024730	INS	4854	chr1	29416435	29416435	0	20.83	0.000381307	0.00311913	0	0	0	0	0	0	0	0	0	0	chr1:28162317-28167171
SV_COMINS_1G013590	COMINS	65	chr1	29432431	29432452	0	30.77	4.43796e-06	8.30618e-05	0	0	0	0	0	0	0	chr1:29355593-29355679	0	0	0
SV_INS_1G024760	INS	520	chr1	29454897	29454897	0	22.22	0.000146176	0.00148389	0	0	0	0	0	0	chr1:29213800-29214319	0	0	0	chr1:28205493-28206014
SV_INS_1G024780	INS	17670	chr1	29461278	29461278	38.18	100	0.000247758	0.00216626	0	0	0	chr1:27903830-27921500	0	0	0	0	0	0	0
SV_INS_1G024790	INS	39275.6	chr1	29469062	29469062	0	23.33	4.64648e-05	0.000565439	chr1:27826055-27865915	chr1:27964062-28003930	0	0	0	chr1:29283836-29323711	0	chr1:29392163-29427332	chr1:28829082-28871328	chr1:28496308-28534339	chr1:28220266-28260146
SV_COMINS_1G013680	COMINS	51	chr1	29544893	29544895	0	25	3.06585e-05	0.000411827	0	0	0	0	0	0	chr1:29352473-29352526	0	chr1:28953598-28953651	0	0
SV_COMDEL_1G011720	COMDEL	791	chr1	29780115	29780939	8.54	36.67	0.000851491	0.00615602	0	0	0	0	0	0	chr1:29587191-29587224	chr1:29743365-29743398	0	0	0
SV_DEL_1G028410	DEL	96	chr1	29813396	29813492	8.33	36.67	0.00071534	0.00539667	0	0	0	0	0	0	chr1:29620166-29620166	0	0	0	0
SV_COMINS_1G013740	COMINS	297.33	chr1	29828590	29828606	2.04	37.5	0.00058006	0.00450162	0	0	0	0	0	chr1:29683560-29683876	0	0	0	chr1:28894104-28894413	chr1:28619999-28620314
SV_INS_1G025030	INS	290	chr1	29828590	29828590	0	53.85	3.48925e-06	6.87269e-05	0	0	0	0	0	0	chr1:29635321-29635611	chr1:29791292-29791582	0	0	0
SV_INS_1G025040	INS	2923	chr1	29829825	29829825	11.76	64.29	9.75674e-05	0.00104952	0	0	0	0	0	0	0	chr1:29792798-29795721	0	0	0
SV_INS_1G025050	INS	76.67	chr1	29836037	29836037	0	33.33	4.41458e-07	1.24796e-05	0	0	0	0	0	0	chr1:29643033-29643110	chr1:29801929-29802005	chr1:29245555-29245632	0	0
SV_INS_1G025100	INS	1505.5	chr1	29894630	29894630	10.71	48.28	5.5539e-05	0.000651713	0	0	0	0	0	0	chr1:29707267-29708797	chr1:29859630-29861115	chr1:29303252-29304766	0	chr1:28686561-28688054
SV_INS_1G025110	INS	61	chr1	29901105	29901105	1.23	43.33	4.68348e-08	1.99064e-06	0	0	0	0	0	0	chr1:29715261-29715322	chr1:29867465-29867526	chr1:29311206-29311267	0	0
SV_COMINS_1G013890	COMINS	84	chr1	29904642	29904644	7.84	50	0.000339008	0.00281028	0	0	0	0	0	0	chr1:29724946-29725032	0	0	0	0
SV_INS_1G025120	INS	53	chr1	29910970	29910970	0	16.67	0.000928522	0.00645836	0	0	0	0	0	0	chr1:29731370-29731423	0	0	0	0
SV_INS_1G025130	INS	70	chr1	29921526	29921526	0	41.38	3.0022e-08	1.36275e-06	0	0	0	0	0	0	0	0	chr1:29337263-29337333	0	0
SV_INS_1G025170	INS	312.33	chr1	29941126	29941126	10.39	41.38	0.00065572	0.00501612	0	0	0	0	0	0	chr1:29759964-29760275	chr1:29906760-29907076	chr1:29371156-29371466	0	0
SV_DEL_1G028660	DEL	613	chr1	29950845	29951458	9.52	54.17	9.61382e-06	0.000159952	0	0	0	0	0	0	chr1:29770420-29770420	chr1:29916617-29916617	chr1:29381018-29381018	0	chr1:28743712-28743712
SV_DEL_1G028670	DEL	91	chr1	29951817	29951908	1.23	25	0.000260629	0.00225522	0	0	0	0	0	0	0	chr1:29916975-29916975	0	0	0
SV_DEL_1G028690	DEL	534	chr1	29954244	29954778	10.59	65.52	2.54127e-08	1.19673e-06	0	0	0	0	0	0	chr1:29773101-29773101	chr1:29919308-29919308	chr1:29383723-29383723	0	chr1:28746497-28746497
SV_INS_1G025200	INS	112.5	chr1	29969577	29969577	0	56.67	1.89327e-12	4.72071e-10	0	0	0	0	0	0	chr1:29787960-29788074	chr1:29934183-29934294	chr1:29398705-29398816	0	chr1:28761291-28761405
SV_INS_1G025210	INS	57	chr1	29971806	29971806	0	21.43	0.000248283	0.00216626	0	0	0	0	0	0	0	0	chr1:29401043-29401100	0	0
SV_DEL_1G028710	DEL	81	chr1	29973181	29973262	0	46.43	1.4121e-09	1.09306e-07	0	0	0	0	0	0	chr1:29791688-29791688	0	0	0	0
SV_COMINS_1G013920	COMINS	2609	chr1	29976190	29976193	0	16.67	0.000970728	0.00665693	0	0	0	0	0	0	0	chr1:29941150-29943760	chr1:29405750-29408364	0	0
SV_COMDEL_1G011810	COMDEL	66	chr1	29979516	29979585	14.75	54.55	0.00052276	0.00410777	0	0	0	0	0	0	chr1:29797860-29797863	chr1:29947040-29947048	0	0	0
SV_INS_1G025240	INS	78	chr1	30002338	30002338	0	41.38	1.05017e-08	5.78041e-07	0	0	0	0	0	0	chr1:29820646-29820724	chr1:29969705-29969783	chr1:29434450-29434528	0	chr1:28794016-28794094
SV_COMDEL_1G011820	COMDEL	667	chr1	30007116	30007835	2.38	24.14	0.000973431	0.00667114	0	0	0	0	0	0	0	chr1:29974575-29974627	0	0	0
SV_INS_1G025250	INS	113	chr1	30014468	30014468	0	100	0.000777001	0.00576934	0	0	0	0	0	0	0	0	chr1:29444595-29444708	0	chr1:28806217-28806330
SV_INS_1G025260	INS	103.67	chr1	30015003	30015003	0	40	2.88954e-06	5.84903e-05	0	0	0	0	0	0	chr1:29833569-29833673	0	chr1:29445384-29445488	0	chr1:28806991-28807094
SV_INS_1G025270	INS	70	chr1	30017199	30017199	0	44.44	2.28287e-05	0.000319171	0	0	0	0	0	0	0	chr1:29983929-29983999	chr1:29447668-29447738	0	chr1:28809270-28809340
SV_COMDEL_1G011830	COMDEL	66	chr1	30017635	30017793	0	30	2.03454e-06	4.42456e-05	0	0	0	0	0	0	0	chr1:29984446-29984538	0	0	0
SV_DEL_1G028770	DEL	220	chr1	30019597	30019817	9.41	37.93	0.000965093	0.00665693	0	0	0	0	0	0	0	0	chr1:29450078-29450078	0	0
SV_INS_1G025290	INS	145.67	chr1	30025971	30025971	1.23	31.03	1.77247e-05	0.000258847	0	0	0	0	0	0	0	chr1:29992516-29992661	chr1:29456204-29456350	0	chr1:28817837-28817983
SV_DEL_1G028780	DEL	131.25	chr1	30026093	30026225	0	52	2.52528e-10	2.66866e-08	0	0	0	0	0	0	chr1:29845419-29845419	chr1:29992791-29992791	chr1:29456472-29456472	0	chr1:28818113-28818113
SV_COMINS_1G013930	COMINS	65	chr1	30029122	30029124	0	44.44	1.10939e-06	2.69698e-05	0	0	0	0	0	0	0	0	chr1:29459392-29459459	0	0
SV_INS_1G025300	INS	55	chr1	30034813	30034813	0	53.33	1.52814e-11	2.65314e-09	0	0	0	0	0	0	0	chr1:30001482-30001537	0	chr1:29099965-29100020	chr1:28826739-28826794
SV_INS_1G025320	INS	587.67	chr1	30056969	30056969	0	90	4.80035e-23	1.29866e-18	0	0	0	0	0	0	chr1:29876262-29876830	0	0	chr1:29122180-29122777	chr1:28848941-28849539
SV_COMINS_1G013940	COMINS	216	chr1	30056979	30057002	0	33.33	2.43873e-06	5.08683e-05	0	0	0	0	0	0	0	0	chr1:29487227-29487466	0	0
SV_COMDEL_1G011840	COMDEL	1492	chr1	30057015	30058569	56.47	16.67	0.000217757	0.00198087	0	0	0	0	0	0	0	0	chr1:29487479-29487541	0	0
SV_DEL_1G028810	DEL	3305	chr1	30058340	30061645	0	80	1.70281e-19	1.02371e-15	0	0	0	0	0	0	chr1:29878221-29878221	0	0	chr1:29124178-29124178	chr1:28850932-28850932
SV_COMINS_1G013950	COMINS	8988	chr1	30081200	30081210	0	26.67	9.89529e-06	0.000161024	0	0	0	0	0	0	0	0	chr1:29510082-29519080	0	0
SV_INS_1G025330	INS	112	chr1	30093690	30093690	5.88	51.72	2.79434e-07	8.86763e-06	0	0	0	0	0	0	chr1:29910142-29910255	chr1:30060409-30060519	chr1:29531500-29531613	0	0
SV_COMINS_1G013960	COMINS	562	chr1	30098251	30098254	4.76	53.85	9.72199e-08	3.60293e-06	0	0	0	0	0	0	0	0	chr1:29536159-29536710	0	chr1:28887497-28888076
SV_DEL_1G028830	DEL	114	chr1	30110738	30110852	1.18	20	0.00119841	0.00778417	0	0	0	0	0	0	0	chr1:30077581-30077581	0	0	0
SV_DEL_1G028850	DEL	134	chr1	30112393	30112527	0	20	0.000222644	0.00199052	0	0	0	0	0	0	chr1:29928580-29928580	0	0	0	0
SV_COMINS_1G013970	COMINS	51	chr1	30113904	30113909	4.76	73.33	3.37888e-13	1.19491e-10	0	0	0	0	0	0	chr1:29929970-29930026	chr1:30080633-30080689	chr1:29552232-29552287	0	0
SV_INS_1G025340	INS	202.67	chr1	30119416	30119416	4.82	63.33	1.77643e-10	1.99701e-08	0	0	0	0	0	0	chr1:29935530-29935733	chr1:30086238-30086440	chr1:29557506-29557709	0	0
SV_DEL_1G028860	DEL	1133	chr1	30133990	30135123	0	20	0.000211028	0.00193003	0	0	0	0	0	0	0	chr1:30101022-30101022	0	0	0
SV_INS_1G025400	INS	907	chr1	30188570	30188570	0	23.33	4.94764e-05	0.00059127	0	0	0	0	0	0	0	0	chr1:29626558-29627465	0	0
SV_INS_1G025410	INS	338	chr1	30192510	30192510	0	27.59	1.12978e-05	0.000178427	0	0	0	0	0	0	chr1:30008719-30009057	0	chr1:29631411-29631749	0	0
SV_DEL_1G029000	DEL	53	chr1	30208636	30208689	0	91.67	3.40217e-05	0.000450627	0	0	0	0	0	0	chr1:30025044-30025044	chr1:30174394-30174394	chr1:29646057-29646057	chr1:29271063-29271063	0
SV_DEL_1G029010	DEL	388	chr1	30209763	30210151	1.18	34.48	2.69968e-06	5.54142e-05	0	0	0	0	0	0	chr1:30026123-30026123	0	chr1:29647132-29647132	chr1:29272138-29272138	0
SV_INS_1G025430	INS	231.67	chr1	30216446	30216446	1.18	34.48	2.69968e-06	5.54142e-05	0	0	0	0	0	0	chr1:30032462-30032693	0	chr1:29653468-29653700	chr1:29278443-29278675	0
SV_COMINS_1G014010	COMINS	54	chr1	30220446	30220448	0	34.48	3.22604e-07	9.95729e-06	0	0	0	0	0	0	chr1:30036567-30036623	0	chr1:29657575-29657631	chr1:29282577-29282633	0
SV_DEL_1G029030	DEL	206	chr1	30220713	30220919	1.19	23.33	0.000321366	0.0026817	0	0	0	0	0	0	0	0	0	chr1:29282898-29282898	0
SV_DEL_1G029040	DEL	109	chr1	30222723	30222832	1.19	44.83	2.10699e-08	1.02984e-06	0	0	0	0	0	0	0	0	0	0	chr1:29013080-29013080
SV_DEL_1G029100	DEL	123	chr1	30246884	30247007	0	26.67	9.89529e-06	0.000161024	0	0	0	0	0	0	0	chr1:30212035-30212035	0	chr1:29308491-29308491	0
SV_DEL_1G029120	DEL	201	chr1	30286082	30286283	1.18	20	0.00119841	0.00778417	0	0	0	0	0	0	0	0	0	chr1:29347468-29347468	0
SV_INS_1G025460	INS	1038.33	chr1	30286731	30286731	0	23.33	5.27132e-05	0.000622333	0	0	0	0	0	0	chr1:30106028-30107079	chr1:30257578-30258589	chr1:29727109-29728162	0	0
SV_COMINS_1G014020	COMINS	880.5	chr1	30292284	30292289	1.2	37.93	6.61882e-07	1.7478e-05	0	0	0	0	0	0	chr1:30109564-30110450	chr1:30261054-30261938	chr1:29730647-29731533	chr1:29350396-29351282	0
SV_INS_1G025510	INS	161.25	chr1	30314017	30314017	0	41.38	1.05017e-08	5.78041e-07	0	0	0	0	0	0	chr1:30131024-30131203	chr1:30281870-30282014	chr1:29764319-29764498	chr1:29378856-29378999	0
SV_INS_1G025520	INS	102	chr1	30326003	30326003	43.66	100	1.30432e-06	3.09123e-05	0	0	0	chr1:28815339-28815441	chr1:29258857-29258959	chr1:30181154-30181256	chr1:30140261-30140363	chr1:30294096-30294198	chr1:29776490-29776593	chr1:29391054-29391155	chr1:29116258-29116360
SV_DEL_1G029170	DEL	385	chr1	30341959	30342344	0	23.33	4.94764e-05	0.00059127	0	0	0	0	0	0	0	0	0	chr1:29407131-29407131	0
SV_INS_1G025540	INS	1832	chr1	30348557	30348557	0	41.38	9.39623e-09	5.26296e-07	0	0	0	0	0	0	chr1:30162912-30164769	chr1:30312602-30314405	chr1:29799202-29801064	chr1:29413316-29415122	0
SV_INS_1G025560	INS	85.33	chr1	30359673	30359673	0	33.33	9.27527e-07	2.30951e-05	0	0	0	0	0	0	chr1:30175856-30175942	chr1:30325543-30325627	chr1:29812213-29812299	0	0
SV_COMDEL_1G012140	COMDEL	442	chr1	30381738	30382237	0	41.38	9.39623e-09	5.26296e-07	0	0	0	0	0	0	chr1:30197889-30197946	0	0	0	0
SV_DEL_1G029230	DEL	70	chr1	30386261	30386331	0	40	1.40262e-08	7.29028e-07	0	0	0	0	0	0	0	0	0	chr1:29452773-29452773	0
SV_DEL_1G029240	DEL	13583	chr1	30389805	30403388	1.79	85	5.11059e-13	1.66577e-10	0	0	0	0	0	0	chr1:30205390-30205390	0	chr1:29842336-29842336	chr1:29456235-29456235	0
SV_DEL_1G029270	DEL	63	chr1	30411013	30411076	0	20	0.000211028	0.00193003	0	0	0	0	0	0	0	chr1:30376840-30376840	0	chr1:29463856-29463856	0
SV_DEL_1G029280	DEL	2228	chr1	30416136	30418364	0	16.67	0.000928522	0.00645836	0	0	0	0	0	0	0	0	0	chr1:29468384-29468384	0
SV_COMINS_1G014290	COMINS	1444	chr1	30418681	30418698	0	20	0.000222644	0.00199052	0	0	0	0	0	0	0	0	0	chr1:29468701-29470162	0
SV_DEL_1G029290	DEL	57	chr1	30419489	30419546	0	33.33	4.0307e-07	1.16501e-05	0	0	0	0	0	0	chr1:30221481-30221481	0	0	0	0
SV_COMINS_1G014300	COMINS	1602	chr1	30435373	30435375	0	27.59	7.79909e-06	0.000134519	0	0	0	0	0	0	0	chr1:30401117-30402726	chr1:29874394-29875993	0	0
SV_INS_1G025590	INS	5038	chr1	30461690	30461690	0	23.08	0.000205465	0.00193003	0	0	0	0	0	0	0	0	chr1:29902303-29907341	0	0
SV_DEL_1G029300	DEL	76	chr1	30464044	30464120	0	16.67	0.000928522	0.00645836	0	0	0	0	0	0	0	0	0	chr1:29515558-29515558	0
SV_DEL_1G029320	DEL	2224	chr1	30475316	30477540	1.18	46.67	5.22192e-09	3.22537e-07	0	0	0	0	0	0	chr1:30277241-30277241	chr1:30442686-30442686	0	chr1:29526761-29526761	0
SV_INS_1G025610	INS	987.5	chr1	30477831	30477831	0	48.28	2.82817e-10	2.92589e-08	0	0	0	0	0	0	chr1:30277532-30278520	chr1:30442977-30443965	chr1:29926215-29927201	chr1:29527052-29528040	0
SV_DEL_1G029330	DEL	52	chr1	30480033	30480085	1.19	51.72	5.93794e-10	5.32809e-08	0	0	0	0	0	0	chr1:30280723-30280723	chr1:30446168-30446168	chr1:29929405-29929405	chr1:29530244-29530244	0
SV_DEL_1G029370	DEL	373	chr1	30500202	30500575	1.18	40	1.52927e-07	5.28717e-06	0	0	0	0	0	0	0	0	0	chr1:29550021-29550021	0
SV_COMDEL_1G012170	COMDEL	159	chr1	30501877	30502042	0	23.33	4.64648e-05	0.000565439	0	0	0	0	0	0	0	0	chr1:29950893-29950899	0	0
SV_DEL_1G029380	DEL	57	chr1	30504941	30504998	0	23.33	4.64648e-05	0.000565439	0	0	0	0	0	0	0	0	chr1:29953798-29953798	0	0
SV_DEL_1G029400	DEL	77	chr1	30508072	30508149	1.18	20.69	0.00101921	0.00689075	0	0	0	0	0	0	0	0	chr1:29956873-29956873	0	0
SV_COMDEL_1G012180	COMDEL	3948	chr1	30525760	30529721	0	20	0.000211028	0.00193003	0	0	0	0	0	0	0	0	0	chr1:29575122-29575135	0
SV_DEL_1G029430	DEL	82	chr1	30539617	30539699	5.26	50	2.71241e-06	5.55491e-05	0	0	0	0	0	0	0	0	chr1:29988388-29988388	0	0
SV_INS_1G025620	INS	96	chr1	30553477	30553477	0	33.33	4.41458e-07	1.24796e-05	0	0	0	0	0	0	chr1:30353818-30353914	chr1:30518202-30518298	chr1:30002208-30002304	chr1:29598875-29598971	0
SV_COMINS_1G014310	COMINS	1483.67	chr1	30557119	30557136	1.19	51.72	5.93794e-10	5.32809e-08	0	0	0	0	0	0	chr1:30357536-30359034	0	chr1:30005919-30007405	chr1:29602586-29604080	0
SV_DEL_1G029470	DEL	164	chr1	30636259	30636423	0	17.24	0.00101649	0.00689075	0	0	0	0	0	0	chr1:30437980-30437980	0	chr1:30085114-30085114	0	0
SV_INS_1G025650	INS	67	chr1	30649312	30649312	0	33.33	4.0307e-07	1.16501e-05	0	0	0	0	0	0	chr1:30451060-30451127	0	chr1:30097929-30097996	0	chr1:29426320-29426387
SV_INS_1G025670	INS	70	chr1	30657310	30657310	0	25	0.000228299	0.00203402	0	0	0	0	0	0	0	0	chr1:30105497-30105567	0	0
SV_INS_1G025680	INS	88	chr1	30674005	30674005	0	36.67	8.48958e-08	3.1899e-06	0	0	0	0	0	0	chr1:30475749-30475837	0	chr1:30122249-30122337	0	0
SV_DEL_1G029560	DEL	70	chr1	30682646	30682716	2.35	26.67	0.000297035	0.0025175	0	0	0	0	0	0	chr1:30484694-30484694	0	0	0	0
SV_COMDEL_1G012240	COMDEL	233	chr1	30703198	30703512	11.76	53.33	1.15804e-05	0.00018146	0	0	0	0	0	0	0	0	0	0	chr1:29485338-29485419
SV_DEL_1G029570	DEL	82	chr1	30711690	30711772	10.71	46.67	8.38332e-05	0.00091856	0	0	0	0	0	0	chr1:30513739-30513739	0	0	0	chr1:29493547-29493547
SV_INS_1G025720	INS	227	chr1	30726716	30726716	0	33.33	4.0307e-07	1.16501e-05	0	0	0	0	0	0	0	chr1:30829460-30829687	0	0	0
SV_COMDEL_1G012250	COMDEL	3009	chr1	30735075	30738110	0	44.83	1.56604e-09	1.1968e-07	0	0	0	0	0	0	chr1:30537232-30537258	chr1:30838042-30838068	chr1:30182549-30182575	0	chr1:29517108-29517134
SV_DEL_1G029580	DEL	83	chr1	30738457	30738540	0	48.15	1.63967e-09	1.24779e-07	0	0	0	0	0	0	chr1:30537625-30537625	chr1:30838434-30838434	chr1:30182942-30182942	0	chr1:29517501-29517501
SV_INS_1G025740	INS	1722.33	chr1	30739513	30739513	0	44.44	8.9073e-09	5.06247e-07	0	0	0	0	0	0	0	chr1:30839405-30841125	chr1:30183915-30185634	0	chr1:29518474-29520202
SV_COMINS_1G014350	COMINS	126	chr1	30742503	30742511	0	54.55	1.07829e-07	3.90777e-06	0	0	0	0	0	0	chr1:30541710-30541842	chr1:30844267-30844401	0	0	chr1:29523359-29523495
SV_COMINS_1G014360	COMINS	146	chr1	30744768	30744789	0	44.44	2.43862e-08	1.15844e-06	0	0	0	0	0	0	0	chr1:30846611-30846778	0	0	chr1:29525632-29525799
SV_DEL_1G029630	DEL	64	chr1	30750125	30750189	15.38	57.14	8.21491e-05	0.000902873	0	0	0	0	0	0	chr1:30549205-30549205	chr1:30852111-30852111	0	0	0
SV_INS_1G025770	INS	178	chr1	30754578	30754578	8.33	40	0.000219963	0.00199052	0	0	0	0	0	0	chr1:30553616-30553794	chr1:30856497-30856675	chr1:30201158-30201336	0	0
SV_INS_1G025780	INS	73	chr1	30756984	30756984	1.75	40.91	2.01291e-05	0.000286612	0	0	0	0	0	0	chr1:30556200-30556273	chr1:30859126-30859199	chr1:30203740-30203813	0	0
SV_COMINS_1G014380	COMINS	172	chr1	30850768	30850771	1.18	37.93	5.41849e-07	1.48306e-05	0	0	0	0	0	0	chr1:30647938-30648113	0	chr1:30295581-30295756	0	0
SV_COMINS_1G014390	COMINS	202	chr1	30851787	30851796	9.52	36.67	0.00139648	0.00886641	0	0	0	0	0	0	0	0	chr1:30296723-30296934	0	0
SV_INS_1G025820	INS	57.67	chr1	30852565	30852565	11.25	42.86	0.000673096	0.00512658	0	0	0	0	0	0	chr1:30649849-30649907	chr1:30949599-30949656	chr1:30297697-30297755	0	0
SV_INS_1G025830	INS	814.5	chr1	30863146	30863146	1.19	34.48	2.95355e-06	5.93419e-05	0	0	0	0	0	0	chr1:30660458-30661278	chr1:30960242-30961051	0	0	0
SV_DEL_1G029840	DEL	922	chr1	30926141	30927063	0	23.33	4.64648e-05	0.000565439	0	0	0	0	0	0	chr1:30718401-30718401	0	0	0	0
SV_INS_1G025890	INS	219.33	chr1	30939520	30939520	0	24.14	5.98551e-05	0.000693635	0	0	0	0	0	0	chr1:30730858-30731078	chr1:31032988-31033206	chr1:30377856-30378076	0	0
SV_COMINS_1G014490	COMINS	503.88	chr1	30966993	30967040	36.76	85.71	1.22521e-05	0.000190386	0	chr1:29506970-29507498	chr1:30206948-30207476	chr1:29450202-29450731	0	0	chr1:30758450-30758979	chr1:31060791-31061354	chr1:30405722-30406286	chr1:30000574-30001103	chr1:29747697-29748226
SV_COMINS_1G014500	COMINS	851	chr1	30971724	30971753	18.57	66.67	0.00016236	0.00162052	0	0	0	0	0	0	0	chr1:31066022-31066902	0	0	0
SV_INS_1G025910	INS	131	chr1	30992524	30992524	30.12	79.31	6.35666e-06	0.000113662	0	0	0	0	0	0	0	0	chr1:30432005-30432136	0	0
SV_DEL_1G029980	DEL	281	chr1	31008652	31008933	32.94	80	1.13258e-05	0.00017866	0	chr1:29548974-29548974	chr1:30248831-30248831	chr1:29491898-29491898	0	0	0	0	chr1:30448936-30448936	chr1:30042467-30042467	chr1:29789593-29789593
SV_DEL_1G030010	DEL	137	chr1	31041829	31041966	21.25	65.38	6.43495e-05	0.000736413	0	0	0	0	0	0	0	chr1:31303503-31303503	chr1:30481556-30481556	0	0
SV_DEL_1G030030	DEL	97	chr1	31042154	31042251	43.21	85.19	0.000131379	0.00135892	0	0	chr1:30282332-30282332	chr1:29525407-29525407	0	0	chr1:30833820-30833820	0	0	chr1:30075846-30075846	chr1:29823095-29823095
SV_COMINS_1G014520	COMINS	3708.29	chr1	31042497	31042510	33.33	90	7.48411e-08	2.95875e-06	0	0	chr1:30282581-30286367	chr1:29525656-29529442	0	0	chr1:30834069-30837829	chr1:31303935-31307495	chr1:30481991-30485546	chr1:30076095-30079881	chr1:29823344-29827130
SV_DEL_1G030220	DEL	65	chr1	31219689	31219754	0	21.43	0.000166387	0.00165369	0	0	0	0	0	0	0	chr1:31485820-31485820	chr1:30756355-30756355	0	0
SV_INS_1G026200	INS	576	chr1	31235972	31235972	0	23.53	0.00102063	0.00689733	0	0	0	0	0	0	0	chr1:31506581-31507157	0	0	0
SV_INS_1G026280	INS	103.8	chr1	31316629	31316629	30.77	90.91	0.000503605	0.00397267	0	0	chr1:30575730-30575834	chr1:29818901-29819005	0	chr1:31188813-31188916	0	0	0	chr1:30343885-30343989	chr1:30115554-30115658
SV_INS_1G026310	INS	160	chr1	31347683	31347683	0	20	0.000222644	0.00199052	0	0	0	0	0	0	chr1:31157700-31157860	0	chr1:30907897-30908057	0	0
SV_COMINS_1G014840	COMINS	127	chr1	31351646	31351666	0	17.86	0.000732592	0.00549112	0	0	0	0	0	0	0	chr1:31624469-31624616	0	0	0
SV_INS_1G026320	INS	140.5	chr1	31351668	31351668	1.19	36.67	8.46485e-07	2.15068e-05	0	0	0	0	0	0	chr1:31161801-31161941	0	chr1:30911997-30912138	0	0
SV_COMINS_1G014920	COMINS	222	chr1	31479033	31479052	11.54	68.97	1.57658e-08	7.96492e-07	0	0	0	0	0	0	chr1:31434748-31434991	chr1:31819212-31819453	chr1:31097523-31097766	chr1:30528081-30528324	0
SV_COMDEL_1G012600	COMDEL	67	chr1	31484138	31484213	29.41	65.52	0.000843834	0.00612157	0	chr1:30077957-30077965	0	0	chr1:30485071-30485079	0	chr1:31440068-31440076	chr1:31824552-31824560	0	chr1:30533458-30533466	chr1:30304767-30304775
SV_COMDEL_1G012610	COMDEL	131	chr1	31490125	31490263	0	16.67	0.000928522	0.00645836	0	0	0	0	0	0	chr1:31445975-31445982	chr1:31830465-31830472	0	0	0
SV_COMINS_1G014930	COMINS	89	chr1	31533302	31533308	0	20.69	0.000178115	0.00173833	0	0	0	0	0	0	0	chr1:31873771-31873866	chr1:31152269-31152364	0	0
SV_INS_1G026590	INS	51	chr1	31568634	31568634	0	17.86	0.000924479	0.00645836	0	0	0	0	0	0	0	0	chr1:31190471-31190522	0	0
SV_DEL_1G030710	DEL	66	chr1	31618557	31618623	2.35	40	8.96455e-07	2.24974e-05	0	0	0	0	0	0	chr1:31573807-31573807	0	chr1:31240230-31240230	0	chr1:30438867-30438867
SV_DEL_1G030720	DEL	2320	chr1	31619057	31621377	1.18	36.67	7.67015e-07	1.97529e-05	0	0	0	0	0	0	chr1:31574322-31574322	chr1:31958923-31958923	chr1:31240744-31240744	0	chr1:30439382-30439382
SV_INS_1G026610	INS	57	chr1	31622312	31622312	0	34.48	3.22604e-07	9.95729e-06	0	0	0	0	0	0	0	0	0	0	chr1:30440298-30440355
SV_INS_1G026620	INS	277	chr1	31634558	31634558	0	20	0.000248191	0.00216626	0	0	0	0	0	0	chr1:31587143-31587436	chr1:31971669-31971938	chr1:31253841-31254110	0	0
SV_INS_1G026640	INS	55	chr1	31642347	31642347	1.19	30	1.80998e-05	0.000262906	0	0	0	0	0	0	chr1:31595211-31595266	chr1:31979390-31979445	chr1:31261957-31262012	0	0
SV_INS_1G026650	INS	81.25	chr1	31650244	31650244	0	33.33	4.87279e-06	9.01991e-05	0	0	0	0	0	0	chr1:31603162-31603243	chr1:31987326-31987407	chr1:31269805-31269886	0	chr1:30468331-30468413
SV_INS_1G026660	INS	116.5	chr1	31662634	31662634	0	24.14	4.90475e-05	0.00059121	0	0	0	0	0	0	0	chr1:31999803-31999920	chr1:31282294-31282410	0	0
SV_DEL_1G030810	DEL	1335	chr1	31667035	31668370	0	20.69	0.000313052	0.00262691	0	0	0	0	0	0	0	0	chr1:31286731-31286731	0	0
SV_COMINS_1G015000	COMINS	383	chr1	31677825	31677946	0	17.24	0.000926581	0.00645836	0	0	0	0	0	0	chr1:31630867-31631371	0	0	0	0
SV_COMINS_1G015060	COMINS	1089	chr1	31679990	31679995	0	27.59	8.3877e-06	0.00014285	0	0	0	0	0	0	chr1:31635000-31636094	0	0	0	0
SV_COMINS_1G015070	COMINS	72	chr1	31682394	31682411	0	33.33	4.0307e-07	1.16501e-05	0	0	0	0	0	0	chr1:31638499-31638588	0	0	0	0
SV_COMINS_1G015080	COMINS	93	chr1	31682569	31682579	0	26.92	1.93678e-05	0.000277819	0	0	0	0	0	0	chr1:31638746-31638849	0	0	0	0
SV_INS_1G026700	INS	121	chr1	31706388	31706388	0	20.69	0.000198553	0.00188244	0	0	0	0	0	0	chr1:31663117-31663226	chr1:32043356-32043483	chr1:31323999-31324126	0	0
SV_INS_1G026720	INS	591.67	chr1	31732808	31732808	4.71	50	1.35631e-07	4.77463e-06	0	0	0	0	0	0	chr1:31689703-31690294	0	chr1:31350769-31351359	chr1:30781859-30782453	0
SV_DEL_1G030870	DEL	512	chr1	31734650	31735162	3.53	26.67	0.000887925	0.00635069	0	0	0	0	0	0	0	0	0	chr1:30784277-30784277	0
SV_DEL_1G030920	DEL	2357	chr1	31762811	31765168	1.18	30	1.67178e-05	0.000245982	0	chr1:30356343-30356343	0	0	0	0	0	0	0	0	chr1:30580760-30580760
SV_DEL_1G030930	DEL	54	chr1	31768079	31768133	1.19	24.14	0.000264594	0.00227895	0	0	0	0	0	0	0	0	0	0	chr1:30583776-30583776
SV_INS_1G026760	INS	245.67	chr1	31790206	31790206	0	34.48	2.94305e-07	9.24737e-06	0	0	0	0	0	0	chr1:31744519-31744764	chr1:32128432-32128678	chr1:31397774-31398020	0	0
SV_COMINS_1G015120	COMINS	70	chr1	31807183	31807221	0	20	0.000916975	0.00645836	0	0	0	0	0	0	chr1:31758188-31758296	chr1:32142325-32142441	chr1:31413091-31413199	0	0
SV_INS_1G026830	INS	61	chr1	31814988	31814988	26.51	71.43	3.70532e-05	0.000486021	0	0	0	0	0	chr1:31715595-31715656	0	chr1:32151065-32151126	0	chr1:30864216-30864277	0
SV_DEL_1G031040	DEL	69	chr1	31818447	31818516	0	30	2.20729e-06	4.66705e-05	0	0	0	0	0	0	0	chr1:32154585-32154585	0	chr1:30867745-30867745	0
SV_COMDEL_1G012790	COMDEL	70	chr1	31843759	31843846	1.22	32.14	1.23565e-05	0.000191787	0	0	0	0	0	0	chr1:31797824-31797841	chr1:32181921-32181938	chr1:31443349-31443366	0	0
SV_DEL_1G031090	DEL	96	chr1	31843910	31844006	0	51.72	4.28511e-11	6.06949e-09	0	0	0	0	0	0	chr1:31797895-31797895	chr1:32181992-32181992	chr1:31443420-31443420	0	0
SV_COMINS_1G015160	COMINS	1656	chr1	31851940	31851942	0	50	1.05577e-07	3.84677e-06	0	0	0	0	0	0	chr1:31805861-31807523	chr1:32189627-32191281	0	0	0
SV_COMINS_1G015170	COMINS	156	chr1	31878165	31878182	51.76	90	0.000156123	0.00156824	0	0	chr1:31171383-31171556	chr1:30418111-30418284	0	chr1:31779728-31779901	chr1:31833584-31833757	0	chr1:31477597-31477770	chr1:31858036-31858209	chr1:30693725-30693898
SV_COMDEL_1G012800	COMDEL	60	chr1	31881166	31881236	54.55	88.89	0.00115821	0.00760246	0	0	chr1:31174506-31174516	0	0	chr1:31782852-31782862	0	0	0	chr1:31855100-31855110	chr1:30696849-30696859
SV_INS_1G026880	INS	52	chr1	31889010	31889010	53.57	89.66	0.000360429	0.00296875	0	0	chr1:31182438-31182490	chr1:30425613-30425665	0	chr1:31790788-31790840	chr1:31844658-31844710	chr1:32228550-32228602	chr1:31488611-31488663	chr1:31847094-31847146	0
SV_COMINS_1G015180	COMINS	57	chr1	31917211	31917216	0	28	1.5106e-05	0.000227165	0	0	0	0	0	0	0	0	chr1:31516675-31516737	0	0
SV_INS_1G026900	INS	73	chr1	31921937	31921937	100	51.72	2.48085e-10	2.63199e-08	0	chr1:30513178-30513251	chr1:31215228-31215301	chr1:30458408-30458481	chr1:30924315-30924388	chr1:31823579-31823652	0	0	0	chr1:31815569-31815642	chr1:30737518-30737591
SV_COMINS_1G015200	COMINS	2129	chr1	31932335	31932337	0	62.5	0.000278087	0.00237625	0	0	0	0	0	0	0	0	0	chr1:31803205-31805336	0
SV_DEL_1G031160	DEL	68	chr1	31945878	31945946	64.18	10.34	1.19513e-06	2.86889e-05	chr1:30376200-30376200	chr1:30539304-30539304	0	0	chr1:30950439-30950439	chr1:31849728-31849728	0	0	0	0	chr1:30763596-30763596
SV_DEL_1G031170	DEL	68	chr1	31950769	31950837	0	30	2.8314e-06	5.75934e-05	0	0	0	0	0	0	0	chr1:32292141-32292141	0	chr1:31784689-31784689	0
SV_INS_1G026920	INS	179	chr1	31953192	31953192	30.59	86.67	9.08355e-08	3.38954e-06	0	0	chr1:31246557-31246736	chr1:30489737-30489916	0	0	chr1:31910874-31911053	chr1:32294501-32294680	0	chr1:31782215-31782394	0
SV_DEL_1G031180	DEL	138	chr1	31954750	31954888	28.92	79.31	2.77471e-06	5.66961e-05	0	0	chr1:31248305-31248305	chr1:30491486-30491486	0	0	chr1:31912614-31912614	chr1:32296250-32296250	0	chr1:31780654-31780654	0
SV_DEL_1G031230	DEL	79	chr1	31966688	31966767	22.86	80	0.000311643	0.0026159	0	0	0	0	0	0	0	0	chr1:31568404-31568404	chr1:31768914-31768914	0
SV_INS_1G026940	INS	266.5	chr1	31967069	31967069	0	60	4.92589e-10	4.57947e-08	0	0	0	0	0	0	0	0	chr1:31568706-31568980	chr1:31768362-31768621	0
SV_INS_1G026950	INS	83	chr1	31967492	31967492	0	33.33	7.90142e-06	0.000136078	0	0	0	0	0	0	0	0	0	chr1:31767830-31767913	0
SV_COMDEL_1G012870	COMDEL	118	chr1	32090532	32090739	0	34.48	4.27101e-07	1.2279e-05	0	0	0	0	0	0	0	chr1:32444155-32444244	chr1:31692813-31692902	0	0
SV_DEL_1G031370	DEL	160	chr1	32109428	32109588	0	26.67	9.89529e-06	0.000161024	0	0	0	0	0	0	0	0	chr1:31711557-31711557	chr1:31625789-31625789	0
SV_INS_1G027040	INS	2858.5	chr1	32136351	32136351	0	20	0.000211028	0.00193003	0	0	0	0	0	0	chr1:32091980-32094837	chr1:32489015-32491875	0	0	0
SV_COMDEL_1G012950	COMDEL	187	chr1	32147148	32147345	1.22	26.67	8.9952e-05	0.000976532	0	0	0	0	0	0	0	chr1:32502777-32502787	chr1:31746267-31746277	0	0
SV_INS_1G027090	INS	78.67	chr1	32159637	32159637	1.37	26.92	0.000289611	0.00246422	0	0	0	0	0	0	chr1:32120353-32120432	chr1:32517091-32517169	chr1:31760797-31760876	0	0
SV_COMINS_1G015260	COMINS	1161	chr1	32161154	32161172	0	20.69	0.000198553	0.00188244	0	0	0	0	0	0	chr1:32121967-32123146	0	chr1:31762409-31763588	0	0
SV_COMINS_1G015270	COMINS	808	chr1	32173464	32173479	1.19	20	0.00126165	0.00811604	0	0	0	0	0	0	chr1:32135564-32136387	0	0	0	0
SV_INS_1G027100	INS	862	chr1	32173479	32173479	0	46.67	5.30282e-10	4.83845e-08	0	0	0	0	0	0	0	chr1:32530987-32531851	chr1:31776044-31776902	chr1:31561333-31562197	0
SV_INS_1G027110	INS	60.75	chr1	32175851	32175851	36.14	73.33	0.000582933	0.00452187	0	0	0	0	0	0	chr1:32138729-32138789	chr1:32534201-32534265	chr1:31779243-31779303	chr1:31558943-31559002	0
SV_INS_1G027120	INS	96	chr1	32193969	32193969	0	48.28	4.83742e-10	4.51273e-08	0	0	0	0	0	0	chr1:32150335-32150431	0	0	0	0
SV_COMDEL_1G013010	COMDEL	87	chr1	32194024	32194112	8.75	37.93	0.000762938	0.00568599	0	0	0	0	0	0	chr1:32150516-32150517	0	0	0	0
SV_INS_1G027130	INS	138.33	chr1	32194177	32194177	0	53.57	3.18451e-11	4.81297e-09	0	0	0	0	0	0	chr1:32150582-32150700	chr1:32552366-32552545	0	chr1:31549341-31549459	0
SV_COMDEL_1G013020	COMDEL	54	chr1	32212450	32212509	44.44	88.89	4.05719e-05	0.000517009	chr1:30640208-30640213	chr1:30803206-30803211	0	0	0	0	chr1:32168797-32168802	0	0	0	0
SV_COMINS_1G015300	COMINS	439	chr1	32216552	32216565	51.9	88.46	0.000952726	0.00660463	chr1:30644267-30644718	chr1:30807265-30807717	0	0	0	chr1:32110859-32111309	0	0	0	0	chr1:31024197-31024649
SV_DEL_1G031640	DEL	300	chr1	32262043	32262343	0	22.22	0.000780368	0.00579196	0	0	0	0	0	0	0	0	chr1:31873478-31873478	0	chr1:31086113-31086113
SV_INS_1G027240	INS	56	chr1	32289942	32289942	2.41	56.67	2.45894e-10	2.61901e-08	0	0	0	0	0	0	0	0	chr1:31899305-31899361	chr1:31449091-31449147	0
SV_COMINS_1G015360	COMINS	170	chr1	32289994	32290052	2.35	62.07	1.30241e-11	2.28798e-09	0	0	0	0	0	0	chr1:32250467-32250619	0	chr1:31899414-31899688	chr1:31448793-31449025	0
SV_COMINS_1G015370	COMINS	1127.33	chr1	32290063	32290104	30.49	68.97	0.000402148	0.00327105	0	0	0	0	0	0	chr1:32250631-32251809	0	chr1:31899699-31900857	chr1:31447640-31448782	0
SV_INS_1G027250	INS	935.5	chr1	32292042	32292042	13.25	56.67	8.32546e-06	0.000142417	0	chr1:30887996-30888945	0	0	0	0	chr1:32253777-32254687	0	chr1:31902823-31903764	chr1:31444743-31445685	0
SV_INS_1G027290	INS	462	chr1	32326947	32326947	1.28	35.71	3.75935e-06	7.249e-05	0	0	0	0	0	0	0	chr1:32685431-32685893	chr1:31938772-31939235	0	chr1:31150691-31151152
SV_INS_1G027360	INS	210	chr1	32391873	32391873	0	30.77	4.793e-06	8.89961e-05	0	0	0	0	0	0	0	0	chr1:32004093-32004303	0	0
SV_INS_1G027370	INS	63	chr1	32398738	32398738	13.25	63.33	4.50206e-07	1.27004e-05	0	0	0	0	0	0	chr1:32359396-32359459	0	0	0	0
SV_COMINS_1G015410	COMINS	2888	chr1	32401742	32401756	3.61	46.43	4.38881e-07	1.24796e-05	0	0	0	0	0	0	0	0	chr1:32014149-32017051	chr1:31333891-31336793	0
SV_INS_1G027380	INS	772	chr1	32403041	32403041	0	35	0.000257821	0.00223306	0	0	0	0	0	0	0	0	chr1:32018331-32019107	chr1:31331843-31332611	0
SV_INS_1G027400	INS	54	chr1	32418726	32418726	20	66.67	0.00031626	0.00264972	0	0	0	0	0	0	chr1:32379395-32379449	0	0	0	0
SV_INS_1G027410	INS	477.88	chr1	32419457	32419457	32.94	83.33	1.7716e-06	4.00736e-05	0	chr1:31012722-31013200	chr1:31727313-31727791	chr1:30966514-30966992	0	0	chr1:32380183-32380660	chr1:32777844-32778322	chr1:32035577-32036055	chr1:31314951-31315429	chr1:31242596-31243074
SV_DEL_1G031840	DEL	112	chr1	32422174	32422286	1.18	53.33	1.43066e-10	1.66829e-08	0	0	0	0	0	0	0	chr1:32780996-32780996	chr1:32038718-32038718	chr1:31312275-31312275	chr1:31245747-31245747
SV_DEL_1G031850	DEL	313	chr1	32426886	32427199	1.19	41.38	1.1531e-07	4.13733e-06	0	0	0	0	0	0	0	0	0	chr1:31307671-31307671	chr1:31250350-31250350
SV_INS_1G027420	INS	213	chr1	32427930	32427930	1.19	43.33	3.26433e-08	1.46332e-06	0	0	0	0	0	0	0	0	chr1:32044368-32044581	chr1:31306713-31306926	chr1:31251099-31251312
SV_DEL_1G031860	DEL	52	chr1	32437090	32437142	3.53	65.52	1.10727e-11	2.01367e-09	0	0	chr1:31745396-31745396	0	0	0	chr1:32398245-32398245	0	0	0	0
SV_INS_1G027440	INS	2025	chr1	32438957	32438957	31.76	89.66	4.62723e-08	1.97016e-06	0	0	chr1:31747205-31749230	0	0	0	0	0	0	0	0
SV_INS_1G027450	INS	172	chr1	32455728	32455728	28.57	79.31	2.34473e-06	4.93068e-05	0	chr1:31049452-31049626	chr1:31765953-31766121	0	0	0	0	0	0	chr1:31278822-31278996	0
SV_DEL_1G031900	DEL	224	chr1	32469539	32469763	27.06	82.76	1.71957e-07	5.81867e-06	0	0	chr1:31779548-31779548	0	0	0	chr1:32430743-32430743	chr1:32828132-32828132	0	chr1:31264739-31264739	0
SV_COMINS_1G015440	COMINS	56	chr1	32471523	32471526	24.05	86.21	5.60981e-09	3.45313e-07	0	0	chr1:31781309-31781368	0	0	0	0	chr1:32829893-32829952	0	0	0
SV_COMINS_1G015480	COMINS	1075.25	chr1	32542426	32542433	45.07	92.86	8.38122e-06	0.00014285	0	0	chr1:31851261-31852341	chr1:31105711-31106793	0	chr1:32435895-32436974	chr1:32504687-32505770	chr1:32900281-32901362	chr1:32160064-32161145	chr1:31190887-31191961	chr1:31366640-31367723
SV_DEL_1G032040	DEL	62	chr1	32574150	32574212	9.41	56.67	4.89663e-07	1.36077e-05	0	0	0	0	0	0	0	0	chr1:32192866-32192866	chr1:31153590-31153590	chr1:31405146-31405146
SV_COMINS_1G015520	COMINS	856.5	chr1	32597441	32597715	10.64	65.38	1.98228e-06	4.4138e-05	0	0	0	0	0	0	chr1:32565826-32566959	0	0	chr1:31129762-31130888	0
SV_COMINS_1G015530	COMINS	715.5	chr1	32597727	32597822	6.52	65.38	1.57277e-07	5.40304e-06	0	0	0	0	0	0	chr1:32566971-32567782	0	0	chr1:31128940-31129750	0
SV_COMINS_1G015540	COMINS	908	chr1	32598036	32598148	28	80.77	4.51679e-06	8.43888e-05	0	0	0	0	0	0	chr1:32567958-32568746	0	0	chr1:31127512-31128764	0
SV_COMDEL_1G013200	COMDEL	1931	chr1	32598160	32600163	4	52.38	7.69261e-06	0.00013392	0	0	0	0	0	0	chr1:32568758-32568830	0	0	0	0
SV_COMDEL_1G013220	COMDEL	169	chr1	32600726	32600902	7.46	54.17	5.4348e-06	9.87775e-05	0	0	0	0	0	0	chr1:32569410-32569417	0	0	chr1:31126809-31126816	0
SV_COMDEL_1G013230	COMDEL	535	chr1	32600913	32601610	3.85	53.85	5.52022e-08	2.287e-06	0	0	0	0	0	0	chr1:32569428-32569590	0	0	chr1:31126636-31126798	0
SV_INS_1G027610	INS	51	chr1	32605471	32605471	3.53	53.33	6.10293e-09	3.69778e-07	0	0	0	0	0	0	chr1:32573445-32573496	0	0	chr1:31122821-31122872	0
SV_COMINS_1G015550	COMINS	92	chr1	32607302	32607308	6.33	58.62	2.51459e-08	1.18724e-06	0	0	0	0	0	0	0	0	chr1:32225064-32225162	0	0
SV_DEL_1G032070	DEL	99	chr1	32607320	32607419	2.44	51.85	1.14073e-08	6.19696e-07	0	0	0	0	0	0	0	0	chr1:32225174-32225174	0	0
SV_COMINS_1G015560	COMINS	528.5	chr1	32611648	32611712	4.71	50	1.35631e-07	4.77463e-06	0	0	0	0	0	0	0	0	chr1:32229361-32229956	chr1:31111665-31112255	0
SV_INS_1G027640	INS	98	chr1	32615029	32615029	0	57.14	5.97069e-08	2.43816e-06	0	0	0	0	0	0	chr1:32604373-32604471	0	chr1:32233243-32233341	chr1:31108290-31108388	0
SV_INS_1G027650	INS	1102	chr1	32619826	32619826	11.43	66.67	0.000524346	0.00411767	0	0	0	0	0	0	0	0	chr1:32238039-32239149	chr1:31102589-31103683	0
SV_DEL_1G032150	DEL	61	chr1	32623453	32623514	0	39.29	3.69369e-08	1.62351e-06	0	0	0	0	0	0	0	0	0	chr1:31099134-31099134	0
SV_DEL_1G032190	DEL	90	chr1	32630434	32630524	0	40	1.40262e-08	7.29028e-07	0	0	0	0	0	0	chr1:32618029-32618029	0	0	chr1:31092614-31092614	0
SV_COMDEL_1G013310	COMDEL	216	chr1	32681333	32681558	0	36	1.18021e-06	2.84063e-05	0	0	0	0	0	0	chr1:32667331-32667340	0	0	0	0
SV_COMDEL_1G013320	COMDEL	68	chr1	32682521	32682618	0	24.14	4.04135e-05	0.000515234	0	0	0	0	0	0	chr1:32668316-32668345	0	0	0	0
SV_COMINS_1G015570	COMINS	2772	chr1	32682521	32682526	0	48.28	2.82817e-10	2.92589e-08	0	0	0	0	0	0	0	0	chr1:32300155-32302934	chr1:31040344-31043119	0
SV_COMINS_1G015580	COMINS	71	chr1	32693561	32693573	1.33	92.59	2.08417e-20	1.4096e-16	0	0	0	0	0	0	chr1:32678286-32678369	0	chr1:32314020-32314103	chr1:31029206-31029289	chr1:31524343-31524426
SV_INS_1G027690	INS	66	chr1	32698920	32698920	0	53.33	9.70768e-12	1.81373e-09	0	0	0	0	0	0	chr1:32683532-32683598	0	chr1:32319255-32319321	chr1:31023988-31024054	0
SV_DEL_1G032270	DEL	1352	chr1	32699757	32701109	0	60	2.159e-13	8.16901e-11	0	0	0	0	0	0	chr1:32684437-32684437	0	chr1:32320161-32320161	chr1:31023144-31023144	0
SV_DEL_1G032290	DEL	127	chr1	32701315	32701442	0	16.67	0.000928522	0.00645836	0	0	0	0	0	0	0	0	0	chr1:31022933-31022933	0
SV_COMINS_1G015590	COMINS	52	chr1	32709360	32709366	0	73.33	2.60164e-17	5.63068e-14	0	0	0	0	0	0	0	0	0	chr1:31015259-31015317	chr1:31540173-31540231
SV_COMINS_1G015600	COMINS	471.67	chr1	32712818	32712844	1.19	50	1.02166e-09	8.23829e-08	0	0	0	0	0	0	chr1:32696665-32697165	0	chr1:32335875-32336372	chr1:31011327-31011805	0
SV_DEL_1G032300	DEL	400	chr1	32715489	32715889	0	44.44	4.13182e-05	0.000525654	0	0	0	0	0	0	chr1:32699819-32699819	0	chr1:32339023-32339023	chr1:31008677-31008677	chr1:31546362-31546362
SV_DEL_1G032330	DEL	1272	chr1	32742932	32744204	1.22	36	4.86071e-06	9.00064e-05	0	0	0	0	0	0	chr1:32726937-32726937	0	chr1:32365274-32365274	chr1:30981589-30981589	0
SV_INS_1G027730	INS	79	chr1	32752845	32752845	0	24.14	4.04135e-05	0.000515234	0	0	0	0	0	0	0	0	0	chr1:30973308-30973387	0
SV_INS_1G027760	INS	456	chr1	32762193	32762193	0	37.93	5.37673e-08	2.23612e-06	0	0	0	0	0	0	chr1:32744770-32745226	0	chr1:32386199-32386655	chr1:30963466-30963922	0
SV_INS_1G027770	INS	104	chr1	32762467	32762467	0	28.57	6.07385e-06	0.000109073	0	0	0	0	0	0	0	0	0	chr1:30963089-30963193	0
SV_DEL_1G032370	DEL	155	chr1	32772531	32772686	0	24.14	3.79319e-05	0.000492296	0	0	0	0	0	0	0	0	chr1:32396984-32396984	chr1:30953001-30953001	0
SV_INS_1G027780	INS	367	chr1	32777331	32777331	0	30	2.03454e-06	4.42456e-05	0	0	0	0	0	0	0	0	0	0	chr1:31606676-31607043
SV_INS_1G027790	INS	53	chr1	32795522	32795522	5.26	87.5	6.89166e-05	0.000780098	0	0	0	0	0	0	0	0	chr1:32419797-32419850	chr1:30930140-30930193	0
SV_INS_1G027800	INS	131	chr1	32797008	32797008	1.2	22.22	0.000799982	0.00590836	0	0	0	0	0	0	0	0	chr1:32421336-32421468	chr1:30928525-30928655	0
SV_DEL_2G000060	DEL	720	chr2	131031	131751	3.53	30	0.00024732	0.00216626	0	0	0	0	0	0	chr2:1988-1988	0	0	0	0
SV_COMINS_2G000020	COMINS	362	chr2	132108	132111	1.19	26.67	7.80578e-05	0.000862109	0	0	0	0	0	0	chr2:2345-2710	0	0	0	0
SV_INS_2G000080	INS	53	chr2	141412	141412	1.18	26.67	7.27812e-05	0.000814978	0	0	0	0	0	0	chr2:12058-12111	0	0	0	0
SV_COMDEL_2G000040	COMDEL	1206	chr2	194320	195536	1.18	26.67	7.27812e-05	0.000814978	0	0	0	0	0	0	chr2:75144-75154	0	chr2:41047-41057	0	0
SV_DEL_2G000100	DEL	531	chr2	235812	236343	55.42	89.66	0.000700197	0.00530239	0	0	chr2:115239-115239	chr2:106033-106033	chr2:109838-109838	chr2:128402-128402	chr2:116164-116164	0	chr2:81450-81450	chr2:111769-111769	chr2:99919-99919
SV_COMDEL_2G000060	COMDEL	56	chr2	403013	403077	25.88	65.38	0.00037539	0.00308073	0	0	0	0	0	chr2:294917-294925	0	0	0	0	0
SV_DEL_2G000170	DEL	88	chr2	476151	476239	4.76	60	9.46504e-10	7.74773e-08	0	0	0	0	chr2:349284-349284	0	0	0	0	chr2:353920-353920	chr2:340085-340085
SV_COMINS_2G000050	COMINS	53	chr2	484383	484387	39.19	88	1.94855e-05	0.00027899	0	0	0	0	chr2:357444-357499	chr2:378060-378117	0	0	0	chr2:362070-362125	chr2:348169-348226
SV_INS_2G000240	INS	192	chr2	485063	485063	0	27.78	0.00132406	0.0084622	0	0	0	0	0	0	chr2:366330-366522	0	chr2:331411-331603	0	0
SV_INS_2G000270	INS	701	chr2	559083	559083	0	18.52	0.000796618	0.00588914	0	0	0	0	0	0	chr2:440944-441640	0	chr2:405815-406521	0	0
SV_COMDEL_2G000090	COMDEL	83	chr2	637953	638058	31.51	84.62	2.87283e-06	5.82173e-05	0	0	0	0	0	chr2:531904-531926	chr2:519328-519350	0	0	0	chr2:500741-500763
SV_INS_2G000320	INS	54	chr2	685659	685659	0	34.48	3.88623e-07	1.15471e-05	0	0	0	0	0	0	chr2:567014-567068	0	chr2:531990-532044	0	0
SV_INS_2G000340	INS	78.5	chr2	703981	703981	0	20.69	0.000198553	0.00188244	0	0	0	0	0	0	chr2:585412-585490	0	chr2:550129-550208	0	0
SV_DEL_2G000310	DEL	372	chr2	801009	801381	2.35	36.67	4.1445e-06	7.84626e-05	0	0	0	0	0	0	chr2:682019-682019	0	chr2:646661-646661	0	0
SV_INS_2G000380	INS	87	chr2	801492	801492	1.22	31.03	1.63222e-05	0.000242156	0	0	0	0	0	0	chr2:682130-682217	0	chr2:646772-646859	0	0
SV_INS_2G000400	INS	84	chr2	849321	849321	10.71	51.72	1.45797e-05	0.000221095	0	0	0	0	0	0	chr2:735033-735117	0	chr2:694750-694834	0	0
SV_INS_2G000420	INS	66	chr2	892703	892703	1.25	23.33	0.0004118	0.00334052	0	0	0	0	0	0	chr2:778346-778412	0	chr2:738119-738185	0	0
SV_INS_2G000430	INS	198	chr2	893012	893012	0	20.69	0.000480706	0.00381595	0	0	0	0	0	0	chr2:778755-778952	0	chr2:738458-738657	0	0
SV_INS_2G000440	INS	76	chr2	901780	901780	0	33.33	4.41458e-07	1.24796e-05	0	0	0	0	0	0	chr2:787709-787785	0	chr2:747419-747495	0	0
SV_INS_2G000460	INS	63.5	chr2	1025670	1025670	8.54	41.38	0.000191664	0.00183644	0	0	0	0	0	0	chr2:910961-911025	0	chr2:870314-870377	0	0
SV_COMINS_2G000090	COMINS	145.5	chr2	1047383	1047386	0	46.67	4.08532e-10	3.91229e-08	0	0	0	0	0	0	chr2:932722-932870	0	chr2:892114-892263	0	0
SV_COMINS_2G000120	COMINS	55	chr2	1096837	1096838	2.44	23.33	0.00132042	0.00844292	0	0	0	0	0	0	chr2:982209-982265	0	chr2:941643-941699	0	0
SV_COMINS_2G000130	COMINS	293	chr2	1128735	1128742	32.14	73.33	0.000186222	0.00180463	0	0	0	chr2:997734-998034	0	0	0	0	0	0	0
SV_INS_2G000500	INS	77	chr2	1181968	1181968	1.27	29.63	5.48356e-05	0.000644157	0	0	0	0	0	0	chr2:1067693-1067771	0	chr2:1027159-1027235	0	0
SV_INS_2G000540	INS	65.17	chr2	1235620	1235620	45.88	86.21	0.000165975	0.00165128	0	chr2:1114071-1114138	0	0	0	chr2:1131232-1131299	chr2:1121226-1121282	chr2:1113208-1113275	chr2:1081233-1081300	0	chr2:1099279-1099346
SV_INS_2G000560	INS	68	chr2	1240727	1240727	0	33.33	5.30887e-07	1.46256e-05	0	0	0	0	0	0	chr2:1126433-1126501	0	chr2:1086467-1086535	0	0
SV_COMINS_2G000150	COMINS	1294	chr2	1286839	1286849	19.75	68.97	3.91029e-06	7.48935e-05	0	0	0	0	0	0	0	0	chr2:1133405-1134709	0	0
SV_INS_2G000590	INS	83.2	chr2	1296113	1296113	37.35	86.67	3.63788e-06	7.10195e-05	chr2:1168870-1168984	0	0	0	0	0	chr2:1182796-1182854	chr2:1173643-1173757	chr2:1143947-1144005	0	chr2:1159744-1159816
SV_INS_2G000700	INS	101	chr2	1485904	1485904	2.74	35.71	3.02718e-05	0.000407645	0	0	0	0	0	0	chr2:1371997-1372098	0	chr2:1333896-1333997	0	0
SV_INS_2G000780	INS	181.5	chr2	1656713	1656713	1.33	41.38	3.23715e-07	9.98021e-06	0	0	0	0	0	0	chr2:1538381-1538562	0	chr2:1500307-1500489	0	0
SV_INS_2G000790	INS	404	chr2	1683386	1683386	0	31.03	1.67754e-06	3.81533e-05	0	0	0	0	0	0	0	0	0	0	chr2:1547003-1547407
SV_DEL_2G000720	DEL	52	chr2	1725294	1725346	0	23.33	5.61943e-05	0.000657122	0	0	0	0	0	0	chr2:1606967-1606967	0	chr2:1568838-1568838	0	0
SV_COMINS_2G000190	COMINS	52.75	chr2	1726201	1726204	30.49	70	0.00022381	0.0019983	0	0	0	chr2:1593838-1593894	chr2:1601923-1601979	0	0	chr2:1597761-1597817	0	chr2:1608565-1608620	0
SV_DEL_2G000740	DEL	318	chr2	1731439	1731757	0	30	2.03454e-06	4.42456e-05	0	0	0	0	0	0	chr2:1613046-1613046	0	0	0	0
SV_INS_2G000810	INS	86	chr2	1793266	1793266	3.75	41.38	4.41636e-06	8.27984e-05	0	0	0	0	0	0	chr2:1674573-1674659	0	0	0	0
SV_INS_2G000840	INS	57	chr2	1855814	1855814	0	16.67	0.000970728	0.00665693	0	0	0	0	0	0	chr2:1736909-1736966	0	chr2:1698607-1698664	0	0
SV_INS_2G000850	INS	94	chr2	1858747	1858747	0	17.86	0.000881679	0.00634206	0	0	0	0	0	0	chr2:1739865-1739957	0	chr2:1701563-1701659	0	0
SV_DEL_2G000830	DEL	57	chr2	1861896	1861953	32.14	96.43	7.36243e-10	6.28326e-08	0	0	chr2:1744328-1744328	chr2:1729072-1729072	chr2:1737115-1737115	0	0	chr2:1733013-1733013	chr2:1704794-1704794	chr2:1743745-1743745	chr2:1725353-1725353
SV_INS_2G000860	INS	64	chr2	1862965	1862965	32.94	96.55	4.71101e-10	4.41441e-08	0	0	0	0	0	0	0	0	chr2:1705807-1705871	0	0
SV_INV_2G000010	INV	1198	chr2	1896365	1897558	28.24	82.76	4.70178e-07	1.31473e-05	0	0	0	0	0	0	0	0	0	0	chr2:1759700-1760897
SV_COMINS_2G000240	COMINS	348	chr2	1922952	1922954	0	16.67	0.000928522	0.00645836	0	0	0	0	0	0	chr2:1803682-1804032	0	chr2:1765529-1765879	0	0
SV_INS_2G000880	INS	61.5	chr2	1929208	1929208	0	26.67	1.06351e-05	0.000169945	0	0	0	0	0	0	chr2:1810577-1810643	0	chr2:1772158-1772215	0	0
SV_INS_2G000890	INS	169	chr2	1988676	1988676	1.23	35.71	2.82623e-06	5.75315e-05	0	0	0	0	0	0	0	0	0	0	chr2:1852106-1852275
SV_DEL_2G000870	DEL	222	chr2	2008407	2008629	1.18	30	1.67178e-05	0.000245982	0	0	0	0	0	0	0	0	chr2:1851359-1851359	0	0
SV_COMDEL_2G000260	COMDEL	223	chr2	2030962	2031192	0	17.24	0.00111708	0.00738535	0	0	0	0	0	0	chr2:1915305-1915312	0	chr2:1877774-1877781	0	chr2:1896997-1897004
SV_INS_2G000910	INS	66	chr2	2097506	2097506	9.64	40	0.000500564	0.00395098	0	0	0	0	0	0	chr2:1981397-1981463	0	chr2:1944014-1944080	0	0
SV_COMINS_2G000360	COMINS	3559.89	chr2	2130657	2130658	20.59	95	6.76963e-08	2.7233e-06	0	chr2:2003076-2006641	chr2:2013081-2016645	chr2:1997858-2001423	chr2:2005508-2009072	chr2:2025289-2028854	chr2:2012498-2016029	chr2:2001763-2005329	0	chr2:2012463-2016025	chr2:1996067-1999633
SV_INS_2G000950	INS	136.5	chr2	2132619	2132619	2.53	33.33	3.09453e-05	0.000414753	0	0	0	0	0	0	chr2:2018009-2018146	0	chr2:1979858-1979994	0	0
SV_DEL_2G000960	DEL	67	chr2	2171804	2171871	35.29	74.07	0.00116363	0.00763437	0	0	0	chr2:2042601-2042601	0	chr2:2070100-2070100	chr2:2057431-2057431	chr2:2046552-2046552	0	0	chr2:2040860-2040860
SV_COMINS_2G000370	COMINS	54.5	chr2	2200588	2200650	0	27.59	9.02676e-06	0.000151539	0	0	0	0	0	0	chr2:2086192-2086309	0	chr2:2047900-2048016	0	0
SV_INS_2G001010	INS	71	chr2	2224361	2224361	0	35.71	3.07807e-07	9.62132e-06	0	0	0	0	0	0	chr2:2110245-2110316	0	chr2:2071779-2071850	0	0
SV_COMDEL_2G000290	COMDEL	69	chr2	2253498	2253573	0	24.14	4.04135e-05	0.000515234	0	0	0	0	0	0	chr2:2139621-2139627	0	chr2:2100966-2100972	0	0
SV_COMINS_2G000380	COMINS	415	chr2	2263032	2263054	0	20	0.000235013	0.00207436	0	0	0	0	0	0	chr2:2149088-2149525	0	chr2:2110426-2110863	0	0
SV_DEL_2G001050	DEL	76	chr2	2300716	2300792	0	18.52	0.000836055	0.00609163	0	0	0	0	0	0	chr2:2187430-2187430	0	chr2:2148753-2148753	0	0
SV_COMDEL_2G000300	COMDEL	224	chr2	2304884	2305132	0	23.33	4.64648e-05	0.000565439	0	0	0	0	0	0	0	0	chr2:2152774-2152798	0	0
SV_DEL_2G001090	DEL	63	chr2	2370668	2370731	6.02	34.62	0.000631344	0.00484885	0	0	0	0	0	0	chr2:2257215-2257215	0	chr2:2218266-2218266	0	0
SV_COMDEL_2G000310	COMDEL	177	chr2	2419820	2420015	0	36.36	2.63075e-06	5.43705e-05	0	0	0	0	0	0	chr2:2303055-2303072	0	chr2:2264120-2264138	0	0
SV_INS_2G001120	INS	52	chr2	2486337	2486337	17.86	80	0.000245219	0.00215286	0	0	0	0	0	0	0	0	chr2:2330499-2330551	0	0
SV_DEL_2G001200	DEL	158	chr2	2591971	2592129	10.53	50	0.000171202	0.00169532	0	0	chr2:2437252-2437252	chr2:2421882-2421882	chr2:2431634-2431634	0	0	chr2:2428888-2428888	chr2:2398547-2398547	0	0
SV_COMDEL_2G000440	COMDEL	3327	chr2	2592146	2595490	24.68	73.91	3.48392e-05	0.000459507	0	0	chr2:2437269-2437276	chr2:2421899-2421906	chr2:2431651-2431658	0	0	chr2:2428905-2428912	chr2:2398564-2398581	0	0
SV_DEL_2G001210	DEL	95	chr2	2616155	2616250	28.92	85.71	1.44128e-07	5.04745e-06	0	0	0	chr2:2442618-2442618	chr2:2452366-2452366	0	0	chr2:2449620-2449620	chr2:2420054-2420054	0	chr2:2450589-2450589
SV_INS_2G001220	INS	103.5	chr2	2630528	2630528	9.88	39.29	0.00101355	0.00688895	0	0	0	0	0	chr2:2493604-2493708	chr2:2486542-2486645	0	chr2:2434327-2434430	0	chr2:2464801-2464905
SV_COMDEL_2G000470	COMDEL	497	chr2	2647830	2648340	0	33.33	4.0307e-07	1.16501e-05	0	0	0	0	0	0	chr2:2503769-2503782	0	chr2:2450661-2450674	0	0
SV_COMINS_2G000500	COMINS	297	chr2	2654875	2654900	0	30	2.03454e-06	4.42456e-05	0	0	0	0	0	0	chr2:2510315-2510637	0	0	0	0
SV_COMINS_2G000510	COMINS	174	chr2	2654912	2655082	0	30	2.03454e-06	4.42456e-05	0	0	0	0	0	0	chr2:2510649-2510993	0	0	0	0
SV_COMINS_2G000550	COMINS	203.33	chr2	2692505	2692557	24.1	63.33	0.000236455	0.00208573	0	0	chr2:2533218-2533354	0	0	0	chr2:2547316-2547603	0	chr2:2494108-2494395	0	0
SV_INS_2G001260	INS	82	chr2	2701258	2701258	31.71	70	0.000442776	0.00355925	0	chr2:2537708-2537797	0	0	chr2:2535952-2536027	0	0	0	0	0	0
SV_COMINS_2G000590	COMINS	57	chr2	2713259	2713266	48.75	85.71	0.000689563	0.00523946	0	0	0	chr2:2538920-2538984	0	chr2:2575961-2576025	0	chr2:2545905-2545969	0	chr2:2562334-2562398	chr2:2547045-2547109
SV_DEL_2G001350	DEL	74	chr2	2738883	2738957	39.29	76.67	0.000570074	0.00442794	0	0	0	chr2:2563974-2563974	chr2:2573184-2573184	0	0	chr2:2570935-2570935	0	0	0
SV_DEL_2G001420	DEL	51	chr2	2769119	2769170	2.38	24.14	0.000973431	0.00667114	0	0	0	0	0	0	0	0	0	0	chr2:2601727-2601727
SV_INS_2G001310	INS	80	chr2	2774062	2774062	0	28.57	6.07385e-06	0.000109073	0	0	0	0	0	0	chr2:2630069-2630149	0	chr2:2578190-2578270	0	chr2:2606183-2606263
SV_COMINS_2G000630	COMINS	77	chr2	2776674	2776677	56.34	100	4.88868e-06	9.04624e-05	0	0	chr2:2617812-2617892	0	0	0	0	0	0	0	0
SV_COMINS_2G000640	COMINS	94	chr2	2814096	2814111	9.72	43.48	0.000747377	0.00558849	0	0	0	0	0	0	chr2:2670075-2670184	0	chr2:2618140-2618249	0	0
SV_INS_2G001380	INS	173	chr2	2904199	2904199	6.02	58.62	1.32971e-08	7.09532e-07	0	0	0	0	0	0	chr2:2760179-2760360	0	chr2:2706743-2706908	0	0
SV_DEL_2G001620	DEL	783	chr2	3055520	3056303	51.76	16.67	0.00106858	0.00715731	chr2:2861789-2861789	chr2:2860836-2860836	0	0	0	chr2:2890690-2890690	0	chr2:2870028-2870028	0	0	0
SV_INS_2G001500	INS	79	chr2	3070046	3070046	20.83	73.91	6.43147e-06	0.00011481	0	0	0	0	0	0	0	0	0	0	chr2:2872024-2872103
SV_DEL_2G001650	DEL	85	chr2	3071082	3071167	17.65	66.67	1.51521e-06	3.52006e-05	0	0	0	0	0	0	chr2:2894846-2894846	0	chr2:2842693-2842693	0	chr2:2873137-2873137
SV_INS_2G001510	INS	109	chr2	3072323	3072323	28.57	70	0.000148494	0.00150488	0	0	0	chr2:2860446-2860555	chr2:2870375-2870484	0	chr2:2896043-2896152	0	chr2:2843893-2844002	0	chr2:2874333-2874442
SV_DEL_2G001670	DEL	235	chr2	3085239	3085474	15.29	46.67	0.000983017	0.00672573	0	0	0	0	0	0	chr2:2909058-2909058	0	0	0	0
SV_INS_2G001530	INS	237	chr2	3085467	3085467	10.71	43.33	0.000281386	0.0023999	0	0	0	0	0	0	0	chr2:2899039-2899276	0	0	0
SV_DEL_2G001800	DEL	96	chr2	3217704	3217800	9.86	42.31	0.000702817	0.00531548	0	0	0	chr2:3006244-3006244	chr2:3018080-3018080	0	0	0	0	0	chr2:3020064-3020064
SV_COMINS_2G000710	COMINS	54	chr2	3218000	3218002	24.49	88.24	5.32538e-06	9.72134e-05	0	0	0	0	0	0	chr2:3041525-3041581	0	0	0	0
SV_COMDEL_2G000670	COMDEL	60	chr2	3248497	3248567	11.86	61.9	2.11978e-05	0.000299699	0	0	0	0	0	0	0	0	0	0	chr2:3050788-3050798
SV_COMDEL_2G000690	COMDEL	350	chr2	3283165	3283536	35.85	78.26	0.000991439	0.00677156	0	0	0	chr2:3071548-3071569	chr2:3083366-3083387	0	0	0	0	0	chr2:3085282-3085303
SV_DEL_2G001860	DEL	56	chr2	3285901	3285957	0	32.14	1.36688e-06	3.21696e-05	0	0	0	0	0	0	chr2:3109056-3109056	0	chr2:3056977-3056977	0	0
SV_DEL_2G002020	DEL	350	chr2	3510489	3510839	2.41	36.67	5.03204e-06	9.2451e-05	0	0	0	0	0	0	chr2:3331611-3331611	0	chr2:3277020-3277020	0	0
SV_INS_2G001770	INS	54	chr2	3558333	3558333	0	26.67	9.89529e-06	0.000161024	0	0	0	0	0	0	0	0	0	0	chr2:3358603-3358657
SV_COMINS_2G000790	COMINS	367	chr2	3585896	3585939	0	26.09	0.000267447	0.0022984	0	0	0	0	0	0	0	0	chr2:3352455-3352865	0	0
SV_DEL_2G002040	DEL	172	chr2	3600970	3601142	76.47	40	0.000540255	0.00422823	0	chr2:3405848-3405848	0	chr2:3391484-3391484	chr2:3402814-3402814	chr2:3434132-3434132	0	0	0	0	0
SV_INS_2G001820	INS	751.67	chr2	3645301	3645301	0	33.33	4.41458e-07	1.24796e-05	0	0	0	0	0	0	chr2:3466853-3467605	0	chr2:3412508-3413260	0	chr2:3444465-3445216
SV_INS_2G001830	INS	544	chr2	3646432	3646432	1.18	51.72	5.16468e-10	4.72835e-08	0	0	0	0	0	0	chr2:3468737-3469281	0	0	0	0
SV_INS_2G001850	INS	130.67	chr2	3662946	3662946	0	16.67	0.000928522	0.00645836	0	0	0	0	0	0	chr2:3485240-3485370	0	chr2:3430318-3430449	0	chr2:3462487-3462618
SV_INS_2G001860	INS	542	chr2	3709965	3709965	0	23.33	4.94764e-05	0.00059127	0	0	0	0	0	0	chr2:3531590-3532156	0	chr2:3476449-3476967	0	0
SV_DEL_2G002150	DEL	109	chr2	3784308	3784417	3.57	34.48	5.29671e-05	0.000624786	0	0	0	0	0	0	0	0	0	0	chr2:3583641-3583641
SV_DEL_2G002190	DEL	198	chr2	3837532	3837730	23.53	63.33	0.00022303	0.00199264	0	0	0	chr2:3626152-3626152	0	0	chr2:3660511-3660511	0	0	0	chr2:3634946-3634946
SV_INS_2G001980	INS	233	chr2	3856362	3856362	20.78	61.11	0.00132891	0.00848617	0	0	0	chr2:3644776-3645009	0	0	0	0	0	0	0
SV_INS_2G002000	INS	88.33	chr2	3882178	3882178	26.83	75	1.10618e-05	0.000175622	0	0	0	chr2:3670528-3670618	0	0	chr2:3704836-3704926	0	chr2:3649237-3649322	0	0
SV_INS_2G002010	INS	96	chr2	3902858	3902858	53.97	100	7.27569e-05	0.000814978	0	0	0	chr2:3691266-3691362	0	0	0	0	0	0	0
SV_DEL_2G002240	DEL	128.67	chr2	3924090	3924240	26.83	77.78	0.00044478	0.0035727	0	0	0	chr2:3712458-3712458	0	0	0	0	0	chr2:3756142-3756142	chr2:3726220-3726220
SV_INS_2G002020	INS	65	chr2	3924331	3924331	28.17	90	7.37316e-07	1.92075e-05	0	0	0	chr2:3712560-3712625	0	0	0	0	0	chr2:3756243-3756308	0
SV_DEL_2G002250	DEL	96	chr2	3926030	3926126	27.06	66.67	0.000176796	0.00173833	0	0	0	chr2:3714304-3714304	0	0	0	0	0	chr2:3757987-3757987	chr2:3727984-3727984
SV_INS_2G002070	INS	61	chr2	4046001	4046001	58.33	93.33	0.000245477	0.00215477	0	0	chr2:3853974-3854035	chr2:3834776-3834837	chr2:3847562-3847623	chr2:3878983-3879044	chr2:3869049-3869110	0	chr2:3813846-3813907	chr2:3877752-3877813	chr2:3848652-3848713
SV_DEL_2G002440	DEL	1085	chr2	4129500	4130585	4.11	36.36	0.000272062	0.00233214	0	0	0	0	0	0	chr2:3952791-3952791	chr2:3941041-3941041	chr2:3897531-3897531	0	chr2:3931803-3931803
SV_INS_2G002190	INS	151	chr2	4150499	4150499	36.59	80	8.18917e-05	0.000900409	0	0	chr2:3958507-3958659	chr2:3939353-3939505	chr2:3952419-3952571	0	chr2:3972590-3972740	chr2:3960975-3961125	chr2:3917268-3917417	0	chr2:3951724-3951876
SV_COMINS_2G000900	COMINS	232	chr2	4153032	4153044	14.29	62.07	2.02192e-06	4.42456e-05	0	0	0	0	0	0	0	chr2:3963645-3963889	0	0	0
SV_INS_2G002200	INS	228	chr2	4153044	4153044	20	55.17	0.000675399	0.0051405	0	0	0	0	chr2:3955106-3955334	0	chr2:3975271-3975499	0	chr2:3919879-3920107	0	chr2:3954410-3954638
SV_COMINS_2G000910	COMINS	77	chr2	4158170	4158175	22.78	77.78	9.22157e-07	2.30676e-05	0	0	0	0	chr2:3960408-3960490	0	0	0	0	0	0
SV_INS_2G002220	INS	77.6	chr2	4158324	4158324	20.27	86.21	7.35589e-10	6.28326e-08	0	0	0	0	chr2:3960644-3960721	0	chr2:3980848-3980926	chr2:3969269-3969346	chr2:3925451-3925529	0	chr2:3960018-3960096
SV_DEL_2G002470	DEL	74	chr2	4163057	4163131	9.72	54.55	2.87243e-05	0.000388839	0	0	0	0	0	0	0	chr2:3974093-3974093	0	0	chr2:3964839-3964839
SV_DEL_2G002480	DEL	56	chr2	4165848	4165904	23.53	80	7.71598e-06	0.000134197	0	0	chr2:3974212-3974212	chr2:3955060-3955060	0	0	chr2:3988519-3988519	chr2:3976845-3976845	chr2:3933094-3933094	chr2:3997701-3997701	chr2:3967594-3967594
SV_INS_2G002240	INS	189.43	chr2	4187522	4187522	22.78	82.14	4.2706e-08	1.84119e-06	0	0	chr2:3997845-3998034	chr2:3978696-3978885	0	0	chr2:4010116-4010306	chr2:4000509-4000699	chr2:3954668-3954857	chr2:4021320-4021509	chr2:3991258-3991448
SV_INS_2G002250	INS	60	chr2	4189362	4189362	26.51	86.67	1.05822e-08	5.81292e-07	0	0	0	0	0	0	0	0	chr2:3956685-3956745	0	0
SV_DEL_2G002510	DEL	536	chr2	4209175	4209711	4.71	36.67	4.98958e-05	0.000594723	0	0	0	0	0	0	0	chr2:4022436-4022436	0	0	0
SV_DEL_2G002520	DEL	53	chr2	4210169	4210222	4.82	33.33	0.00022074	0.00199052	0	0	0	0	0	0	0	chr2:4022898-4022898	chr2:3977154-3977154	0	0
SV_COMINS_2G000950	COMINS	406.75	chr2	4216327	4216354	7.23	50	1.79435e-06	4.05203e-05	chr2:4023904-4024349	0	0	0	0	0	chr2:4038940-4039356	0	chr2:3983617-3984034	0	chr2:4020645-4021087
SV_COMINS_2G000970	COMINS	291	chr2	4229251	4229253	18.42	81.25	2.30461e-05	0.000321712	0	0	0	0	0	0	0	0	chr2:3997068-3997361	0	0
SV_COMDEL_2G001180	COMDEL	58	chr2	4245818	4245884	36.25	85.71	6.06838e-06	0.000109073	0	0	0	0	0	0	chr2:4068940-4068948	0	0	0	0
SV_DEL_2G002610	DEL	359	chr2	4247168	4247527	28.95	67.86	0.000553634	0.00431698	0	chr2:4057085-4057085	0	0	0	chr2:4080576-4080576	0	0	0	chr2:4081168-4081168	0
SV_INS_2G002290	INS	53	chr2	4279129	4279129	27.71	72.41	4.24915e-05	0.00053717	0	chr2:4088549-4088602	0	0	chr2:4078781-4078834	0	0	chr2:4091926-4091979	0	chr2:4112795-4112848	chr2:4083856-4083909
SV_DEL_2G002690	DEL	301	chr2	4301287	4301588	1.18	20	0.00119841	0.00778417	0	0	0	0	0	0	0	0	0	chr2:4134834-4134834	0
SV_DEL_2G002710	DEL	84	chr2	4322955	4323039	1.19	26.67	7.80578e-05	0.000862109	0	0	0	0	0	0	chr2:4145367-4145367	0	chr2:4089713-4089713	0	0
SV_COMINS_2G000990	COMINS	1040	chr2	4338723	4338728	1.23	48	2.67966e-08	1.25422e-06	0	0	0	0	0	0	0	0	chr2:4105300-4106345	0	0
SV_COMINS_2G001040	COMINS	1422	chr2	4386161	4386181	0	28.57	0.000107457	0.00113661	0	0	0	0	0	0	0	0	chr2:4158697-4160139	0	0
SV_INS_2G002400	INS	37254.2	chr2	4386898	4386898	0	29.17	0.000357013	0.0029442	0	chr2:4192394-4239424	0	0	0	0	chr2:4208403-4216323	chr2:4195758-4242788	0	0	chr2:4187636-4234673
SV_DEL_2G002890	DEL	5633	chr2	4434436	4440069	0	33.33	9.94954e-05	0.00106581	0	0	chr2:4242829-4242829	chr2:4224071-4224071	chr2:4223800-4223800	chr2:4275846-4275846	0	0	chr2:4211585-4211585	chr2:4268028-4268028	0
SV_COMINS_2G001120	COMINS	72.12	chr2	4453370	4453371	92.5	50	2.67138e-06	5.51049e-05	0	chr2:4245657-4245730	chr2:4254841-4254914	chr2:4236083-4236157	chr2:4235808-4235881	chr2:4287854-4287927	0	chr2:4249020-4249093	0	chr2:4273051-4273124	chr2:4240902-4240975
SV_COMDEL_2G001260	COMDEL	319	chr2	4494749	4495133	0	23.33	4.64648e-05	0.000565439	0	0	0	0	0	0	chr2:4318399-4318464	0	chr2:4264658-4264723	0	0
SV_COMDEL_2G001270	COMDEL	125.5	chr2	4495145	4495727	0	50	6.47179e-11	8.49925e-09	0	0	0	0	0	0	chr2:4318476-4318933	0	chr2:4264735-4265191	0	0
SV_INS_2G002450	INS	277	chr2	4518317	4518317	2.41	63.33	5.36616e-12	1.13417e-09	0	0	0	0	0	0	0	0	0	chr2:4339348-4339625	0
SV_COMINS_2G001150	COMINS	2920	chr2	4519282	4519285	0	26.67	1.06351e-05	0.000169945	0	0	0	0	0	0	chr2:4342334-4345256	0	chr2:4288568-4291492	0	0
SV_INS_2G002470	INS	337.5	chr2	4526820	4526820	0	30.43	1.53151e-05	0.000230117	0	0	0	0	0	0	chr2:4352792-4353130	0	chr2:4299056-4299393	0	0
SV_INS_2G002480	INS	4179.5	chr2	4531038	4531038	2.38	66.67	5.82329e-13	1.84258e-10	0	0	0	0	0	0	0	0	chr2:4303579-4307762	chr2:4352386-4356562	0
SV_INS_2G002490	INS	981	chr2	4535562	4535562	2.44	27.59	0.000292883	0.00248887	0	0	0	0	0	0	chr2:4361607-4362588	0	chr2:4312223-4313204	0	chr2:4324209-4325190
SV_INS_2G002550	INS	3940	chr2	4566601	4566601	14.29	64.29	0.000392	0.00319619	chr2:4374848-4378788	0	0	0	0	0	0	0	0	0	0
SV_DEL_2G003110	DEL	180	chr2	4671109	4671289	28.92	75.86	1.70793e-05	0.000250708	0	0	chr2:4475893-4475893	0	chr2:4457315-4457315	0	0	0	0	chr2:4499898-4499898	chr2:4461133-4461133
SV_INS_2G002690	INS	178	chr2	4689424	4689424	36.14	86.67	1.53246e-06	3.55408e-05	0	0	chr2:4495869-4496047	chr2:4503271-4503449	chr2:4477291-4477469	0	chr2:4518063-4518241	0	chr2:4468919-4469097	chr2:4519860-4520038	chr2:4481110-4481288
SV_DEL_2G003130	DEL	83.67	chr2	4699833	4699918	21.43	84.21	8.58317e-07	2.17217e-05	0	0	chr2:4506521-4506521	0	chr2:4487945-4487945	0	chr2:4528704-4528704	0	chr2:4479516-4479516	chr2:4530509-4530509	chr2:4491761-4491761
SV_COMINS_2G001200	COMINS	829.67	chr2	4701557	4701621	29.49	73.08	0.000152983	0.00154085	0	0	chr2:4508174-4509068	0	chr2:4489593-4490486	0	chr2:4530364-4531258	0	chr2:4481178-4482072	chr2:4532159-4533052	chr2:4493413-4494307
SV_COMINS_2G001210	COMINS	202.67	chr2	4701633	4701648	18.57	63.16	0.000322759	0.00269208	0	0	chr2:4509080-4509298	0	chr2:4490498-4490716	0	chr2:4531270-4531487	0	chr2:4482084-4482302	chr2:4533064-4533281	chr2:4494319-4494537
SV_INS_2G002720	INS	9772.67	chr2	4763813	4763813	19.4	65.38	4.52526e-05	0.000563777	0	0	chr2:4572733-4582512	0	chr2:4554128-4563906	0	chr2:4593596-4603356	0	chr2:4544490-4554251	chr2:4592501-4602280	chr2:4557973-4567752
SV_INS_2G002730	INS	7404.83	chr2	4771552	4771552	0	30.77	0.000827067	0.00603239	0	0	chr2:4590273-4597686	0	chr2:4571664-4579079	0	chr2:4611105-4618490	0	chr2:4562006-4569390	chr2:4610038-4617453	chr2:4575511-4582928
SV_INS_2G002740	INS	319	chr2	4800998	4800998	0	20	0.000211028	0.00193003	0	0	0	0	0	0	0	0	chr2:4598796-4599115	0	0
SV_COMINS_2G001220	COMINS	167.5	chr2	4809114	4809130	2.41	53.33	1.49661e-09	1.15352e-07	0	chr2:4603509-4603698	0	0	0	0	chr2:4656021-4656187	0	0	0	0
SV_INS_2G002750	INS	515	chr2	4810362	4810362	0	26.67	9.89529e-06	0.000161024	0	0	0	0	0	0	chr2:4657456-4657971	0	chr2:4608304-4608819	0	0
SV_COMINS_2G001230	COMINS	576	chr2	4838690	4838793	3.53	48.28	1.06847e-07	3.87999e-06	0	0	0	0	0	0	chr2:4686455-4687134	0	0	0	0
SV_DEL_2G003160	DEL	318	chr2	4846968	4847286	3.57	53.33	7.05535e-09	4.12696e-07	0	chr2:4641562-4641562	0	0	0	0	chr2:4695080-4695080	0	chr2:4646077-4646077	0	0
SV_DEL_2G003170	DEL	51	chr2	4853103	4853154	39.02	93.1	2.0046e-07	6.60553e-06	0	chr2:4647392-4647392	chr2:4679995-4679995	0	chr2:4661326-4661326	0	chr2:4700881-4700881	0	chr2:4651878-4651878	chr2:4699693-4699693	chr2:4665181-4665181
SV_INS_2G002770	INS	71	chr2	4865506	4865506	1.25	29.63	5.08424e-05	0.000605399	0	0	0	0	0	0	chr2:4713246-4713317	0	chr2:4664260-4664331	0	0
SV_COMINS_2G001240	COMINS	945	chr2	4889843	4889846	0	56.67	1.61094e-12	4.21079e-10	0	0	0	0	0	0	0	0	chr2:4689278-4690226	0	0
SV_INS_2G002790	INS	58	chr2	4892464	4892464	0	16.67	0.00127843	0.00821718	0	0	0	0	0	0	chr2:4741685-4741741	0	chr2:4692851-4692911	0	0
SV_INS_2G002850	INS	191	chr2	4929552	4929552	2.56	31.03	0.000102218	0.00109044	0	0	0	0	0	0	chr2:4778994-4779185	0	chr2:4730223-4730414	0	0
SV_DEL_2G003190	DEL	61	chr2	4933494	4933555	1.19	36.67	8.46485e-07	2.15068e-05	0	0	0	0	0	0	chr2:4783130-4783130	0	chr2:4734351-4734351	0	0
SV_COMDEL_2G001410	COMDEL	56	chr2	4944529	4944595	0	20	0.000434099	0.00349729	0	0	0	0	0	0	chr2:4794104-4794114	0	0	0	0
SV_INS_2G002860	INS	57	chr2	4946589	4946589	2.7	63.64	3.27946e-05	0.000436833	0	0	0	0	0	0	chr2:4796109-4796166	0	chr2:4747409-4747466	0	0
SV_COMINS_2G001250	COMINS	53	chr2	4957241	4957248	55.56	89.29	0.00119928	0.00778799	0	0	chr2:4784953-4785013	0	0	0	0	0	0	chr2:4804551-4804611	0
SV_DEL_2G003210	DEL	257	chr2	4959318	4959575	1.47	33.33	3.23743e-05	0.00043198	0	0	0	0	0	0	chr2:4808783-4808783	0	chr2:4760407-4760407	0	0
SV_COMINS_2G001270	COMINS	557.5	chr2	4968347	4968366	1.43	42.31	8.81249e-07	2.22708e-05	0	0	0	0	0	0	chr2:4817538-4818122	0	chr2:4776970-4777537	0	0
SV_INS_2G002900	INS	1406	chr2	4984323	4984323	8.33	40	0.000219963	0.00199052	0	0	0	0	0	0	0	0	0	0	chr2:4801189-4802595
SV_INS_2G002910	INS	1561	chr2	4984357	4984357	3.75	37.93	1.87862e-05	0.000270954	0	0	0	0	0	0	chr2:4834081-4835641	0	chr2:4793480-4795042	0	0
SV_COMDEL_2G001440	COMDEL	751	chr2	4999651	5000460	8.24	56.67	1.80898e-07	6.07143e-06	0	0	0	0	0	0	chr2:4850935-4850993	0	0	0	0
SV_DEL_2G003250	DEL	52	chr2	5001384	5001436	4.76	48.15	8.92352e-07	2.24974e-05	0	0	0	0	0	0	chr2:4851308-4851308	0	0	0	0
SV_INS_2G002930	INS	471	chr2	5001698	5001698	0	46.43	2.35287e-09	1.72036e-07	0	0	0	0	0	0	chr2:4851531-4852002	0	0	0	0
SV_COMDEL_2G001450	COMDEL	67	chr2	5011330	5011406	1.2	42.86	8.53224e-08	3.20148e-06	0	0	0	0	0	0	chr2:4861600-4861609	0	chr2:4820557-4820566	0	0
SV_COMINS_2G001290	COMINS	51	chr2	5066857	5066860	24.71	86.67	2.74043e-09	1.90242e-07	0	0	0	0	0	0	0	0	0	0	chr2:4885232-4885286
SV_INS_2G002960	INS	51	chr2	5094642	5094642	17.5	85.19	3.68465e-10	3.6694e-08	0	0	0	chr2:4919899-4919950	0	0	chr2:4944761-4944812	0	chr2:4903883-4903934	0	chr2:4912842-4912893
SV_INS_2G002970	INS	360	chr2	5095879	5095879	3.33	78.57	2.85543e-13	1.02999e-10	0	0	0	0	0	0	chr2:4946004-4946454	0	chr2:4905150-4905420	0	0
SV_INS_2G002980	INS	85.5	chr2	5099402	5099402	2.47	56.67	3.39084e-10	3.42291e-08	0	0	0	0	0	0	chr2:4949995-4950080	0	chr2:4908913-4908999	0	0
SV_INS_2G002990	INS	1879.5	chr2	5103344	5103344	16.67	75.86	1.27433e-08	6.8471e-07	0	0	0	chr2:4928623-4930503	0	0	chr2:4954041-4955921	0	chr2:4912970-4914850	0	chr2:4921554-4923432
SV_INS_2G003000	INS	52	chr2	5109752	5109752	17.28	79.31	3.53447e-09	2.32369e-07	0	0	0	0	0	0	chr2:4962316-4962369	0	chr2:4921252-4921303	0	0
SV_DEL_2G003300	DEL	65	chr2	5142199	5142264	7.41	54.55	0.000863243	0.00622766	0	0	0	0	0	0	chr2:4994608-4994608	0	chr2:4953647-4953647	0	0
SV_INS_2G003020	INS	74	chr2	5144231	5144231	33.73	80	1.43289e-05	0.000217535	0	0	0	0	0	0	chr2:4996574-4996648	0	0	0	0
SV_COMINS_2G001300	COMINS	1509	chr2	5163704	5163724	19.28	56.67	0.000291229	0.00247643	0	0	0	0	chr2:4972570-4974099	0	0	0	0	0	0
SV_COMINS_2G001310	COMINS	3451	chr2	5163750	5163816	17.86	51.72	0.00108408	0.00722278	0	0	0	0	chr2:4974125-4977642	0	0	0	0	0	0
SV_INS_2G003030	INS	62	chr2	5164536	5164536	19.75	59.26	0.000206883	0.00193003	0	0	0	0	chr2:4978375-4978437	0	0	0	chr2:4975787-4975849	0	0
SV_COMINS_2G001330	COMINS	865.5	chr2	5190769	5190795	12.66	57.69	1.26375e-05	0.000195644	0	0	0	0	0	0	chr2:5043066-5043957	0	chr2:5002842-5003734	0	0
SV_INS_2G003070	INS	1282	chr2	5208908	5208908	0	27.59	9.02676e-06	0.000151539	0	0	0	0	0	0	chr2:5062080-5063362	0	chr2:5021905-5023187	0	0
SV_COMDEL_2G001470	COMDEL	62	chr2	5212523	5212597	0	46.67	5.55819e-05	0.000651934	0	0	0	0	0	0	chr2:5066971-5066983	0	0	0	0
SV_COMINS_2G001350	COMINS	201.4	chr2	5252435	5252439	25.93	89.47	2.17606e-05	0.000306376	0	0	0	chr2:5106194-5106351	0	0	chr2:5106977-5107254	0	chr2:5066193-5066470	chr2:5099357-5099515	chr2:5072294-5072452
SV_COMINS_2G001360	COMINS	145.2	chr2	5252514	5252587	4.84	50	0.000330012	0.0027458	0	0	0	chr2:5106426-5106642	0	0	chr2:5107343-5107548	0	chr2:5066559-5066764	chr2:5099604-5099809	chr2:5072526-5072741
SV_INS_2G003090	INS	61	chr2	5256506	5256506	27.06	75	1.13822e-05	0.000179341	0	0	0	0	chr2:5070409-5070470	0	chr2:5111556-5111617	0	chr2:5070769-5070830	chr2:5103756-5103817	chr2:5076693-5076754
SV_DEL_2G003430	DEL	1153	chr2	5266762	5267915	7.06	48.28	3.80738e-06	7.32335e-05	0	0	0	0	0	0	0	0	0	chr2:5113736-5113736	chr2:5086688-5086688
SV_DEL_2G003440	DEL	1897	chr2	5270202	5272099	6.25	53.33	1.96091e-07	6.47341e-06	0	0	0	0	0	0	0	0	0	chr2:5116036-5116036	chr2:5088988-5088988
SV_INS_2G003100	INS	1247	chr2	5274038	5274038	3.75	53.33	1.27713e-08	6.85532e-07	0	0	0	0	0	0	0	0	0	chr2:5117975-5119222	chr2:5090928-5092175
SV_INS_2G003110	INS	407.5	chr2	5281362	5281362	3.7	43.33	1.312e-06	3.10536e-05	0	0	0	0	0	0	0	0	0	chr2:5126393-5126800	chr2:5099347-5099755
SV_COMINS_2G001380	COMINS	2010	chr2	5284150	5284160	8.33	51.72	2.59189e-06	5.36288e-05	0	0	0	0	0	0	0	0	0	0	chr2:5102547-5104567
SV_DEL_2G003470	DEL	133	chr2	5284779	5284912	0	26.67	9.89529e-06	0.000161024	0	0	0	0	0	0	0	0	0	0	chr2:5105187-5105187
SV_INS_2G003120	INS	53	chr2	5285185	5285185	17.86	73.33	7.34831e-08	2.91706e-06	0	0	0	0	0	0	chr2:5140289-5140342	0	chr2:5099418-5099471	chr2:5130615-5130668	chr2:5105460-5105513
SV_COMDEL_2G001530	COMDEL	269	chr2	5286873	5287148	3.53	51.72	1.97375e-08	9.71736e-07	0	0	0	0	0	0	0	0	0	chr2:5132321-5132327	chr2:5107164-5107170
SV_INS_2G003130	INS	80.5	chr2	5321452	5321452	2.44	52	2.33918e-08	1.12005e-06	0	0	0	0	0	0	chr2:5176120-5176200	0	chr2:5135271-5135351	chr2:5166564-5166645	chr2:5141383-5141464
SV_DEL_2G003510	DEL	53	chr2	5359246	5359299	18.52	55.17	0.000506537	0.00399405	0	0	chr2:5186454-5186454	0	0	0	0	0	0	chr2:5204105-5204105	0
SV_COMINS_2G001460	COMINS	57	chr2	5393332	5393335	15.29	53.33	0.000124521	0.00129516	0	0	0	0	0	0	chr2:5242226-5242286	0	0	0	0
SV_INS_2G003270	INS	61	chr2	5451504	5451504	0	33.33	4.0307e-07	1.16501e-05	0	0	0	0	0	0	chr2:5300406-5300467	0	chr2:5253874-5253935	0	chr2:5296635-5296696
SV_INS_2G003300	INS	99.33	chr2	5514965	5514965	0	28	2.42612e-05	0.000335668	0	0	0	0	0	0	chr2:5362772-5362872	0	chr2:5316211-5316311	0	chr2:5359932-5360030
SV_DEL_2G003580	DEL	121	chr2	5516241	5516362	0	17.86	0.000881679	0.00634206	0	0	0	0	0	0	0	0	chr2:5317593-5317593	0	chr2:5361318-5361318
SV_DEL_2G003620	DEL	56	chr2	5540758	5540814	1.18	23.33	0.000302452	0.00254388	0	0	0	chr2:5400340-5400340	0	0	0	0	0	0	chr2:5385536-5385536
SV_INS_2G003330	INS	302	chr2	5553922	5553922	0	36.67	8.48958e-08	3.1899e-06	0	0	0	0	0	0	chr2:5401585-5401887	0	chr2:5354956-5355258	0	chr2:5398630-5398932
SV_INS_2G003340	INS	76	chr2	5573584	5573584	7.23	33.33	0.00118139	0.00772747	0	0	0	0	0	0	chr2:5421573-5421649	0	chr2:5374944-5375020	0	chr2:5418611-5418687
SV_INS_2G003350	INS	242.33	chr2	5576828	5576828	1.22	27.59	7.16343e-05	0.000806979	0	0	0	0	0	0	chr2:5424885-5425125	0	chr2:5378261-5378505	0	chr2:5421940-5422183
SV_INS_2G003370	INS	95	chr2	5585296	5585296	6.58	33.33	0.0014297	0.00904227	0	0	0	0	0	0	chr2:5433689-5433803	0	chr2:5387065-5387141	0	0
SV_COMDEL_2G001650	COMDEL	80	chr2	5593791	5593883	0	17.86	0.000732592	0.00549112	0	0	0	0	0	0	chr2:5442197-5442209	0	0	0	0
SV_INS_2G003390	INS	85	chr2	5605192	5605192	3.53	36.67	1.6054e-05	0.000239293	0	0	0	0	0	0	chr2:5453691-5453776	0	0	0	0
SV_DEL_2G003670	DEL	53	chr2	5618725	5618778	3.53	28	0.0010985	0.00729907	0	0	0	0	0	0	0	0	0	0	chr2:5463917-5463917
SV_DEL_2G003700	DEL	59.5	chr2	5627202	5627262	26.23	69.23	0.000266413	0.00229097	0	0	0	0	0	0	chr2:5475522-5475522	0	0	0	chr2:5471939-5471939
SV_COMINS_2G001490	COMINS	126	chr2	5631736	5631784	3.57	36.67	1.76465e-05	0.000257845	0	0	0	0	0	0	0	0	0	0	chr2:5476408-5476582
SV_DEL_2G003730	DEL	59	chr2	5636461	5636520	0	30	2.03454e-06	4.42456e-05	0	0	0	0	0	0	0	0	0	0	chr2:5481224-5481224
SV_INS_2G003400	INS	61	chr2	5642275	5642275	0	36.67	7.67753e-08	2.95875e-06	0	0	0	0	0	0	chr2:5490375-5490436	0	0	0	0
SV_DEL_2G003760	DEL	76	chr2	5653154	5653230	0	39.29	4.5377e-08	1.93934e-06	0	0	0	0	0	0	chr2:5500754-5500754	0	chr2:5454171-5454171	0	chr2:5497872-5497872
SV_COMINS_2G001510	COMINS	86	chr2	5661440	5661452	11.25	56.67	2.5636e-06	5.31859e-05	0	0	0	0	0	0	chr2:5508974-5509072	0	0	0	0
SV_COMDEL_2G001680	COMDEL	57	chr2	5661464	5661628	10.84	53.33	6.8218e-06	0.000120663	0	0	0	0	0	0	chr2:5509084-5509191	0	0	0	0
SV_DEL_2G003800	DEL	648	chr2	5675849	5676497	0	33.33	4.0307e-07	1.16501e-05	0	0	0	0	0	0	chr2:5523451-5523451	0	chr2:5476769-5476769	0	chr2:5520185-5520185
SV_INS_2G003430	INS	287	chr2	5687397	5687397	0	27.59	7.79909e-06	0.000134519	0	0	0	0	0	0	chr2:5534356-5534643	0	chr2:5487677-5487964	0	chr2:5531087-5531374
SV_INS_2G003440	INS	51	chr2	5705676	5705676	0	16.67	0.00101526	0.00688895	0	0	0	0	0	0	0	0	chr2:5506186-5506237	0	0
SV_INS_2G003460	INS	783.5	chr2	5756488	5756488	0	26.09	0.000151444	0.0015262	0	0	0	0	0	0	chr2:5606371-5607173	0	chr2:5559675-5560440	0	0
SV_COMINS_2G001550	COMINS	57.8	chr2	5756890	5756903	57.5	96.55	4.61372e-05	0.000565439	0	0	chr2:5574255-5574325	chr2:5619591-5619662	chr2:5576828-5576899	chr2:5618442-5618513	0	0	0	chr2:5592972-5593043	0
SV_COMINS_2G001580	COMINS	1215	chr2	5821581	5821587	39.13	80.77	0.00115217	0.00756653	0	0	0	0	0	0	chr2:5673054-5674279	chr2:5621069-5622282	chr2:5625936-5627155	0	0
SV_INS_2G003530	INS	427	chr2	5844133	5844133	4.71	30	0.000657805	0.00502151	0	0	0	0	0	0	chr2:5696889-5697316	0	chr2:5649763-5650190	0	0
SV_INS_2G003560	INS	1257.88	chr2	5889383	5889383	39.51	92.86	4.61303e-07	1.29594e-05	0	0	chr2:5709942-5711215	chr2:5754954-5756227	chr2:5711285-5712558	0	chr2:5740688-5741907	chr2:5684620-5685872	chr2:5695513-5696782	chr2:5728772-5730045	chr2:5732735-5733966
SV_INS_2G003570	INS	104	chr2	5893808	5893808	50.67	88.46	0.000870986	0.00627516	0	0	0	0	0	0	0	chr2:5690268-5690372	0	0	chr2:5738326-5738430
SV_INS_2G003610	INS	836	chr2	5930841	5930841	0	23.33	4.94764e-05	0.00059127	0	0	0	0	0	0	chr2:5782784-5783621	0	chr2:5737675-5738510	0	0
SV_COMINS_2G001670	COMINS	584	chr2	5958524	5958781	1.2	20.69	0.00113138	0.00745621	0	0	0	0	0	0	0	0	chr2:5766776-5767617	0	0
SV_COMINS_2G001730	COMINS	867.56	chr2	6012701	6012753	57.65	96.55	5.14459e-05	0.000611508	0	0	chr2:5835920-5836844	chr2:5874013-5874927	chr2:5830333-5831247	chr2:5870408-5871332	chr2:5865115-5866026	chr2:5810239-5811155	chr2:5834713-5835624	chr2:5847791-5848702	chr2:5858845-5859769
SV_INS_2G003720	INS	67	chr2	6043420	6043420	39.29	96.67	1.40512e-08	7.29625e-07	0	0	chr2:5866812-5866879	0	0	chr2:5904992-5905059	chr2:5898121-5898188	chr2:5841096-5841163	chr2:5866640-5866707	0	chr2:5892659-5892726
SV_INS_2G003730	INS	51.5	chr2	6043658	6043658	0	46.67	4.08532e-10	3.91229e-08	0	0	0	0	0	0	chr2:5898427-5898479	0	chr2:5866942-5866993	0	0
SV_INS_2G003760	INS	54	chr2	6055734	6055734	0	17.24	0.000846047	0.00612157	0	0	0	0	0	0	chr2:5910743-5910797	0	chr2:5879204-5879258	0	0
SV_INS_2G003780	INS	113	chr2	6070976	6070976	2.94	50	4.65018e-06	8.66715e-05	0	0	0	0	0	0	0	0	chr2:5895078-5895191	0	0
SV_INS_2G003790	INS	86	chr2	6071203	6071203	4.05	60	8.64957e-09	4.92634e-07	0	0	0	0	0	0	chr2:5926890-5926976	0	chr2:5895417-5895503	0	chr2:5920589-5920675
SV_DEL_2G004160	DEL	62	chr2	6082592	6082654	14.12	68.97	6.95503e-08	2.7834e-06	0	0	0	chr2:5944938-5944938	chr2:5901241-5901241	0	0	0	chr2:5906834-5906834	chr2:5918674-5918674	chr2:5932004-5932004
SV_INS_2G003810	INS	231	chr2	6108283	6108283	53.66	89.66	0.000602344	0.00465586	0	0	chr2:5931964-5932195	0	0	chr2:5970873-5971104	chr2:5964262-5964493	chr2:5906223-5906454	0	0	0
SV_INS_2G003840	INS	57	chr2	6142447	6142447	0	26.67	1.06351e-05	0.000169945	0	0	0	0	0	0	chr2:5998550-5998607	0	0	0	0
SV_INS_2G003860	INS	250	chr2	6144002	6144002	1.18	39.29	3.75525e-07	1.12431e-05	0	0	0	0	0	0	0	0	chr2:5969162-5969412	0	0
SV_INS_2G003870	INS	148	chr2	6144175	6144175	15.29	60	6.68727e-06	0.000118516	0	0	0	0	0	0	chr2:6000472-6000620	chr2:5941756-5941902	chr2:5969593-5969743	0	0
SV_INS_2G003890	INS	181.56	chr2	6157830	6157830	89.29	60	0.000878036	0.00632006	chr2:5960687-5960869	chr2:5948481-5948663	0	chr2:6020264-6020446	chr2:5976604-5976785	chr2:6020815-6020996	chr2:6014576-6014757	chr2:5955788-5955970	chr2:5983654-5983835	chr2:5993930-5994112	0
SV_INS_2G003920	INS	86	chr2	6173540	6173540	7.32	46.67	8.49358e-06	0.000144199	0	0	0	0	0	0	chr2:6031039-6031125	0	chr2:6000110-6000196	0	chr2:6023680-6023766
SV_INS_2G003930	INS	58	chr2	6174740	6174740	0	17.86	0.00117995	0.00772083	0	0	0	0	0	0	chr2:6032319-6032377	0	chr2:6001386-6001444	0	0
SV_COMINS_2G001850	COMINS	533.57	chr2	6188720	6188803	68.75	16.67	0.000214712	0.00195843	chr2:5992652-5993268	chr2:5980377-5980994	0	chr2:6052198-6052815	chr2:6008493-6009109	chr2:6052740-6053358	0	0	0	chr2:6025815-6026430	chr2:6039258-6039875
SV_INS_2G003970	INS	101	chr2	6193355	6193355	0	43.33	3.11931e-09	2.1097e-07	0	0	0	0	0	0	chr2:6050721-6050822	0	0	0	0
SV_COMINS_2G001860	COMINS	92.6	chr2	6194198	6194213	91.49	50	0.000241432	0.00212479	chr2:5998640-5998746	chr2:5986369-5986475	chr2:6019183-6019285	chr2:6058190-6058296	chr2:6014480-6014586	chr2:6058732-6058838	chr2:6051673-6051764	chr2:5993330-5993432	chr2:6020661-6020764	chr2:6031797-6031903	0
SV_DEL_2G004280	DEL	708	chr2	6195665	6196373	64.86	24	0.000475661	0.00378034	chr2:6000194-6000194	chr2:5987924-5987924	0	chr2:6059747-6059747	chr2:6016036-6016036	chr2:6060287-6060287	0	0	0	chr2:6033352-6033352	0
SV_COMINS_2G001880	COMINS	1782	chr2	6287562	6287569	0	21.43	0.000149112	0.00150803	0	0	0	0	0	0	0	0	chr2:6115916-6118586	0	chr2:6138567-6139475
SV_COMDEL_2G002110	COMDEL	81	chr2	6320266	6320361	64.29	15.38	3.94619e-05	0.000509922	chr2:6124030-6124044	chr2:6111416-6111430	0	chr2:6183695-6183709	0	0	0	0	0	0	0
SV_COMINS_2G001920	COMINS	83	chr2	6329196	6329299	0	17.24	0.000846047	0.00612157	0	chr2:6120275-6120461	0	0	0	0	chr2:6186571-6186754	0	0	0	chr2:6180383-6180566
SV_INS_2G004110	INS	207	chr2	6353651	6353651	0	16.67	0.000928522	0.00645836	0	0	0	0	0	0	chr2:6211134-6211341	0	chr2:6172230-6172437	0	0
SV_INS_2G004150	INS	2754	chr2	6383190	6383190	0	16.67	0.000928522	0.00645836	0	0	0	0	0	0	chr2:6239311-6242024	0	chr2:6200355-6203069	0	chr2:6232586-6235421
SV_INS_2G004300	INS	55	chr2	6481216	6481216	0	16.67	0.00101526	0.00688895	0	0	0	0	0	0	chr2:6340908-6340963	0	chr2:6309739-6309794	0	0
SV_COMINS_2G002010	COMINS	1613	chr2	6562871	6562888	0	20.69	0.00018801	0.00180463	0	0	0	0	0	0	0	0	chr2:6397013-6398643	0	0
SV_COMDEL_2G002150	COMDEL	318	chr2	6562901	6563297	0	20.69	0.00018801	0.00180463	0	0	0	0	0	0	0	0	chr2:6398656-6398734	0	0
SV_COMINS_2G002020	COMINS	454	chr2	6563309	6563497	0	20.69	0.00018801	0.00180463	0	0	0	0	0	0	0	0	chr2:6398746-6399388	0	0
SV_INS_2G004530	INS	221.75	chr2	6649875	6649875	51.81	92.86	7.83151e-05	0.000864245	0	0	chr2:6484186-6484408	0	chr2:6489716-6489938	chr2:6550492-6550714	chr2:6506396-6506617	chr2:6462553-6462775	chr2:6484113-6484334	chr2:6510647-6510869	chr2:6519023-6519245
SV_INS_2G004590	INS	57.5	chr2	6718744	6718744	12.2	51.72	4.00307e-05	0.000515234	0	0	0	0	0	0	chr2:6572878-6572935	0	0	0	chr2:6594400-6594458
SV_INS_2G004610	INS	735	chr2	6762457	6762457	0	26.67	9.89529e-06	0.000161024	0	0	0	0	0	0	chr2:6615853-6616588	0	0	0	0
SV_INS_2G004650	INS	51	chr2	6808988	6808988	48.81	86.21	0.000396661	0.00322933	0	0	0	chr2:6657303-6657354	0	chr2:6709993-6710044	chr2:6663598-6663649	0	chr2:6640321-6640372	0	chr2:6681935-6681986
SV_INS_2G004660	INS	635.5	chr2	6825606	6825606	16.39	76.92	1.11935e-07	4.04304e-06	0	0	0	0	0	0	chr2:6680135-6680772	0	0	0	chr2:6698486-6699120
SV_INS_2G004680	INS	63.2	chr2	6828838	6828838	44.71	86.21	8.25611e-05	0.000906848	0	0	0	chr2:6676207-6676270	0	chr2:6728874-6728937	chr2:6683972-6684036	0	chr2:6659161-6659224	0	chr2:6703114-6703177
SV_DEL_2G004850	DEL	180	chr2	6829703	6829883	10.59	53.33	5.20691e-06	9.53079e-05	0	0	0	0	0	0	chr2:6684896-6684896	0	0	0	chr2:6704047-6704047
SV_INS_2G004700	INS	204.5	chr2	6845244	6845244	30.95	76.67	2.61019e-05	0.000357091	0	0	0	0	0	chr2:6744722-6744931	chr2:6700355-6700564	0	chr2:6675650-6675859	0	chr2:6718818-6719009
SV_COMDEL_2G002240	COMDEL	156	chr2	6845696	6845861	33.33	74.07	0.000291548	0.00247837	0	0	0	0	0	chr2:6745383-6745392	chr2:6701005-6701014	0	0	0	chr2:6719461-6719470
SV_COMINS_2G002120	COMINS	1225	chr2	6849762	6849781	41.79	3.45	7.40874e-05	0.000827891	0	0	0	0	0	chr2:6749798-6751042	0	0	0	0	0
SV_COMDEL_2G002310	COMDEL	653.75	chr2	6861108	6861796	36.47	83.33	1.20481e-05	0.000187971	0	0	chr2:6680915-6680949	0	chr2:6686424-6686458	0	0	chr2:6659217-6659251	0	chr2:6707420-6707454	0
SV_INS_2G004760	INS	446	chr2	6863911	6863911	55.56	89.66	0.00123321	0.00797397	0	chr2:6666198-6666644	chr2:6683060-6683506	0	chr2:6688569-6689015	chr2:6763834-6764280	0	chr2:6661363-6661809	0	chr2:6709579-6710025	0
SV_COMINS_2G002140	COMINS	445	chr2	6863915	6863917	24.66	90	1.40846e-07	4.94854e-06	0	0	0	0	0	0	chr2:6718554-6719001	0	chr2:6693626-6694073	0	0
SV_COMINS_2G002150	COMINS	186.75	chr2	6865015	6865031	34.18	86.96	8.14497e-06	0.000139683	0	0	chr2:6684581-6684783	0	chr2:6690090-6690293	0	0	chr2:6662887-6663090	0	chr2:6711095-6711298	0
SV_COMINS_2G002160	COMINS	245	chr2	6865042	6865055	35.9	91.67	1.03401e-06	2.53958e-05	0	0	chr2:6684794-6685052	0	chr2:6690304-6690562	0	0	chr2:6663101-6663359	0	chr2:6711309-6711567	0
SV_DEL_2G004970	DEL	67	chr2	6871711	6871778	37.35	76.67	0.000259199	0.00224392	0	0	chr2:6691745-6691745	0	chr2:6697255-6697255	0	0	chr2:6670038-6670038	0	chr2:6718254-6718254	chr2:6745474-6745474
SV_DEL_2G005030	DEL	54	chr2	6887269	6887323	28.4	0	0.000377729	0.00309804	0	chr2:6689932-6689932	0	0	0	chr2:6787568-6787568	0	0	0	0	0
SV_COMDEL_2G002360	COMDEL	407	chr2	6896926	6897341	0	23.33	4.64648e-05	0.000565439	0	0	0	0	0	0	chr2:6752135-6752143	0	0	0	0
SV_DEL_2G005070	DEL	91	chr2	6901678	6901769	0	22.73	0.00027272	0.00233667	0	0	0	0	0	0	0	0	0	0	chr2:6773241-6773241
SV_COMINS_2G002210	COMINS	1176	chr2	6913731	6913733	9.23	52	3.26348e-05	0.000435241	0	0	0	0	0	0	0	0	chr2:6745900-6747078	0	0
SV_INS_2G004830	INS	9435.75	chr2	6943123	6943123	0	30	1.21764e-05	0.000189536	0	chr2:6741218-6750647	0	0	0	chr2:6838862-6848286	chr2:6799069-6808505	0	chr2:6775249-6784703	0	0
SV_INS_2G004860	INS	148.36	chr2	6965243	6965243	91.67	44.83	5.67359e-07	1.54184e-05	chr2:6778729-6778869	chr2:6772731-6772905	chr2:6780459-6780599	chr2:6808006-6808146	chr2:6785960-6786100	chr2:6870385-6870559	chr2:6830606-6830782	chr2:6765209-6765362	chr2:6806777-6806951	chr2:6806971-6807111	chr2:6836467-6836548
SV_COMINS_2G002280	COMINS	100	chr2	6981024	6981039	85.71	48.28	0.000209174	0.00193003	0	chr2:6796859-6796974	chr2:6805807-6805922	chr2:6833362-6833477	chr2:6811341-6811456	chr2:6894511-6894626	0	chr2:6790565-6790680	0	chr2:6832349-6832464	chr2:6861764-6861879
SV_DEL_2G005210	DEL	79	chr2	6994182	6994261	18.57	57.69	0.000349695	0.00288869	0	0	chr2:6819048-6819048	0	chr2:6824580-6824580	0	0	chr2:6803776-6803776	0	chr2:6845625-6845625	chr2:6874992-6874992
SV_COMINS_2G002320	COMINS	129	chr2	7039226	7039230	0	24.14	4.90475e-05	0.00059121	0	0	0	0	0	0	chr2:6913974-6914107	0	0	0	0
SV_INS_2G005020	INS	13668	chr2	7123985	7123985	0	29.41	0.00135047	0.00860961	0	0	0	0	0	0	0	0	0	0	chr2:7010392-7024060
SV_DEL_2G005540	DEL	6828	chr2	7224136	7230964	0	17.24	0.00080894	0.00591557	0	0	0	0	0	0	chr2:7096546-7096546	0	chr2:7058103-7058103	0	0
SV_COMINS_2G002410	COMINS	1882.33	chr2	7250486	7250488	7.06	41.38	6.26229e-05	0.000721076	0	0	0	0	0	0	chr2:7119537-7121425	0	0	chr2:7096383-7098261	chr2:7152296-7154183
SV_COMINS_2G002440	COMINS	252.14	chr2	7311762	7311795	31.71	72.41	0.000183186	0.00178075	0	0	chr2:7156550-7156823	0	chr2:7139594-7139867	0	chr2:7185584-7185857	chr2:7118695-7118968	chr2:7145287-7145572	chr2:7160492-7160765	chr2:7216485-7216759
SV_INS_2G005200	INS	58.83	chr2	7324091	7324091	27.38	75	1.28628e-05	0.000198338	0	0	chr2:7169058-7169117	0	chr2:7152109-7152168	0	chr2:7198119-7198180	chr2:7131183-7131241	0	chr2:7173008-7173066	chr2:7228987-7229045
SV_INS_2G005220	INS	53	chr2	7332094	7332094	30.95	76.67	2.61019e-05	0.000357091	0	0	chr2:7178508-7178561	0	chr2:7161562-7161615	0	chr2:7206195-7206248	chr2:7140640-7140693	chr2:7165853-7165906	chr2:7182458-7182511	chr2:7238445-7238498
SV_INS_2G005230	INS	76	chr2	7351057	7351057	0	24.14	4.30823e-05	0.00054135	0	0	0	0	0	0	chr2:7223559-7223635	0	chr2:7182902-7182978	0	0
SV_DEL_2G005780	DEL	51	chr2	7408610	7408661	29.41	80	2.70561e-06	5.54937e-05	0	0	0	0	chr2:7237709-7237709	0	0	chr2:7216547-7216547	0	chr2:7258516-7258516	chr2:7316324-7316324
SV_INS_2G005300	INS	1194.33	chr2	7437009	7437009	1.18	60	3.05451e-12	7.12372e-10	0	0	0	0	0	0	chr2:7309052-7310287	0	chr2:7275727-7276962	0	chr2:7344503-7345616
SV_INS_2G005380	INS	60	chr2	7492991	7492991	4.94	44.83	3.10306e-06	6.20922e-05	0	0	0	0	0	0	chr2:7366594-7366654	0	0	0	0
SV_DEL_2G005960	DEL	53	chr2	7535928	7535981	0	30	2.03454e-06	4.42456e-05	0	0	0	0	0	0	0	0	0	0	chr2:7441819-7441819
SV_COMINS_2G002550	COMINS	1235	chr2	7536106	7536118	0	27.59	7.79909e-06	0.000134519	0	0	0	0	0	0	0	0	0	0	chr2:7441944-7443191
SV_INS_2G005500	INS	94	chr2	7536595	7536595	0	30	2.03454e-06	4.42456e-05	0	0	0	0	0	0	0	0	0	0	chr2:7443670-7443764
SV_COMDEL_2G002710	COMDEL	143	chr2	7539452	7539638	0	34.48	3.88623e-07	1.15471e-05	0	0	0	0	0	0	0	0	0	0	chr2:7446575-7446618
SV_DEL_2G005980	DEL	302	chr2	7541370	7541672	5.88	30	0.00150534	0.00946753	0	0	0	0	0	0	chr2:7414727-7414727	0	0	0	0
SV_DEL_2G006000	DEL	499	chr2	7546661	7547160	0	33.33	5.86873e-06	0.000105952	0	0	0	0	0	0	0	0	chr2:7416013-7416013	0	chr2:7452411-7452411
SV_INS_2G005510	INS	893	chr2	7547308	7547308	0	68.97	1.26324e-15	1.22054e-12	0	0	0	0	0	0	chr2:7419221-7420114	0	chr2:7416173-7417065	0	chr2:7452572-7453466
SV_INS_2G005520	INS	53	chr2	7551221	7551221	1.18	56.67	2.16146e-11	3.51202e-09	0	0	0	0	0	0	0	0	0	0	chr2:7457374-7457427
SV_DEL_2G006030	DEL	52	chr2	7568218	7568270	2.38	42.86	4.54655e-07	1.27925e-05	0	0	0	0	0	0	chr2:7441131-7441131	0	0	0	chr2:7474549-7474549
SV_INS_2G005530	INS	226.57	chr2	7569423	7569423	29.41	76.67	9.57085e-06	0.000159387	0	0	chr2:7414433-7414661	0	chr2:7397255-7397483	0	chr2:7442286-7442514	chr2:7375268-7375496	chr2:7435533-7435761	chr2:7417697-7417923	chr2:7475667-7475887
SV_DEL_2G006050	DEL	78	chr2	7574135	7574213	5.56	77.78	0.000295936	0.0025133	0	0	0	0	0	0	0	0	0	0	chr2:7480632-7480632
SV_COMDEL_2G002740	COMDEL	1577	chr2	7574373	7575973	0	19.23	0.000513246	0.00403989	0	0	0	0	0	0	0	0	0	0	chr2:7480701-7480724
SV_INS_2G005540	INS	158	chr2	7576319	7576319	0	30	2.03454e-06	4.42456e-05	0	0	0	0	0	0	0	0	0	0	chr2:7481059-7481217
SV_DEL_2G006060	DEL	81	chr2	7576833	7576914	0	27.59	1.95725e-05	0.000279938	0	0	0	0	0	0	0	0	0	chr2:7425332-7425332	chr2:7481730-7481730
SV_DEL_2G006150	DEL	216	chr2	7641243	7641459	0	46.67	1.88627e-05	0.000271871	0	0	0	0	0	0	chr2:7515188-7515188	0	0	0	0
SV_INS_2G005630	INS	97.57	chr2	7644138	7644138	31.76	76.67	2.99681e-05	0.000403757	0	0	chr2:7510861-7510959	0	chr2:7486330-7486428	0	chr2:7517865-7517962	chr2:7464962-7465059	chr2:7609262-7609359	chr2:7507372-7507470	chr2:7548893-7548991
SV_COMINS_2G002570	COMINS	176.67	chr2	7646424	7646458	2.35	65.52	1.68137e-12	4.37376e-10	0	0	0	0	0	0	chr2:7520208-7520419	0	chr2:7611641-7611843	0	chr2:7551270-7551471
SV_INS_2G005640	INS	655	chr2	7660573	7660573	0	16.67	0.000928522	0.00645836	0	0	0	0	0	0	0	0	0	0	chr2:7565604-7566259
SV_DEL_2G006170	DEL	53	chr2	7663857	7663910	0	20	0.000222644	0.00199052	0	0	0	0	0	0	chr2:7537903-7537903	chr2:7484766-7484766	0	0	0
SV_INS_2G005650	INS	488.75	chr2	7672009	7672009	53.57	89.66	0.000360429	0.00296875	0	chr2:7593062-7593549	chr2:7538741-7539230	0	chr2:7514320-7514809	chr2:7611489-7611978	chr2:7545950-7546439	chr2:7492750-7493239	chr2:7637340-7637829	chr2:7535195-7535684	0
SV_COMINS_2G002580	COMINS	3356.43	chr2	7681478	7681497	7.14	64.29	4.27309e-05	0.000539818	0	0	chr2:7543517-7546889	0	chr2:7519101-7522472	chr2:7616269-7619641	chr2:7553129-7556517	chr2:7497530-7500893	chr2:7644543-7647931	chr2:7539978-7543342	0
SV_COMINS_2G002590	COMINS	68	chr2	7691558	7691574	37.5	79.31	0.000165992	0.00165128	0	0	0	0	0	0	0	0	chr2:7658042-7658126	0	0
SV_DEL_2G006240	DEL	136	chr2	7711969	7712105	1.18	30	1.67178e-05	0.000245982	0	0	0	chr2:7563328-7563328	0	0	0	0	0	0	0
SV_INS_2G005740	INS	2289.4	chr2	7733251	7733251	8.97	41.38	0.000287508	0.00244786	0	0	chr2:7598778-7601102	0	chr2:7574377-7576703	0	chr2:7608249-7610536	0	chr2:7699497-7701820	0	chr2:7638045-7640232
SV_COMINS_2G002620	COMINS	1608.62	chr2	7736581	7736582	35.62	75.86	0.000350496	0.00289399	0	0	chr2:7604454-7606068	0	chr2:7580056-7581670	chr2:7674014-7675631	chr2:7613836-7615437	chr2:7559506-7561108	chr2:7705142-7706745	chr2:7598375-7599989	chr2:7643613-7645225
SV_COMINS_2G002640	COMINS	51	chr2	7738378	7738412	36.84	100	0.000101828	0.00108778	0	0	0	0	0	chr2:7677425-7677510	0	chr2:7562903-7562988	0	0	0
SV_COMINS_2G002650	COMINS	1354	chr2	7746514	7746554	34.94	96.15	1.08015e-08	5.91536e-07	0	0	0	0	0	chr2:7684743-7686119	0	chr2:7570306-7571682	0	0	chr2:7655098-7656490
SV_DEL_2G006300	DEL	76	chr2	7751814	7751890	0	16.67	0.00101526	0.00688895	0	0	0	0	0	0	chr2:7630431-7630431	chr2:7576993-7576993	0	0	0
SV_INS_2G005780	INS	246	chr2	7759223	7759223	57.65	96.67	2.65534e-05	0.000362169	0	0	chr2:7628742-7628988	0	chr2:7604350-7604596	chr2:7698841-7699087	chr2:7637589-7637835	chr2:7584151-7584397	chr2:7730714-7730960	chr2:7622651-7622897	chr2:7669211-7669457
SV_INS_2G005790	INS	2377	chr2	7768045	7768045	0	17.86	0.000732592	0.00549112	0	0	0	0	0	0	0	0	chr2:7739784-7742161	0	0
SV_DEL_2G006340	DEL	137	chr2	7769265	7769402	0	22.22	0.000123729	0.00128866	0	0	0	0	0	0	0	0	chr2:7743381-7743381	0	0
SV_COMINS_2G002670	COMINS	57	chr2	7770086	7770096	1.18	44.83	1.86994e-08	9.29081e-07	0	0	0	0	0	0	0	0	chr2:7744072-7744139	0	0
SV_COMDEL_2G002930	COMDEL	114	chr2	7772486	7772610	0	35.71	0.000697638	0.00529338	0	0	0	0	0	0	chr2:7655196-7655206	chr2:7597627-7597637	chr2:7746520-7746530	0	0
SV_INS_2G005850	INS	78	chr2	7791878	7791878	0	50	2.50211e-10	2.64935e-08	0	0	0	0	0	0	chr2:7674411-7674489	0	chr2:7765708-7765786	0	0
SV_INS_2G005870	INS	160.8	chr2	7799158	7799158	40.48	89.66	2.94183e-06	5.93419e-05	0	0	0	0	0	chr2:7765827-7765988	chr2:7681740-7681901	chr2:7654855-7655016	chr2:7773023-7773183	0	chr2:7728014-7728175
SV_DEL_2G006360	DEL	59	chr2	7804354	7804413	0	26.92	3.31996e-05	0.00044125	0	0	0	0	0	0	0	chr2:7660235-7660235	0	0	0
SV_INS_2G005890	INS	51	chr2	7818371	7818371	35.44	95.65	1.22101e-07	4.35213e-06	0	0	0	0	0	chr2:7785203-7785254	0	chr2:7674236-7674287	0	0	0
SV_DEL_2G006390	DEL	56	chr2	7819502	7819558	5.95	34.48	0.000381395	0.00311913	0	0	0	0	0	0	0	0	0	0	chr2:7748559-7748559
SV_INS_2G005910	INS	3967	chr2	7835484	7835484	42.35	96.55	6.13167e-08	2.49448e-06	0	0	0	0	chr2:7680411-7684397	chr2:7802083-7806069	chr2:7719382-7723400	chr2:7691147-7695033	chr2:7809718-7813629	0	chr2:7764349-7768364
SV_DEL_2G006430	DEL	371	chr2	7843542	7843913	1.18	28.57	4.54093e-05	0.000564948	0	0	0	0	0	0	chr2:7731420-7731420	chr2:7702596-7702596	chr2:7821613-7821613	0	0
SV_DEL_2G006450	DEL	215	chr2	7857371	7857586	59.76	92.31	0.00158243	0.00991438	0	0	0	0	0	0	0	0	0	chr2:7717476-7717476	0
SV_COMINS_2G002690	COMINS	987.25	chr2	7860673	7860689	9.09	54.55	1.56679e-05	0.000234702	0	0	0	0	0	0	chr2:7747821-7748917	chr2:7718222-7719318	chr2:7838376-7839472	chr2:7720502-7721218	0
SV_COMDEL_2G003010	COMDEL	995	chr2	7860708	7861767	5.13	40.91	0.000107009	0.00113329	0	0	0	0	0	0	0	0	0	chr2:7721246-7721310	0
SV_DEL_2G006470	DEL	4936	chr2	7867300	7872236	11.39	59.09	1.18662e-05	0.000185616	0	0	0	0	0	0	0	0	0	chr2:7726850-7726850	0
SV_DEL_2G006530	DEL	718	chr2	7898887	7899605	0	17.86	0.000732592	0.00549112	0	0	0	0	0	0	chr2:7788359-7788359	chr2:7773306-7773306	chr2:7876334-7876334	0	0
SV_INS_2G005930	INS	51	chr2	7904268	7904268	9.41	63.33	1.92204e-08	9.52344e-07	0	0	0	0	0	0	chr2:7793018-7793069	chr2:7777951-7778002	chr2:7880994-7881045	0	0
SV_INS_2G005940	INS	3169.62	chr2	7905177	7905177	41.18	90.48	9.7244e-05	0.00104646	0	0	chr2:7775150-7778310	0	chr2:7753973-7757144	chr2:7875594-7878765	chr2:7793959-7797095	chr2:7778892-7782142	chr2:7881934-7885076	chr2:7760289-7763444	chr2:7838288-7841460
SV_DEL_2G006560	DEL	131	chr2	7922377	7922508	45.88	90	1.42405e-05	0.000216436	0	0	0	0	0	0	0	0	0	chr2:7780607-7780607	0
SV_INS_2G005990	INS	78	chr2	7963300	7963300	0	20.69	0.00018801	0.00180463	0	0	0	0	0	0	chr2:7854846-7854924	chr2:7840636-7840714	0	0	chr2:7899408-7899486
SV_INS_2G006000	INS	1880	chr2	7976932	7976932	7.41	55.56	4.90419e-05	0.00059121	0	0	0	0	0	0	0	chr2:7854299-7856179	0	0	0
SV_COMINS_2G002860	COMINS	2020	chr2	8020142	8020145	0	20.69	0.000209792	0.00193003	0	0	0	0	0	0	chr2:7907308-7909332	chr2:7894331-7896355	chr2:7992115-7994137	0	0
SV_DEL_2G006750	DEL	84	chr2	8072806	8072890	0	20.69	0.00018801	0.00180463	0	0	0	0	0	0	0	chr2:7948854-7948854	0	0	0
SV_DEL_2G006760	DEL	63	chr2	8080213	8080276	0	27.59	7.79909e-06	0.000134519	0	0	0	0	0	0	chr2:7980447-7980447	0	chr2:8056888-8056888	0	0
SV_INS_2G006080	INS	53	chr2	8119520	8119520	0	16.67	0.000970728	0.00665693	0	0	0	0	0	0	0	chr2:7995396-7995449	0	0	0
SV_INS_2G006100	INS	62	chr2	8145297	8145297	35.29	86.67	1.20293e-06	2.87867e-05	0	chr2:8060682-8060744	chr2:8018361-8018423	0	chr2:7987836-7987898	0	chr2:8050927-8050989	0	chr2:8125127-8125189	chr2:7993982-7994044	chr2:8081191-8081253
SV_INS_2G006150	INS	166	chr2	8161038	8161038	15.38	57.14	0.000351732	0.00290242	0	0	0	0	0	chr2:8124791-8124958	chr2:8067230-8067396	0	chr2:8141415-8141580	0	0
SV_DEL_2G006890	DEL	147	chr2	8161843	8161990	3.03	31.82	0.000678076	0.00516015	0	0	0	0	0	chr2:8125759-8125759	0	chr2:8037498-8037498	0	0	0
SV_COMDEL_2G003260	COMDEL	607	chr2	8166742	8167377	19.51	60.71	8.9993e-05	0.00097678	0	0	0	0	0	chr2:8130310-8130338	chr2:8073084-8073112	chr2:8042233-8042261	chr2:8147290-8147318	0	0
SV_INS_2G006170	INS	1012	chr2	8172992	8172992	0	20	0.000222644	0.00199052	0	0	0	0	0	0	chr2:8073922-8074933	chr2:8048357-8049368	chr2:8153414-8154428	0	0
SV_COMINS_2G003000	COMINS	2056	chr2	8177631	8177743	0	17.24	0.00080894	0.00591557	0	0	0	0	0	0	chr2:8079469-8081579	chr2:8053908-8056105	chr2:8158959-8161156	0	0
SV_COMDEL_2G003330	COMDEL	821	chr2	8233449	8234281	3.28	46.67	8.54487e-05	0.000934203	0	0	0	0	0	0	0	0	0	chr2:8082050-8082061	0
SV_DEL_2G007030	DEL	54	chr2	8241337	8241391	2.38	28.57	0.000201932	0.00190913	0	0	0	0	0	0	0	0	chr2:8223931-8223931	0	chr2:8174337-8174337
SV_INS_2G006220	INS	7767	chr2	8243047	8243047	0	30	2.03454e-06	4.42456e-05	0	0	0	0	0	0	chr2:8145381-8153067	0	chr2:8225487-8233335	0	0
SV_INS_2G006260	INS	106	chr2	8248497	8248497	0	16.67	0.00106226	0.00712479	0	0	0	0	0	0	0	0	0	chr2:8096297-8096403	0
SV_DEL_2G007050	DEL	1031	chr2	8253237	8254268	1.18	26.67	7.27812e-05	0.000814978	0	chr2:8168742-8168742	0	0	0	0	0	0	0	0	chr2:8186202-8186202
SV_DEL_2G007060	DEL	129	chr2	8254447	8254576	13.75	62.07	1.74401e-06	3.95487e-05	0	0	0	0	0	0	chr2:8164558-8164558	chr2:8129011-8129011	0	0	0
SV_DEL_2G007080	DEL	105.5	chr2	8255462	8255567	1.25	28.57	6.53361e-05	0.000745338	0	chr2:8169858-8169858	0	0	0	0	0	0	chr2:8245809-8245809	0	0
SV_DEL_2G007090	DEL	129	chr2	8257406	8257535	2.41	26.67	0.000340402	0.00281967	0	chr2:8171658-8171658	0	0	0	0	0	0	0	0	chr2:8189119-8189119
SV_DEL_2G007170	DEL	184	chr2	8335466	8335650	2.35	30	7.54509e-05	0.000839314	0	0	0	0	0	0	0	chr2:8210445-8210445	0	chr2:8183586-8183586	0
SV_INS_2G006350	INS	60	chr2	8341828	8341828	3.95	42.31	9.61131e-06	0.000159952	0	0	0	0	0	0	chr2:8251160-8251220	chr2:8215965-8216025	chr2:8349775-8349835	chr2:8189106-8189166	0
SV_DEL_2G007210	DEL	690	chr2	8345919	8346609	3.53	43.33	8.25169e-07	2.10601e-05	0	0	0	0	0	0	chr2:8255294-8255294	chr2:8220100-8220100	chr2:8353819-8353819	chr2:8193242-8193242	0
SV_DEL_2G007220	DEL	53	chr2	8346639	8346692	3.53	44.83	5.41756e-07	1.48306e-05	0	0	0	0	0	0	chr2:8255324-8255324	chr2:8220130-8220130	chr2:8353849-8353849	chr2:8193272-8193272	0
SV_DEL_2G007230	DEL	340	chr2	8347152	8347492	5.95	43.33	9.9674e-06	0.000162051	0	0	0	0	0	0	chr2:8255776-8255776	chr2:8220582-8220582	chr2:8354302-8354302	chr2:8193724-8193724	0
SV_INS_2G006360	INS	70	chr2	8366899	8366899	3.64	44.44	0.000108958	0.00114987	0	0	0	0	0	0	chr2:8275085-8275155	0	0	0	0
SV_INS_2G006440	INS	93.67	chr2	8438764	8438764	44.05	86.67	4.07119e-05	0.000518427	0	0	0	0	0	chr2:8402593-8402688	chr2:8353256-8353347	chr2:8311828-8311923	chr2:8444568-8444659	chr2:8285231-8285326	chr2:8390180-8390275
SV_DEL_2G007340	DEL	29490	chr2	8467321	8496811	34.12	70	0.00110593	0.00732662	0	0	0	0	0	chr2:8431974-8431974	0	chr2:8341196-8341196	0	chr2:8314584-8314584	chr2:8419980-8419980
SV_INS_2G006490	INS	125	chr2	8497449	8497449	40.48	76.67	0.00119148	0.00778029	0	0	0	0	0	chr2:8432612-8432737	0	chr2:8341833-8341958	0	0	0
SV_DEL_2G007430	DEL	52	chr2	8511500	8511552	86.05	45.83	0.00135301	0.0086238	0	0	0	0	0	0	0	0	chr2:8523271-8523271	0	0
SV_INS_2G006510	INS	52	chr2	8525086	8525086	35.29	76.67	0.000109696	0.0011565	0	0	chr2:8407151-8407203	0	0	chr2:8460257-8460309	0	chr2:8369489-8369541	chr2:8536791-8536843	chr2:8343063-8343115	chr2:8448242-8448294
SV_INS_2G006550	INS	53	chr2	8554003	8554003	0	16.67	0.00101526	0.00688895	0	0	0	0	0	0	chr2:8485454-8485507	0	chr2:8567012-8567065	0	0
SV_INS_2G006560	INS	51	chr2	8558779	8558779	35.71	100	7.62646e-11	9.72402e-09	0	0	chr2:8440857-8440908	0	0	chr2:8493885-8493936	chr2:8490218-8490269	chr2:8406387-8406438	chr2:8571732-8571783	chr2:8376817-8376868	0
SV_INS_2G006570	INS	110	chr2	8566909	8566909	34.09	76.92	0.00109332	0.00727353	0	0	0	0	0	0	0	chr2:8414561-8414671	0	chr2:8384980-8385090	0
SV_COMINS_2G003110	COMINS	51	chr2	8568536	8568544	17.72	92.59	2.8809e-12	6.86683e-10	0	0	0	0	0	0	0	0	0	0	chr2:8491733-8491792
SV_INS_2G006580	INS	61	chr2	8575266	8575266	12.94	75.86	6.89422e-10	5.9399e-08	0	0	0	0	0	0	0	chr2:8422966-8423027	chr2:8587607-8587668	chr2:8393396-8393457	chr2:8498442-8498503
SV_INS_2G006610	INS	1106.5	chr2	8585071	8585071	11.76	55.17	6.92561e-06	0.000122219	0	0	0	0	0	0	0	chr2:8432879-8433985	0	chr2:8403284-8404391	0
SV_INS_2G006620	INS	82.2	chr2	8586049	8586049	16.67	100	3.97313e-17	7.47213e-14	0	0	0	0	0	0	chr2:8512768-8512853	chr2:8434969-8435053	chr2:8598433-8598507	chr2:8405376-8405460	chr2:8519290-8519374
SV_INS_2G006690	INS	124	chr2	8634381	8634381	31.76	68.97	0.000843161	0.00612157	0	0	0	0	0	0	chr2:8564051-8564175	0	chr2:8649673-8649797	0	0
SV_DEL_2G007620	DEL	363	chr2	8683485	8683848	1.2	36.67	9.35017e-07	2.32495e-05	0	0	0	0	0	0	chr2:8616022-8616022	chr2:8532486-8532486	chr2:8706322-8706322	0	0
SV_COMINS_2G003390	COMINS	168	chr2	8694534	8694668	0	16.67	0.00101526	0.00688895	0	0	0	0	0	0	chr2:8627094-8627396	0	0	0	0
SV_COMINS_2G003400	COMINS	1376	chr2	8694679	8694710	3.23	38.1	0.000165839	0.00165098	0	0	0	0	0	0	chr2:8627407-8628814	0	0	0	0
SV_COMINS_2G003410	COMINS	918	chr2	8696978	8697015	0	46.15	0.00021068	0.00193003	0	0	0	0	0	0	0	0	chr2:8720118-8721073	0	0
SV_COMINS_2G003420	COMINS	582	chr2	8697027	8697092	0	28.57	0.000228871	0.00203844	0	0	0	0	0	0	0	0	chr2:8721085-8721732	0	0
SV_COMINS_2G003430	COMINS	1615	chr2	8697076	8697092	0	40.91	2.72761e-06	5.57969e-05	0	0	0	0	0	0	chr2:8631178-8632810	chr2:8546497-8548127	0	0	0
SV_INS_2G006800	INS	55	chr2	8699995	8699995	5.95	57.69	5.66855e-08	2.34307e-06	0	0	chr2:8582487-8582542	0	0	0	0	0	0	chr2:8519601-8519656	0
SV_INS_2G006820	INS	65	chr2	8713682	8713682	3.53	27.59	0.000717097	0.00539806	0	0	0	0	0	0	0	0	0	0	chr2:8648730-8648795
SV_DEL_2G007690	DEL	152	chr2	8716248	8716400	4.71	53.33	2.63418e-08	1.23507e-06	0	0	chr2:8598804-8598804	0	0	0	chr2:8652002-8652002	0	chr2:8741028-8741028	chr2:8535928-8535928	0
SV_DEL_2G007700	DEL	92	chr2	8716606	8716698	3.61	44.83	6.83652e-07	1.79565e-05	0	0	chr2:8599006-8599006	0	0	0	0	0	0	chr2:8536130-8536130	0
SV_INS_2G006830	INS	83.6	chr2	8716781	8716781	6.94	93.1	2.72788e-17	5.67682e-14	0	chr2:8640034-8640104	0	0	0	0	chr2:8652383-8652487	chr2:8567944-8568014	chr2:8741410-8741514	0	chr2:8651870-8651940
SV_INS_2G006840	INS	58	chr2	8716936	8716936	3.51	55	1.49838e-06	3.4885e-05	0	chr2:8640254-8640312	0	0	0	0	0	0	0	0	chr2:8652094-8652152
SV_DEL_2G007710	DEL	60	chr2	8721755	8721815	3.39	45	3.30252e-05	0.000439256	0	0	0	0	0	0	chr2:8657599-8657599	0	chr2:8746612-8746612	chr2:8541264-8541264	0
SV_INS_2G006850	INS	1930	chr2	8722650	8722650	1.25	47.06	1.37782e-06	3.2413e-05	0	0	0	0	0	0	chr2:8658431-8660361	0	0	0	0
SV_COMINS_2G003450	COMINS	113	chr2	8728952	8728979	4.35	41.67	4.19181e-05	0.000531909	0	0	0	0	0	0	0	chr2:8580253-8580379	chr2:8751641-8751781	chr2:8548439-8548578	0
SV_COMDEL_2G003660	COMDEL	1367	chr2	8735420	8736792	3.57	36.67	1.76465e-05	0.000257845	0	0	0	0	0	0	chr2:8672967-8672972	0	chr2:8758171-8758176	0	0
SV_DEL_2G007760	DEL	293	chr2	8736825	8737118	3.7	33.33	0.000153583	0.00154575	0	0	0	0	0	0	chr2:8673005-8673005	chr2:8586893-8586893	chr2:8758210-8758210	0	0
SV_COMINS_2G003470	COMINS	458	chr2	8737536	8737568	4.94	48.28	6.81304e-07	1.79035e-05	0	0	0	0	0	0	chr2:8673411-8673901	chr2:8587302-8587792	chr2:8758616-8759106	0	0
SV_INS_2G006880	INS	5133	chr2	8744527	8744527	0	16.67	0.0011119	0.0073536	0	0	0	0	0	0	0	chr2:8589342-8594475	0	0	0
SV_DEL_2G007810	DEL	1014	chr2	8770286	8771300	0	17.86	0.000700177	0.00530239	0	0	0	0	0	0	chr2:8704410-8704410	chr2:8619331-8619331	chr2:8790395-8790395	0	0
SV_DEL_2G007830	DEL	72	chr2	8790454	8790526	7.14	50	1.57493e-06	3.61232e-05	0	chr2:8712414-8712414	0	0	0	0	chr2:8723344-8723344	chr2:8638354-8638354	chr2:8809326-8809326	chr2:8610003-8610003	0
SV_COMDEL_2G003690	COMDEL	330	chr2	8790557	8790903	7.14	35.71	0.000636766	0.00488817	0	chr2:8712445-8712461	0	0	0	0	chr2:8723375-8723391	chr2:8638385-8638401	chr2:8809357-8809373	chr2:8610034-8610050	0
SV_INS_2G006960	INS	2782.67	chr2	8796123	8796123	0	26.09	0.000173715	0.00171612	0	0	0	0	0	0	chr2:8728653-8731472	chr2:8643644-8646460	chr2:8814634-8817347	0	0
SV_COMINS_2G003500	COMINS	170.67	chr2	8810777	8810781	0	20.69	0.00018801	0.00180463	0	0	0	0	0	0	chr2:8746958-8747133	chr2:8661100-8661274	chr2:8832041-8832216	0	0
SV_DEL_2G007880	DEL	63	chr2	8831926	8831989	0	20.69	0.000234575	0.00207436	0	0	0	0	0	0	0	0	0	chr2:8650908-8650908	0
SV_INS_2G007010	INS	150	chr2	8873481	8873481	2.44	24.14	0.00109742	0.00729463	0	0	0	0	0	0	chr2:8810018-8810168	0	chr2:8895074-8895224	0	0
SV_DEL_2G007950	DEL	93	chr2	8895491	8895584	3.53	43.33	8.25169e-07	2.10601e-05	0	0	0	0	0	0	0	0	0	chr2:8710611-8710611	chr2:8833167-8833167
SV_INS_2G007040	INS	63	chr2	8925778	8925778	0	36.67	8.48958e-08	3.1899e-06	0	0	0	0	0	0	chr2:8862911-8862974	0	0	0	0
SV_INS_2G007100	INS	78	chr2	8975670	8975670	0	23.08	0.000107491	0.00113661	0	0	0	0	0	0	0	0	0	chr2:8791768-8791846	0
SV_DEL_2G008100	DEL	4996	chr2	8982622	8987618	0	24.14	3.79319e-05	0.000492296	0	0	0	0	0	0	chr2:8923989-8923989	0	0	0	0
SV_DEL_2G008110	DEL	121	chr2	8992451	8992572	3.53	36.67	1.6054e-05	0.000239293	0	0	0	0	0	0	0	chr2:8842719-8842719	0	0	0
SV_COMINS_2G003610	COMINS	98	chr2	8994272	8994278	1.19	51.72	5.93794e-10	5.32809e-08	0	0	0	0	0	0	chr2:8930721-8930789	chr2:8844479-8844600	chr2:9027437-9027558	0	0
SV_INS_2G007170	INS	148	chr2	8998947	8998947	1.28	55.17	2.30303e-10	2.50221e-08	0	0	0	0	0	0	chr2:8935531-8935679	chr2:8849287-8849435	chr2:9032243-9032391	0	0
SV_INS_2G007180	INS	11806.7	chr2	9000036	9000036	1.18	39.29	3.75525e-07	1.12431e-05	0	0	0	0	0	0	chr2:8936784-8948628	chr2:8850544-8862331	chr2:9033498-9045287	0	0
SV_COMDEL_2G003790	COMDEL	55.33	chr2	9000307	9000379	1.18	50	8.89871e-10	7.3285e-08	0	0	0	0	0	0	chr2:8948902-8948919	chr2:8862605-8862622	chr2:9045560-9045585	0	0
SV_DEL_2G008130	DEL	101	chr2	9012094	9012195	7.79	42.86	9.99523e-05	0.00107028	0	0	0	0	0	0	0	0	0	chr2:8829346-8829346	0
SV_DEL_2G008160	DEL	63	chr2	9024015	9024078	29.41	82.76	6.52511e-07	1.73621e-05	0	0	chr2:8916004-8916004	0	chr2:8882587-8882587	0	chr2:8972759-8972759	chr2:8886382-8886382	chr2:9069036-9069036	chr2:8841270-8841270	0
SV_COMDEL_2G003850	COMDEL	743	chr2	9038761	9039643	21.52	68	4.22926e-05	0.000535782	0	0	chr2:8919793-8919932	0	chr2:8886376-8886515	0	chr2:8976533-8976672	chr2:8890171-8890310	0	chr2:8845066-8845205	0
SV_INS_2G007210	INS	161.17	chr2	9040974	9040974	29.33	75	4.0607e-05	0.000517335	0	0	chr2:8921227-8921390	0	chr2:8887808-8887973	0	chr2:8977972-8978127	chr2:8891604-8891767	chr2:9087194-9087355	chr2:8846511-8846671	0
SV_INS_2G007220	INS	67	chr2	9042652	9042652	55.71	100	5.39857e-06	9.84497e-05	0	0	chr2:8923067-8923134	0	chr2:8889652-8889719	chr2:8979183-8979250	chr2:8979800-8979867	chr2:8893447-8893514	chr2:9089040-9089107	chr2:8848352-8848419	0
SV_COMINS_2G003630	COMINS	60	chr2	9049393	9049395	0	37.04	1.49067e-07	5.194e-06	0	0	0	0	0	0	chr2:8986441-8986503	0	chr2:9095968-9096030	chr2:8855236-8855298	0
SV_COMINS_2G003640	COMINS	370	chr2	9069284	9069297	1.25	28.57	0.000259157	0.00224391	0	0	0	0	0	0	0	0	0	chr2:8875299-8875682	0
SV_INS_2G007240	INS	360.75	chr2	9069297	9069297	23.17	65.38	0.000207159	0.00193003	0	0	0	0	0	chr2:9005930-9006275	chr2:9006462-9006839	0	chr2:9115994-9116370	0	chr2:9010777-9011122
SV_COMINS_2G003650	COMINS	158	chr2	9080766	9080767	0	26.32	0.000550801	0.00429674	0	0	0	0	0	0	0	0	0	chr2:8885882-8886041	0
SV_COMDEL_2G003960	COMDEL	3022.5	chr2	9112152	9115208	0	16.67	0.000928522	0.00645836	0	0	0	0	0	0	chr2:9049149-9049190	0	0	chr2:8914740-8914766	0
SV_COMINS_2G003670	COMINS	5568.33	chr2	9121680	9121711	0	36.84	9.1073e-05	0.000987314	0	0	chr2:8995248-9001738	0	chr2:8961823-8968315	chr2:9053187-9059736	0	chr2:8972383-8978857	0	chr2:8921053-8922109	chr2:9058016-9064566
SV_COMINS_2G003730	COMINS	3941.5	chr2	9161214	9161218	0	16.67	0.000928522	0.00645836	0	0	chr2:9041581-9045527	0	chr2:9008165-9012109	chr2:9099648-9103598	0	chr2:9018721-9022668	chr2:9225325-9229259	0	chr2:9120259-9124211
SV_DEL_2G008510	DEL	854	chr2	9282688	9283542	0	20	0.000211028	0.00193003	0	0	0	0	0	0	chr2:9229246-9229246	chr2:9146211-9146211	chr2:9371859-9371859	0	0
SV_INS_2G007490	INS	2141.33	chr2	9299228	9299228	0	20.69	0.000178115	0.00173833	0	0	0	0	0	0	chr2:9244884-9247026	chr2:9161849-9163991	chr2:9387468-9389608	0	0
SV_DEL_2G008540	DEL	51	chr2	9318896	9318947	0	31.03	2.34905e-06	4.93593e-05	0	0	0	0	0	0	chr2:9266499-9266499	chr2:9183476-9183476	chr2:9409013-9409013	0	0
SV_INS_2G007540	INS	12280.8	chr2	9327058	9327058	1.18	63.33	4.01526e-13	1.38378e-10	0	0	0	0	0	0	chr2:9274594-9288315	chr2:9191522-9203336	chr2:9417113-9428929	chr2:9122790-9134562	0
SV_INS_2G007550	INS	55	chr2	9330620	9330620	4.84	44	3.30466e-05	0.000439433	0	0	0	0	0	0	0	0	0	chr2:9138142-9138197	0
SV_DEL_2G008560	DEL	64	chr2	9341985	9342049	25.93	86.21	1.95016e-08	9.64511e-07	0	0	chr2:9235371-9235371	0	chr2:9209967-9209967	0	0	0	0	chr2:9149518-9149518	0
SV_INS_2G007560	INS	67	chr2	9342749	9342749	19.57	84.21	1.70819e-06	3.88178e-05	0	0	0	0	0	0	0	0	0	0	chr2:9313912-9313979
SV_INS_2G007570	INS	56.14	chr2	9344765	9344765	31.51	85.19	2.42011e-06	5.05383e-05	0	0	chr2:9238140-9238197	0	chr2:9212754-9212811	0	chr2:9305927-9305983	chr2:9220914-9220970	chr2:9446514-9446570	chr2:9152304-9152359	chr2:9316105-9316161
SV_DEL_2G008570	DEL	52	chr2	9345673	9345725	21.52	58.62	0.000411668	0.00334052	0	0	0	0	0	0	0	0	0	0	chr2:9317042-9317042
SV_COMINS_2G003780	COMINS	88	chr2	9352484	9352564	0	20.69	0.000178115	0.00173833	0	0	0	0	0	0	chr2:9315087-9315255	chr2:9230053-9230221	chr2:9455623-9455791	0	0
SV_COMINS_2G003800	COMINS	87.5	chr2	9356659	9356675	20.78	79.31	4.4998e-08	1.92619e-06	0	0	0	0	0	0	chr2:9319417-9319487	0	chr2:9459884-9460020	0	0
SV_COMINS_2G003810	COMINS	57	chr2	9358289	9358293	1.22	76.67	9.7643e-17	1.42002e-13	0	0	0	0	0	0	0	0	0	0	chr2:9329701-9329762
SV_COMINS_2G003820	COMINS	2145.5	chr2	9359206	9359209	2.41	50	8.53768e-09	4.87287e-07	0	0	0	0	0	0	0	chr2:9236850-9237828	0	chr2:9166651-9169987	0
SV_COMINS_2G003840	COMINS	127	chr2	9359344	9359502	1.18	36.67	7.67015e-07	1.97529e-05	0	0	0	0	0	0	0	0	0	chr2:9170147-9170432	0
SV_COMINS_2G003850	COMINS	1121	chr2	9359514	9359517	2.35	40	8.96455e-07	2.24974e-05	0	0	0	0	0	0	0	0	0	chr2:9170444-9171568	0
SV_COMINS_2G003860	COMINS	1814	chr2	9359529	9359593	2.35	40	8.96455e-07	2.24974e-05	0	0	0	0	0	0	0	0	0	chr2:9171580-9173458	0
SV_COMINS_2G003870	COMINS	557	chr2	9359606	9359920	2.35	40	8.96455e-07	2.24974e-05	0	0	0	0	0	0	0	0	0	chr2:9173471-9174342	0
SV_COMINS_2G003880	COMINS	246	chr2	9359931	9360171	1.18	33.33	3.66602e-06	7.10195e-05	0	0	0	0	0	0	0	0	0	chr2:9174353-9174839	0
SV_COMDEL_2G004090	COMDEL	124	chr2	9361089	9361252	2.41	37.04	8.47469e-06	0.000143969	0	0	0	0	0	0	0	0	0	chr2:9175736-9175775	0
SV_INS_2G007600	INS	85	chr2	9373543	9373543	4.71	86.67	1.42781e-17	3.67879e-14	0	0	0	0	0	0	chr2:9336390-9336475	chr2:9260788-9260873	chr2:9476898-9476983	chr2:9188076-9188161	chr2:9345009-9345094
SV_DEL_2G008610	DEL	89.33	chr2	9374912	9375002	0	41.67	0.000462535	0.00369284	0	0	0	0	0	0	chr2:9337845-9337845	chr2:9262243-9262243	chr2:9478354-9478354	0	0
SV_INS_2G007610	INS	77	chr2	9381136	9381136	0	26.67	9.89529e-06	0.000161024	0	0	0	0	0	0	chr2:9343996-9344073	chr2:9268395-9268472	chr2:9484499-9484576	0	0
SV_COMDEL_2G004100	COMDEL	1290	chr2	9385915	9387259	4.71	43.33	2.95077e-06	5.93419e-05	0	0	0	0	0	0	0	0	0	chr2:9200426-9200480	chr2:9357379-9357433
SV_INS_2G007630	INS	57	chr2	9394161	9394161	3.57	56.67	1.21867e-09	9.59807e-08	0	0	0	0	0	0	chr2:9363949-9364006	0	chr2:9504521-9504578	chr2:9207423-9207480	0
SV_INS_2G007640	INS	35440.3	chr2	9395287	9395287	3.85	46.67	4.18958e-07	1.20706e-05	0	0	0	0	0	0	chr2:9365130-9401951	0	chr2:9505704-9540450	chr2:9208602-9243356	0
SV_DEL_2G008640	DEL	74	chr2	9395611	9395685	5.71	50	1.89117e-06	4.23884e-05	0	0	0	0	0	0	chr2:9402274-9402274	0	chr2:9540772-9540772	0	0
SV_COMINS_2G003890	COMINS	56	chr2	9398009	9398057	3.03	43.33	2.03828e-06	4.42734e-05	0	0	0	0	0	0	chr2:9404571-9404665	chr2:9292174-9292266	chr2:9543068-9543162	chr2:9245958-9246062	0
SV_DEL_2G008650	DEL	1275	chr2	9398377	9399652	3.03	46.67	4.86695e-07	1.356e-05	0	0	0	0	0	0	chr2:9404995-9404995	0	chr2:9543492-9543492	chr2:9246380-9246380	0
SV_COMDEL_2G004200	COMDEL	63	chr2	9399721	9399796	7.04	53.57	1.20879e-06	2.89142e-05	0	0	0	0	0	0	chr2:9405061-9405073	0	chr2:9543558-9543570	chr2:9246446-9246458	0
SV_DEL_2G008680	DEL	548	chr2	9413122	9413670	24.71	60	0.00071722	0.00539806	0	0	chr2:9300891-9300891	0	chr2:9275523-9275523	0	chr2:9409312-9409312	chr2:9299522-9299522	chr2:9547800-9547800	0	chr2:9377580-9377580
SV_DEL_2G008770	DEL	282.33	chr2	9446763	9447045	1.18	33.33	3.66602e-06	7.10195e-05	0	0	0	0	0	0	chr2:9441846-9441846	chr2:9331906-9331906	chr2:9580178-9580178	0	0
SV_COMINS_2G003960	COMINS	147	chr2	9453000	9453004	0	59.26	8.15277e-12	1.60993e-09	0	0	0	0	0	0	chr2:9447813-9447979	chr2:9337871-9338032	chr2:9586105-9586269	chr2:9289175-9289315	0
SV_COMINS_2G003970	COMINS	4102.75	chr2	9453841	9453855	12.05	56.67	3.8073e-06	7.32335e-05	0	0	0	0	0	0	chr2:9448807-9452990	chr2:9338860-9343057	chr2:9587091-9591240	chr2:9290150-9294099	0
SV_INS_2G007690	INS	489.5	chr2	9461924	9461924	24.71	60	0.00071722	0.00539806	0	0	chr2:9348201-9348691	0	chr2:9322844-9323334	0	chr2:9460877-9461366	chr2:9351049-9351538	chr2:9599110-9599599	chr2:9302097-9302587	0
SV_INS_2G007700	INS	70	chr2	9466518	9466518	0	23.33	4.94764e-05	0.00059127	0	0	0	0	0	0	0	0	0	0	chr2:9430064-9430134
SV_INS_2G007710	INS	396	chr2	9476004	9476004	2.08	61.9	6.39302e-08	2.59106e-06	0	0	0	0	0	0	chr2:9475440-9475835	0	chr2:9613611-9614009	chr2:9316549-9316944	0
SV_COMINS_2G003980	COMINS	127	chr2	9476007	9476135	2.33	47.06	7.23554e-05	0.000813915	0	0	0	0	0	0	0	chr2:9365628-9365883	0	0	0
SV_COMDEL_2G004220	COMDEL	541	chr2	9476146	9476728	1.47	32.14	4.2801e-05	0.000540452	0	0	0	0	0	0	0	chr2:9365894-9365935	0	0	0
SV_INS_2G007720	INS	575.5	chr2	9487601	9487601	13.64	57.89	0.000584516	0.0045323	0	0	0	0	0	0	chr2:9487417-9487994	0	chr2:9625589-9626163	0	0
SV_COMDEL_2G004230	COMDEL	519	chr2	9492259	9492793	1.19	20.69	0.00107359	0.00716872	0	0	0	0	0	0	chr2:9492326-9492341	chr2:9381094-9381109	chr2:9630479-9630494	0	0
SV_COMINS_2G003990	COMINS	520.67	chr2	9504023	9504030	16.18	66.67	8.9177e-06	0.000150549	0	0	0	0	0	0	chr2:9503681-9504205	chr2:9392434-9392964	chr2:9641801-9642330	0	0
SV_INS_2G007740	INS	642.4	chr2	9504050	9504050	20.78	65	0.000275932	0.00236157	0	0	0	0	0	chr2:9446905-9447550	chr2:9503709-9504346	chr2:9392462-9393105	chr2:9641830-9642472	0	chr2:9467699-9468344
SV_COMDEL_2G004240	COMDEL	66	chr2	9508480	9508577	2.13	70	3.44043e-06	6.78641e-05	0	0	0	0	0	0	0	chr2:9397562-9397591	chr2:9646821-9646850	chr2:9349369-9349400	0
SV_COMDEL_2G004250	COMDEL	74	chr2	9520266	9520345	4.82	44.44	4.84992e-06	8.98987e-05	0	0	0	0	0	0	chr2:9525613-9525618	chr2:9409231-9409236	chr2:9658601-9658606	chr2:9360981-9360986	0
SV_DEL_2G008870	DEL	58	chr2	9530517	9530575	4.71	36.67	4.98958e-05	0.000594723	0	0	0	0	0	0	0	chr2:9419311-9419311	0	0	0
SV_INS_2G007770	INS	143	chr2	9537739	9537739	1.32	22.22	0.00118024	0.00772089	0	0	0	0	0	0	0	chr2:9426242-9426385	0	0	0
SV_DEL_2G008890	DEL	6317	chr2	9547976	9554293	1.18	25	0.000395572	0.0032224	0	0	0	0	0	0	0	0	chr2:9681648-9681648	chr2:9388063-9388063	0
SV_INS_2G007780	INS	75	chr2	9563922	9563922	1.18	53.33	1.43066e-10	1.66829e-08	0	0	0	0	0	0	chr2:9564420-9564495	chr2:9452568-9452643	chr2:9691293-9691368	0	0
SV_INS_2G007790	INS	263	chr2	9564090	9564090	1.18	48.28	3.2003e-09	2.14305e-07	0	0	0	0	0	0	chr2:9564663-9564926	chr2:9452812-9453075	chr2:9691536-9691799	0	0
SV_COMINS_2G004000	COMINS	51	chr2	9564171	9564178	0	44.83	1.56604e-09	1.1968e-07	0	0	0	0	0	0	chr2:9565007-9565065	chr2:9453155-9453213	chr2:9691880-9691938	0	0
SV_INS_2G007800	INS	128	chr2	9564293	9564293	1.18	51.72	5.16468e-10	4.72835e-08	0	0	0	0	0	0	chr2:9565227-9565355	chr2:9453376-9453504	chr2:9692101-9692229	0	0
SV_DEL_2G008910	DEL	82	chr2	9573949	9574031	0	20	0.000211028	0.00193003	0	0	0	0	0	0	chr2:9576857-9576857	0	chr2:9703698-9703698	chr2:9407352-9407352	0
SV_INS_2G007820	INS	10902.7	chr2	9576482	9576482	0	25	3.4862e-05	0.000459507	0	0	0	0	0	0	chr2:9579331-9590302	0	chr2:9706173-9717140	chr2:9409823-9420593	0
SV_INS_2G007830	INS	77	chr2	9578127	9578127	0	23.08	0.000107491	0.00113661	0	0	0	0	0	0	0	0	0	chr2:9422104-9422181	0
SV_DEL_2G008940	DEL	219	chr2	9589786	9590005	4.76	63.16	1.97822e-06	4.41202e-05	0	0	0	0	0	0	0	chr2:9480493-9480493	0	0	0
SV_INS_2G007900	INS	53.25	chr2	9625391	9625391	41.56	83.33	0.000374191	0.00307135	0	0	chr2:9508963-9509017	0	0	0	chr2:9643760-9643812	chr2:9523872-9523924	0	chr2:9469280-9469335	0
SV_DEL_2G009040	DEL	122	chr2	9631554	9631676	0	20	0.000211028	0.00193003	0	0	0	0	0	0	0	chr2:9530404-9530404	chr2:9772827-9772827	0	0
SV_COMDEL_2G004330	COMDEL	2209	chr2	9670927	9673138	3.92	38.89	0.000756208	0.00564361	0	0	0	0	0	0	0	0	0	chr2:9511752-9511754	0
SV_INS_2G008010	INS	260	chr2	9693014	9693014	1.18	20	0.00119841	0.00778417	0	0	0	0	0	0	chr2:9705738-9705998	chr2:9603334-9603594	chr2:9837864-9838124	0	0
SV_DEL_2G009280	DEL	114	chr2	9708343	9708457	0	16.67	0.0011119	0.0073536	0	0	0	0	0	0	chr2:9728250-9728250	chr2:9625897-9625897	0	0	0
SV_DEL_2G009330	DEL	59	chr2	9734845	9734904	1.25	41.38	1.80464e-07	6.07143e-06	0	chr2:9646454-9646454	0	0	0	0	0	0	0	0	0
SV_INS_2G008070	INS	5301	chr2	9735774	9735774	2.41	34.78	5.45469e-05	0.000641602	0	0	0	0	0	0	chr2:9757724-9763023	chr2:9655396-9660699	chr2:9890054-9895355	0	0
SV_DEL_2G009340	DEL	377	chr2	9745626	9746003	1.18	34.48	2.69968e-06	5.54142e-05	0	chr2:9657178-9657178	0	0	0	0	0	0	0	0	0
[truncated: 6,655 more rows]
