# Supplementary material for: Graph-based pan-genome reveals structural and sequence variations related to agronomic traits and domestication in cucumber
Source: Nat Commun. 2022 Feb 3;13:682. doi: 10.1038/s41467-022-28362-0 (PMC8813957; doi:10.1038/s41467-022-28362-0)
Supplement: Supplementary file 11 — Supplementary Data 8 [file 41467_2022_28362_MOESM11_ESM.xlsx]

## Sheet: Supp. Data8
Supplementary Data 8. Summary of CDS-SVs displaying significantly altered expression of the closest gene in at least one tissue.
SV information based on the 9930 reference						Gene information								Expression profile in seven tissues
SV name	SV type	SV length	Reference chromosome	Reference start	Reference end	Gene	Chromosome	CDS start	CDS end	Coverage	Gene Ontology	InterPro	Swiss-Prot	Root	Stem	Leaf	Male flower	Female flower	Fruit	Tendril	Root-FC	Stem-FC	Leaf-FC	Male flower-FC	Female flower-FC	Fruit-FC	Tendril-FC
SV_DEL_1G002550	DEL	246	chr1	3738017	3738263	Csa9930_1G005810	chr1	3738143	3738234	90%coverage	GO:0005516 calmodulin binding;GO:0006950 response to stress;	IPR012416 CALMODULIN-BINDING PROTEIN60;	-	0.822688,22.196033	0.635847,18.725075	1.057352,10.007672	0.708772,22.914631	1.213476,15.931481	0.844008,11.07383	0.745981,14.34844	-3.6697	-3.5919	-2.4196	-3.8069	-2.9353	-2.711	-3.136
SV_DEL_1G003390	DEL	5222	chr1	5616198	5621420	Csa9930_1G008940	chr1	5616472	5617121	90%coverage	GO:0005506 iron ion binding;GO:0016705 oxidoreductase activity, acting on paired donors, with incorporation or reduction of molecular oxygen;GO:0020037 heme binding;GO:0055114 oxidation-reduction process;	IPR001128 Cytochrome P450;IPR002401 Cytochrome P450, E-class, group I;IPR017972 Cytochrome P450, conserved site;IPR036396 Cytochrome P450 superfamily;	sp|P24465|C71A1_PERAE Cytochrome P450 71A1 OS=Persea americana OX=3435 GN=CYP71A1 PE=1 SV=2	0.0,77.044472	0.0,0.373498	0.108262,0.0	0.098672,0.0	2.580894,0.238989	0.203657,0.0	0.0,0.184742	-6.2862	-0.4579	0.1483	0.1358	1.5312	0.2674	-0.2446
SV_DEL_1G003390	DEL	5222	chr1	5616198	5621420	Csa9930_1G008940	chr1	5617290	5617343	90%coverage	GO:0005506 iron ion binding;GO:0016705 oxidoreductase activity, acting on paired donors, with incorporation or reduction of molecular oxygen;GO:0020037 heme binding;GO:0055114 oxidation-reduction process;	IPR001128 Cytochrome P450;IPR002401 Cytochrome P450, E-class, group I;IPR017972 Cytochrome P450, conserved site;IPR036396 Cytochrome P450 superfamily;	sp|P24465|C71A1_PERAE Cytochrome P450 71A1 OS=Persea americana OX=3435 GN=CYP71A1 PE=1 SV=2	0.0,77.044472	0.0,0.373498	0.108262,0.0	0.098672,0.0	2.580894,0.238989	0.203657,0.0	0.0,0.184742	-6.2862	-0.4579	0.1483	0.1358	1.5312	0.2674	-0.2446
SV_INS_1G003280	INS	66	chr1	5810396	5810396	Csa9930_1G009240	chr1	5810013	5810488	90%coverage	-	-	-	5.089855,0.607279	7.491694,1.728337	15.122658,0.698187	7.064834,0.505239	9.772389,3.351154	16.7883,4.582462	16.51438,3.240043	1.9218	1.638	3.247	2.4217	1.3079	1.672	2.0464
SV_INS_1G005880	INS	70	chr1	9274805	9274805	Csa9930_1G014080	chr1	9274780	9274961	90%coverage	-	IPR000953 Chromo/chromo shadow domain;IPR001650 Helicase, C-terminal;IPR001965 Zinc finger, PHD-type;IPR011011 Zinc finger, FYVE/PHD-type;IPR013083 Zinc finger, RING/FYVE/PHD-type;IPR014001 Helicase superfamily 1/2, ATP-binding domain;IPR016197 Chromo-like domain superfamily;IPR019787 Zinc finger, PHD-finger;IPR027417 P-loop containing nucleoside triphosphate hydrolase;	sp|Q9M658|MOM1_ARATH Helicase protein MOM1 OS=Arabidopsis thaliana OX=3702 GN=MOM1 PE=1 SV=1	15.115768,1.891651	9.19977,3.500938	8.302902,2.323207	7.237845,2.398175	9.1057,5.253185	14.285937,1.123241	0.758904,0.953791	2.4785	1.1802	1.4851	1.2775	0.6925	2.8479	-0.1516
SV_DEL_1G007970	DEL	114	chr1	10202678	10202792	Csa9930_1G014910	chr1	10202429	10203499	90%coverage	-	-	sp|Q9LXB8|PLPK1_ARATH Protein PELPK1 OS=Arabidopsis thaliana OX=3702 GN=PELPK1 PE=2 SV=1	0.0,0.0	0.674122,0.049395	116.751015,721.154053	0.334141,1.607319	0.066613,1.409293	0.0,0.0	0.31226,6.235805	0	0.6738	-2.6166	-0.9667	-1.1756	0	-2.4631
SV_DEL_1G007980	DEL	114	chr1	10202984	10203098	Csa9930_1G014910	chr1	10202429	10203499	90%coverage	-	-	sp|Q9LXB8|PLPK1_ARATH Protein PELPK1 OS=Arabidopsis thaliana OX=3702 GN=PELPK1 PE=2 SV=1	0.0,0.0	0.674122,0.049395	116.751015,721.154053	0.334141,1.607319	0.066613,1.409293	0.0,0.0	0.31226,6.235805	0	0.6738	-2.6166	-0.9667	-1.1756	0	-2.4631
SV_INS_1G007010	INS	57	chr1	10203179	10203179	Csa9930_1G014910	chr1	10202429	10203499	90%coverage	-	-	sp|Q9LXB8|PLPK1_ARATH Protein PELPK1 OS=Arabidopsis thaliana OX=3702 GN=PELPK1 PE=2 SV=1	0.0,0.0	0.674122,0.049395	116.751015,721.154053	0.334141,1.607319	0.066613,1.409293	0.0,0.0	0.31226,6.235805	0	0.6738	-2.6166	-0.9667	-1.1756	0	-2.4631
SV_COMDEL_1G002720	COMDEL	2679	chr1	10357065	10359751	Csa9930_1G014990	chr1	10359450	10359588	90%coverage	-	IPR000073 Alpha/beta hydrolase fold-1;IPR029058 Alpha/Beta hydrolase fold;	-	0.771893,0.087071	7.419496,0.097669	1.482037,41.753017	1.361122,15.499167	3.203579,12.921227	7.603929,2.307883	1.162046,0.179205	0.7048	2.9393	-4.1064	-2.8048	-1.7276	1.3791	0.8746
SV_INS_1G007490	INS	107	chr1	10666699	10666699	Csa9930_1G015260	chr1	10666580	10666740	90%coverage	-	-	-	12.693235,4.375001	30.820965,3.539756	68.606613,65.075142	11.074428,3.197086	30.35487,13.640892	35.78096,12.180366	18.56575,8.496248	1.3491	2.8093	0.0751	1.5245	1.0987	1.4806	1.0429
SV_INV_1G000230	INV	5177.75	chr1	15691167	15696325	Csa9930_1G029180	chr1	15692637	15692803	90%coverage	-	-	-	17.662903,43.720039	23.016848,39.403923	23.106543,25.973896	25.178387,62.326183	19.497473,58.804855	23.918287,36.548656	11.404103,52.883514	-1.2607	-0.7504	-0.1621	-1.2744	-1.5448	-0.5916	-2.119
SV_COMDEL_1G005540	COMDEL	2821	chr1	15691243	15694140	Csa9930_1G029180	chr1	15692637	15692803	90%coverage	-	-	-	17.662903,43.720039	23.016848,39.403923	23.106543,25.973896	25.178387,62.326183	19.497473,58.804855	23.918287,36.548656	11.404103,52.883514	-1.2607	-0.7504	-0.1621	-1.2744	-1.5448	-0.5916	-2.119
SV_COMDEL_1G005560	COMDEL	483	chr1	15692264	15693088	Csa9930_1G029180	chr1	15692637	15692803	90%coverage	-	-	-	17.662903,43.720039	23.016848,39.403923	23.106543,25.973896	25.178387,62.326183	19.497473,58.804855	23.918287,36.548656	11.404103,52.883514	-1.2607	-0.7504	-0.1621	-1.2744	-1.5448	-0.5916	-2.119
SV_INS_1G017870	INS	7719	chr1	21439719	21439719	Csa9930_1G035060	chr1	21439694	21439834	90%coverage	GO:0005576 extracellular region;GO:0008083 growth factor activity;GO:0008283 cell proliferation;	IPR009438 Phytosulfokine;	sp|Q9FS10|PSK_ASPOF Phytosulfokines OS=Asparagus officinalis OX=4686 GN=PSK PE=1 SV=1	0.0,0.0	0.0,0.0	0.0,0.061238	0.0,0.422331	8.468912,0.0	0.0,0.0	0.0,0.0	0	0	-0.0857	-0.5083	3.2432	0	0
SV_DEL_1G020240	DEL	57	chr1	21662660	21662717	Csa9930_1G035330	chr1	21661502	21662779	90%coverage	GO:0006950 response to stress;GO:0009737 response to abscisic acid;	IPR037491 Low-temperature-induced 78kDa/65kDa;	sp|P08640|FLO11_YEAST Flocculation protein FLO11 OS=Saccharomyces cerevisiae (strain ATCC 204508 / S288c) OX=559292 GN=FLO11 PE=1 SV=2	1.336114,1.906186	3.898114,10.486453	5.977093,0.689448	42.796299,16.011736	3.211945,0.832078	4.448335,0.38473	0.725894,0.268232	-0.315	-1.2296	2.0461	1.3643	1.201	1.9762	0.4445
SV_INS_1G018390	INS	51	chr1	22334345	22334345	Csa9930_1G037230	chr1	22334212	22334787	90%coverage	GO:0003690 double-stranded DNA binding;GO:0006355 regulation of transcription, DNA-templated;	IPR003690 Transcription termination factor, mitochondrial/chloroplastic;	sp|Q9SZL6|MTEF6_ARATH Transcription termination factor MTERF6, chloroplastic/mitochondrial OS=Arabidopsis thaliana OX=3702 GN=MTERF6 PE=2 SV=1	4.320372,2.120501	4.086693,2.351737	8.814,2.308968	1.013048,0.28215	1.956009,1.571955	7.526875,2.109523	2.593896,1.224476	0.7697	0.6018	1.5685	0.6508	0.2008	1.4553	0.6921
SV_COMDEL_1G009050	COMDEL	519	chr1	23362245	23362779	Csa9930_1G038310	chr1	23362319	23362482	90%coverage	GO:0016020 membrane;GO:0016021 integral component of membrane;GO:0022857 transmembrane transporter activity;	IPR000620 EamA domain;IPR030184 WAT1-related protein;	sp|Q9LI65|WTR24_ARATH WAT1-related protein At3g30340 OS=Arabidopsis thaliana OX=3702 GN=At3g30340 PE=2 SV=1	0.319138,0.127774	0.0,13.332112	0.039918,0.650183	0.0,0.442047	0.0,0.0	0.0,0.096304	0.0,0.730758	0.2261	-3.8412	-0.6662	-0.5281	0	-0.1326	-0.7914
SV_COMDEL_1G009050	COMDEL	519	chr1	23362245	23362779	Csa9930_1G038310	chr1	23362649	23362711	90%coverage	GO:0016020 membrane;GO:0016021 integral component of membrane;GO:0022857 transmembrane transporter activity;	IPR000620 EamA domain;IPR030184 WAT1-related protein;	sp|Q9LI65|WTR24_ARATH WAT1-related protein At3g30340 OS=Arabidopsis thaliana OX=3702 GN=At3g30340 PE=2 SV=1	0.319138,0.127774	0.0,13.332112	0.039918,0.650183	0.0,0.442047	0.0,0.0	0.0,0.096304	0.0,0.730758	0.2261	-3.8412	-0.6662	-0.5281	0	-0.1326	-0.7914
SV_INS_1G019720	INS	3400	chr1	24103537	24103537	Csa9930_1G039210	chr1	24102982	24103663	90%coverage	GO:0003676 nucleic acid binding;GO:0006139 nucleobase-containing compound metabolic process;GO:0008408 3'-5' exonuclease activity;	IPR002562 3'-5' exonuclease domain;IPR012337 Ribonuclease H-like superfamily;IPR036397 Ribonuclease H superfamily;	sp|Q8N9H8|MUT7_HUMAN Exonuclease mut-7 homolog OS=Homo sapiens OX=9606 GN=EXD3 PE=2 SV=3	7.051313,4.961464	4.646149,4.230456	5.958325,3.006993	2.039995,7.236843	4.04807,4.034408	7.473905,0.397585	3.561395,2.918631	0.4336	0.1103	0.7962	-1.438	0.0039	2.6001	0.2191
SV_intraTRANS_1G001330	intraTRANS	54023	chr1	27009964	27064266	Csa9930_1G042980	chr1	27011813	27012211	90%coverage	GO:0005507 copper ion binding;GO:0055114 oxidation-reduction process;GO:0005576 extracellular region;GO:0016491 oxidoreductase activity;	IPR001117 Multicopper oxidase, type 1;IPR002355 Multicopper oxidase, copper-binding site;IPR008972 Cupredoxin;IPR011706 Multicopper oxidase, type 2;IPR011707 Multicopper oxidase, type 3;IPR017760 L-ascorbate oxidase, plants;IPR033138 Multicopper oxidases, conserved site;IPR034259 Ascorbate oxidase, first cupredoxin domain;IPR034267 Ascorbate oxidase, third cupredoxin domain;	sp|P14133|ASO_CUCSA L-ascorbate oxidase OS=Cucumis sativus OX=3659 PE=1 SV=1	1.173459,0.0	0.543465,0.0	21.153172,0.354971	0.0,0.0	0.210075,0.626401	0.068469,1.93514	0.108238,2.626194	1.12	0.6262	4.0312	0	-0.4266	-1.4579	-1.7102
SV_intraTRANS_1G001330	intraTRANS	54023	chr1	27009964	27064266	Csa9930_1G042980	chr1	27012313	27012525	90%coverage	GO:0005507 copper ion binding;GO:0055114 oxidation-reduction process;GO:0005576 extracellular region;GO:0016491 oxidoreductase activity;	IPR001117 Multicopper oxidase, type 1;IPR002355 Multicopper oxidase, copper-binding site;IPR008972 Cupredoxin;IPR011706 Multicopper oxidase, type 2;IPR011707 Multicopper oxidase, type 3;IPR017760 L-ascorbate oxidase, plants;IPR033138 Multicopper oxidases, conserved site;IPR034259 Ascorbate oxidase, first cupredoxin domain;IPR034267 Ascorbate oxidase, third cupredoxin domain;	sp|P14133|ASO_CUCSA L-ascorbate oxidase OS=Cucumis sativus OX=3659 PE=1 SV=1	1.173459,0.0	0.543465,0.0	21.153172,0.354971	0.0,0.0	0.210075,0.626401	0.068469,1.93514	0.108238,2.626194	1.12	0.6262	4.0312	0	-0.4266	-1.4579	-1.7102
SV_intraTRANS_1G001330	intraTRANS	54023	chr1	27009964	27064266	Csa9930_1G042980	chr1	27013261	27013446	90%coverage	GO:0005507 copper ion binding;GO:0055114 oxidation-reduction process;GO:0005576 extracellular region;GO:0016491 oxidoreductase activity;	IPR001117 Multicopper oxidase, type 1;IPR002355 Multicopper oxidase, copper-binding site;IPR008972 Cupredoxin;IPR011706 Multicopper oxidase, type 2;IPR011707 Multicopper oxidase, type 3;IPR017760 L-ascorbate oxidase, plants;IPR033138 Multicopper oxidases, conserved site;IPR034259 Ascorbate oxidase, first cupredoxin domain;IPR034267 Ascorbate oxidase, third cupredoxin domain;	sp|P14133|ASO_CUCSA L-ascorbate oxidase OS=Cucumis sativus OX=3659 PE=1 SV=1	1.173459,0.0	0.543465,0.0	21.153172,0.354971	0.0,0.0	0.210075,0.626401	0.068469,1.93514	0.108238,2.626194	1.12	0.6262	4.0312	0	-0.4266	-1.4579	-1.7102
SV_intraTRANS_1G001330	intraTRANS	54023	chr1	27009964	27064266	Csa9930_1G042980	chr1	27013744	27014934	90%coverage	GO:0005507 copper ion binding;GO:0055114 oxidation-reduction process;GO:0005576 extracellular region;GO:0016491 oxidoreductase activity;	IPR001117 Multicopper oxidase, type 1;IPR002355 Multicopper oxidase, copper-binding site;IPR008972 Cupredoxin;IPR011706 Multicopper oxidase, type 2;IPR011707 Multicopper oxidase, type 3;IPR017760 L-ascorbate oxidase, plants;IPR033138 Multicopper oxidases, conserved site;IPR034259 Ascorbate oxidase, first cupredoxin domain;IPR034267 Ascorbate oxidase, third cupredoxin domain;	sp|P14133|ASO_CUCSA L-ascorbate oxidase OS=Cucumis sativus OX=3659 PE=1 SV=1	1.173459,0.0	0.543465,0.0	21.153172,0.354971	0.0,0.0	0.210075,0.626401	0.068469,1.93514	0.108238,2.626194	1.12	0.6262	4.0312	0	-0.4266	-1.4579	-1.7102
SV_intraTRANS_1G001330	intraTRANS	54023	chr1	27009964	27064266	Csa9930_1G042990	chr1	27020383	27021201	90%coverage	GO:0005507 copper ion binding;GO:0016491 oxidoreductase activity;GO:0055114 oxidation-reduction process;GO:0005576 extracellular region;	IPR001117 Multicopper oxidase, type 1;IPR008972 Cupredoxin;IPR011706 Multicopper oxidase, type 2;IPR011707 Multicopper oxidase, type 3;IPR017760 L-ascorbate oxidase, plants;IPR034259 Ascorbate oxidase, first cupredoxin domain;	sp|P14133|ASO_CUCSA L-ascorbate oxidase OS=Cucumis sativus OX=3659 PE=1 SV=1	0.2161,23.923176	1.075323,853.182495	272.990601,182.47377	0.069837,57.304466	0.305108,872.759033	0.167201,3642.812744	7.403347,10618.672852	-4.3572	-8.6851	0.5786	-5.7681	-9.3869	-11.6082	-10.3035
SV_intraTRANS_1G001330	intraTRANS	54023	chr1	27009964	27064266	Csa9930_1G042990	chr1	27021325	27021522	90%coverage	GO:0005507 copper ion binding;GO:0016491 oxidoreductase activity;GO:0055114 oxidation-reduction process;GO:0005576 extracellular region;	IPR001117 Multicopper oxidase, type 1;IPR008972 Cupredoxin;IPR011706 Multicopper oxidase, type 2;IPR011707 Multicopper oxidase, type 3;IPR017760 L-ascorbate oxidase, plants;IPR034259 Ascorbate oxidase, first cupredoxin domain;	sp|P14133|ASO_CUCSA L-ascorbate oxidase OS=Cucumis sativus OX=3659 PE=1 SV=1	0.2161,23.923176	1.075323,853.182495	272.990601,182.47377	0.069837,57.304466	0.305108,872.759033	0.167201,3642.812744	7.403347,10618.672852	-4.3572	-8.6851	0.5786	-5.7681	-9.3869	-11.6082	-10.3035
SV_intraTRANS_1G001330	intraTRANS	54023	chr1	27009964	27064266	Csa9930_1G042990	chr1	27023211	27023423	90%coverage	GO:0005507 copper ion binding;GO:0016491 oxidoreductase activity;GO:0055114 oxidation-reduction process;GO:0005576 extracellular region;	IPR001117 Multicopper oxidase, type 1;IPR008972 Cupredoxin;IPR011706 Multicopper oxidase, type 2;IPR011707 Multicopper oxidase, type 3;IPR017760 L-ascorbate oxidase, plants;IPR034259 Ascorbate oxidase, first cupredoxin domain;	sp|P14133|ASO_CUCSA L-ascorbate oxidase OS=Cucumis sativus OX=3659 PE=1 SV=1	0.2161,23.923176	1.075323,853.182495	272.990601,182.47377	0.069837,57.304466	0.305108,872.759033	0.167201,3642.812744	7.403347,10618.672852	-4.3572	-8.6851	0.5786	-5.7681	-9.3869	-11.6082	-10.3035
SV_intraTRANS_1G001330	intraTRANS	54023	chr1	27009964	27064266	Csa9930_1G042990	chr1	27023518	27023916	90%coverage	GO:0005507 copper ion binding;GO:0016491 oxidoreductase activity;GO:0055114 oxidation-reduction process;GO:0005576 extracellular region;	IPR001117 Multicopper oxidase, type 1;IPR008972 Cupredoxin;IPR011706 Multicopper oxidase, type 2;IPR011707 Multicopper oxidase, type 3;IPR017760 L-ascorbate oxidase, plants;IPR034259 Ascorbate oxidase, first cupredoxin domain;	sp|P14133|ASO_CUCSA L-ascorbate oxidase OS=Cucumis sativus OX=3659 PE=1 SV=1	0.2161,23.923176	1.075323,853.182495	272.990601,182.47377	0.069837,57.304466	0.305108,872.759033	0.167201,3642.812744	7.403347,10618.672852	-4.3572	-8.6851	0.5786	-5.7681	-9.3869	-11.6082	-10.3035
SV_intraTRANS_1G001330	intraTRANS	54023	chr1	27009964	27064266	Csa9930_1G043000	chr1	27047524	27048486	90%coverage	GO:0005507 copper ion binding;GO:0005576 extracellular region;GO:0016491 oxidoreductase activity;GO:0055114 oxidation-reduction process;	IPR001117 Multicopper oxidase, type 1;IPR002355 Multicopper oxidase, copper-binding site;IPR008972 Cupredoxin;IPR011706 Multicopper oxidase, type 2;IPR011707 Multicopper oxidase, type 3;IPR017760 L-ascorbate oxidase, plants;IPR033138 Multicopper oxidases, conserved site;IPR034259 Ascorbate oxidase, first cupredoxin domain;IPR034267 Ascorbate oxidase, third cupredoxin domain;	sp|P14133|ASO_CUCSA L-ascorbate oxidase OS=Cucumis sativus OX=3659 PE=1 SV=1	1251.626343,23.923176	5666.577637,853.182495	2045.705444,182.47377	2665.092285,57.304466	3602.450684,872.759033	3856.917725,3642.812744	1147.767212,10618.672852	5.6513	2.7301	3.4797	5.515	2.0441	0.0824	-3.2086
SV_intraTRANS_1G001330	intraTRANS	54023	chr1	27009964	27064266	Csa9930_1G043000	chr1	27051435	27051626	90%coverage	GO:0005507 copper ion binding;GO:0005576 extracellular region;GO:0016491 oxidoreductase activity;GO:0055114 oxidation-reduction process;	IPR001117 Multicopper oxidase, type 1;IPR002355 Multicopper oxidase, copper-binding site;IPR008972 Cupredoxin;IPR011706 Multicopper oxidase, type 2;IPR011707 Multicopper oxidase, type 3;IPR017760 L-ascorbate oxidase, plants;IPR033138 Multicopper oxidases, conserved site;IPR034259 Ascorbate oxidase, first cupredoxin domain;IPR034267 Ascorbate oxidase, third cupredoxin domain;	sp|P14133|ASO_CUCSA L-ascorbate oxidase OS=Cucumis sativus OX=3659 PE=1 SV=1	1251.626343,23.923176	5666.577637,853.182495	2045.705444,182.47377	2665.092285,57.304466	3602.450684,872.759033	3856.917725,3642.812744	1147.767212,10618.672852	5.6513	2.7301	3.4797	5.515	2.0441	0.0824	-3.2086
SV_intraTRANS_1G001330	intraTRANS	54023	chr1	27009964	27064266	Csa9930_1G043000	chr1	27053416	27053628	90%coverage	GO:0005507 copper ion binding;GO:0005576 extracellular region;GO:0016491 oxidoreductase activity;GO:0055114 oxidation-reduction process;	IPR001117 Multicopper oxidase, type 1;IPR002355 Multicopper oxidase, copper-binding site;IPR008972 Cupredoxin;IPR011706 Multicopper oxidase, type 2;IPR011707 Multicopper oxidase, type 3;IPR017760 L-ascorbate oxidase, plants;IPR033138 Multicopper oxidases, conserved site;IPR034259 Ascorbate oxidase, first cupredoxin domain;IPR034267 Ascorbate oxidase, third cupredoxin domain;	sp|P14133|ASO_CUCSA L-ascorbate oxidase OS=Cucumis sativus OX=3659 PE=1 SV=1	1251.626343,23.923176	5666.577637,853.182495	2045.705444,182.47377	2665.092285,57.304466	3602.450684,872.759033	3856.917725,3642.812744	1147.767212,10618.672852	5.6513	2.7301	3.4797	5.515	2.0441	0.0824	-3.2086
SV_intraTRANS_1G001330	intraTRANS	54023	chr1	27009964	27064266	Csa9930_1G043000	chr1	27053709	27054104	90%coverage	GO:0005507 copper ion binding;GO:0005576 extracellular region;GO:0016491 oxidoreductase activity;GO:0055114 oxidation-reduction process;	IPR001117 Multicopper oxidase, type 1;IPR002355 Multicopper oxidase, copper-binding site;IPR008972 Cupredoxin;IPR011706 Multicopper oxidase, type 2;IPR011707 Multicopper oxidase, type 3;IPR017760 L-ascorbate oxidase, plants;IPR033138 Multicopper oxidases, conserved site;IPR034259 Ascorbate oxidase, first cupredoxin domain;IPR034267 Ascorbate oxidase, third cupredoxin domain;	sp|P14133|ASO_CUCSA L-ascorbate oxidase OS=Cucumis sativus OX=3659 PE=1 SV=1	1251.626343,23.923176	5666.577637,853.182495	2045.705444,182.47377	2665.092285,57.304466	3602.450684,872.759033	3856.917725,3642.812744	1147.767212,10618.672852	5.6513	2.7301	3.4797	5.515	2.0441	0.0824	-3.2086
SV_COMDEL_1G010520	COMDEL	21202	chr1	27017674	27038887	Csa9930_1G042990	chr1	27020383	27021201	90%coverage	GO:0005507 copper ion binding;GO:0016491 oxidoreductase activity;GO:0055114 oxidation-reduction process;GO:0005576 extracellular region;	IPR001117 Multicopper oxidase, type 1;IPR008972 Cupredoxin;IPR011706 Multicopper oxidase, type 2;IPR011707 Multicopper oxidase, type 3;IPR017760 L-ascorbate oxidase, plants;IPR034259 Ascorbate oxidase, first cupredoxin domain;	sp|P14133|ASO_CUCSA L-ascorbate oxidase OS=Cucumis sativus OX=3659 PE=1 SV=1	0.2161,23.923176	1.075323,853.182495	272.990601,182.47377	0.069837,57.304466	0.305108,872.759033	0.167201,3642.812744	7.403347,10618.672852	-4.3572	-8.6851	0.5786	-5.7681	-9.3869	-11.6082	-10.3035
SV_COMDEL_1G010520	COMDEL	21202	chr1	27017674	27038887	Csa9930_1G042990	chr1	27021325	27021522	90%coverage	GO:0005507 copper ion binding;GO:0016491 oxidoreductase activity;GO:0055114 oxidation-reduction process;GO:0005576 extracellular region;	IPR001117 Multicopper oxidase, type 1;IPR008972 Cupredoxin;IPR011706 Multicopper oxidase, type 2;IPR011707 Multicopper oxidase, type 3;IPR017760 L-ascorbate oxidase, plants;IPR034259 Ascorbate oxidase, first cupredoxin domain;	sp|P14133|ASO_CUCSA L-ascorbate oxidase OS=Cucumis sativus OX=3659 PE=1 SV=1	0.2161,23.923176	1.075323,853.182495	272.990601,182.47377	0.069837,57.304466	0.305108,872.759033	0.167201,3642.812744	7.403347,10618.672852	-4.3572	-8.6851	0.5786	-5.7681	-9.3869	-11.6082	-10.3035
SV_COMDEL_1G010520	COMDEL	21202	chr1	27017674	27038887	Csa9930_1G042990	chr1	27023211	27023423	90%coverage	GO:0005507 copper ion binding;GO:0016491 oxidoreductase activity;GO:0055114 oxidation-reduction process;GO:0005576 extracellular region;	IPR001117 Multicopper oxidase, type 1;IPR008972 Cupredoxin;IPR011706 Multicopper oxidase, type 2;IPR011707 Multicopper oxidase, type 3;IPR017760 L-ascorbate oxidase, plants;IPR034259 Ascorbate oxidase, first cupredoxin domain;	sp|P14133|ASO_CUCSA L-ascorbate oxidase OS=Cucumis sativus OX=3659 PE=1 SV=1	0.2161,23.923176	1.075323,853.182495	272.990601,182.47377	0.069837,57.304466	0.305108,872.759033	0.167201,3642.812744	7.403347,10618.672852	-4.3572	-8.6851	0.5786	-5.7681	-9.3869	-11.6082	-10.3035
SV_COMDEL_1G010520	COMDEL	21202	chr1	27017674	27038887	Csa9930_1G042990	chr1	27023518	27023916	90%coverage	GO:0005507 copper ion binding;GO:0016491 oxidoreductase activity;GO:0055114 oxidation-reduction process;GO:0005576 extracellular region;	IPR001117 Multicopper oxidase, type 1;IPR008972 Cupredoxin;IPR011706 Multicopper oxidase, type 2;IPR011707 Multicopper oxidase, type 3;IPR017760 L-ascorbate oxidase, plants;IPR034259 Ascorbate oxidase, first cupredoxin domain;	sp|P14133|ASO_CUCSA L-ascorbate oxidase OS=Cucumis sativus OX=3659 PE=1 SV=1	0.2161,23.923176	1.075323,853.182495	272.990601,182.47377	0.069837,57.304466	0.305108,872.759033	0.167201,3642.812744	7.403347,10618.672852	-4.3572	-8.6851	0.5786	-5.7681	-9.3869	-11.6082	-10.3035
SV_DEL_1G025820	DEL	1119	chr1	27586310	27587429	Csa9930_1G043480	chr1	27585992	27587968	90%coverage	-	-	sp|Q9M1G9|EXTN2_ARATH Extensin-2 OS=Arabidopsis thaliana OX=3702 GN=EXT2 PE=2 SV=1	0.513146,6.730529	0.0,0.048274	0.0,0.052247	0.007636,0.20066	0.0,0.0	0.0,0.0	0.0,2.62551	-2.353	-0.068	-0.0735	-0.2529	0	0	-1.8582
SV_INS_1G024250	INS	460.38	chr1	29112307	29112307	Csa9930_1G044920	chr1	29111950	29112321	90%coverage	-	-	-	0.0,2.061781	0.0,0.962482	0.0,0.0	0.0,0.0	0.0,0.273881	0.0,0.0	0.0,0.0	-1.6144	-0.9727	0	0	-0.3492	0	0
SV_interTRANS_1G002290	interTRANS	32369	chr1	29996076	30028686	Csa9930_1G045590	chr1	30011385	30011483	90%coverage	-	-	-	20.141142,3.481433	11.19393,3.102969	10.442732,5.48628	8.325071,3.984575	12.637065,7.050372	13.739054,13.633166	38.398548,5.876784	2.238	1.5714	0.819	0.9036	0.7604	0.0104	2.5183
SV_interTRANS_1G002290	interTRANS	32369	chr1	29996076	30028686	Csa9930_1G045590	chr1	30011583	30011834	90%coverage	-	-	-	20.141142,3.481433	11.19393,3.102969	10.442732,5.48628	8.325071,3.984575	12.637065,7.050372	13.739054,13.633166	38.398548,5.876784	2.238	1.5714	0.819	0.9036	0.7604	0.0104	2.5183
SV_interTRANS_1G002290	interTRANS	32369	chr1	29996076	30028686	Csa9930_1G045600	chr1	30016408	30016527	90%coverage	-	IPR007877 Protein of unknown function DUF707;	-	24.739273,11.769101	12.704476,11.216243	10.979282,6.776991	11.413822,14.396993	10.282632,15.76472	16.120808,4.705335	10.1781,4.318239	1.0113	0.1658	0.6233	-0.3107	-0.5713	1.5854	1.0717
SV_interTRANS_1G002290	interTRANS	32369	chr1	29996076	30028686	Csa9930_1G045600	chr1	30021105	30021143	90%coverage	-	IPR007877 Protein of unknown function DUF707;	-	24.739273,11.769101	12.704476,11.216243	10.979282,6.776991	11.413822,14.396993	10.282632,15.76472	16.120808,4.705335	10.1781,4.318239	1.0113	0.1658	0.6233	-0.3107	-0.5713	1.5854	1.0717
SV_interTRANS_1G002290	interTRANS	32369	chr1	29996076	30028686	Csa9930_1G045600	chr1	30021715	30021804	90%coverage	-	IPR007877 Protein of unknown function DUF707;	-	24.739273,11.769101	12.704476,11.216243	10.979282,6.776991	11.413822,14.396993	10.282632,15.76472	16.120808,4.705335	10.1781,4.318239	1.0113	0.1658	0.6233	-0.3107	-0.5713	1.5854	1.0717
SV_interTRANS_1G002290	interTRANS	32369	chr1	29996076	30028686	Csa9930_1G045600	chr1	30021913	30021966	90%coverage	-	IPR007877 Protein of unknown function DUF707;	-	24.739273,11.769101	12.704476,11.216243	10.979282,6.776991	11.413822,14.396993	10.282632,15.76472	16.120808,4.705335	10.1781,4.318239	1.0113	0.1658	0.6233	-0.3107	-0.5713	1.5854	1.0717
SV_interTRANS_1G002290	interTRANS	32369	chr1	29996076	30028686	Csa9930_1G045600	chr1	30022204	30022270	90%coverage	-	IPR007877 Protein of unknown function DUF707;	-	24.739273,11.769101	12.704476,11.216243	10.979282,6.776991	11.413822,14.396993	10.282632,15.76472	16.120808,4.705335	10.1781,4.318239	1.0113	0.1658	0.6233	-0.3107	-0.5713	1.5854	1.0717
SV_interTRANS_1G002290	interTRANS	32369	chr1	29996076	30028686	Csa9930_1G045600	chr1	30022367	30022435	90%coverage	-	IPR007877 Protein of unknown function DUF707;	-	24.739273,11.769101	12.704476,11.216243	10.979282,6.776991	11.413822,14.396993	10.282632,15.76472	16.120808,4.705335	10.1781,4.318239	1.0113	0.1658	0.6233	-0.3107	-0.5713	1.5854	1.0717
SV_interTRANS_1G002290	interTRANS	32369	chr1	29996076	30028686	Csa9930_1G045600	chr1	30023017	30023133	90%coverage	-	IPR007877 Protein of unknown function DUF707;	-	24.739273,11.769101	12.704476,11.216243	10.979282,6.776991	11.413822,14.396993	10.282632,15.76472	16.120808,4.705335	10.1781,4.318239	1.0113	0.1658	0.6233	-0.3107	-0.5713	1.5854	1.0717
SV_interTRANS_1G002290	interTRANS	32369	chr1	29996076	30028686	Csa9930_1G045600	chr1	30023272	30023373	90%coverage	-	IPR007877 Protein of unknown function DUF707;	-	24.739273,11.769101	12.704476,11.216243	10.979282,6.776991	11.413822,14.396993	10.282632,15.76472	16.120808,4.705335	10.1781,4.318239	1.0113	0.1658	0.6233	-0.3107	-0.5713	1.5854	1.0717
SV_interTRANS_1G002290	interTRANS	32369	chr1	29996076	30028686	Csa9930_1G045600	chr1	30023472	30023590	90%coverage	-	IPR007877 Protein of unknown function DUF707;	-	24.739273,11.769101	12.704476,11.216243	10.979282,6.776991	11.413822,14.396993	10.282632,15.76472	16.120808,4.705335	10.1781,4.318239	1.0113	0.1658	0.6233	-0.3107	-0.5713	1.5854	1.0717
SV_interTRANS_1G002290	interTRANS	32369	chr1	29996076	30028686	Csa9930_1G045600	chr1	30023683	30023766	90%coverage	-	IPR007877 Protein of unknown function DUF707;	-	24.739273,11.769101	12.704476,11.216243	10.979282,6.776991	11.413822,14.396993	10.282632,15.76472	16.120808,4.705335	10.1781,4.318239	1.0113	0.1658	0.6233	-0.3107	-0.5713	1.5854	1.0717
SV_interTRANS_1G002290	interTRANS	32369	chr1	29996076	30028686	Csa9930_1G045600	chr1	30024300	30024407	90%coverage	-	IPR007877 Protein of unknown function DUF707;	-	24.739273,11.769101	12.704476,11.216243	10.979282,6.776991	11.413822,14.396993	10.282632,15.76472	16.120808,4.705335	10.1781,4.318239	1.0113	0.1658	0.6233	-0.3107	-0.5713	1.5854	1.0717
SV_interTRANS_1G002290	interTRANS	32369	chr1	29996076	30028686	Csa9930_1G045600	chr1	30024529	30024585	90%coverage	-	IPR007877 Protein of unknown function DUF707;	-	24.739273,11.769101	12.704476,11.216243	10.979282,6.776991	11.413822,14.396993	10.282632,15.76472	16.120808,4.705335	10.1781,4.318239	1.0113	0.1658	0.6233	-0.3107	-0.5713	1.5854	1.0717
SV_interTRANS_1G002290	interTRANS	32369	chr1	29996076	30028686	Csa9930_1G045600	chr1	30025031	30025153	90%coverage	-	IPR007877 Protein of unknown function DUF707;	-	24.739273,11.769101	12.704476,11.216243	10.979282,6.776991	11.413822,14.396993	10.282632,15.76472	16.120808,4.705335	10.1781,4.318239	1.0113	0.1658	0.6233	-0.3107	-0.5713	1.5854	1.0717
SV_interTRANS_1G002290	interTRANS	32369	chr1	29996076	30028686	Csa9930_1G045600	chr1	30025432	30025449	90%coverage	-	IPR007877 Protein of unknown function DUF707;	-	24.739273,11.769101	12.704476,11.216243	10.979282,6.776991	11.413822,14.396993	10.282632,15.76472	16.120808,4.705335	10.1781,4.318239	1.0113	0.1658	0.6233	-0.3107	-0.5713	1.5854	1.0717
SV_INV_1G000300	INV	7886	chr1	30297259	30307790	Csa9930_1G045850	chr1	30299972	30300034	90%coverage	GO:0004553 hydrolase activity, hydrolyzing O-glycosyl compounds;GO:0005975 carbohydrate metabolic process;	IPR001764 Glycoside hydrolase, family 3, N-terminal;IPR002772 Glycoside hydrolase family 3 C-terminal domain;IPR017853 Glycoside hydrolase superfamily;IPR036881 Glycoside hydrolase family 3 C-terminal domain superfamily;IPR036962 Glycoside hydrolase, family 3, N-terminal domain superfamily;	sp|A7LXU3|BGH3B_BACO1 Beta-glucosidase BoGH3B OS=Bacteroides ovatus (strain ATCC 8483 / DSM 1896 / JCM 5824 / NCTC 11153) OX=411476 GN=BACOVA_02659 PE=1 SV=1	0.557877,0.0	0.0,0.0	0.0,0.0	5.166348,0.0	0.0,0.0	0.0,0.0	0.0,0.0	0.6396	0	0	2.6244	0	0	0
SV_INV_1G000300	INV	7886	chr1	30297259	30307790	Csa9930_1G045850	chr1	30300253	30300321	90%coverage	GO:0004553 hydrolase activity, hydrolyzing O-glycosyl compounds;GO:0005975 carbohydrate metabolic process;	IPR001764 Glycoside hydrolase, family 3, N-terminal;IPR002772 Glycoside hydrolase family 3 C-terminal domain;IPR017853 Glycoside hydrolase superfamily;IPR036881 Glycoside hydrolase family 3 C-terminal domain superfamily;IPR036962 Glycoside hydrolase, family 3, N-terminal domain superfamily;	sp|A7LXU3|BGH3B_BACO1 Beta-glucosidase BoGH3B OS=Bacteroides ovatus (strain ATCC 8483 / DSM 1896 / JCM 5824 / NCTC 11153) OX=411476 GN=BACOVA_02659 PE=1 SV=1	0.557877,0.0	0.0,0.0	0.0,0.0	5.166348,0.0	0.0,0.0	0.0,0.0	0.0,0.0	0.6396	0	0	2.6244	0	0	0
SV_INV_1G000300	INV	7886	chr1	30297259	30307790	Csa9930_1G045850	chr1	30300406	30300477	90%coverage	GO:0004553 hydrolase activity, hydrolyzing O-glycosyl compounds;GO:0005975 carbohydrate metabolic process;	IPR001764 Glycoside hydrolase, family 3, N-terminal;IPR002772 Glycoside hydrolase family 3 C-terminal domain;IPR017853 Glycoside hydrolase superfamily;IPR036881 Glycoside hydrolase family 3 C-terminal domain superfamily;IPR036962 Glycoside hydrolase, family 3, N-terminal domain superfamily;	sp|A7LXU3|BGH3B_BACO1 Beta-glucosidase BoGH3B OS=Bacteroides ovatus (strain ATCC 8483 / DSM 1896 / JCM 5824 / NCTC 11153) OX=411476 GN=BACOVA_02659 PE=1 SV=1	0.557877,0.0	0.0,0.0	0.0,0.0	5.166348,0.0	0.0,0.0	0.0,0.0	0.0,0.0	0.6396	0	0	2.6244	0	0	0
SV_INV_1G000300	INV	7886	chr1	30297259	30307790	Csa9930_1G045860	chr1	30303402	30303621	90%coverage	GO:0004553 hydrolase activity, hydrolyzing O-glycosyl compounds;GO:0005975 carbohydrate metabolic process;	IPR001764 Glycoside hydrolase, family 3, N-terminal;IPR002772 Glycoside hydrolase family 3 C-terminal domain;IPR017853 Glycoside hydrolase superfamily;IPR036881 Glycoside hydrolase family 3 C-terminal domain superfamily;IPR036962 Glycoside hydrolase, family 3, N-terminal domain superfamily;	sp|A7LXU3|BGH3B_BACO1 Beta-glucosidase BoGH3B OS=Bacteroides ovatus (strain ATCC 8483 / DSM 1896 / JCM 5824 / NCTC 11153) OX=411476 GN=BACOVA_02659 PE=1 SV=1	1.233944,0.0	0.0,0.069222	0.0,0.0	6.098876,0.186578	0.0,0.0	0.0,0.0	0.0,0.0	1.1596	-0.0966	0	2.5808	0	0	0
SV_INV_1G000300	INV	7886	chr1	30297259	30307790	Csa9930_1G045860	chr1	30303755	30303959	90%coverage	GO:0004553 hydrolase activity, hydrolyzing O-glycosyl compounds;GO:0005975 carbohydrate metabolic process;	IPR001764 Glycoside hydrolase, family 3, N-terminal;IPR002772 Glycoside hydrolase family 3 C-terminal domain;IPR017853 Glycoside hydrolase superfamily;IPR036881 Glycoside hydrolase family 3 C-terminal domain superfamily;IPR036962 Glycoside hydrolase, family 3, N-terminal domain superfamily;	sp|A7LXU3|BGH3B_BACO1 Beta-glucosidase BoGH3B OS=Bacteroides ovatus (strain ATCC 8483 / DSM 1896 / JCM 5824 / NCTC 11153) OX=411476 GN=BACOVA_02659 PE=1 SV=1	1.233944,0.0	0.0,0.069222	0.0,0.0	6.098876,0.186578	0.0,0.0	0.0,0.0	0.0,0.0	1.1596	-0.0966	0	2.5808	0	0	0
SV_INV_1G000300	INV	7886	chr1	30297259	30307790	Csa9930_1G045860	chr1	30304066	30304156	90%coverage	GO:0004553 hydrolase activity, hydrolyzing O-glycosyl compounds;GO:0005975 carbohydrate metabolic process;	IPR001764 Glycoside hydrolase, family 3, N-terminal;IPR002772 Glycoside hydrolase family 3 C-terminal domain;IPR017853 Glycoside hydrolase superfamily;IPR036881 Glycoside hydrolase family 3 C-terminal domain superfamily;IPR036962 Glycoside hydrolase, family 3, N-terminal domain superfamily;	sp|A7LXU3|BGH3B_BACO1 Beta-glucosidase BoGH3B OS=Bacteroides ovatus (strain ATCC 8483 / DSM 1896 / JCM 5824 / NCTC 11153) OX=411476 GN=BACOVA_02659 PE=1 SV=1	1.233944,0.0	0.0,0.069222	0.0,0.0	6.098876,0.186578	0.0,0.0	0.0,0.0	0.0,0.0	1.1596	-0.0966	0	2.5808	0	0	0
SV_INV_1G000300	INV	7886	chr1	30297259	30307790	Csa9930_1G045860	chr1	30304505	30304650	90%coverage	GO:0004553 hydrolase activity, hydrolyzing O-glycosyl compounds;GO:0005975 carbohydrate metabolic process;	IPR001764 Glycoside hydrolase, family 3, N-terminal;IPR002772 Glycoside hydrolase family 3 C-terminal domain;IPR017853 Glycoside hydrolase superfamily;IPR036881 Glycoside hydrolase family 3 C-terminal domain superfamily;IPR036962 Glycoside hydrolase, family 3, N-terminal domain superfamily;	sp|A7LXU3|BGH3B_BACO1 Beta-glucosidase BoGH3B OS=Bacteroides ovatus (strain ATCC 8483 / DSM 1896 / JCM 5824 / NCTC 11153) OX=411476 GN=BACOVA_02659 PE=1 SV=1	1.233944,0.0	0.0,0.069222	0.0,0.0	6.098876,0.186578	0.0,0.0	0.0,0.0	0.0,0.0	1.1596	-0.0966	0	2.5808	0	0	0
SV_INV_1G000300	INV	7886	chr1	30297259	30307790	Csa9930_1G045860	chr1	30304811	30305054	90%coverage	GO:0004553 hydrolase activity, hydrolyzing O-glycosyl compounds;GO:0005975 carbohydrate metabolic process;	IPR001764 Glycoside hydrolase, family 3, N-terminal;IPR002772 Glycoside hydrolase family 3 C-terminal domain;IPR017853 Glycoside hydrolase superfamily;IPR036881 Glycoside hydrolase family 3 C-terminal domain superfamily;IPR036962 Glycoside hydrolase, family 3, N-terminal domain superfamily;	sp|A7LXU3|BGH3B_BACO1 Beta-glucosidase BoGH3B OS=Bacteroides ovatus (strain ATCC 8483 / DSM 1896 / JCM 5824 / NCTC 11153) OX=411476 GN=BACOVA_02659 PE=1 SV=1	1.233944,0.0	0.0,0.069222	0.0,0.0	6.098876,0.186578	0.0,0.0	0.0,0.0	0.0,0.0	1.1596	-0.0966	0	2.5808	0	0	0
SV_INV_1G000300	INV	7886	chr1	30297259	30307790	Csa9930_1G045860	chr1	30305180	30305284	90%coverage	GO:0004553 hydrolase activity, hydrolyzing O-glycosyl compounds;GO:0005975 carbohydrate metabolic process;	IPR001764 Glycoside hydrolase, family 3, N-terminal;IPR002772 Glycoside hydrolase family 3 C-terminal domain;IPR017853 Glycoside hydrolase superfamily;IPR036881 Glycoside hydrolase family 3 C-terminal domain superfamily;IPR036962 Glycoside hydrolase, family 3, N-terminal domain superfamily;	sp|A7LXU3|BGH3B_BACO1 Beta-glucosidase BoGH3B OS=Bacteroides ovatus (strain ATCC 8483 / DSM 1896 / JCM 5824 / NCTC 11153) OX=411476 GN=BACOVA_02659 PE=1 SV=1	1.233944,0.0	0.0,0.069222	0.0,0.0	6.098876,0.186578	0.0,0.0	0.0,0.0	0.0,0.0	1.1596	-0.0966	0	2.5808	0	0	0
SV_INV_1G000300	INV	7886	chr1	30297259	30307790	Csa9930_1G045860	chr1	30305368	30305550	90%coverage	GO:0004553 hydrolase activity, hydrolyzing O-glycosyl compounds;GO:0005975 carbohydrate metabolic process;	IPR001764 Glycoside hydrolase, family 3, N-terminal;IPR002772 Glycoside hydrolase family 3 C-terminal domain;IPR017853 Glycoside hydrolase superfamily;IPR036881 Glycoside hydrolase family 3 C-terminal domain superfamily;IPR036962 Glycoside hydrolase, family 3, N-terminal domain superfamily;	sp|A7LXU3|BGH3B_BACO1 Beta-glucosidase BoGH3B OS=Bacteroides ovatus (strain ATCC 8483 / DSM 1896 / JCM 5824 / NCTC 11153) OX=411476 GN=BACOVA_02659 PE=1 SV=1	1.233944,0.0	0.0,0.069222	0.0,0.0	6.098876,0.186578	0.0,0.0	0.0,0.0	0.0,0.0	1.1596	-0.0966	0	2.5808	0	0	0
SV_INV_1G000300	INV	7886	chr1	30297259	30307790	Csa9930_1G045860	chr1	30305789	30305993	90%coverage	GO:0004553 hydrolase activity, hydrolyzing O-glycosyl compounds;GO:0005975 carbohydrate metabolic process;	IPR001764 Glycoside hydrolase, family 3, N-terminal;IPR002772 Glycoside hydrolase family 3 C-terminal domain;IPR017853 Glycoside hydrolase superfamily;IPR036881 Glycoside hydrolase family 3 C-terminal domain superfamily;IPR036962 Glycoside hydrolase, family 3, N-terminal domain superfamily;	sp|A7LXU3|BGH3B_BACO1 Beta-glucosidase BoGH3B OS=Bacteroides ovatus (strain ATCC 8483 / DSM 1896 / JCM 5824 / NCTC 11153) OX=411476 GN=BACOVA_02659 PE=1 SV=1	1.233944,0.0	0.0,0.069222	0.0,0.0	6.098876,0.186578	0.0,0.0	0.0,0.0	0.0,0.0	1.1596	-0.0966	0	2.5808	0	0	0
SV_INV_1G000300	INV	7886	chr1	30297259	30307790	Csa9930_1G045860	chr1	30306106	30306590	90%coverage	GO:0004553 hydrolase activity, hydrolyzing O-glycosyl compounds;GO:0005975 carbohydrate metabolic process;	IPR001764 Glycoside hydrolase, family 3, N-terminal;IPR002772 Glycoside hydrolase family 3 C-terminal domain;IPR017853 Glycoside hydrolase superfamily;IPR036881 Glycoside hydrolase family 3 C-terminal domain superfamily;IPR036962 Glycoside hydrolase, family 3, N-terminal domain superfamily;	sp|A7LXU3|BGH3B_BACO1 Beta-glucosidase BoGH3B OS=Bacteroides ovatus (strain ATCC 8483 / DSM 1896 / JCM 5824 / NCTC 11153) OX=411476 GN=BACOVA_02659 PE=1 SV=1	1.233944,0.0	0.0,0.069222	0.0,0.0	6.098876,0.186578	0.0,0.0	0.0,0.0	0.0,0.0	1.1596	-0.0966	0	2.5808	0	0	0
SV_intraTRANS_1G001380	intraTRANS	2993	chr1	30297635	30300858	Csa9930_1G045850	chr1	30299972	30300034	90%coverage	GO:0004553 hydrolase activity, hydrolyzing O-glycosyl compounds;GO:0005975 carbohydrate metabolic process;	IPR001764 Glycoside hydrolase, family 3, N-terminal;IPR002772 Glycoside hydrolase family 3 C-terminal domain;IPR017853 Glycoside hydrolase superfamily;IPR036881 Glycoside hydrolase family 3 C-terminal domain superfamily;IPR036962 Glycoside hydrolase, family 3, N-terminal domain superfamily;	sp|A7LXU3|BGH3B_BACO1 Beta-glucosidase BoGH3B OS=Bacteroides ovatus (strain ATCC 8483 / DSM 1896 / JCM 5824 / NCTC 11153) OX=411476 GN=BACOVA_02659 PE=1 SV=1	0.557877,0.0	0.0,0.0	0.0,0.0	5.166348,0.0	0.0,0.0	0.0,0.0	0.0,0.0	0.6396	0	0	2.6244	0	0	0
SV_intraTRANS_1G001380	intraTRANS	2993	chr1	30297635	30300858	Csa9930_1G045850	chr1	30300253	30300321	90%coverage	GO:0004553 hydrolase activity, hydrolyzing O-glycosyl compounds;GO:0005975 carbohydrate metabolic process;	IPR001764 Glycoside hydrolase, family 3, N-terminal;IPR002772 Glycoside hydrolase family 3 C-terminal domain;IPR017853 Glycoside hydrolase superfamily;IPR036881 Glycoside hydrolase family 3 C-terminal domain superfamily;IPR036962 Glycoside hydrolase, family 3, N-terminal domain superfamily;	sp|A7LXU3|BGH3B_BACO1 Beta-glucosidase BoGH3B OS=Bacteroides ovatus (strain ATCC 8483 / DSM 1896 / JCM 5824 / NCTC 11153) OX=411476 GN=BACOVA_02659 PE=1 SV=1	0.557877,0.0	0.0,0.0	0.0,0.0	5.166348,0.0	0.0,0.0	0.0,0.0	0.0,0.0	0.6396	0	0	2.6244	0	0	0
SV_intraTRANS_1G001380	intraTRANS	2993	chr1	30297635	30300858	Csa9930_1G045850	chr1	30300406	30300477	90%coverage	GO:0004553 hydrolase activity, hydrolyzing O-glycosyl compounds;GO:0005975 carbohydrate metabolic process;	IPR001764 Glycoside hydrolase, family 3, N-terminal;IPR002772 Glycoside hydrolase family 3 C-terminal domain;IPR017853 Glycoside hydrolase superfamily;IPR036881 Glycoside hydrolase family 3 C-terminal domain superfamily;IPR036962 Glycoside hydrolase, family 3, N-terminal domain superfamily;	sp|A7LXU3|BGH3B_BACO1 Beta-glucosidase BoGH3B OS=Bacteroides ovatus (strain ATCC 8483 / DSM 1896 / JCM 5824 / NCTC 11153) OX=411476 GN=BACOVA_02659 PE=1 SV=1	0.557877,0.0	0.0,0.0	0.0,0.0	5.166348,0.0	0.0,0.0	0.0,0.0	0.0,0.0	0.6396	0	0	2.6244	0	0	0
SV_INV_1G000310	INV	10221	chr1	30297635	30307790	Csa9930_1G045850	chr1	30299972	30300034	90%coverage	GO:0004553 hydrolase activity, hydrolyzing O-glycosyl compounds;GO:0005975 carbohydrate metabolic process;	IPR001764 Glycoside hydrolase, family 3, N-terminal;IPR002772 Glycoside hydrolase family 3 C-terminal domain;IPR017853 Glycoside hydrolase superfamily;IPR036881 Glycoside hydrolase family 3 C-terminal domain superfamily;IPR036962 Glycoside hydrolase, family 3, N-terminal domain superfamily;	sp|A7LXU3|BGH3B_BACO1 Beta-glucosidase BoGH3B OS=Bacteroides ovatus (strain ATCC 8483 / DSM 1896 / JCM 5824 / NCTC 11153) OX=411476 GN=BACOVA_02659 PE=1 SV=1	0.557877,0.0	0.0,0.0	0.0,0.0	5.166348,0.0	0.0,0.0	0.0,0.0	0.0,0.0	0.6396	0	0	2.6244	0	0	0
SV_INV_1G000310	INV	10221	chr1	30297635	30307790	Csa9930_1G045850	chr1	30300253	30300321	90%coverage	GO:0004553 hydrolase activity, hydrolyzing O-glycosyl compounds;GO:0005975 carbohydrate metabolic process;	IPR001764 Glycoside hydrolase, family 3, N-terminal;IPR002772 Glycoside hydrolase family 3 C-terminal domain;IPR017853 Glycoside hydrolase superfamily;IPR036881 Glycoside hydrolase family 3 C-terminal domain superfamily;IPR036962 Glycoside hydrolase, family 3, N-terminal domain superfamily;	sp|A7LXU3|BGH3B_BACO1 Beta-glucosidase BoGH3B OS=Bacteroides ovatus (strain ATCC 8483 / DSM 1896 / JCM 5824 / NCTC 11153) OX=411476 GN=BACOVA_02659 PE=1 SV=1	0.557877,0.0	0.0,0.0	0.0,0.0	5.166348,0.0	0.0,0.0	0.0,0.0	0.0,0.0	0.6396	0	0	2.6244	0	0	0
SV_INV_1G000310	INV	10221	chr1	30297635	30307790	Csa9930_1G045850	chr1	30300406	30300477	90%coverage	GO:0004553 hydrolase activity, hydrolyzing O-glycosyl compounds;GO:0005975 carbohydrate metabolic process;	IPR001764 Glycoside hydrolase, family 3, N-terminal;IPR002772 Glycoside hydrolase family 3 C-terminal domain;IPR017853 Glycoside hydrolase superfamily;IPR036881 Glycoside hydrolase family 3 C-terminal domain superfamily;IPR036962 Glycoside hydrolase, family 3, N-terminal domain superfamily;	sp|A7LXU3|BGH3B_BACO1 Beta-glucosidase BoGH3B OS=Bacteroides ovatus (strain ATCC 8483 / DSM 1896 / JCM 5824 / NCTC 11153) OX=411476 GN=BACOVA_02659 PE=1 SV=1	0.557877,0.0	0.0,0.0	0.0,0.0	5.166348,0.0	0.0,0.0	0.0,0.0	0.0,0.0	0.6396	0	0	2.6244	0	0	0
SV_INV_1G000310	INV	10221	chr1	30297635	30307790	Csa9930_1G045860	chr1	30303402	30303621	90%coverage	GO:0004553 hydrolase activity, hydrolyzing O-glycosyl compounds;GO:0005975 carbohydrate metabolic process;	IPR001764 Glycoside hydrolase, family 3, N-terminal;IPR002772 Glycoside hydrolase family 3 C-terminal domain;IPR017853 Glycoside hydrolase superfamily;IPR036881 Glycoside hydrolase family 3 C-terminal domain superfamily;IPR036962 Glycoside hydrolase, family 3, N-terminal domain superfamily;	sp|A7LXU3|BGH3B_BACO1 Beta-glucosidase BoGH3B OS=Bacteroides ovatus (strain ATCC 8483 / DSM 1896 / JCM 5824 / NCTC 11153) OX=411476 GN=BACOVA_02659 PE=1 SV=1	1.233944,0.0	0.0,0.069222	0.0,0.0	6.098876,0.186578	0.0,0.0	0.0,0.0	0.0,0.0	1.1596	-0.0966	0	2.5808	0	0	0
SV_INV_1G000310	INV	10221	chr1	30297635	30307790	Csa9930_1G045860	chr1	30303755	30303959	90%coverage	GO:0004553 hydrolase activity, hydrolyzing O-glycosyl compounds;GO:0005975 carbohydrate metabolic process;	IPR001764 Glycoside hydrolase, family 3, N-terminal;IPR002772 Glycoside hydrolase family 3 C-terminal domain;IPR017853 Glycoside hydrolase superfamily;IPR036881 Glycoside hydrolase family 3 C-terminal domain superfamily;IPR036962 Glycoside hydrolase, family 3, N-terminal domain superfamily;	sp|A7LXU3|BGH3B_BACO1 Beta-glucosidase BoGH3B OS=Bacteroides ovatus (strain ATCC 8483 / DSM 1896 / JCM 5824 / NCTC 11153) OX=411476 GN=BACOVA_02659 PE=1 SV=1	1.233944,0.0	0.0,0.069222	0.0,0.0	6.098876,0.186578	0.0,0.0	0.0,0.0	0.0,0.0	1.1596	-0.0966	0	2.5808	0	0	0
SV_INV_1G000310	INV	10221	chr1	30297635	30307790	Csa9930_1G045860	chr1	30304066	30304156	90%coverage	GO:0004553 hydrolase activity, hydrolyzing O-glycosyl compounds;GO:0005975 carbohydrate metabolic process;	IPR001764 Glycoside hydrolase, family 3, N-terminal;IPR002772 Glycoside hydrolase family 3 C-terminal domain;IPR017853 Glycoside hydrolase superfamily;IPR036881 Glycoside hydrolase family 3 C-terminal domain superfamily;IPR036962 Glycoside hydrolase, family 3, N-terminal domain superfamily;	sp|A7LXU3|BGH3B_BACO1 Beta-glucosidase BoGH3B OS=Bacteroides ovatus (strain ATCC 8483 / DSM 1896 / JCM 5824 / NCTC 11153) OX=411476 GN=BACOVA_02659 PE=1 SV=1	1.233944,0.0	0.0,0.069222	0.0,0.0	6.098876,0.186578	0.0,0.0	0.0,0.0	0.0,0.0	1.1596	-0.0966	0	2.5808	0	0	0
SV_INV_1G000310	INV	10221	chr1	30297635	30307790	Csa9930_1G045860	chr1	30304505	30304650	90%coverage	GO:0004553 hydrolase activity, hydrolyzing O-glycosyl compounds;GO:0005975 carbohydrate metabolic process;	IPR001764 Glycoside hydrolase, family 3, N-terminal;IPR002772 Glycoside hydrolase family 3 C-terminal domain;IPR017853 Glycoside hydrolase superfamily;IPR036881 Glycoside hydrolase family 3 C-terminal domain superfamily;IPR036962 Glycoside hydrolase, family 3, N-terminal domain superfamily;	sp|A7LXU3|BGH3B_BACO1 Beta-glucosidase BoGH3B OS=Bacteroides ovatus (strain ATCC 8483 / DSM 1896 / JCM 5824 / NCTC 11153) OX=411476 GN=BACOVA_02659 PE=1 SV=1	1.233944,0.0	0.0,0.069222	0.0,0.0	6.098876,0.186578	0.0,0.0	0.0,0.0	0.0,0.0	1.1596	-0.0966	0	2.5808	0	0	0
SV_INV_1G000310	INV	10221	chr1	30297635	30307790	Csa9930_1G045860	chr1	30304811	30305054	90%coverage	GO:0004553 hydrolase activity, hydrolyzing O-glycosyl compounds;GO:0005975 carbohydrate metabolic process;	IPR001764 Glycoside hydrolase, family 3, N-terminal;IPR002772 Glycoside hydrolase family 3 C-terminal domain;IPR017853 Glycoside hydrolase superfamily;IPR036881 Glycoside hydrolase family 3 C-terminal domain superfamily;IPR036962 Glycoside hydrolase, family 3, N-terminal domain superfamily;	sp|A7LXU3|BGH3B_BACO1 Beta-glucosidase BoGH3B OS=Bacteroides ovatus (strain ATCC 8483 / DSM 1896 / JCM 5824 / NCTC 11153) OX=411476 GN=BACOVA_02659 PE=1 SV=1	1.233944,0.0	0.0,0.069222	0.0,0.0	6.098876,0.186578	0.0,0.0	0.0,0.0	0.0,0.0	1.1596	-0.0966	0	2.5808	0	0	0
SV_INV_1G000310	INV	10221	chr1	30297635	30307790	Csa9930_1G045860	chr1	30305180	30305284	90%coverage	GO:0004553 hydrolase activity, hydrolyzing O-glycosyl compounds;GO:0005975 carbohydrate metabolic process;	IPR001764 Glycoside hydrolase, family 3, N-terminal;IPR002772 Glycoside hydrolase family 3 C-terminal domain;IPR017853 Glycoside hydrolase superfamily;IPR036881 Glycoside hydrolase family 3 C-terminal domain superfamily;IPR036962 Glycoside hydrolase, family 3, N-terminal domain superfamily;	sp|A7LXU3|BGH3B_BACO1 Beta-glucosidase BoGH3B OS=Bacteroides ovatus (strain ATCC 8483 / DSM 1896 / JCM 5824 / NCTC 11153) OX=411476 GN=BACOVA_02659 PE=1 SV=1	1.233944,0.0	0.0,0.069222	0.0,0.0	6.098876,0.186578	0.0,0.0	0.0,0.0	0.0,0.0	1.1596	-0.0966	0	2.5808	0	0	0
SV_INV_1G000310	INV	10221	chr1	30297635	30307790	Csa9930_1G045860	chr1	30305368	30305550	90%coverage	GO:0004553 hydrolase activity, hydrolyzing O-glycosyl compounds;GO:0005975 carbohydrate metabolic process;	IPR001764 Glycoside hydrolase, family 3, N-terminal;IPR002772 Glycoside hydrolase family 3 C-terminal domain;IPR017853 Glycoside hydrolase superfamily;IPR036881 Glycoside hydrolase family 3 C-terminal domain superfamily;IPR036962 Glycoside hydrolase, family 3, N-terminal domain superfamily;	sp|A7LXU3|BGH3B_BACO1 Beta-glucosidase BoGH3B OS=Bacteroides ovatus (strain ATCC 8483 / DSM 1896 / JCM 5824 / NCTC 11153) OX=411476 GN=BACOVA_02659 PE=1 SV=1	1.233944,0.0	0.0,0.069222	0.0,0.0	6.098876,0.186578	0.0,0.0	0.0,0.0	0.0,0.0	1.1596	-0.0966	0	2.5808	0	0	0
SV_INV_1G000310	INV	10221	chr1	30297635	30307790	Csa9930_1G045860	chr1	30305789	30305993	90%coverage	GO:0004553 hydrolase activity, hydrolyzing O-glycosyl compounds;GO:0005975 carbohydrate metabolic process;	IPR001764 Glycoside hydrolase, family 3, N-terminal;IPR002772 Glycoside hydrolase family 3 C-terminal domain;IPR017853 Glycoside hydrolase superfamily;IPR036881 Glycoside hydrolase family 3 C-terminal domain superfamily;IPR036962 Glycoside hydrolase, family 3, N-terminal domain superfamily;	sp|A7LXU3|BGH3B_BACO1 Beta-glucosidase BoGH3B OS=Bacteroides ovatus (strain ATCC 8483 / DSM 1896 / JCM 5824 / NCTC 11153) OX=411476 GN=BACOVA_02659 PE=1 SV=1	1.233944,0.0	0.0,0.069222	0.0,0.0	6.098876,0.186578	0.0,0.0	0.0,0.0	0.0,0.0	1.1596	-0.0966	0	2.5808	0	0	0
SV_INV_1G000310	INV	10221	chr1	30297635	30307790	Csa9930_1G045860	chr1	30306106	30306590	90%coverage	GO:0004553 hydrolase activity, hydrolyzing O-glycosyl compounds;GO:0005975 carbohydrate metabolic process;	IPR001764 Glycoside hydrolase, family 3, N-terminal;IPR002772 Glycoside hydrolase family 3 C-terminal domain;IPR017853 Glycoside hydrolase superfamily;IPR036881 Glycoside hydrolase family 3 C-terminal domain superfamily;IPR036962 Glycoside hydrolase, family 3, N-terminal domain superfamily;	sp|A7LXU3|BGH3B_BACO1 Beta-glucosidase BoGH3B OS=Bacteroides ovatus (strain ATCC 8483 / DSM 1896 / JCM 5824 / NCTC 11153) OX=411476 GN=BACOVA_02659 PE=1 SV=1	1.233944,0.0	0.0,0.069222	0.0,0.0	6.098876,0.186578	0.0,0.0	0.0,0.0	0.0,0.0	1.1596	-0.0966	0	2.5808	0	0	0
SV_COMDEL_1G011980	COMDEL	90	chr1	30299873	30300260	Csa9930_1G045850	chr1	30299972	30300034	90%coverage	GO:0004553 hydrolase activity, hydrolyzing O-glycosyl compounds;GO:0005975 carbohydrate metabolic process;	IPR001764 Glycoside hydrolase, family 3, N-terminal;IPR002772 Glycoside hydrolase family 3 C-terminal domain;IPR017853 Glycoside hydrolase superfamily;IPR036881 Glycoside hydrolase family 3 C-terminal domain superfamily;IPR036962 Glycoside hydrolase, family 3, N-terminal domain superfamily;	sp|A7LXU3|BGH3B_BACO1 Beta-glucosidase BoGH3B OS=Bacteroides ovatus (strain ATCC 8483 / DSM 1896 / JCM 5824 / NCTC 11153) OX=411476 GN=BACOVA_02659 PE=1 SV=1	0.557877,0.0	0.0,0.0	0.0,0.0	5.166348,0.0	0.0,0.0	0.0,0.0	0.0,0.0	0.6396	0	0	2.6244	0	0	0
SV_COMDEL_1G011990	COMDEL	90	chr1	30299927	30300090	Csa9930_1G045850	chr1	30299972	30300034	90%coverage	GO:0004553 hydrolase activity, hydrolyzing O-glycosyl compounds;GO:0005975 carbohydrate metabolic process;	IPR001764 Glycoside hydrolase, family 3, N-terminal;IPR002772 Glycoside hydrolase family 3 C-terminal domain;IPR017853 Glycoside hydrolase superfamily;IPR036881 Glycoside hydrolase family 3 C-terminal domain superfamily;IPR036962 Glycoside hydrolase, family 3, N-terminal domain superfamily;	sp|A7LXU3|BGH3B_BACO1 Beta-glucosidase BoGH3B OS=Bacteroides ovatus (strain ATCC 8483 / DSM 1896 / JCM 5824 / NCTC 11153) OX=411476 GN=BACOVA_02659 PE=1 SV=1	0.557877,0.0	0.0,0.0	0.0,0.0	5.166348,0.0	0.0,0.0	0.0,0.0	0.0,0.0	0.6396	0	0	2.6244	0	0	0
SV_COMDEL_1G012000	COMDEL	77	chr1	30300117	30300391	Csa9930_1G045850	chr1	30300253	30300321	90%coverage	GO:0004553 hydrolase activity, hydrolyzing O-glycosyl compounds;GO:0005975 carbohydrate metabolic process;	IPR001764 Glycoside hydrolase, family 3, N-terminal;IPR002772 Glycoside hydrolase family 3 C-terminal domain;IPR017853 Glycoside hydrolase superfamily;IPR036881 Glycoside hydrolase family 3 C-terminal domain superfamily;IPR036962 Glycoside hydrolase, family 3, N-terminal domain superfamily;	sp|A7LXU3|BGH3B_BACO1 Beta-glucosidase BoGH3B OS=Bacteroides ovatus (strain ATCC 8483 / DSM 1896 / JCM 5824 / NCTC 11153) OX=411476 GN=BACOVA_02659 PE=1 SV=1	0.557877,0.0	0.0,0.0	0.0,0.0	5.166348,0.0	0.0,0.0	0.0,0.0	0.0,0.0	0.6396	0	0	2.6244	0	0	0
SV_COMINS_1G014180	COMINS	619	chr1	30300272	30301113	Csa9930_1G045850	chr1	30300253	30300321	50%coverage	GO:0004553 hydrolase activity, hydrolyzing O-glycosyl compounds;GO:0005975 carbohydrate metabolic process;	IPR001764 Glycoside hydrolase, family 3, N-terminal;IPR002772 Glycoside hydrolase family 3 C-terminal domain;IPR017853 Glycoside hydrolase superfamily;IPR036881 Glycoside hydrolase family 3 C-terminal domain superfamily;IPR036962 Glycoside hydrolase, family 3, N-terminal domain superfamily;	sp|A7LXU3|BGH3B_BACO1 Beta-glucosidase BoGH3B OS=Bacteroides ovatus (strain ATCC 8483 / DSM 1896 / JCM 5824 / NCTC 11153) OX=411476 GN=BACOVA_02659 PE=1 SV=1	0.557877,0.0	0.0,0.0	0.0,0.0	5.166348,0.0	0.0,0.0	0.0,0.0	0.0,0.0	0.6396	0	0	2.6244	0	0	0
SV_COMINS_1G014180	COMINS	619	chr1	30300272	30301113	Csa9930_1G045850	chr1	30300406	30300477	90%coverage	GO:0004553 hydrolase activity, hydrolyzing O-glycosyl compounds;GO:0005975 carbohydrate metabolic process;	IPR001764 Glycoside hydrolase, family 3, N-terminal;IPR002772 Glycoside hydrolase family 3 C-terminal domain;IPR017853 Glycoside hydrolase superfamily;IPR036881 Glycoside hydrolase family 3 C-terminal domain superfamily;IPR036962 Glycoside hydrolase, family 3, N-terminal domain superfamily;	sp|A7LXU3|BGH3B_BACO1 Beta-glucosidase BoGH3B OS=Bacteroides ovatus (strain ATCC 8483 / DSM 1896 / JCM 5824 / NCTC 11153) OX=411476 GN=BACOVA_02659 PE=1 SV=1	0.557877,0.0	0.0,0.0	0.0,0.0	5.166348,0.0	0.0,0.0	0.0,0.0	0.0,0.0	0.6396	0	0	2.6244	0	0	0
SV_COMDEL_1G012010	COMDEL	124	chr1	30300402	30300549	Csa9930_1G045850	chr1	30300406	30300477	90%coverage	GO:0004553 hydrolase activity, hydrolyzing O-glycosyl compounds;GO:0005975 carbohydrate metabolic process;	IPR001764 Glycoside hydrolase, family 3, N-terminal;IPR002772 Glycoside hydrolase family 3 C-terminal domain;IPR017853 Glycoside hydrolase superfamily;IPR036881 Glycoside hydrolase family 3 C-terminal domain superfamily;IPR036962 Glycoside hydrolase, family 3, N-terminal domain superfamily;	sp|A7LXU3|BGH3B_BACO1 Beta-glucosidase BoGH3B OS=Bacteroides ovatus (strain ATCC 8483 / DSM 1896 / JCM 5824 / NCTC 11153) OX=411476 GN=BACOVA_02659 PE=1 SV=1	0.557877,0.0	0.0,0.0	0.0,0.0	5.166348,0.0	0.0,0.0	0.0,0.0	0.0,0.0	0.6396	0	0	2.6244	0	0	0
SV_INV_1G000320	INV	6132	chr1	30301840	30307788	Csa9930_1G045860	chr1	30303402	30303621	90%coverage	GO:0004553 hydrolase activity, hydrolyzing O-glycosyl compounds;GO:0005975 carbohydrate metabolic process;	IPR001764 Glycoside hydrolase, family 3, N-terminal;IPR002772 Glycoside hydrolase family 3 C-terminal domain;IPR017853 Glycoside hydrolase superfamily;IPR036881 Glycoside hydrolase family 3 C-terminal domain superfamily;IPR036962 Glycoside hydrolase, family 3, N-terminal domain superfamily;	sp|A7LXU3|BGH3B_BACO1 Beta-glucosidase BoGH3B OS=Bacteroides ovatus (strain ATCC 8483 / DSM 1896 / JCM 5824 / NCTC 11153) OX=411476 GN=BACOVA_02659 PE=1 SV=1	1.233944,0.0	0.0,0.069222	0.0,0.0	6.098876,0.186578	0.0,0.0	0.0,0.0	0.0,0.0	1.1596	-0.0966	0	2.5808	0	0	0
SV_INV_1G000320	INV	6132	chr1	30301840	30307788	Csa9930_1G045860	chr1	30303755	30303959	90%coverage	GO:0004553 hydrolase activity, hydrolyzing O-glycosyl compounds;GO:0005975 carbohydrate metabolic process;	IPR001764 Glycoside hydrolase, family 3, N-terminal;IPR002772 Glycoside hydrolase family 3 C-terminal domain;IPR017853 Glycoside hydrolase superfamily;IPR036881 Glycoside hydrolase family 3 C-terminal domain superfamily;IPR036962 Glycoside hydrolase, family 3, N-terminal domain superfamily;	sp|A7LXU3|BGH3B_BACO1 Beta-glucosidase BoGH3B OS=Bacteroides ovatus (strain ATCC 8483 / DSM 1896 / JCM 5824 / NCTC 11153) OX=411476 GN=BACOVA_02659 PE=1 SV=1	1.233944,0.0	0.0,0.069222	0.0,0.0	6.098876,0.186578	0.0,0.0	0.0,0.0	0.0,0.0	1.1596	-0.0966	0	2.5808	0	0	0
SV_INV_1G000320	INV	6132	chr1	30301840	30307788	Csa9930_1G045860	chr1	30304066	30304156	90%coverage	GO:0004553 hydrolase activity, hydrolyzing O-glycosyl compounds;GO:0005975 carbohydrate metabolic process;	IPR001764 Glycoside hydrolase, family 3, N-terminal;IPR002772 Glycoside hydrolase family 3 C-terminal domain;IPR017853 Glycoside hydrolase superfamily;IPR036881 Glycoside hydrolase family 3 C-terminal domain superfamily;IPR036962 Glycoside hydrolase, family 3, N-terminal domain superfamily;	sp|A7LXU3|BGH3B_BACO1 Beta-glucosidase BoGH3B OS=Bacteroides ovatus (strain ATCC 8483 / DSM 1896 / JCM 5824 / NCTC 11153) OX=411476 GN=BACOVA_02659 PE=1 SV=1	1.233944,0.0	0.0,0.069222	0.0,0.0	6.098876,0.186578	0.0,0.0	0.0,0.0	0.0,0.0	1.1596	-0.0966	0	2.5808	0	0	0
SV_INV_1G000320	INV	6132	chr1	30301840	30307788	Csa9930_1G045860	chr1	30304505	30304650	90%coverage	GO:0004553 hydrolase activity, hydrolyzing O-glycosyl compounds;GO:0005975 carbohydrate metabolic process;	IPR001764 Glycoside hydrolase, family 3, N-terminal;IPR002772 Glycoside hydrolase family 3 C-terminal domain;IPR017853 Glycoside hydrolase superfamily;IPR036881 Glycoside hydrolase family 3 C-terminal domain superfamily;IPR036962 Glycoside hydrolase, family 3, N-terminal domain superfamily;	sp|A7LXU3|BGH3B_BACO1 Beta-glucosidase BoGH3B OS=Bacteroides ovatus (strain ATCC 8483 / DSM 1896 / JCM 5824 / NCTC 11153) OX=411476 GN=BACOVA_02659 PE=1 SV=1	1.233944,0.0	0.0,0.069222	0.0,0.0	6.098876,0.186578	0.0,0.0	0.0,0.0	0.0,0.0	1.1596	-0.0966	0	2.5808	0	0	0
SV_INV_1G000320	INV	6132	chr1	30301840	30307788	Csa9930_1G045860	chr1	30304811	30305054	90%coverage	GO:0004553 hydrolase activity, hydrolyzing O-glycosyl compounds;GO:0005975 carbohydrate metabolic process;	IPR001764 Glycoside hydrolase, family 3, N-terminal;IPR002772 Glycoside hydrolase family 3 C-terminal domain;IPR017853 Glycoside hydrolase superfamily;IPR036881 Glycoside hydrolase family 3 C-terminal domain superfamily;IPR036962 Glycoside hydrolase, family 3, N-terminal domain superfamily;	sp|A7LXU3|BGH3B_BACO1 Beta-glucosidase BoGH3B OS=Bacteroides ovatus (strain ATCC 8483 / DSM 1896 / JCM 5824 / NCTC 11153) OX=411476 GN=BACOVA_02659 PE=1 SV=1	1.233944,0.0	0.0,0.069222	0.0,0.0	6.098876,0.186578	0.0,0.0	0.0,0.0	0.0,0.0	1.1596	-0.0966	0	2.5808	0	0	0
SV_INV_1G000320	INV	6132	chr1	30301840	30307788	Csa9930_1G045860	chr1	30305180	30305284	90%coverage	GO:0004553 hydrolase activity, hydrolyzing O-glycosyl compounds;GO:0005975 carbohydrate metabolic process;	IPR001764 Glycoside hydrolase, family 3, N-terminal;IPR002772 Glycoside hydrolase family 3 C-terminal domain;IPR017853 Glycoside hydrolase superfamily;IPR036881 Glycoside hydrolase family 3 C-terminal domain superfamily;IPR036962 Glycoside hydrolase, family 3, N-terminal domain superfamily;	sp|A7LXU3|BGH3B_BACO1 Beta-glucosidase BoGH3B OS=Bacteroides ovatus (strain ATCC 8483 / DSM 1896 / JCM 5824 / NCTC 11153) OX=411476 GN=BACOVA_02659 PE=1 SV=1	1.233944,0.0	0.0,0.069222	0.0,0.0	6.098876,0.186578	0.0,0.0	0.0,0.0	0.0,0.0	1.1596	-0.0966	0	2.5808	0	0	0
SV_INV_1G000320	INV	6132	chr1	30301840	30307788	Csa9930_1G045860	chr1	30305368	30305550	90%coverage	GO:0004553 hydrolase activity, hydrolyzing O-glycosyl compounds;GO:0005975 carbohydrate metabolic process;	IPR001764 Glycoside hydrolase, family 3, N-terminal;IPR002772 Glycoside hydrolase family 3 C-terminal domain;IPR017853 Glycoside hydrolase superfamily;IPR036881 Glycoside hydrolase family 3 C-terminal domain superfamily;IPR036962 Glycoside hydrolase, family 3, N-terminal domain superfamily;	sp|A7LXU3|BGH3B_BACO1 Beta-glucosidase BoGH3B OS=Bacteroides ovatus (strain ATCC 8483 / DSM 1896 / JCM 5824 / NCTC 11153) OX=411476 GN=BACOVA_02659 PE=1 SV=1	1.233944,0.0	0.0,0.069222	0.0,0.0	6.098876,0.186578	0.0,0.0	0.0,0.0	0.0,0.0	1.1596	-0.0966	0	2.5808	0	0	0
SV_INV_1G000320	INV	6132	chr1	30301840	30307788	Csa9930_1G045860	chr1	30305789	30305993	90%coverage	GO:0004553 hydrolase activity, hydrolyzing O-glycosyl compounds;GO:0005975 carbohydrate metabolic process;	IPR001764 Glycoside hydrolase, family 3, N-terminal;IPR002772 Glycoside hydrolase family 3 C-terminal domain;IPR017853 Glycoside hydrolase superfamily;IPR036881 Glycoside hydrolase family 3 C-terminal domain superfamily;IPR036962 Glycoside hydrolase, family 3, N-terminal domain superfamily;	sp|A7LXU3|BGH3B_BACO1 Beta-glucosidase BoGH3B OS=Bacteroides ovatus (strain ATCC 8483 / DSM 1896 / JCM 5824 / NCTC 11153) OX=411476 GN=BACOVA_02659 PE=1 SV=1	1.233944,0.0	0.0,0.069222	0.0,0.0	6.098876,0.186578	0.0,0.0	0.0,0.0	0.0,0.0	1.1596	-0.0966	0	2.5808	0	0	0
SV_INV_1G000320	INV	6132	chr1	30301840	30307788	Csa9930_1G045860	chr1	30306106	30306590	90%coverage	GO:0004553 hydrolase activity, hydrolyzing O-glycosyl compounds;GO:0005975 carbohydrate metabolic process;	IPR001764 Glycoside hydrolase, family 3, N-terminal;IPR002772 Glycoside hydrolase family 3 C-terminal domain;IPR017853 Glycoside hydrolase superfamily;IPR036881 Glycoside hydrolase family 3 C-terminal domain superfamily;IPR036962 Glycoside hydrolase, family 3, N-terminal domain superfamily;	sp|A7LXU3|BGH3B_BACO1 Beta-glucosidase BoGH3B OS=Bacteroides ovatus (strain ATCC 8483 / DSM 1896 / JCM 5824 / NCTC 11153) OX=411476 GN=BACOVA_02659 PE=1 SV=1	1.233944,0.0	0.0,0.069222	0.0,0.0	6.098876,0.186578	0.0,0.0	0.0,0.0	0.0,0.0	1.1596	-0.0966	0	2.5808	0	0	0
SV_intraTRANS_1G001390	intraTRANS	47657	chr1	30461385	30509488	Csa9930_1G046010	chr1	30467427	30470033	90%coverage	GO:0005515 protein binding;GO:0006890 retrograde vesicle-mediated transport, Golgi to ER;	IPR013244 Sec39 domain;IPR015943 WD40/YVTN repeat-like-containing domain superfamily;IPR036322 WD40-repeat-containing domain superfamily;	sp|Q9FIN7|MIP2_ARATH MAG2-interacting protein 2 OS=Arabidopsis thaliana OX=3702 GN=MIP2 PE=1 SV=1	14.801463,7.373588	7.334647,7.436804	5.731579,3.155687	7.884331,2.571186	8.033197,5.793724	12.480409,1.248434	1.581361,1.29129	0.9161	-0.0176	0.6959	1.3149	0.411	2.5839	0.172
SV_intraTRANS_1G001390	intraTRANS	47657	chr1	30461385	30509488	Csa9930_1G046010	chr1	30470121	30470386	90%coverage	GO:0005515 protein binding;GO:0006890 retrograde vesicle-mediated transport, Golgi to ER;	IPR013244 Sec39 domain;IPR015943 WD40/YVTN repeat-like-containing domain superfamily;IPR036322 WD40-repeat-containing domain superfamily;	sp|Q9FIN7|MIP2_ARATH MAG2-interacting protein 2 OS=Arabidopsis thaliana OX=3702 GN=MIP2 PE=1 SV=1	14.801463,7.373588	7.334647,7.436804	5.731579,3.155687	7.884331,2.571186	8.033197,5.793724	12.480409,1.248434	1.581361,1.29129	0.9161	-0.0176	0.6959	1.3149	0.411	2.5839	0.172
SV_intraTRANS_1G001390	intraTRANS	47657	chr1	30461385	30509488	Csa9930_1G046010	chr1	30470505	30471708	90%coverage	GO:0005515 protein binding;GO:0006890 retrograde vesicle-mediated transport, Golgi to ER;	IPR013244 Sec39 domain;IPR015943 WD40/YVTN repeat-like-containing domain superfamily;IPR036322 WD40-repeat-containing domain superfamily;	sp|Q9FIN7|MIP2_ARATH MAG2-interacting protein 2 OS=Arabidopsis thaliana OX=3702 GN=MIP2 PE=1 SV=1	14.801463,7.373588	7.334647,7.436804	5.731579,3.155687	7.884331,2.571186	8.033197,5.793724	12.480409,1.248434	1.581361,1.29129	0.9161	-0.0176	0.6959	1.3149	0.411	2.5839	0.172
SV_intraTRANS_1G001390	intraTRANS	47657	chr1	30461385	30509488	Csa9930_1G046010	chr1	30471870	30472229	90%coverage	GO:0005515 protein binding;GO:0006890 retrograde vesicle-mediated transport, Golgi to ER;	IPR013244 Sec39 domain;IPR015943 WD40/YVTN repeat-like-containing domain superfamily;IPR036322 WD40-repeat-containing domain superfamily;	sp|Q9FIN7|MIP2_ARATH MAG2-interacting protein 2 OS=Arabidopsis thaliana OX=3702 GN=MIP2 PE=1 SV=1	14.801463,7.373588	7.334647,7.436804	5.731579,3.155687	7.884331,2.571186	8.033197,5.793724	12.480409,1.248434	1.581361,1.29129	0.9161	-0.0176	0.6959	1.3149	0.411	2.5839	0.172
SV_intraTRANS_1G001390	intraTRANS	47657	chr1	30461385	30509488	Csa9930_1G046010	chr1	30472349	30472434	90%coverage	GO:0005515 protein binding;GO:0006890 retrograde vesicle-mediated transport, Golgi to ER;	IPR013244 Sec39 domain;IPR015943 WD40/YVTN repeat-like-containing domain superfamily;IPR036322 WD40-repeat-containing domain superfamily;	sp|Q9FIN7|MIP2_ARATH MAG2-interacting protein 2 OS=Arabidopsis thaliana OX=3702 GN=MIP2 PE=1 SV=1	14.801463,7.373588	7.334647,7.436804	5.731579,3.155687	7.884331,2.571186	8.033197,5.793724	12.480409,1.248434	1.581361,1.29129	0.9161	-0.0176	0.6959	1.3149	0.411	2.5839	0.172
SV_intraTRANS_1G001390	intraTRANS	47657	chr1	30461385	30509488	Csa9930_1G046010	chr1	30482699	30483672	90%coverage	GO:0005515 protein binding;GO:0006890 retrograde vesicle-mediated transport, Golgi to ER;	IPR013244 Sec39 domain;IPR015943 WD40/YVTN repeat-like-containing domain superfamily;IPR036322 WD40-repeat-containing domain superfamily;	sp|Q9FIN7|MIP2_ARATH MAG2-interacting protein 2 OS=Arabidopsis thaliana OX=3702 GN=MIP2 PE=1 SV=1	14.801463,7.373588	7.334647,7.436804	5.731579,3.155687	7.884331,2.571186	8.033197,5.793724	12.480409,1.248434	1.581361,1.29129	0.9161	-0.0176	0.6959	1.3149	0.411	2.5839	0.172
SV_intraTRANS_1G001390	intraTRANS	47657	chr1	30461385	30509488	Csa9930_1G046010	chr1	30484015	30485014	90%coverage	GO:0005515 protein binding;GO:0006890 retrograde vesicle-mediated transport, Golgi to ER;	IPR013244 Sec39 domain;IPR015943 WD40/YVTN repeat-like-containing domain superfamily;IPR036322 WD40-repeat-containing domain superfamily;	sp|Q9FIN7|MIP2_ARATH MAG2-interacting protein 2 OS=Arabidopsis thaliana OX=3702 GN=MIP2 PE=1 SV=1	14.801463,7.373588	7.334647,7.436804	5.731579,3.155687	7.884331,2.571186	8.033197,5.793724	12.480409,1.248434	1.581361,1.29129	0.9161	-0.0176	0.6959	1.3149	0.411	2.5839	0.172
SV_intraTRANS_1G001390	intraTRANS	47657	chr1	30461385	30509488	Csa9930_1G046010	chr1	30485919	30486136	90%coverage	GO:0005515 protein binding;GO:0006890 retrograde vesicle-mediated transport, Golgi to ER;	IPR013244 Sec39 domain;IPR015943 WD40/YVTN repeat-like-containing domain superfamily;IPR036322 WD40-repeat-containing domain superfamily;	sp|Q9FIN7|MIP2_ARATH MAG2-interacting protein 2 OS=Arabidopsis thaliana OX=3702 GN=MIP2 PE=1 SV=1	14.801463,7.373588	7.334647,7.436804	5.731579,3.155687	7.884331,2.571186	8.033197,5.793724	12.480409,1.248434	1.581361,1.29129	0.9161	-0.0176	0.6959	1.3149	0.411	2.5839	0.172
SV_intraTRANS_1G001390	intraTRANS	47657	chr1	30461385	30509488	Csa9930_1G046010	chr1	30486252	30486453	90%coverage	GO:0005515 protein binding;GO:0006890 retrograde vesicle-mediated transport, Golgi to ER;	IPR013244 Sec39 domain;IPR015943 WD40/YVTN repeat-like-containing domain superfamily;IPR036322 WD40-repeat-containing domain superfamily;	sp|Q9FIN7|MIP2_ARATH MAG2-interacting protein 2 OS=Arabidopsis thaliana OX=3702 GN=MIP2 PE=1 SV=1	14.801463,7.373588	7.334647,7.436804	5.731579,3.155687	7.884331,2.571186	8.033197,5.793724	12.480409,1.248434	1.581361,1.29129	0.9161	-0.0176	0.6959	1.3149	0.411	2.5839	0.172
SV_intraTRANS_1G001390	intraTRANS	47657	chr1	30461385	30509488	Csa9930_1G046010	chr1	30486904	30487071	90%coverage	GO:0005515 protein binding;GO:0006890 retrograde vesicle-mediated transport, Golgi to ER;	IPR013244 Sec39 domain;IPR015943 WD40/YVTN repeat-like-containing domain superfamily;IPR036322 WD40-repeat-containing domain superfamily;	sp|Q9FIN7|MIP2_ARATH MAG2-interacting protein 2 OS=Arabidopsis thaliana OX=3702 GN=MIP2 PE=1 SV=1	14.801463,7.373588	7.334647,7.436804	5.731579,3.155687	7.884331,2.571186	8.033197,5.793724	12.480409,1.248434	1.581361,1.29129	0.9161	-0.0176	0.6959	1.3149	0.411	2.5839	0.172
SV_intraTRANS_1G001390	intraTRANS	47657	chr1	30461385	30509488	Csa9930_1G046010	chr1	30487525	30487573	90%coverage	GO:0005515 protein binding;GO:0006890 retrograde vesicle-mediated transport, Golgi to ER;	IPR013244 Sec39 domain;IPR015943 WD40/YVTN repeat-like-containing domain superfamily;IPR036322 WD40-repeat-containing domain superfamily;	sp|Q9FIN7|MIP2_ARATH MAG2-interacting protein 2 OS=Arabidopsis thaliana OX=3702 GN=MIP2 PE=1 SV=1	14.801463,7.373588	7.334647,7.436804	5.731579,3.155687	7.884331,2.571186	8.033197,5.793724	12.480409,1.248434	1.581361,1.29129	0.9161	-0.0176	0.6959	1.3149	0.411	2.5839	0.172
SV_intraTRANS_1G001390	intraTRANS	47657	chr1	30461385	30509488	Csa9930_1G046010	chr1	30487673	30487756	90%coverage	GO:0005515 protein binding;GO:0006890 retrograde vesicle-mediated transport, Golgi to ER;	IPR013244 Sec39 domain;IPR015943 WD40/YVTN repeat-like-containing domain superfamily;IPR036322 WD40-repeat-containing domain superfamily;	sp|Q9FIN7|MIP2_ARATH MAG2-interacting protein 2 OS=Arabidopsis thaliana OX=3702 GN=MIP2 PE=1 SV=1	14.801463,7.373588	7.334647,7.436804	5.731579,3.155687	7.884331,2.571186	8.033197,5.793724	12.480409,1.248434	1.581361,1.29129	0.9161	-0.0176	0.6959	1.3149	0.411	2.5839	0.172
SV_intraTRANS_1G001390	intraTRANS	47657	chr1	30461385	30509488	Csa9930_1G046040	chr1	30507068	30507353	90%coverage	-	-	-	0.149336,4.188834	0.0,5.454786	0.210511,8.044461	0.0,9.013612	0.0,11.293385	0.0,3.091401	0.0,4.176838	-2.1746	-2.6904	-2.9014	-3.3239	-3.6198	-2.0326	-2.3721
SV_intraTRANS_1G001390	intraTRANS	47657	chr1	30461385	30509488	Csa9930_1G046040	chr1	30507661	30507668	90%coverage	-	-	-	0.149336,4.188834	0.0,5.454786	0.210511,8.044461	0.0,9.013612	0.0,11.293385	0.0,3.091401	0.0,4.176838	-2.1746	-2.6904	-2.9014	-3.3239	-3.6198	-2.0326	-2.3721
SV_intraTRANS_1G001390	intraTRANS	47657	chr1	30461385	30509488	Csa9930_1G046040	chr1	30508353	30508472	90%coverage	-	-	-	0.149336,4.188834	0.0,5.454786	0.210511,8.044461	0.0,9.013612	0.0,11.293385	0.0,3.091401	0.0,4.176838	-2.1746	-2.6904	-2.9014	-3.3239	-3.6198	-2.0326	-2.3721
SV_DEL_2G000870	DEL	222	chr2	2008407	2008629	Csa9930_2G003840	chr2	2008202	2009453	90%coverage	-	IPR007656 GTD-binding domain;	sp|F4HXQ7|MYOB1_ARATH Myosin-binding protein 1 OS=Arabidopsis thaliana OX=3702 GN=MYOB1 PE=1 SV=1	23.574692,13.397772	8.525464,19.08359	2.565147,11.856864	31.752554,27.910055	14.71454,26.138371	7.012802,2.750139	5.449836,9.663773	0.7713	-1.0762	-1.8505	0.18	-0.7882	1.0954	-0.7254
SV_INS_2G001100	INS	57	chr2	2445291	2445291	Csa9930_2G004470	chr2	2445155	2445747	90%coverage	-	-	sp|Q8RWD5|SCD2_ARATH Coiled-coil domain-containing protein SCD2 OS=Arabidopsis thaliana OX=3702 GN=SCD2 PE=1 SV=1	0.228815,0.046178	0.242968,0.030169	0.300049,0.084561	4.419917,4.559408	0.467453,3.583458	0.326251,0.16335	0.0,0.142561	0.2321	0.2709	0.2615	-0.0367	-1.6431	0.1891	-0.1923
SV_INV_2G000130	INV	45542	chr2	14830851	14877798	Csa9930_2G018250	chr2	14830944	14831072	90%coverage	GO:0016579 protein deubiquitination;GO:0036459 ubiquitinyl hydrolase activity;GO:0006511 ubiquitin-dependent protein catabolic process;	IPR001394 Peptidase C19, ubiquitin carboxyl-terminal hydrolase;IPR018200 Ubiquitin specific protease, conserved site;IPR028889 Ubiquitin specific protease domain;	sp|Q9FPS0|UBP27_ARATH Ubiquitin carboxyl-terminal hydrolase 27 OS=Arabidopsis thaliana OX=3702 GN=UBP27 PE=2 SV=1	4.605556,3.358415	3.672706,3.984009	4.435268,1.416378	5.85752,1.393493	6.506613,4.581555	7.028298,1.46456	5.987357,1.237888	0.3631	-0.093	1.1695	1.5186	0.4275	1.7038	1.6426
SV_INV_2G000130	INV	45542	chr2	14830851	14877798	Csa9930_2G018250	chr2	14831306	14831443	90%coverage	GO:0016579 protein deubiquitination;GO:0036459 ubiquitinyl hydrolase activity;GO:0006511 ubiquitin-dependent protein catabolic process;	IPR001394 Peptidase C19, ubiquitin carboxyl-terminal hydrolase;IPR018200 Ubiquitin specific protease, conserved site;IPR028889 Ubiquitin specific protease domain;	sp|Q9FPS0|UBP27_ARATH Ubiquitin carboxyl-terminal hydrolase 27 OS=Arabidopsis thaliana OX=3702 GN=UBP27 PE=2 SV=1	4.605556,3.358415	3.672706,3.984009	4.435268,1.416378	5.85752,1.393493	6.506613,4.581555	7.028298,1.46456	5.987357,1.237888	0.3631	-0.093	1.1695	1.5186	0.4275	1.7038	1.6426
SV_INV_2G000130	INV	45542	chr2	14830851	14877798	Csa9930_2G018250	chr2	14833390	14833452	90%coverage	GO:0016579 protein deubiquitination;GO:0036459 ubiquitinyl hydrolase activity;GO:0006511 ubiquitin-dependent protein catabolic process;	IPR001394 Peptidase C19, ubiquitin carboxyl-terminal hydrolase;IPR018200 Ubiquitin specific protease, conserved site;IPR028889 Ubiquitin specific protease domain;	sp|Q9FPS0|UBP27_ARATH Ubiquitin carboxyl-terminal hydrolase 27 OS=Arabidopsis thaliana OX=3702 GN=UBP27 PE=2 SV=1	4.605556,3.358415	3.672706,3.984009	4.435268,1.416378	5.85752,1.393493	6.506613,4.581555	7.028298,1.46456	5.987357,1.237888	0.3631	-0.093	1.1695	1.5186	0.4275	1.7038	1.6426
SV_INV_2G000130	INV	45542	chr2	14830851	14877798	Csa9930_2G018250	chr2	14833652	14834359	90%coverage	GO:0016579 protein deubiquitination;GO:0036459 ubiquitinyl hydrolase activity;GO:0006511 ubiquitin-dependent protein catabolic process;	IPR001394 Peptidase C19, ubiquitin carboxyl-terminal hydrolase;IPR018200 Ubiquitin specific protease, conserved site;IPR028889 Ubiquitin specific protease domain;	sp|Q9FPS0|UBP27_ARATH Ubiquitin carboxyl-terminal hydrolase 27 OS=Arabidopsis thaliana OX=3702 GN=UBP27 PE=2 SV=1	4.605556,3.358415	3.672706,3.984009	4.435268,1.416378	5.85752,1.393493	6.506613,4.581555	7.028298,1.46456	5.987357,1.237888	0.3631	-0.093	1.1695	1.5186	0.4275	1.7038	1.6426
SV_INV_2G000130	INV	45542	chr2	14830851	14877798	Csa9930_2G018260	chr2	14836379	14837362	90%coverage	GO:0005506 iron ion binding;GO:0016705 oxidoreductase activity, acting on paired donors, with incorporation or reduction of molecular oxygen;GO:0020037 heme binding;GO:0055114 oxidation-reduction process;	IPR001128 Cytochrome P450;IPR002401 Cytochrome P450, E-class, group I;IPR017972 Cytochrome P450, conserved site;IPR036396 Cytochrome P450 superfamily;	sp|Q9FIB0|C78A7_ARATH Cytochrome P450 78A7 OS=Arabidopsis thaliana OX=3702 GN=CYP78A7 PE=2 SV=1	0.953602,0.378992	14.767332,0.132749	1.588288,0.762504	0.582715,0.096366	0.905567,1.078943	9.478543,0.510013	0.0,0.123161	0.5025	3.799	0.5544	0.5297	-0.1256	2.7948	-0.1676
SV_INV_2G000130	INV	45542	chr2	14830851	14877798	Csa9930_2G018260	chr2	14837467	14838084	90%coverage	GO:0005506 iron ion binding;GO:0016705 oxidoreductase activity, acting on paired donors, with incorporation or reduction of molecular oxygen;GO:0020037 heme binding;GO:0055114 oxidation-reduction process;	IPR001128 Cytochrome P450;IPR002401 Cytochrome P450, E-class, group I;IPR017972 Cytochrome P450, conserved site;IPR036396 Cytochrome P450 superfamily;	sp|Q9FIB0|C78A7_ARATH Cytochrome P450 78A7 OS=Arabidopsis thaliana OX=3702 GN=CYP78A7 PE=2 SV=1	0.953602,0.378992	14.767332,0.132749	1.588288,0.762504	0.582715,0.096366	0.905567,1.078943	9.478543,0.510013	0.0,0.123161	0.5025	3.799	0.5544	0.5297	-0.1256	2.7948	-0.1676
SV_INV_2G000130	INV	45542	chr2	14830851	14877798	Csa9930_2G018270	chr2	14864117	14864147	90%coverage	-	-	-	0.0,0.0	0.0,0.0	0.0,0.0	0.0,1.911414	0.0,19.405939	0.0,3.049175	0.0,0.0	0	0	0	-1.5417	-4.3509	-2.0176	0
SV_INV_2G000130	INV	45542	chr2	14830851	14877798	Csa9930_2G018270	chr2	14864671	14864738	90%coverage	-	-	-	0.0,0.0	0.0,0.0	0.0,0.0	0.0,1.911414	0.0,19.405939	0.0,3.049175	0.0,0.0	0	0	0	-1.5417	-4.3509	-2.0176	0
SV_INV_2G000130	INV	45542	chr2	14830851	14877798	Csa9930_2G018280	chr2	14865272	14865487	90%coverage	-	-	-	0.0,0.0	0.0,0.0	0.494935,0.415309	0.13791,0.251588	0.0,1.719383	0.0,2.232843	0.0,0.0	0	0	0.079	-0.1374	-1.4433	-1.6928	0
SV_INV_2G000130	INV	45542	chr2	14830851	14877798	Csa9930_2G018310	chr2	14877213	14877371	90%coverage	GO:0008152 metabolic process;GO:0010333 terpene synthase activity;GO:0016829 lyase activity;GO:0000287 magnesium ion binding;	IPR001906 Terpene synthase, N-terminal domain;IPR005630 Terpene synthase, metal-binding domain;IPR008930 Terpenoid cyclases/protein prenyltransferase alpha-alpha toroid;IPR008949 Isoprenoid synthase domain superfamily;IPR034741 Terpene cyclase-like 1, C-terminal domain;IPR036965 Terpene synthase, N-terminal domain superfamily;	sp|Q6PWU2|ATESY_VITVI (-)-alpha-terpineol synthase OS=Vitis vinifera OX=29760 PE=1 SV=1	0.0,0.0	0.0,0.0	7.069166,0.0	7.346619,0.0	9.651459,6.590683	50.58094,21.597498	1.014412,0.0	0	0	3.0124	3.0612	0.4887	1.1907	1.0104
SV_DEL_2G015540	DEL	60	chr2	14877282	14877342	Csa9930_2G018310	chr2	14877213	14877371	90%coverage	GO:0008152 metabolic process;GO:0010333 terpene synthase activity;GO:0016829 lyase activity;GO:0000287 magnesium ion binding;	IPR001906 Terpene synthase, N-terminal domain;IPR005630 Terpene synthase, metal-binding domain;IPR008930 Terpenoid cyclases/protein prenyltransferase alpha-alpha toroid;IPR008949 Isoprenoid synthase domain superfamily;IPR034741 Terpene cyclase-like 1, C-terminal domain;IPR036965 Terpene synthase, N-terminal domain superfamily;	sp|Q6PWU2|ATESY_VITVI (-)-alpha-terpineol synthase OS=Vitis vinifera OX=29760 PE=1 SV=1	0.0,0.0	0.0,0.0	7.069166,0.0	7.346619,0.0	9.651459,6.590683	50.58094,21.597498	1.014412,0.0	0	0	3.0124	3.0612	0.4887	1.1907	1.0104
SV_INS_2G016340	INS	54	chr2	20213614	20213614	Csa9930_2G031230	chr2	20213557	20213782	90%coverage	GO:0003723 RNA binding;GO:0003735 structural constituent of ribosome;GO:0006412 translation;GO:0015935 small ribosomal subunit;	IPR000235 Ribosomal protein S5/S7;IPR005716 Ribosomal protein S5/S7, eukaryotic/archaeal;IPR020606 Ribosomal protein S7, conserved site;IPR023798 Ribosomal protein S7 domain;IPR036823 Ribosomal protein S7 domain superfamily;	sp|Q9ZUT9|RS51_ARATH 40S ribosomal protein S5-1 OS=Arabidopsis thaliana OX=3702 GN=RPS5A PE=1 SV=1	148.39357,90.647659	193.217667,92.591919	176.291718,49.834499	39.246868,21.423359	97.213547,62.803543	149.144241,334.913269	174.703873,149.932816	0.7049	1.0532	1.8022	0.8439	0.6223	-1.1617	0.2192
SV_INS_2G017260	INS	4835.67	chr2	21625844	21625844	Csa9930_2G033250	chr2	21625365	21625940	90%coverage	-	-	sp|P10495|GRP1_PHAVU Glycine-rich cell wall structural protein 1.0 OS=Phaseolus vulgaris OX=3885 PE=2 SV=1	456.92395,653.393127	2.847407,52.648811	14.028974,1.625833	0.156547,0.159053	8.402576,0.242288	14.599694,3.648701	0.996451,19.631832	-0.515	-3.8016	2.5169	-0.0031	2.9201	1.7466	-3.3694
SV_INS_3G000750	INS	66	chr3	1253770	1253770	Csa9930_3G001560	chr3	1253406	1254227	90%coverage	-	-	sp|P10496|GRP2_PHAVU Glycine-rich cell wall structural protein 1.8 OS=Phaseolus vulgaris OX=3885 PE=2 SV=1	3.523527,0.106279	2.534447,0.0	9.705202,0.0	3.130773,0.0	0.840721,0.725099	2.193003,0.0	10.061938,0.0	2.0317	1.8215	3.4202	2.0464	0.0936	1.6749	3.4675
SV_COMDEL_3G001200	COMDEL	4847	chr3	4392938	4397884	Csa9930_3G005260	chr3	4393511	4393603	90%coverage	GO:0003676 nucleic acid binding;GO:0006139 nucleobase-containing compound metabolic process;GO:0008408 3'-5' exonuclease activity;GO:0003677 DNA binding;GO:0003887 DNA-directed DNA polymerase activity;GO:0006260 DNA replication;GO:0006261 DNA-dependent DNA replication;	IPR001098 DNA-directed DNA polymerase, family A, palm domain;IPR002298 DNA polymerase A;IPR002562 3'-5' exonuclease domain;IPR012337 Ribonuclease H-like superfamily;IPR036397 Ribonuclease H superfamily;	sp|F4I6M1|POLIA_ARATH DNA polymerase I A, chloroplastic/mitochondrial OS=Arabidopsis thaliana OX=3702 GN=POLIA PE=2 SV=1	17.51527,12.711445	20.350739,11.522562	38.931225,13.597596	6.045253,2.514096	13.691623,7.604541	35.811714,6.261692	5.100943,5.019343	0.4333	0.7698	1.4518	1.0035	0.7718	2.3418	0.0194
SV_COMDEL_3G001200	COMDEL	4847	chr3	4392938	4397884	Csa9930_3G005260	chr3	4393676	4393888	90%coverage	GO:0003676 nucleic acid binding;GO:0006139 nucleobase-containing compound metabolic process;GO:0008408 3'-5' exonuclease activity;GO:0003677 DNA binding;GO:0003887 DNA-directed DNA polymerase activity;GO:0006260 DNA replication;GO:0006261 DNA-dependent DNA replication;	IPR001098 DNA-directed DNA polymerase, family A, palm domain;IPR002298 DNA polymerase A;IPR002562 3'-5' exonuclease domain;IPR012337 Ribonuclease H-like superfamily;IPR036397 Ribonuclease H superfamily;	sp|F4I6M1|POLIA_ARATH DNA polymerase I A, chloroplastic/mitochondrial OS=Arabidopsis thaliana OX=3702 GN=POLIA PE=2 SV=1	17.51527,12.711445	20.350739,11.522562	38.931225,13.597596	6.045253,2.514096	13.691623,7.604541	35.811714,6.261692	5.100943,5.019343	0.4333	0.7698	1.4518	1.0035	0.7718	2.3418	0.0194
SV_COMDEL_3G001200	COMDEL	4847	chr3	4392938	4397884	Csa9930_3G005260	chr3	4393972	4394061	90%coverage	GO:0003676 nucleic acid binding;GO:0006139 nucleobase-containing compound metabolic process;GO:0008408 3'-5' exonuclease activity;GO:0003677 DNA binding;GO:0003887 DNA-directed DNA polymerase activity;GO:0006260 DNA replication;GO:0006261 DNA-dependent DNA replication;	IPR001098 DNA-directed DNA polymerase, family A, palm domain;IPR002298 DNA polymerase A;IPR002562 3'-5' exonuclease domain;IPR012337 Ribonuclease H-like superfamily;IPR036397 Ribonuclease H superfamily;	sp|F4I6M1|POLIA_ARATH DNA polymerase I A, chloroplastic/mitochondrial OS=Arabidopsis thaliana OX=3702 GN=POLIA PE=2 SV=1	17.51527,12.711445	20.350739,11.522562	38.931225,13.597596	6.045253,2.514096	13.691623,7.604541	35.811714,6.261692	5.100943,5.019343	0.4333	0.7698	1.4518	1.0035	0.7718	2.3418	0.0194
SV_COMDEL_3G001200	COMDEL	4847	chr3	4392938	4397884	Csa9930_3G005260	chr3	4394920	4395081	90%coverage	GO:0003676 nucleic acid binding;GO:0006139 nucleobase-containing compound metabolic process;GO:0008408 3'-5' exonuclease activity;GO:0003677 DNA binding;GO:0003887 DNA-directed DNA polymerase activity;GO:0006260 DNA replication;GO:0006261 DNA-dependent DNA replication;	IPR001098 DNA-directed DNA polymerase, family A, palm domain;IPR002298 DNA polymerase A;IPR002562 3'-5' exonuclease domain;IPR012337 Ribonuclease H-like superfamily;IPR036397 Ribonuclease H superfamily;	sp|F4I6M1|POLIA_ARATH DNA polymerase I A, chloroplastic/mitochondrial OS=Arabidopsis thaliana OX=3702 GN=POLIA PE=2 SV=1	17.51527,12.711445	20.350739,11.522562	38.931225,13.597596	6.045253,2.514096	13.691623,7.604541	35.811714,6.261692	5.100943,5.019343	0.4333	0.7698	1.4518	1.0035	0.7718	2.3418	0.0194
SV_DEL_3G004210	DEL	66	chr3	5376865	5376931	Csa9930_3G006270	chr3	5376316	5377095	90%coverage	-	IPR004158 Protein of unknown function DUF247, plant;	sp|Q9SD53|Y3720_ARATH UPF0481 protein At3g47200 OS=Arabidopsis thaliana OX=3702 GN=At3g47200 PE=2 SV=1	0.0,0.0	3.809248,0.271876	12.882534,0.33697	9.752514,0.0	10.628223,0.0	4.35555,0.116676	1.450085,0.0	0	1.9189	3.3762	3.4266	3.5396	2.2618	1.2928
SV_DEL_3G005300	DEL	389	chr3	6851579	6851968	Csa9930_3G008010	chr3	6851532	6851624	50%coverage	-	-	-	1.290246,39.175667	2.422639,43.276134	1.018399,13.015726	0.961854,58.705715	1.220041,52.847954	1.194941,36.224388	1.276305,36.788998	-4.1327	-3.6933	-2.7958	-4.9276	-4.6002	-4.084	-4.0532
SV_DEL_3G005300	DEL	389	chr3	6851579	6851968	Csa9930_3G008010	chr3	6851923	6852015	50%coverage	-	-	-	1.290246,39.175667	2.422639,43.276134	1.018399,13.015726	0.961854,58.705715	1.220041,52.847954	1.194941,36.224388	1.276305,36.788998	-4.1327	-3.6933	-2.7958	-4.9276	-4.6002	-4.084	-4.0532
SV_COMDEL_3G002620	COMDEL	514	chr3	10640973	10641513	Csa9930_3G014310	chr3	10641088	10641430	90%coverage	-	IPR006459 Casparian strip membrane protein;IPR006702 Domain of unknown function DUF588;	sp|C6TBD0|CSPL6_SOYBN CASP-like protein 1E1 OS=Glycine max OX=3847 PE=2 SV=1	0.0,0.0	0.240845,5.796492	0.51552,0.0	18.360817,0.465809	25.490385,2.097491	3.492635,4.239747	19.13068,6.593864	0	-2.4535	0.5998	3.7234	3.0963	-0.2219	1.4065
SV_DEL_3G007900	DEL	3667	chr3	11043078	11046745	Csa9930_3G015010	chr3	11043413	11043649	90%coverage	-	-	-	1.002221,0.624576	0.0,24.26195	0.333406,3.522072	0.50446,17.880507	4.904681,5.348031	0.769581,7.609203	0.520062,11.402322	0.3015	-4.6589	-1.7619	-3.6496	-0.1045	-2.2825	-3.0284
SV_INS_3G008720	INS	14739	chr3	13485834	13485834	Csa9930_3G018090	chr3	13485243	13486538	90%coverage	GO:0004190 aspartic-type endopeptidase activity;GO:0006508 proteolysis;	IPR001461 Aspartic peptidase A1 family;IPR001969 Aspartic peptidase, active site;IPR021109 Aspartic peptidase domain superfamily;IPR032799 Xylanase inhibitor, C-terminal;IPR032861 Xylanase inhibitor, N-terminal;IPR033121 Peptidase family A1 domain;IPR034161 Pepsin-like domain, plant;	sp|Q9LZL3|PCS1L_ARATH Aspartic proteinase PCS1 OS=Arabidopsis thaliana OX=3702 GN=PCS1 PE=2 SV=1	2.038471,0.0	1.010781,1.009083	0.357752,0.740255	28.551907,39.539066	0.086793,0.35173	0.505937,0.0	0.23554,1.673833	1.6033	0.0012	-0.3581	-0.4561	-0.3147	0.5907	-1.1138
SV_DEL_3G012350	DEL	79	chr3	15307908	15307987	Csa9930_3G019840	chr3	15307552	15308637	90%coverage	GO:0005515 protein binding;	IPR001611 Leucine-rich repeat;IPR013210 Leucine-rich repeat-containing N-terminal, plant-type;IPR032675 Leucine-rich repeat domain superfamily;	sp|Q6JN46|EIX2_SOLLC Receptor-like protein EIX2 OS=Solanum lycopersicum OX=4081 GN=EIX2 PE=1 SV=2	0.0,0.0	0.0,1.975787	0.0,0.148792	0.0,0.0	0.098539,0.172227	0.0,0.0	0.0,0.531108	0	-1.5733	-0.2001	0	-0.0937	0	-0.6146
SV_DEL_3G012680	DEL	51	chr3	15673395	15673446	Csa9930_3G020400	chr3	15673316	15673618	90%coverage	-	-	sp|P92520|M820_ARATH Uncharacterized mitochondrial protein AtMg00820 OS=Arabidopsis thaliana OX=3702 GN=AtMg00820 PE=4 SV=1	9.831958,1.708806	0.844021,4.211682	2.399463,1.742455	1.426855,6.816175	4.123589,3.606618	14.177911,17.008934	0.917969,4.257498	1.9996	-1.4989	0.3098	-1.6874	0.1534	-0.2467	-1.4548
SV_DEL_3G018220	DEL	4527	chr3	20005612	20010139	Csa9930_3G023530	chr3	20006012	20006156	90%coverage	-	-	sp|Q3B724|CALS5_ARATH Callose synthase 5 OS=Arabidopsis thaliana OX=3702 GN=CALS5 PE=1 SV=1	9.067386,0.0	4.776371,0.0	7.201708,0.0	3.556824,0.0	11.010814,0.0	15.361074,0.0	3.589535,0.0	3.3316	2.5302	3.0359	2.188	3.5863	4.0322	2.1983
SV_DEL_3G018220	DEL	4527	chr3	20005612	20010139	Csa9930_3G023530	chr3	20006605	20006765	90%coverage	-	-	sp|Q3B724|CALS5_ARATH Callose synthase 5 OS=Arabidopsis thaliana OX=3702 GN=CALS5 PE=1 SV=1	9.067386,0.0	4.776371,0.0	7.201708,0.0	3.556824,0.0	11.010814,0.0	15.361074,0.0	3.589535,0.0	3.3316	2.5302	3.0359	2.188	3.5863	4.0322	2.1983
SV_DEL_3G018220	DEL	4527	chr3	20005612	20010139	Csa9930_3G023530	chr3	20006846	20006930	90%coverage	-	-	sp|Q3B724|CALS5_ARATH Callose synthase 5 OS=Arabidopsis thaliana OX=3702 GN=CALS5 PE=1 SV=1	9.067386,0.0	4.776371,0.0	7.201708,0.0	3.556824,0.0	11.010814,0.0	15.361074,0.0	3.589535,0.0	3.3316	2.5302	3.0359	2.188	3.5863	4.0322	2.1983
SV_DEL_3G018220	DEL	4527	chr3	20005612	20010139	Csa9930_3G023530	chr3	20007720	20007745	90%coverage	-	-	sp|Q3B724|CALS5_ARATH Callose synthase 5 OS=Arabidopsis thaliana OX=3702 GN=CALS5 PE=1 SV=1	9.067386,0.0	4.776371,0.0	7.201708,0.0	3.556824,0.0	11.010814,0.0	15.361074,0.0	3.589535,0.0	3.3316	2.5302	3.0359	2.188	3.5863	4.0322	2.1983
SV_DEL_3G018300	DEL	57	chr3	20153906	20153963	Csa9930_3G023650	chr3	20153838	20154014	90%coverage	-	-	-	1.271329,0.689049	0.272253,0.838329	0.328254,0.0	1.278149,0.990243	1.117835,0.0	2.232653,0.0	3.272862,0.0	0.4273	-0.531	0.4095	0.1949	1.0826	1.6927	2.0952
SV_DEL_3G018300	DEL	57	chr3	20153906	20153963	Csa9930_3G023650	chr3	20153838	20154014	90%coverage	-	-	-	1.271329,0.689049	0.272253,0.838329	0.328254,0.0	1.278149,0.990243	1.117835,0.0	2.232653,0.0	3.272862,0.0	0.4273	-0.531	0.4095	0.1949	1.0826	1.6927	2.0952
SV_DEL_3G022890	DEL	1209	chr3	24243593	24244802	Csa9930_3G028910	chr3	24244616	24244798	90%coverage	-	-	-	0.0,2.600921	0.0,4.067095	0.0,0.983689	0.0,0.0	0.0,2.360092	0.0,6.279369	0.0,6.768234	-1.8484	-2.3412	-0.9882	0	-1.7485	-2.8638	-2.9576
SV_INS_3G021010	INS	80.5	chr3	25950142	25950142	Csa9930_3G032460	chr3	25949416	25950225	90%coverage	GO:0008152 metabolic process;GO:0016758 transferase activity, transferring hexosyl groups;	IPR002213 UDP-glucuronosyl/UDP-glucosyltransferase;IPR035595 UDP-glycosyltransferase family, conserved site;	sp|O22820|U74F1_ARATH Flavonol 7-O-beta-glucosyltransferase UGT74F1 OS=Arabidopsis thaliana OX=3702 GN=UGT74F1 PE=1 SV=1	10.65677,12.272298	21.487787,18.77091	2.100176,0.048474	42.623146,10.496397	22.018332,28.666346	2.017441,3.931056	90.545631,10.87043	-0.1873	0.1858	1.5641	1.9239	-0.366	-0.7086	2.9471
SV_DEL_3G029090	DEL	13512	chr3	30250448	30263960	Csa9930_3G038560	chr3	30250237	30251453	50%coverage	GO:0005515 protein binding;	IPR001810 F-box domain;IPR001965 Zinc finger, PHD-type;IPR006527 F-box associated domain, type 1;IPR011011 Zinc finger, FYVE/PHD-type;IPR013083 Zinc finger, RING/FYVE/PHD-type;IPR016181 Acyl-CoA N-acyltransferase;IPR017451 F-box associated interaction domain;IPR019786 Zinc finger, PHD-type, conserved site;IPR019787 Zinc finger, PHD-finger;IPR032308 Jas TPL-binding domain;IPR036047 F-box-like doma…	sp|F4IXE7|IDM1_ARATH Increased DNA methylation 1 OS=Arabidopsis thaliana OX=3702 GN=IDM1 PE=1 SV=1	29.518841,20.034176	23.096653,24.910881	28.889545,8.70743	19.165728,6.849255	21.583309,11.642685	31.541813,6.87927	14.044462,5.995039	0.537	-0.1047	1.6225	1.3613	0.837	2.0462	1.1048
SV_DEL_3G029090	DEL	13512	chr3	30250448	30263960	Csa9930_3G038570	chr3	30254124	30254542	90%coverage	GO:0005618 cell wall;GO:0030599 pectinesterase activity;GO:0042545 cell wall modification;	IPR000070 Pectinesterase, catalytic;IPR011050 Pectin lyase fold/virulence factor;IPR012334 Pectin lyase fold;IPR033131 Pectinesterase, Asp active site;	sp|Q9ZQA3|PME15_ARATH Probable pectinesterase 15 OS=Arabidopsis thaliana OX=3702 GN=PME15 PE=2 SV=1	3.127054,0.0	1.307931,1.062386	1.038066,0.808213	1.511708,0.0	1.980204,1.341369	1.255018,0.734271	2.568961,1.197487	2.0451	0.1623	0.1726	1.3287	0.3481	0.3788	0.6996
SV_DEL_3G029090	DEL	13512	chr3	30250448	30263960	Csa9930_3G038570	chr3	30255440	30255611	90%coverage	GO:0005618 cell wall;GO:0030599 pectinesterase activity;GO:0042545 cell wall modification;	IPR000070 Pectinesterase, catalytic;IPR011050 Pectin lyase fold/virulence factor;IPR012334 Pectin lyase fold;IPR033131 Pectinesterase, Asp active site;	sp|Q9ZQA3|PME15_ARATH Probable pectinesterase 15 OS=Arabidopsis thaliana OX=3702 GN=PME15 PE=2 SV=1	3.127054,0.0	1.307931,1.062386	1.038066,0.808213	1.511708,0.0	1.980204,1.341369	1.255018,0.734271	2.568961,1.197487	2.0451	0.1623	0.1726	1.3287	0.3481	0.3788	0.6996
SV_DEL_3G029090	DEL	13512	chr3	30250448	30263960	Csa9930_3G038570	chr3	30255773	30255979	90%coverage	GO:0005618 cell wall;GO:0030599 pectinesterase activity;GO:0042545 cell wall modification;	IPR000070 Pectinesterase, catalytic;IPR011050 Pectin lyase fold/virulence factor;IPR012334 Pectin lyase fold;IPR033131 Pectinesterase, Asp active site;	sp|Q9ZQA3|PME15_ARATH Probable pectinesterase 15 OS=Arabidopsis thaliana OX=3702 GN=PME15 PE=2 SV=1	3.127054,0.0	1.307931,1.062386	1.038066,0.808213	1.511708,0.0	1.980204,1.341369	1.255018,0.734271	2.568961,1.197487	2.0451	0.1623	0.1726	1.3287	0.3481	0.3788	0.6996
SV_DEL_3G029090	DEL	13512	chr3	30250448	30263960	Csa9930_3G038570	chr3	30256062	30256315	90%coverage	GO:0005618 cell wall;GO:0030599 pectinesterase activity;GO:0042545 cell wall modification;	IPR000070 Pectinesterase, catalytic;IPR011050 Pectin lyase fold/virulence factor;IPR012334 Pectin lyase fold;IPR033131 Pectinesterase, Asp active site;	sp|Q9ZQA3|PME15_ARATH Probable pectinesterase 15 OS=Arabidopsis thaliana OX=3702 GN=PME15 PE=2 SV=1	3.127054,0.0	1.307931,1.062386	1.038066,0.808213	1.511708,0.0	1.980204,1.341369	1.255018,0.734271	2.568961,1.197487	2.0451	0.1623	0.1726	1.3287	0.3481	0.3788	0.6996
SV_DEL_3G029090	DEL	13512	chr3	30250448	30263960	Csa9930_3G038570	chr3	30256416	30256593	90%coverage	GO:0005618 cell wall;GO:0030599 pectinesterase activity;GO:0042545 cell wall modification;	IPR000070 Pectinesterase, catalytic;IPR011050 Pectin lyase fold/virulence factor;IPR012334 Pectin lyase fold;IPR033131 Pectinesterase, Asp active site;	sp|Q9ZQA3|PME15_ARATH Probable pectinesterase 15 OS=Arabidopsis thaliana OX=3702 GN=PME15 PE=2 SV=1	3.127054,0.0	1.307931,1.062386	1.038066,0.808213	1.511708,0.0	1.980204,1.341369	1.255018,0.734271	2.568961,1.197487	2.0451	0.1623	0.1726	1.3287	0.3481	0.3788	0.6996
SV_COMDEL_3G011790	COMDEL	61	chr3	32652402	32652496	Csa9930_3G041880	chr3	32652435	32653328	90%coverage	GO:0003735 structural constituent of ribosome;GO:0006412 translation;GO:0015935 small ribosomal subunit;GO:0005840 ribosome;GO:0003723 RNA binding;	IPR000851 Ribosomal protein S5;IPR005324 Ribosomal protein S5, C-terminal;IPR005711 Ribosomal protein S5, eukaryotic/archaeal;IPR013810 Ribosomal protein S5, N-terminal;IPR014721 Ribosomal protein S5 domain 2-type fold, subgroup;IPR018192 Ribosomal protein S5, N-terminal, conserved site;IPR020568 Ribosomal protein S5 domain 2-type fold;	sp|Q9SCM3|RS24_ARATH 40S ribosomal protein S2-4 OS=Arabidopsis thaliana OX=3702 GN=RPS2D PE=2 SV=1	75.544678,14.797944	113.363358,15.268591	83.774391,11.662962	18.359798,2.77119	42.835304,9.315127	76.944313,99.583466	143.204102,29.726299	2.2766	2.8135	2.743	2.36	2.0873	-0.3679	2.2306
SV_DEL_3G032070	DEL	172	chr3	34104845	34105017	Csa9930_3G043960	chr3	34104934	34105040	50%coverage	GO:0055085 transmembrane transport;	IPR004813 Oligopeptide transporter, OPT superfamily;	sp|Q9SHY2|YSL7_ARATH Probable metal-nicotianamine transporter YSL7 OS=Arabidopsis thaliana OX=3702 GN=YSL7 PE=2 SV=1	0.0,0.0	0.0,1.485689	0.04782,0.0	0.0,1.822127	0.0,0.575079	0.0,3.787418	0.0,1.29049	0	-1.3136	0.0674	-1.4968	-0.6554	-2.2592	-1.1957
SV_INS_4G000300	INS	590	chr4	505645	505645	Csa9930_4G000880	chr4	505640	505898	90%coverage	GO:0003824 catalytic activity;	IPR000073 Alpha/beta hydrolase fold-1;IPR000639 Epoxide hydrolase-like;IPR029058 Alpha/Beta hydrolase fold;	sp|I6YGS0|EPHA_MYCTU Epoxide hydrolase A OS=Mycobacterium tuberculosis (strain ATCC 25618 / H37Rv) OX=83332 GN=ephA PE=1 SV=1	109.828461,122.365753	103.875763,87.511803	50.479717,17.623737	46.060452,94.260994	31.779499,69.603302	4.418981,15.57729	95.310104,137.727341	-0.1546	0.2447	1.4669	-1.0174	-1.1069	-1.6131	-0.5265
SV_DEL_4G003100	DEL	4222	chr4	4148302	4152524	Csa9930_4G006120	chr4	4148230	4148757	50%coverage	GO:0016853 isomerase activity;	IPR004265 Dirigent protein;IPR034871 Allene oxide cyclase/dirigent protein;	sp|P13240|DR206_PEA Disease resistance response protein 206 OS=Pisum sativum OX=3888 GN=PI206 PE=1 SV=2	26.083908,0.732223	3.694356,4.402128	11.685838,2.141888	3.602545,0.487003	7.448225,3.951452	14.493644,0.421554	1.938766,5.247006	3.9667	-0.2026	2.0135	1.63	0.7708	3.4461	-1.088
SV_INS_4G011750	INS	4017	chr4	13983733	13983733	Csa9930_4G024340	chr4	13983553	13983873	90%coverage	GO:0004672 protein kinase activity;GO:0006468 protein phosphorylation;GO:0005524 ATP binding;	IPR000719 Protein kinase domain;IPR000742 EGF-like domain;IPR001480 Bulb-type lectin domain;IPR008271 Serine/threonine-protein kinase, active site;IPR011009 Protein kinase-like domain superfamily;IPR017441 Protein kinase, ATP binding site;IPR036426 Bulb-type lectin domain superfamily;	sp|Q25AG3|LERK3_ORYSI G-type lectin S-receptor-like serine/threonine-protein kinase LECRK3 OS=Oryza sativa subsp. indica OX=39946 GN=LECRK3 PE=3 SV=2	1.118911,2.998875	1.062615,2.642583	0.58666,1.263929	0.27933,103.792938	1.579624,7.63345	0.468681,2.006706	0.858581,1.849779	-0.9163	-0.8205	-0.5128	-6.356	-1.7428	-1.0337	-0.6166
SV_INS_4G011760	INS	4003	chr4	13984372	13984372	Csa9930_4G024340	chr4	13984229	13985921	90%coverage	GO:0004672 protein kinase activity;GO:0006468 protein phosphorylation;GO:0005524 ATP binding;	IPR000719 Protein kinase domain;IPR000742 EGF-like domain;IPR001480 Bulb-type lectin domain;IPR008271 Serine/threonine-protein kinase, active site;IPR011009 Protein kinase-like domain superfamily;IPR017441 Protein kinase, ATP binding site;IPR036426 Bulb-type lectin domain superfamily;	sp|Q25AG3|LERK3_ORYSI G-type lectin S-receptor-like serine/threonine-protein kinase LECRK3 OS=Oryza sativa subsp. indica OX=39946 GN=LECRK3 PE=3 SV=2	1.118911,2.998875	1.062615,2.642583	0.58666,1.263929	0.27933,103.792938	1.579624,7.63345	0.468681,2.006706	0.858581,1.849779	-0.9163	-0.8205	-0.5128	-6.356	-1.7428	-1.0337	-0.6166
SV_INS_4G011760	INS	4003	chr4	13984372	13984372	Csa9930_4G024340	chr4	13984229	13985921	90%coverage	GO:0004672 protein kinase activity;GO:0006468 protein phosphorylation;GO:0005524 ATP binding;	IPR000719 Protein kinase domain;IPR000742 EGF-like domain;IPR001480 Bulb-type lectin domain;IPR008271 Serine/threonine-protein kinase, active site;IPR011009 Protein kinase-like domain superfamily;IPR017441 Protein kinase, ATP binding site;IPR036426 Bulb-type lectin domain superfamily;	sp|Q25AG3|LERK3_ORYSI G-type lectin S-receptor-like serine/threonine-protein kinase LECRK3 OS=Oryza sativa subsp. indica OX=39946 GN=LECRK3 PE=3 SV=2	1.118911,2.998875	1.062615,2.642583	0.58666,1.263929	0.27933,103.792938	1.579624,7.63345	0.468681,2.006706	0.858581,1.849779	-0.9163	-0.8205	-0.5128	-6.356	-1.7428	-1.0337	-0.6166
SV_DEL_4G013190	DEL	4736	chr4	13984810	13989546	Csa9930_4G024340	chr4	13984229	13985921	50%coverage	GO:0004672 protein kinase activity;GO:0006468 protein phosphorylation;GO:0005524 ATP binding;	IPR000719 Protein kinase domain;IPR000742 EGF-like domain;IPR001480 Bulb-type lectin domain;IPR008271 Serine/threonine-protein kinase, active site;IPR011009 Protein kinase-like domain superfamily;IPR017441 Protein kinase, ATP binding site;IPR036426 Bulb-type lectin domain superfamily;	sp|Q25AG3|LERK3_ORYSI G-type lectin S-receptor-like serine/threonine-protein kinase LECRK3 OS=Oryza sativa subsp. indica OX=39946 GN=LECRK3 PE=3 SV=2	1.118911,2.998875	1.062615,2.642583	0.58666,1.263929	0.27933,103.792938	1.579624,7.63345	0.468681,2.006706	0.858581,1.849779	-0.9163	-0.8205	-0.5128	-6.356	-1.7428	-1.0337	-0.6166
SV_DEL_4G013190	DEL	4736	chr4	13984810	13989546	Csa9930_4G024350	chr4	13988234	13988519	90%coverage	GO:0005524 ATP binding;GO:0004672 protein kinase activity;GO:0006468 protein phosphorylation;	IPR000719 Protein kinase domain;IPR001480 Bulb-type lectin domain;IPR011009 Protein kinase-like domain superfamily;IPR017441 Protein kinase, ATP binding site;IPR036426 Bulb-type lectin domain superfamily;	sp|Q25AG3|LERK3_ORYSI G-type lectin S-receptor-like serine/threonine-protein kinase LECRK3 OS=Oryza sativa subsp. indica OX=39946 GN=LECRK3 PE=3 SV=2	3.788645,2.998875	0.914739,2.642583	1.056269,1.263929	1.243061,103.792938	2.909996,7.63345	2.116197,2.006706	0.953383,1.849779	0.26	-0.9278	-0.1388	-5.5459	-1.1428	0.0516	-0.5449
SV_INV_4G000160	INV	7615	chr4	20173054	20180685	Csa9930_4G031100	chr4	20173284	20173616	90%coverage	GO:0004869 cysteine-type endopeptidase inhibitor activity;	IPR000010 Cystatin domain;IPR027214 Cystatin;	-	0.0,16.790237	0.190409,117.451866	0.0,38.073643	0.021759,50.851948	0.214242,68.713715	0.693778,122.904114	0.0,118.396423	-4.153	-6.6367	-5.2881	-5.6653	-5.8433	-6.1928	-6.8996
SV_INV_4G000160	INV	7615	chr4	20173054	20180685	Csa9930_4G031110	chr4	20178437	20178769	90%coverage	-	-	-	0.0,182.311829	0.0,203.702988	0.0,5.637384	0.0,46.695091	0.107121,64.608253	0.27386,29.3799	0.0,33.639797	-7.5182	-7.6774	-2.7306	-5.5758	-5.889	-4.5758	-5.1144
SV_DEL_4G023490	DEL	346	chr4	22344588	22344934	Csa9930_4G032700	chr4	22344585	22344629	90%coverage	-	-	-	0.0,3.26222	0.0,2.094046	0.0,0.659982	1.139239,1.938788	0.0,2.421238	0.302459,0.022608	0.0,0.132949	-2.0916	-1.6295	-0.7312	-0.4581	-1.7745	0.349	-0.1801
SV_INS_4G021090	INS	88	chr4	22618097	22618097	Csa9930_4G033050	chr4	22618012	22618103	90%coverage	GO:0016491 oxidoreductase activity;GO:0055114 oxidation-reduction process;	IPR018170 Aldo/keto reductase, conserved site;IPR020471 Aldo/keto reductase;IPR023210 NADP-dependent oxidoreductase domain;IPR036812 NADP-dependent oxidoreductase domain superfamily;	sp|Q94A68|Y1669_ARATH Uncharacterized oxidoreductase At1g06690, chloroplastic OS=Arabidopsis thaliana OX=3702 GN=At1g06690 PE=1 SV=1	0.0,0.255084	0.0,16.413059	0.559659,60.027012	0.097272,48.807941	2.805327,40.925819	0.23676,11.271404	0.0,38.225716	-0.3278	-4.1221	-5.2901	-5.5044	-3.4617	-3.3107	-5.2937
SV_DEL_5G000620	DEL	144	chr5	1139399	1139543	Csa9930_5G001820	chr5	1139394	1139450	90%coverage	GO:0003735 structural constituent of ribosome;GO:0005840 ribosome;GO:0006412 translation;GO:0019843 rRNA binding;	IPR000529 Ribosomal protein S6;IPR014717 Translation elongation factor EF1B/ribosomal protein S6;IPR020814 Ribosomal protein S6, plastid/chloroplast;IPR035980 Ribosomal protein S6 superfamily;	sp|Q8VY91|RR6_ARATH 30S ribosomal protein S6 alpha, chloroplastic OS=Arabidopsis thaliana OX=3702 GN=RPS6 PE=2 SV=1	29.298717,4.856354	189.98616,31.905792	593.830933,130.332413	46.481125,31.341326	92.869316,33.057259	167.741364,45.899055	90.805847,74.579895	2.3712	2.5371	2.1793	0.554	1.4627	1.8472	0.2806
SV_INS_5G000720	INS	3851	chr5	1234800	1234800	Csa9930_5G001940	chr5	1234700	1234867	90%coverage	GO:0003824 catalytic activity;GO:0008152 metabolic process;	IPR000873 AMP-dependent synthetase/ligase;IPR020845 AMP-binding, conserved site;	sp|Q9T0A0|LACS4_ARATH Long chain acyl-CoA synthetase 4 OS=Arabidopsis thaliana OX=3702 GN=LACS4 PE=2 SV=1	21.543821,12.256055	41.34724,29.169508	42.097481,29.60022	14.38251,35.3806	28.954773,21.704132	24.605768,8.524404	71.774292,18.583103	0.7661	0.4892	0.4941	-1.2419	0.3998	1.4268	1.8938
SV_DEL_5G000780	DEL	3828	chr5	1489590	1493418	Csa9930_5G002320	chr5	1490174	1490448	90%coverage	-	-	sp|O03982|HIP39_ARATH Heavy metal-associated isoprenylated plant protein 39 OS=Arabidopsis thaliana OX=3702 GN=HIPP39 PE=2 SV=1	1.139777,66.487366	0.0,139.792206	0.0,0.0	0.0,1.287833	0.199839,1.12282	0.0,1.615405	0.711792,7.124893	-4.9791	-7.1374	0	-1.194	-0.8231	-1.387	-2.2468
SV_DEL_5G000780	DEL	3828	chr5	1489590	1493418	Csa9930_5G002320	chr5	1490685	1490760	90%coverage	-	-	sp|O03982|HIP39_ARATH Heavy metal-associated isoprenylated plant protein 39 OS=Arabidopsis thaliana OX=3702 GN=HIPP39 PE=2 SV=1	1.139777,66.487366	0.0,139.792206	0.0,0.0	0.0,1.287833	0.199839,1.12282	0.0,1.615405	0.711792,7.124893	-4.9791	-7.1374	0	-1.194	-0.8231	-1.387	-2.2468
SV_DEL_5G000780	DEL	3828	chr5	1489590	1493418	Csa9930_5G002320	chr5	1490869	1490874	90%coverage	-	-	sp|O03982|HIP39_ARATH Heavy metal-associated isoprenylated plant protein 39 OS=Arabidopsis thaliana OX=3702 GN=HIPP39 PE=2 SV=1	1.139777,66.487366	0.0,139.792206	0.0,0.0	0.0,1.287833	0.199839,1.12282	0.0,1.615405	0.711792,7.124893	-4.9791	-7.1374	0	-1.194	-0.8231	-1.387	-2.2468
SV_DEL_5G000790	DEL	4423	chr5	1492733	1497156	Csa9930_5G002340	chr5	1496763	1496897	90%coverage	GO:0016491 oxidoreductase activity;GO:0050660 flavin adenine dinucleotide binding;GO:0055114 oxidation-reduction process;	IPR016156 FAD/NAD-linked reductase, dimerisation domain superfamily;IPR023753 FAD/NAD(P)-binding domain;IPR036188 FAD/NAD(P)-binding domain superfamily;	sp|P92947|MDAR_ARATH Monodehydroascorbate reductase, chloroplastic/mitochondrial OS=Arabidopsis thaliana OX=3702 GN=MDAR5 PE=1 SV=3	160.809128,18.852604	83.416176,47.664452	49.326195,32.945103	116.800041,34.748421	123.088417,45.189903	66.374168,66.898048	49.655418,62.459099	3.0269	0.7947	0.5681	1.7204	1.4257	-0.0112	-0.3251
SV_INS_5G000990	INS	14232	chr5	1709099	1709099	Csa9930_5G002630	chr5	1709079	1709184	90%coverage	GO:0000166 nucleotide binding;GO:0004812 aminoacyl-tRNA ligase activity;GO:0005524 ATP binding;GO:0006418 tRNA aminoacylation for protein translation;GO:0004831 tyrosine-tRNA ligase activity;	IPR002305 Aminoacyl-tRNA synthetase, class Ic;IPR014729 Rossmann-like alpha/beta/alpha sandwich fold;IPR023617 Tyrosine-tRNA ligase, archaeal/eukaryotic-type;	sp|Q8S9J2|SYYC1_ARATH Tyrosine--tRNA ligase 1, cytoplasmic OS=Arabidopsis thaliana OX=3702 GN=At2g33840 PE=2 SV=1	162.173172,32.505795	245.83168,31.055704	151.673416,19.146595	96.029434,13.973378	141.076996,37.112354	192.235657,37.999203	264.370331,31.658833	2.2839	2.9449	2.9218	2.696	1.8983	2.3088	3.0225
SV_DEL_5G001140	DEL	4200	chr5	2222079	2226279	Csa9930_5G003330	chr5	2222040	2222930	90%coverage	GO:0005506 iron ion binding;GO:0016705 oxidoreductase activity, acting on paired donors, with incorporation or reduction of molecular oxygen;GO:0020037 heme binding;GO:0055114 oxidation-reduction process;	IPR001128 Cytochrome P450;IPR002401 Cytochrome P450, E-class, group I;IPR036396 Cytochrome P450 superfamily;	sp|Q8VWZ7|C76B6_CATRO Geraniol 8-hydroxylase OS=Catharanthus roseus OX=4058 GN=CYP76B6 PE=1 SV=1	0.0,4.155306	1.122674,3.66675	5.11106,12.814184	0.298653,8.091039	1.526571,14.343194	1.210819,23.405592	0.411195,16.351089	-2.3661	-1.1365	-1.1767	-2.8074	-2.6023	-3.4646	-3.62
SV_DEL_5G001150	DEL	4200	chr5	2222441	2226641	Csa9930_5G003330	chr5	2222040	2222930	50%coverage	GO:0005506 iron ion binding;GO:0016705 oxidoreductase activity, acting on paired donors, with incorporation or reduction of molecular oxygen;GO:0020037 heme binding;GO:0055114 oxidation-reduction process;	IPR001128 Cytochrome P450;IPR002401 Cytochrome P450, E-class, group I;IPR036396 Cytochrome P450 superfamily;	sp|Q8VWZ7|C76B6_CATRO Geraniol 8-hydroxylase OS=Catharanthus roseus OX=4058 GN=CYP76B6 PE=1 SV=1	0.0,4.155306	1.122674,3.66675	5.11106,12.814184	0.298653,8.091039	1.526571,14.343194	1.210819,23.405592	0.411195,16.351089	-2.3661	-1.1365	-1.1767	-2.8074	-2.6023	-3.4646	-3.62
SV_DEL_5G001180	DEL	576	chr5	2251150	2251726	Csa9930_5G003400	chr5	2251308	2252339	50%coverage	-	IPR004853 Sugar phosphate transporter domain;	sp|Q9LDH3|PT112_ARATH Probable sugar phosphate/phosphate translocator At1g12500 OS=Arabidopsis thaliana OX=3702 GN=At1g12500 PE=1 SV=1	34.564186,7.147049	57.94743,28.577353	33.801426,28.13649	33.826561,21.832136	32.894115,89.046425	33.155502,71.763123	27.080978,80.494408	2.1261	0.9949	0.2563	0.6091	-1.4096	-1.0911	-1.5371
SV_INS_5G001420	INS	3582.5	chr5	2462724	2462724	Csa9930_5G003690	chr5	2461954	2462895	90%coverage	GO:0005506 iron ion binding;GO:0016705 oxidoreductase activity, acting on paired donors, with incorporation or reduction of molecular oxygen;GO:0020037 heme binding;GO:0055114 oxidation-reduction process;	IPR001128 Cytochrome P450;IPR002401 Cytochrome P450, E-class, group I;IPR017972 Cytochrome P450, conserved site;IPR036396 Cytochrome P450 superfamily;	sp|P37120|C75A2_SOLME Flavonoid 3',5'-hydroxylase OS=Solanum melongena OX=4111 GN=CYP75A2 PE=2 SV=1	0.463319,1.562984	19.165146,0.0	33.220798,0.098395	9.395579,10.189876	19.761866,22.279848	21.863976,0.0	29.289408,0.0	-0.8086	4.3338	4.9614	-0.1062	-0.1651	4.515	4.9207
SV_INS_5G001420	INS	3582.5	chr5	2462724	2462724	Csa9930_5G003690	chr5	2461954	2462895	90%coverage	GO:0005506 iron ion binding;GO:0016705 oxidoreductase activity, acting on paired donors, with incorporation or reduction of molecular oxygen;GO:0020037 heme binding;GO:0055114 oxidation-reduction process;	IPR001128 Cytochrome P450;IPR002401 Cytochrome P450, E-class, group I;IPR017972 Cytochrome P450, conserved site;IPR036396 Cytochrome P450 superfamily;	sp|P37120|C75A2_SOLME Flavonoid 3',5'-hydroxylase OS=Solanum melongena OX=4111 GN=CYP75A2 PE=2 SV=1	0.463319,1.562984	19.165146,0.0	33.220798,0.098395	9.395579,10.189876	19.761866,22.279848	21.863976,0.0	29.289408,0.0	-0.8086	4.3338	4.9614	-0.1062	-0.1651	4.515	4.9207
SV_intraTRANS_5G000030	intraTRANS	250232	chr5	7200872	7456093	Csa9930_5G011200	chr5	7203230	7203300	90%coverage	-	-	sp|O80386|CIP7_ARATH COP1-interacting protein 7 OS=Arabidopsis thaliana OX=3702 GN=CIP7 PE=1 SV=1	127.484352,3.788247	121.750137,27.19875	90.928398,12.166753	77.331657,0.972455	94.575577,17.813368	117.100769,6.807036	38.490822,5.934641	4.746	2.122	2.8036	5.3115	2.3449	3.9191	2.5096
SV_intraTRANS_5G000030	intraTRANS	250232	chr5	7200872	7456093	Csa9930_5G011200	chr5	7204108	7204293	90%coverage	-	-	sp|O80386|CIP7_ARATH COP1-interacting protein 7 OS=Arabidopsis thaliana OX=3702 GN=CIP7 PE=1 SV=1	127.484352,3.788247	121.750137,27.19875	90.928398,12.166753	77.331657,0.972455	94.575577,17.813368	117.100769,6.807036	38.490822,5.934641	4.746	2.122	2.8036	5.3115	2.3449	3.9191	2.5096
SV_intraTRANS_5G000030	intraTRANS	250232	chr5	7200872	7456093	Csa9930_5G011200	chr5	7204377	7204485	90%coverage	-	-	sp|O80386|CIP7_ARATH COP1-interacting protein 7 OS=Arabidopsis thaliana OX=3702 GN=CIP7 PE=1 SV=1	127.484352,3.788247	121.750137,27.19875	90.928398,12.166753	77.331657,0.972455	94.575577,17.813368	117.100769,6.807036	38.490822,5.934641	4.746	2.122	2.8036	5.3115	2.3449	3.9191	2.5096
SV_intraTRANS_5G000030	intraTRANS	250232	chr5	7200872	7456093	Csa9930_5G011200	chr5	7204573	7204600	90%coverage	-	-	sp|O80386|CIP7_ARATH COP1-interacting protein 7 OS=Arabidopsis thaliana OX=3702 GN=CIP7 PE=1 SV=1	127.484352,3.788247	121.750137,27.19875	90.928398,12.166753	77.331657,0.972455	94.575577,17.813368	117.100769,6.807036	38.490822,5.934641	4.746	2.122	2.8036	5.3115	2.3449	3.9191	2.5096
SV_intraTRANS_5G000030	intraTRANS	250232	chr5	7200872	7456093	Csa9930_5G011200	chr5	7204700	7204737	90%coverage	-	-	sp|O80386|CIP7_ARATH COP1-interacting protein 7 OS=Arabidopsis thaliana OX=3702 GN=CIP7 PE=1 SV=1	127.484352,3.788247	121.750137,27.19875	90.928398,12.166753	77.331657,0.972455	94.575577,17.813368	117.100769,6.807036	38.490822,5.934641	4.746	2.122	2.8036	5.3115	2.3449	3.9191	2.5096
SV_intraTRANS_5G000030	intraTRANS	250232	chr5	7200872	7456093	Csa9930_5G011200	chr5	7204847	7204881	90%coverage	-	-	sp|O80386|CIP7_ARATH COP1-interacting protein 7 OS=Arabidopsis thaliana OX=3702 GN=CIP7 PE=1 SV=1	127.484352,3.788247	121.750137,27.19875	90.928398,12.166753	77.331657,0.972455	94.575577,17.813368	117.100769,6.807036	38.490822,5.934641	4.746	2.122	2.8036	5.3115	2.3449	3.9191	2.5096
SV_intraTRANS_5G000030	intraTRANS	250232	chr5	7200872	7456093	Csa9930_5G011200	chr5	7204975	7205127	90%coverage	-	-	sp|O80386|CIP7_ARATH COP1-interacting protein 7 OS=Arabidopsis thaliana OX=3702 GN=CIP7 PE=1 SV=1	127.484352,3.788247	121.750137,27.19875	90.928398,12.166753	77.331657,0.972455	94.575577,17.813368	117.100769,6.807036	38.490822,5.934641	4.746	2.122	2.8036	5.3115	2.3449	3.9191	2.5096
SV_intraTRANS_5G000030	intraTRANS	250232	chr5	7200872	7456093	Csa9930_5G011200	chr5	7205237	7207680	90%coverage	-	-	sp|O80386|CIP7_ARATH COP1-interacting protein 7 OS=Arabidopsis thaliana OX=3702 GN=CIP7 PE=1 SV=1	127.484352,3.788247	121.750137,27.19875	90.928398,12.166753	77.331657,0.972455	94.575577,17.813368	117.100769,6.807036	38.490822,5.934641	4.746	2.122	2.8036	5.3115	2.3449	3.9191	2.5096
SV_intraTRANS_5G000030	intraTRANS	250232	chr5	7200872	7456093	Csa9930_5G011200	chr5	7208033	7208107	90%coverage	-	-	sp|O80386|CIP7_ARATH COP1-interacting protein 7 OS=Arabidopsis thaliana OX=3702 GN=CIP7 PE=1 SV=1	127.484352,3.788247	121.750137,27.19875	90.928398,12.166753	77.331657,0.972455	94.575577,17.813368	117.100769,6.807036	38.490822,5.934641	4.746	2.122	2.8036	5.3115	2.3449	3.9191	2.5096
SV_intraTRANS_5G000030	intraTRANS	250232	chr5	7200872	7456093	Csa9930_5G011200	chr5	7208222	7208268	90%coverage	-	-	sp|O80386|CIP7_ARATH COP1-interacting protein 7 OS=Arabidopsis thaliana OX=3702 GN=CIP7 PE=1 SV=1	127.484352,3.788247	121.750137,27.19875	90.928398,12.166753	77.331657,0.972455	94.575577,17.813368	117.100769,6.807036	38.490822,5.934641	4.746	2.122	2.8036	5.3115	2.3449	3.9191	2.5096
SV_intraTRANS_5G000030	intraTRANS	250232	chr5	7200872	7456093	Csa9930_5G011210	chr5	7211218	7211329	90%coverage	-	-	-	106.089104,0.506604	19.86727,3.169791	4.090689,0.329056	4.915675,0.0	8.158968,5.046732	13.345656,7.481161	2.695568,1.269915	6.1514	2.3232	1.9375	2.5645	0.599	0.7583	0.7032
SV_intraTRANS_5G000030	intraTRANS	250232	chr5	7200872	7456093	Csa9930_5G011210	chr5	7211861	7211871	90%coverage	-	-	-	106.089104,0.506604	19.86727,3.169791	4.090689,0.329056	4.915675,0.0	8.158968,5.046732	13.345656,7.481161	2.695568,1.269915	6.1514	2.3232	1.9375	2.5645	0.599	0.7583	0.7032
SV_intraTRANS_5G000030	intraTRANS	250232	chr5	7200872	7456093	Csa9930_5G011220	chr5	7212250	7212765	90%coverage	GO:0003676 nucleic acid binding;GO:0003968 RNA-directed RNA polymerase activity;	IPR000504 RNA recognition motif domain;IPR007855 RNA-dependent RNA polymerase, eukaryotic-type;IPR035979 RNA-binding domain superfamily;	sp|Q9LQV2|RDR1_ARATH RNA-dependent RNA polymerase 1 OS=Arabidopsis thaliana OX=3702 GN=RDR1 PE=2 SV=1	260.920044,5.550429	79.39843,7.23838	20.89399,2.806061	14.438834,3.374059	47.378963,5.930736	80.374695,7.784773	8.146137,4.059414	5.3214	3.2867	2.5242	1.8195	2.8033	3.2115	0.8542
SV_intraTRANS_5G000030	intraTRANS	250232	chr5	7200872	7456093	Csa9930_5G011220	chr5	7213010	7214895	90%coverage	GO:0003676 nucleic acid binding;GO:0003968 RNA-directed RNA polymerase activity;	IPR000504 RNA recognition motif domain;IPR007855 RNA-dependent RNA polymerase, eukaryotic-type;IPR035979 RNA-binding domain superfamily;	sp|Q9LQV2|RDR1_ARATH RNA-dependent RNA polymerase 1 OS=Arabidopsis thaliana OX=3702 GN=RDR1 PE=2 SV=1	260.920044,5.550429	79.39843,7.23838	20.89399,2.806061	14.438834,3.374059	47.378963,5.930736	80.374695,7.784773	8.146137,4.059414	5.3214	3.2867	2.5242	1.8195	2.8033	3.2115	0.8542
SV_intraTRANS_5G000030	intraTRANS	250232	chr5	7200872	7456093	Csa9930_5G011220	chr5	7215114	7215264	90%coverage	GO:0003676 nucleic acid binding;GO:0003968 RNA-directed RNA polymerase activity;	IPR000504 RNA recognition motif domain;IPR007855 RNA-dependent RNA polymerase, eukaryotic-type;IPR035979 RNA-binding domain superfamily;	sp|Q9LQV2|RDR1_ARATH RNA-dependent RNA polymerase 1 OS=Arabidopsis thaliana OX=3702 GN=RDR1 PE=2 SV=1	260.920044,5.550429	79.39843,7.23838	20.89399,2.806061	14.438834,3.374059	47.378963,5.930736	80.374695,7.784773	8.146137,4.059414	5.3214	3.2867	2.5242	1.8195	2.8033	3.2115	0.8542
SV_intraTRANS_5G000030	intraTRANS	250232	chr5	7200872	7456093	Csa9930_5G011220	chr5	7215481	7216320	90%coverage	GO:0003676 nucleic acid binding;GO:0003968 RNA-directed RNA polymerase activity;	IPR000504 RNA recognition motif domain;IPR007855 RNA-dependent RNA polymerase, eukaryotic-type;IPR035979 RNA-binding domain superfamily;	sp|Q9LQV2|RDR1_ARATH RNA-dependent RNA polymerase 1 OS=Arabidopsis thaliana OX=3702 GN=RDR1 PE=2 SV=1	260.920044,5.550429	79.39843,7.23838	20.89399,2.806061	14.438834,3.374059	47.378963,5.930736	80.374695,7.784773	8.146137,4.059414	5.3214	3.2867	2.5242	1.8195	2.8033	3.2115	0.8542
SV_intraTRANS_5G000030	intraTRANS	250232	chr5	7200872	7456093	Csa9930_5G011230	chr5	7218831	7219625	90%coverage	GO:0003968 RNA-directed RNA polymerase activity;	IPR007855 RNA-dependent RNA polymerase, eukaryotic-type;	sp|Q9LQV2|RDR1_ARATH RNA-dependent RNA polymerase 1 OS=Arabidopsis thaliana OX=3702 GN=RDR1 PE=2 SV=1	130.06842,4.483562	62.174919,7.25056	23.469242,1.899386	20.252953,2.348634	40.747845,13.028687	78.186264,19.767078	7.09978,3.593379	4.5791	2.9368	3.0772	2.666	1.5733	1.931	0.8183
SV_intraTRANS_5G000030	intraTRANS	250232	chr5	7200872	7456093	Csa9930_5G011230	chr5	7219719	7219869	90%coverage	GO:0003968 RNA-directed RNA polymerase activity;	IPR007855 RNA-dependent RNA polymerase, eukaryotic-type;	sp|Q9LQV2|RDR1_ARATH RNA-dependent RNA polymerase 1 OS=Arabidopsis thaliana OX=3702 GN=RDR1 PE=2 SV=1	130.06842,4.483562	62.174919,7.25056	23.469242,1.899386	20.252953,2.348634	40.747845,13.028687	78.186264,19.767078	7.09978,3.593379	4.5791	2.9368	3.0772	2.666	1.5733	1.931	0.8183
SV_intraTRANS_5G000030	intraTRANS	250232	chr5	7200872	7456093	Csa9930_5G011230	chr5	7220313	7222198	90%coverage	GO:0003968 RNA-directed RNA polymerase activity;	IPR007855 RNA-dependent RNA polymerase, eukaryotic-type;	sp|Q9LQV2|RDR1_ARATH RNA-dependent RNA polymerase 1 OS=Arabidopsis thaliana OX=3702 GN=RDR1 PE=2 SV=1	130.06842,4.483562	62.174919,7.25056	23.469242,1.899386	20.252953,2.348634	40.747845,13.028687	78.186264,19.767078	7.09978,3.593379	4.5791	2.9368	3.0772	2.666	1.5733	1.931	0.8183
SV_intraTRANS_5G000030	intraTRANS	250232	chr5	7200872	7456093	Csa9930_5G011230	chr5	7223101	7223616	90%coverage	GO:0003968 RNA-directed RNA polymerase activity;	IPR007855 RNA-dependent RNA polymerase, eukaryotic-type;	sp|Q9LQV2|RDR1_ARATH RNA-dependent RNA polymerase 1 OS=Arabidopsis thaliana OX=3702 GN=RDR1 PE=2 SV=1	130.06842,4.483562	62.174919,7.25056	23.469242,1.899386	20.252953,2.348634	40.747845,13.028687	78.186264,19.767078	7.09978,3.593379	4.5791	2.9368	3.0772	2.666	1.5733	1.931	0.8183
SV_intraTRANS_5G000030	intraTRANS	250232	chr5	7200872	7456093	Csa9930_5G011240	chr5	7235573	7235656	90%coverage	GO:0004553 hydrolase activity, hydrolyzing O-glycosyl compounds;GO:0005975 carbohydrate metabolic process;GO:0016798 hydrolase activity, acting on glycosyl bonds;	IPR001000 Glycoside hydrolase family 10 domain;IPR003305 Carbohydrate-binding, CenC-like;IPR008979 Galactose-binding-like domain superfamily;IPR017853 Glycoside hydrolase superfamily;	sp|A3DH97|RSGI6_CLOTH Anti-sigma-I factor RsgI6 OS=Clostridium thermocellum (strain ATCC 27405 / DSM 1237 / NBRC 103400 / NCIMB 10682 / NRRL B-4536 / VPI 7372) OX=203119 GN=rsgI6 PE=1 SV=1	37.616959,1.119437	4.469716,12.432328	15.133462,9.874483	15.189937,1.503871	19.76232,5.948287	21.970547,3.575948	9.632455,2.737533	4.1875	-1.2962	0.5691	2.6929	1.5792	2.3276	1.5083
SV_intraTRANS_5G000030	intraTRANS	250232	chr5	7200872	7456093	Csa9930_5G011240	chr5	7235760	7235816	90%coverage	GO:0004553 hydrolase activity, hydrolyzing O-glycosyl compounds;GO:0005975 carbohydrate metabolic process;GO:0016798 hydrolase activity, acting on glycosyl bonds;	IPR001000 Glycoside hydrolase family 10 domain;IPR003305 Carbohydrate-binding, CenC-like;IPR008979 Galactose-binding-like domain superfamily;IPR017853 Glycoside hydrolase superfamily;	sp|A3DH97|RSGI6_CLOTH Anti-sigma-I factor RsgI6 OS=Clostridium thermocellum (strain ATCC 27405 / DSM 1237 / NBRC 103400 / NCIMB 10682 / NRRL B-4536 / VPI 7372) OX=203119 GN=rsgI6 PE=1 SV=1	37.616959,1.119437	4.469716,12.432328	15.133462,9.874483	15.189937,1.503871	19.76232,5.948287	21.970547,3.575948	9.632455,2.737533	4.1875	-1.2962	0.5691	2.6929	1.5792	2.3276	1.5083
SV_intraTRANS_5G000030	intraTRANS	250232	chr5	7200872	7456093	Csa9930_5G011240	chr5	7238780	7239147	90%coverage	GO:0004553 hydrolase activity, hydrolyzing O-glycosyl compounds;GO:0005975 carbohydrate metabolic process;GO:0016798 hydrolase activity, acting on glycosyl bonds;	IPR001000 Glycoside hydrolase family 10 domain;IPR003305 Carbohydrate-binding, CenC-like;IPR008979 Galactose-binding-like domain superfamily;IPR017853 Glycoside hydrolase superfamily;	sp|A3DH97|RSGI6_CLOTH Anti-sigma-I factor RsgI6 OS=Clostridium thermocellum (strain ATCC 27405 / DSM 1237 / NBRC 103400 / NCIMB 10682 / NRRL B-4536 / VPI 7372) OX=203119 GN=rsgI6 PE=1 SV=1	37.616959,1.119437	4.469716,12.432328	15.133462,9.874483	15.189937,1.503871	19.76232,5.948287	21.970547,3.575948	9.632455,2.737533	4.1875	-1.2962	0.5691	2.6929	1.5792	2.3276	1.5083
SV_intraTRANS_5G000030	intraTRANS	250232	chr5	7200872	7456093	Csa9930_5G011240	chr5	7239238	7239397	90%coverage	GO:0004553 hydrolase activity, hydrolyzing O-glycosyl compounds;GO:0005975 carbohydrate metabolic process;GO:0016798 hydrolase activity, acting on glycosyl bonds;	IPR001000 Glycoside hydrolase family 10 domain;IPR003305 Carbohydrate-binding, CenC-like;IPR008979 Galactose-binding-like domain superfamily;IPR017853 Glycoside hydrolase superfamily;	sp|A3DH97|RSGI6_CLOTH Anti-sigma-I factor RsgI6 OS=Clostridium thermocellum (strain ATCC 27405 / DSM 1237 / NBRC 103400 / NCIMB 10682 / NRRL B-4536 / VPI 7372) OX=203119 GN=rsgI6 PE=1 SV=1	37.616959,1.119437	4.469716,12.432328	15.133462,9.874483	15.189937,1.503871	19.76232,5.948287	21.970547,3.575948	9.632455,2.737533	4.1875	-1.2962	0.5691	2.6929	1.5792	2.3276	1.5083
SV_intraTRANS_5G000030	intraTRANS	250232	chr5	7200872	7456093	Csa9930_5G011240	chr5	7239625	7239971	90%coverage	GO:0004553 hydrolase activity, hydrolyzing O-glycosyl compounds;GO:0005975 carbohydrate metabolic process;GO:0016798 hydrolase activity, acting on glycosyl bonds;	IPR001000 Glycoside hydrolase family 10 domain;IPR003305 Carbohydrate-binding, CenC-like;IPR008979 Galactose-binding-like domain superfamily;IPR017853 Glycoside hydrolase superfamily;	sp|A3DH97|RSGI6_CLOTH Anti-sigma-I factor RsgI6 OS=Clostridium thermocellum (strain ATCC 27405 / DSM 1237 / NBRC 103400 / NCIMB 10682 / NRRL B-4536 / VPI 7372) OX=203119 GN=rsgI6 PE=1 SV=1	37.616959,1.119437	4.469716,12.432328	15.133462,9.874483	15.189937,1.503871	19.76232,5.948287	21.970547,3.575948	9.632455,2.737533	4.1875	-1.2962	0.5691	2.6929	1.5792	2.3276	1.5083
SV_intraTRANS_5G000030	intraTRANS	250232	chr5	7200872	7456093	Csa9930_5G011240	chr5	7240061	7240238	90%coverage	GO:0004553 hydrolase activity, hydrolyzing O-glycosyl compounds;GO:0005975 carbohydrate metabolic process;GO:0016798 hydrolase activity, acting on glycosyl bonds;	IPR001000 Glycoside hydrolase family 10 domain;IPR003305 Carbohydrate-binding, CenC-like;IPR008979 Galactose-binding-like domain superfamily;IPR017853 Glycoside hydrolase superfamily;	sp|A3DH97|RSGI6_CLOTH Anti-sigma-I factor RsgI6 OS=Clostridium thermocellum (strain ATCC 27405 / DSM 1237 / NBRC 103400 / NCIMB 10682 / NRRL B-4536 / VPI 7372) OX=203119 GN=rsgI6 PE=1 SV=1	37.616959,1.119437	4.469716,12.432328	15.133462,9.874483	15.189937,1.503871	19.76232,5.948287	21.970547,3.575948	9.632455,2.737533	4.1875	-1.2962	0.5691	2.6929	1.5792	2.3276	1.5083
SV_intraTRANS_5G000030	intraTRANS	250232	chr5	7200872	7456093	Csa9930_5G011240	chr5	7240343	7240879	90%coverage	GO:0004553 hydrolase activity, hydrolyzing O-glycosyl compounds;GO:0005975 carbohydrate metabolic process;GO:0016798 hydrolase activity, acting on glycosyl bonds;	IPR001000 Glycoside hydrolase family 10 domain;IPR003305 Carbohydrate-binding, CenC-like;IPR008979 Galactose-binding-like domain superfamily;IPR017853 Glycoside hydrolase superfamily;	sp|A3DH97|RSGI6_CLOTH Anti-sigma-I factor RsgI6 OS=Clostridium thermocellum (strain ATCC 27405 / DSM 1237 / NBRC 103400 / NCIMB 10682 / NRRL B-4536 / VPI 7372) OX=203119 GN=rsgI6 PE=1 SV=1	37.616959,1.119437	4.469716,12.432328	15.133462,9.874483	15.189937,1.503871	19.76232,5.948287	21.970547,3.575948	9.632455,2.737533	4.1875	-1.2962	0.5691	2.6929	1.5792	2.3276	1.5083
SV_intraTRANS_5G000030	intraTRANS	250232	chr5	7200872	7456093	Csa9930_5G011240	chr5	7241159	7242268	90%coverage	GO:0004553 hydrolase activity, hydrolyzing O-glycosyl compounds;GO:0005975 carbohydrate metabolic process;GO:0016798 hydrolase activity, acting on glycosyl bonds;	IPR001000 Glycoside hydrolase family 10 domain;IPR003305 Carbohydrate-binding, CenC-like;IPR008979 Galactose-binding-like domain superfamily;IPR017853 Glycoside hydrolase superfamily;	sp|A3DH97|RSGI6_CLOTH Anti-sigma-I factor RsgI6 OS=Clostridium thermocellum (strain ATCC 27405 / DSM 1237 / NBRC 103400 / NCIMB 10682 / NRRL B-4536 / VPI 7372) OX=203119 GN=rsgI6 PE=1 SV=1	37.616959,1.119437	4.469716,12.432328	15.133462,9.874483	15.189937,1.503871	19.76232,5.948287	21.970547,3.575948	9.632455,2.737533	4.1875	-1.2962	0.5691	2.6929	1.5792	2.3276	1.5083
SV_intraTRANS_5G000030	intraTRANS	250232	chr5	7200872	7456093	Csa9930_5G011270	chr5	7295170	7295514	90%coverage	GO:0008168 methyltransferase activity;	IPR005299 SAM dependent carboxyl methyltransferase;IPR029063 S-adenosyl-L-methionine-dependent methyltransferase;	sp|Q9FKC8|MT799_ARATH Probable S-adenosylmethionine-dependent methyltransferase At5g37990 OS=Arabidopsis thaliana OX=3702 GN=At5g37990 PE=3 SV=2	5.566494,1.665066	1.688963,2.891989	0.481997,4.88266	11.952596,5.44218	10.493865,7.455942	2.106155,4.891301	2.218801,9.889966	1.301	-0.5335	-1.9889	1.0076	0.4428	-0.9235	-1.7584
SV_intraTRANS_5G000030	intraTRANS	250232	chr5	7200872	7456093	Csa9930_5G011270	chr5	7295628	7296053	90%coverage	GO:0008168 methyltransferase activity;	IPR005299 SAM dependent carboxyl methyltransferase;IPR029063 S-adenosyl-L-methionine-dependent methyltransferase;	sp|Q9FKC8|MT799_ARATH Probable S-adenosylmethionine-dependent methyltransferase At5g37990 OS=Arabidopsis thaliana OX=3702 GN=At5g37990 PE=3 SV=2	5.566494,1.665066	1.688963,2.891989	0.481997,4.88266	11.952596,5.44218	10.493865,7.455942	2.106155,4.891301	2.218801,9.889966	1.301	-0.5335	-1.9889	1.0076	0.4428	-0.9235	-1.7584
SV_intraTRANS_5G000030	intraTRANS	250232	chr5	7200872	7456093	Csa9930_5G011270	chr5	7296645	7296884	90%coverage	GO:0008168 methyltransferase activity;	IPR005299 SAM dependent carboxyl methyltransferase;IPR029063 S-adenosyl-L-methionine-dependent methyltransferase;	sp|Q9FKC8|MT799_ARATH Probable S-adenosylmethionine-dependent methyltransferase At5g37990 OS=Arabidopsis thaliana OX=3702 GN=At5g37990 PE=3 SV=2	5.566494,1.665066	1.688963,2.891989	0.481997,4.88266	11.952596,5.44218	10.493865,7.455942	2.106155,4.891301	2.218801,9.889966	1.301	-0.5335	-1.9889	1.0076	0.4428	-0.9235	-1.7584
SV_intraTRANS_5G000030	intraTRANS	250232	chr5	7200872	7456093	Csa9930_5G011270	chr5	7298425	7298544	90%coverage	GO:0008168 methyltransferase activity;	IPR005299 SAM dependent carboxyl methyltransferase;IPR029063 S-adenosyl-L-methionine-dependent methyltransferase;	sp|Q9FKC8|MT799_ARATH Probable S-adenosylmethionine-dependent methyltransferase At5g37990 OS=Arabidopsis thaliana OX=3702 GN=At5g37990 PE=3 SV=2	5.566494,1.665066	1.688963,2.891989	0.481997,4.88266	11.952596,5.44218	10.493865,7.455942	2.106155,4.891301	2.218801,9.889966	1.301	-0.5335	-1.9889	1.0076	0.4428	-0.9235	-1.7584
SV_intraTRANS_5G000030	intraTRANS	250232	chr5	7200872	7456093	Csa9930_5G011290	chr5	7318996	7319349	90%coverage	GO:0008168 methyltransferase activity;	IPR005299 SAM dependent carboxyl methyltransferase;IPR029063 S-adenosyl-L-methionine-dependent methyltransferase;	sp|Q9LS10|MT810_ARATH Probable S-adenosylmethionine-dependent methyltransferase At5g38100 OS=Arabidopsis thaliana OX=3702 GN=At5g38100 PE=2 SV=1	10.850085,0.0	1.858202,0.509917	2.384674,0.155216	4.614264,24.033022	6.760252,23.845978	2.284004,2.525292	5.202192,0.0	3.5668	0.9206	1.5509	-2.1567	-1.6788	-0.1023	2.6328
SV_intraTRANS_5G000030	intraTRANS	250232	chr5	7200872	7456093	Csa9930_5G011290	chr5	7320695	7321345	90%coverage	GO:0008168 methyltransferase activity;	IPR005299 SAM dependent carboxyl methyltransferase;IPR029063 S-adenosyl-L-methionine-dependent methyltransferase;	sp|Q9LS10|MT810_ARATH Probable S-adenosylmethionine-dependent methyltransferase At5g38100 OS=Arabidopsis thaliana OX=3702 GN=At5g38100 PE=2 SV=1	10.850085,0.0	1.858202,0.509917	2.384674,0.155216	4.614264,24.033022	6.760252,23.845978	2.284004,2.525292	5.202192,0.0	3.5668	0.9206	1.5509	-2.1567	-1.6788	-0.1023	2.6328
SV_intraTRANS_5G000030	intraTRANS	250232	chr5	7200872	7456093	Csa9930_5G011290	chr5	7322053	7322133	90%coverage	GO:0008168 methyltransferase activity;	IPR005299 SAM dependent carboxyl methyltransferase;IPR029063 S-adenosyl-L-methionine-dependent methyltransferase;	sp|Q9LS10|MT810_ARATH Probable S-adenosylmethionine-dependent methyltransferase At5g38100 OS=Arabidopsis thaliana OX=3702 GN=At5g38100 PE=2 SV=1	10.850085,0.0	1.858202,0.509917	2.384674,0.155216	4.614264,24.033022	6.760252,23.845978	2.284004,2.525292	5.202192,0.0	3.5668	0.9206	1.5509	-2.1567	-1.6788	-0.1023	2.6328
SV_intraTRANS_5G000030	intraTRANS	250232	chr5	7200872	7456093	Csa9930_5G011300	chr5	7342156	7342331	90%coverage	-	-	-	0.0,1.004647	0.0,18.763075	0.0,1.933926	0.0,0.0	0.0,0.0	0.0,1.068644	0.0,17.874516	-1.0033	-4.3047	-1.5528	0	0	-1.0487	-4.2384
SV_intraTRANS_5G000030	intraTRANS	250232	chr5	7200872	7456093	Csa9930_5G011320	chr5	7352099	7352107	90%coverage	GO:0016180 snRNA processing;GO:0032039 integrator complex;	IPR001279 Metallo-beta-lactamase;IPR022712 Beta-Casp domain;IPR027074 Integrator complex subunit 9;IPR036866 Metallo-hydrolase/oxidoreductase superfamily;	sp|A7SBF0|INT9_NEMVE Integrator complex subunit 9 homolog OS=Nematostella vectensis OX=45351 GN=ints9 PE=3 SV=1	14.680882,8.411356	8.287522,10.041875	8.782774,1.476427	11.393959,3.366259	10.195176,4.391212	11.119346,2.566903	4.926035,2.915804	0.7365	-0.2496	1.982	1.5052	1.0542	1.7646	0.5978
SV_intraTRANS_5G000030	intraTRANS	250232	chr5	7200872	7456093	Csa9930_5G011320	chr5	7352219	7352599	90%coverage	GO:0016180 snRNA processing;GO:0032039 integrator complex;	IPR001279 Metallo-beta-lactamase;IPR022712 Beta-Casp domain;IPR027074 Integrator complex subunit 9;IPR036866 Metallo-hydrolase/oxidoreductase superfamily;	sp|A7SBF0|INT9_NEMVE Integrator complex subunit 9 homolog OS=Nematostella vectensis OX=45351 GN=ints9 PE=3 SV=1	14.680882,8.411356	8.287522,10.041875	8.782774,1.476427	11.393959,3.366259	10.195176,4.391212	11.119346,2.566903	4.926035,2.915804	0.7365	-0.2496	1.982	1.5052	1.0542	1.7646	0.5978
SV_intraTRANS_5G000030	intraTRANS	250232	chr5	7200872	7456093	Csa9930_5G011320	chr5	7352704	7352918	90%coverage	GO:0016180 snRNA processing;GO:0032039 integrator complex;	IPR001279 Metallo-beta-lactamase;IPR022712 Beta-Casp domain;IPR027074 Integrator complex subunit 9;IPR036866 Metallo-hydrolase/oxidoreductase superfamily;	sp|A7SBF0|INT9_NEMVE Integrator complex subunit 9 homolog OS=Nematostella vectensis OX=45351 GN=ints9 PE=3 SV=1	14.680882,8.411356	8.287522,10.041875	8.782774,1.476427	11.393959,3.366259	10.195176,4.391212	11.119346,2.566903	4.926035,2.915804	0.7365	-0.2496	1.982	1.5052	1.0542	1.7646	0.5978
SV_intraTRANS_5G000030	intraTRANS	250232	chr5	7200872	7456093	Csa9930_5G011320	chr5	7353919	7354242	90%coverage	GO:0016180 snRNA processing;GO:0032039 integrator complex;	IPR001279 Metallo-beta-lactamase;IPR022712 Beta-Casp domain;IPR027074 Integrator complex subunit 9;IPR036866 Metallo-hydrolase/oxidoreductase superfamily;	sp|A7SBF0|INT9_NEMVE Integrator complex subunit 9 homolog OS=Nematostella vectensis OX=45351 GN=ints9 PE=3 SV=1	14.680882,8.411356	8.287522,10.041875	8.782774,1.476427	11.393959,3.366259	10.195176,4.391212	11.119346,2.566903	4.926035,2.915804	0.7365	-0.2496	1.982	1.5052	1.0542	1.7646	0.5978
SV_intraTRANS_5G000030	intraTRANS	250232	chr5	7200872	7456093	Csa9930_5G011320	chr5	7354361	7354562	90%coverage	GO:0016180 snRNA processing;GO:0032039 integrator complex;	IPR001279 Metallo-beta-lactamase;IPR022712 Beta-Casp domain;IPR027074 Integrator complex subunit 9;IPR036866 Metallo-hydrolase/oxidoreductase superfamily;	sp|A7SBF0|INT9_NEMVE Integrator complex subunit 9 homolog OS=Nematostella vectensis OX=45351 GN=ints9 PE=3 SV=1	14.680882,8.411356	8.287522,10.041875	8.782774,1.476427	11.393959,3.366259	10.195176,4.391212	11.119346,2.566903	4.926035,2.915804	0.7365	-0.2496	1.982	1.5052	1.0542	1.7646	0.5978
SV_intraTRANS_5G000030	intraTRANS	250232	chr5	7200872	7456093	Csa9930_5G011320	chr5	7354907	7354999	90%coverage	GO:0016180 snRNA processing;GO:0032039 integrator complex;	IPR001279 Metallo-beta-lactamase;IPR022712 Beta-Casp domain;IPR027074 Integrator complex subunit 9;IPR036866 Metallo-hydrolase/oxidoreductase superfamily;	sp|A7SBF0|INT9_NEMVE Integrator complex subunit 9 homolog OS=Nematostella vectensis OX=45351 GN=ints9 PE=3 SV=1	14.680882,8.411356	8.287522,10.041875	8.782774,1.476427	11.393959,3.366259	10.195176,4.391212	11.119346,2.566903	4.926035,2.915804	0.7365	-0.2496	1.982	1.5052	1.0542	1.7646	0.5978
SV_intraTRANS_5G000030	intraTRANS	250232	chr5	7200872	7456093	Csa9930_5G011320	chr5	7355095	7355186	90%coverage	GO:0016180 snRNA processing;GO:0032039 integrator complex;	IPR001279 Metallo-beta-lactamase;IPR022712 Beta-Casp domain;IPR027074 Integrator complex subunit 9;IPR036866 Metallo-hydrolase/oxidoreductase superfamily;	sp|A7SBF0|INT9_NEMVE Integrator complex subunit 9 homolog OS=Nematostella vectensis OX=45351 GN=ints9 PE=3 SV=1	14.680882,8.411356	8.287522,10.041875	8.782774,1.476427	11.393959,3.366259	10.195176,4.391212	11.119346,2.566903	4.926035,2.915804	0.7365	-0.2496	1.982	1.5052	1.0542	1.7646	0.5978
SV_intraTRANS_5G000030	intraTRANS	250232	chr5	7200872	7456093	Csa9930_5G011320	chr5	7355555	7355672	90%coverage	GO:0016180 snRNA processing;GO:0032039 integrator complex;	IPR001279 Metallo-beta-lactamase;IPR022712 Beta-Casp domain;IPR027074 Integrator complex subunit 9;IPR036866 Metallo-hydrolase/oxidoreductase superfamily;	sp|A7SBF0|INT9_NEMVE Integrator complex subunit 9 homolog OS=Nematostella vectensis OX=45351 GN=ints9 PE=3 SV=1	14.680882,8.411356	8.287522,10.041875	8.782774,1.476427	11.393959,3.366259	10.195176,4.391212	11.119346,2.566903	4.926035,2.915804	0.7365	-0.2496	1.982	1.5052	1.0542	1.7646	0.5978
SV_intraTRANS_5G000030	intraTRANS	250232	chr5	7200872	7456093	Csa9930_5G011320	chr5	7355768	7355853	90%coverage	GO:0016180 snRNA processing;GO:0032039 integrator complex;	IPR001279 Metallo-beta-lactamase;IPR022712 Beta-Casp domain;IPR027074 Integrator complex subunit 9;IPR036866 Metallo-hydrolase/oxidoreductase superfamily;	sp|A7SBF0|INT9_NEMVE Integrator complex subunit 9 homolog OS=Nematostella vectensis OX=45351 GN=ints9 PE=3 SV=1	14.680882,8.411356	8.287522,10.041875	8.782774,1.476427	11.393959,3.366259	10.195176,4.391212	11.119346,2.566903	4.926035,2.915804	0.7365	-0.2496	1.982	1.5052	1.0542	1.7646	0.5978
SV_intraTRANS_5G000030	intraTRANS	250232	chr5	7200872	7456093	Csa9930_5G011320	chr5	7359247	7359298	90%coverage	GO:0016180 snRNA processing;GO:0032039 integrator complex;	IPR001279 Metallo-beta-lactamase;IPR022712 Beta-Casp domain;IPR027074 Integrator complex subunit 9;IPR036866 Metallo-hydrolase/oxidoreductase superfamily;	sp|A7SBF0|INT9_NEMVE Integrator complex subunit 9 homolog OS=Nematostella vectensis OX=45351 GN=ints9 PE=3 SV=1	14.680882,8.411356	8.287522,10.041875	8.782774,1.476427	11.393959,3.366259	10.195176,4.391212	11.119346,2.566903	4.926035,2.915804	0.7365	-0.2496	1.982	1.5052	1.0542	1.7646	0.5978
SV_intraTRANS_5G000030	intraTRANS	250232	chr5	7200872	7456093	Csa9930_5G011320	chr5	7359394	7359906	90%coverage	GO:0016180 snRNA processing;GO:0032039 integrator complex;	IPR001279 Metallo-beta-lactamase;IPR022712 Beta-Casp domain;IPR027074 Integrator complex subunit 9;IPR036866 Metallo-hydrolase/oxidoreductase superfamily;	sp|A7SBF0|INT9_NEMVE Integrator complex subunit 9 homolog OS=Nematostella vectensis OX=45351 GN=ints9 PE=3 SV=1	14.680882,8.411356	8.287522,10.041875	8.782774,1.476427	11.393959,3.366259	10.195176,4.391212	11.119346,2.566903	4.926035,2.915804	0.7365	-0.2496	1.982	1.5052	1.0542	1.7646	0.5978
SV_intraTRANS_5G000030	intraTRANS	250232	chr5	7200872	7456093	Csa9930_5G011330	chr5	7383751	7383849	90%coverage	GO:0009055 electron carrier activity;GO:0020037 heme binding;	IPR002327 Cytochrome c, class IA/ IB;IPR009056 Cytochrome c-like domain;IPR036909 Cytochrome c-like domain superfamily;	sp|P00051|CYC_CUCMA Cytochrome c OS=Cucurbita maxima OX=3661 PE=1 SV=1	405.206543,52.984859	479.02356,181.940445	294.485107,78.027672	895.118591,113.231514	1055.032715,190.796692	391.628723,164.574066	721.83374,286.057648	2.9116	1.3917	1.9027	2.9717	2.461	1.2457	1.3323
SV_intraTRANS_5G000030	intraTRANS	250232	chr5	7200872	7456093	Csa9930_5G011330	chr5	7385411	7385544	90%coverage	GO:0009055 electron carrier activity;GO:0020037 heme binding;	IPR002327 Cytochrome c, class IA/ IB;IPR009056 Cytochrome c-like domain;IPR036909 Cytochrome c-like domain superfamily;	sp|P00051|CYC_CUCMA Cytochrome c OS=Cucurbita maxima OX=3661 PE=1 SV=1	405.206543,52.984859	479.02356,181.940445	294.485107,78.027672	895.118591,113.231514	1055.032715,190.796692	391.628723,164.574066	721.83374,286.057648	2.9116	1.3917	1.9027	2.9717	2.461	1.2457	1.3323
SV_intraTRANS_5G000030	intraTRANS	250232	chr5	7200872	7456093	Csa9930_5G011330	chr5	7386249	7386360	90%coverage	GO:0009055 electron carrier activity;GO:0020037 heme binding;	IPR002327 Cytochrome c, class IA/ IB;IPR009056 Cytochrome c-like domain;IPR036909 Cytochrome c-like domain superfamily;	sp|P00051|CYC_CUCMA Cytochrome c OS=Cucurbita maxima OX=3661 PE=1 SV=1	405.206543,52.984859	479.02356,181.940445	294.485107,78.027672	895.118591,113.231514	1055.032715,190.796692	391.628723,164.574066	721.83374,286.057648	2.9116	1.3917	1.9027	2.9717	2.461	1.2457	1.3323
SV_intraTRANS_5G000030	intraTRANS	250232	chr5	7200872	7456093	Csa9930_5G011340	chr5	7417425	7417628	90%coverage	GO:0005524 ATP binding;GO:0004672 protein kinase activity;GO:0006468 protein phosphorylation;	IPR000719 Protein kinase domain;IPR008271 Serine/threonine-protein kinase, active site;IPR011009 Protein kinase-like domain superfamily;IPR017441 Protein kinase, ATP binding site;	sp|F4I114|Y1960_ARATH Probable serine/threonine-protein kinase At1g09600 OS=Arabidopsis thaliana OX=3702 GN=At1g09600 PE=3 SV=1	13.201425,4.137341	13.750607,4.171502	8.413363,3.905291	7.473692,6.493512	7.258646,8.902478	13.920121,4.629612	3.972836,4.154015	1.4669	1.5121	0.9404	0.1773	-0.2619	1.4062	-0.0516
SV_intraTRANS_5G000030	intraTRANS	250232	chr5	7200872	7456093	Csa9930_5G011340	chr5	7417715	7418197	90%coverage	GO:0005524 ATP binding;GO:0004672 protein kinase activity;GO:0006468 protein phosphorylation;	IPR000719 Protein kinase domain;IPR008271 Serine/threonine-protein kinase, active site;IPR011009 Protein kinase-like domain superfamily;IPR017441 Protein kinase, ATP binding site;	sp|F4I114|Y1960_ARATH Probable serine/threonine-protein kinase At1g09600 OS=Arabidopsis thaliana OX=3702 GN=At1g09600 PE=3 SV=1	13.201425,4.137341	13.750607,4.171502	8.413363,3.905291	7.473692,6.493512	7.258646,8.902478	13.920121,4.629612	3.972836,4.154015	1.4669	1.5121	0.9404	0.1773	-0.2619	1.4062	-0.0516
SV_intraTRANS_5G000030	intraTRANS	250232	chr5	7200872	7456093	Csa9930_5G011340	chr5	7418312	7418426	90%coverage	GO:0005524 ATP binding;GO:0004672 protein kinase activity;GO:0006468 protein phosphorylation;	IPR000719 Protein kinase domain;IPR008271 Serine/threonine-protein kinase, active site;IPR011009 Protein kinase-like domain superfamily;IPR017441 Protein kinase, ATP binding site;	sp|F4I114|Y1960_ARATH Probable serine/threonine-protein kinase At1g09600 OS=Arabidopsis thaliana OX=3702 GN=At1g09600 PE=3 SV=1	13.201425,4.137341	13.750607,4.171502	8.413363,3.905291	7.473692,6.493512	7.258646,8.902478	13.920121,4.629612	3.972836,4.154015	1.4669	1.5121	0.9404	0.1773	-0.2619	1.4062	-0.0516
SV_intraTRANS_5G000030	intraTRANS	250232	chr5	7200872	7456093	Csa9930_5G011340	chr5	7418528	7418628	90%coverage	GO:0005524 ATP binding;GO:0004672 protein kinase activity;GO:0006468 protein phosphorylation;	IPR000719 Protein kinase domain;IPR008271 Serine/threonine-protein kinase, active site;IPR011009 Protein kinase-like domain superfamily;IPR017441 Protein kinase, ATP binding site;	sp|F4I114|Y1960_ARATH Probable serine/threonine-protein kinase At1g09600 OS=Arabidopsis thaliana OX=3702 GN=At1g09600 PE=3 SV=1	13.201425,4.137341	13.750607,4.171502	8.413363,3.905291	7.473692,6.493512	7.258646,8.902478	13.920121,4.629612	3.972836,4.154015	1.4669	1.5121	0.9404	0.1773	-0.2619	1.4062	-0.0516
SV_intraTRANS_5G000030	intraTRANS	250232	chr5	7200872	7456093	Csa9930_5G011340	chr5	7432297	7432524	90%coverage	GO:0005524 ATP binding;GO:0004672 protein kinase activity;GO:0006468 protein phosphorylation;	IPR000719 Protein kinase domain;IPR008271 Serine/threonine-protein kinase, active site;IPR011009 Protein kinase-like domain superfamily;IPR017441 Protein kinase, ATP binding site;	sp|F4I114|Y1960_ARATH Probable serine/threonine-protein kinase At1g09600 OS=Arabidopsis thaliana OX=3702 GN=At1g09600 PE=3 SV=1	13.201425,4.137341	13.750607,4.171502	8.413363,3.905291	7.473692,6.493512	7.258646,8.902478	13.920121,4.629612	3.972836,4.154015	1.4669	1.5121	0.9404	0.1773	-0.2619	1.4062	-0.0516
SV_intraTRANS_5G000030	intraTRANS	250232	chr5	7200872	7456093	Csa9930_5G011340	chr5	7436009	7436326	90%coverage	GO:0005524 ATP binding;GO:0004672 protein kinase activity;GO:0006468 protein phosphorylation;	IPR000719 Protein kinase domain;IPR008271 Serine/threonine-protein kinase, active site;IPR011009 Protein kinase-like domain superfamily;IPR017441 Protein kinase, ATP binding site;	sp|F4I114|Y1960_ARATH Probable serine/threonine-protein kinase At1g09600 OS=Arabidopsis thaliana OX=3702 GN=At1g09600 PE=3 SV=1	13.201425,4.137341	13.750607,4.171502	8.413363,3.905291	7.473692,6.493512	7.258646,8.902478	13.920121,4.629612	3.972836,4.154015	1.4669	1.5121	0.9404	0.1773	-0.2619	1.4062	-0.0516
SV_intraTRANS_5G000030	intraTRANS	250232	chr5	7200872	7456093	Csa9930_5G011340	chr5	7437296	7437580	90%coverage	GO:0005524 ATP binding;GO:0004672 protein kinase activity;GO:0006468 protein phosphorylation;	IPR000719 Protein kinase domain;IPR008271 Serine/threonine-protein kinase, active site;IPR011009 Protein kinase-like domain superfamily;IPR017441 Protein kinase, ATP binding site;	sp|F4I114|Y1960_ARATH Probable serine/threonine-protein kinase At1g09600 OS=Arabidopsis thaliana OX=3702 GN=At1g09600 PE=3 SV=1	13.201425,4.137341	13.750607,4.171502	8.413363,3.905291	7.473692,6.493512	7.258646,8.902478	13.920121,4.629612	3.972836,4.154015	1.4669	1.5121	0.9404	0.1773	-0.2619	1.4062	-0.0516
SV_intraTRANS_5G000030	intraTRANS	250232	chr5	7200872	7456093	Csa9930_5G011340	chr5	7439706	7440185	90%coverage	GO:0005524 ATP binding;GO:0004672 protein kinase activity;GO:0006468 protein phosphorylation;	IPR000719 Protein kinase domain;IPR008271 Serine/threonine-protein kinase, active site;IPR011009 Protein kinase-like domain superfamily;IPR017441 Protein kinase, ATP binding site;	sp|F4I114|Y1960_ARATH Probable serine/threonine-protein kinase At1g09600 OS=Arabidopsis thaliana OX=3702 GN=At1g09600 PE=3 SV=1	13.201425,4.137341	13.750607,4.171502	8.413363,3.905291	7.473692,6.493512	7.258646,8.902478	13.920121,4.629612	3.972836,4.154015	1.4669	1.5121	0.9404	0.1773	-0.2619	1.4062	-0.0516
SV_INS_5G005470	INS	27027	chr5	7235655	7235655	Csa9930_5G011240	chr5	7235573	7235656	90%coverage	GO:0004553 hydrolase activity, hydrolyzing O-glycosyl compounds;GO:0005975 carbohydrate metabolic process;GO:0016798 hydrolase activity, acting on glycosyl bonds;	IPR001000 Glycoside hydrolase family 10 domain;IPR003305 Carbohydrate-binding, CenC-like;IPR008979 Galactose-binding-like domain superfamily;IPR017853 Glycoside hydrolase superfamily;	sp|A3DH97|RSGI6_CLOTH Anti-sigma-I factor RsgI6 OS=Clostridium thermocellum (strain ATCC 27405 / DSM 1237 / NBRC 103400 / NCIMB 10682 / NRRL B-4536 / VPI 7372) OX=203119 GN=rsgI6 PE=1 SV=1	37.616959,1.119437	4.469716,12.432328	15.133462,9.874483	15.189937,1.503871	19.76232,5.948287	21.970547,3.575948	9.632455,2.737533	4.1875	-1.2962	0.5691	2.6929	1.5792	2.3276	1.5083
SV_INS_5G007070	INS	94.2	chr5	9702815	9702815	Csa9930_5G013490	chr5	9702686	9702821	90%coverage	GO:0004844 uracil DNA N-glycosylase activity;GO:0006281 DNA repair;GO:0006284 base-excision repair;GO:0016799 hydrolase activity, hydrolyzing N-glycosyl compounds;	IPR002043 Uracil-DNA glycosylase family 1;IPR005122 Uracil-DNA glycosylase-like;IPR018085 Uracil-DNA glycosylase, active site;IPR036895 Uracil-DNA glycosylase-like domain superfamily;	sp|Q9LIH6|UNG_ARATH Uracil-DNA glycosylase, mitochondrial OS=Arabidopsis thaliana OX=3702 GN=UNG PE=1 SV=1	10.8561,3.099783	14.737354,3.042022	26.289745,4.003379	9.530559,3.443801	10.10178,9.085634	24.723742,24.209383	8.969122,11.92522	1.532	1.961	2.4474	1.2447	0.1385	0.0291	-0.3747
SV_intraTRANS_5G000190	intraTRANS	709697	chr5	10552320	11243870	Csa9930_5G014130	chr5	10608982	10609071	90%coverage	GO:0004252 serine-type endopeptidase activity;GO:0006508 proteolysis;	IPR000209 Peptidase S8/S53 domain;IPR010259 Peptidase S8 propeptide/proteinase inhibitor I9;IPR015500 Peptidase S8, subtilisin-related;IPR023828 Peptidase S8, subtilisin, Ser-active site;IPR034197 Cucumisin-like catalytic domain;IPR036852 Peptidase S8/S53 domain superfamily;IPR037045 Peptidase S8 propeptide/proteinase inhibitor I9 superfamily;	sp|Q9LLL8|SBT4E_ARATH Subtilisin-like protease SBT4.14 OS=Arabidopsis thaliana OX=3702 GN=SBT4.14 PE=2 SV=1	77.064507,103.750076	1.307894,7.916481	1.513898,0.97393	0.490121,0.0	1.16357,0.890958	1.227418,0.066942	0.371022,0.757892	-0.4242	-1.9499	0.3489	0.5754	0.1943	1.0619	-0.3586
SV_intraTRANS_5G000190	intraTRANS	709697	chr5	10552320	11243870	Csa9930_5G014130	chr5	10609162	10609256	90%coverage	GO:0004252 serine-type endopeptidase activity;GO:0006508 proteolysis;	IPR000209 Peptidase S8/S53 domain;IPR010259 Peptidase S8 propeptide/proteinase inhibitor I9;IPR015500 Peptidase S8, subtilisin-related;IPR023828 Peptidase S8, subtilisin, Ser-active site;IPR034197 Cucumisin-like catalytic domain;IPR036852 Peptidase S8/S53 domain superfamily;IPR037045 Peptidase S8 propeptide/proteinase inhibitor I9 superfamily;	sp|Q9LLL8|SBT4E_ARATH Subtilisin-like protease SBT4.14 OS=Arabidopsis thaliana OX=3702 GN=SBT4.14 PE=2 SV=1	77.064507,103.750076	1.307894,7.916481	1.513898,0.97393	0.490121,0.0	1.16357,0.890958	1.227418,0.066942	0.371022,0.757892	-0.4242	-1.9499	0.3489	0.5754	0.1943	1.0619	-0.3586
SV_intraTRANS_5G000190	intraTRANS	709697	chr5	10552320	11243870	Csa9930_5G014130	chr5	10610573	10610670	90%coverage	GO:0004252 serine-type endopeptidase activity;GO:0006508 proteolysis;	IPR000209 Peptidase S8/S53 domain;IPR010259 Peptidase S8 propeptide/proteinase inhibitor I9;IPR015500 Peptidase S8, subtilisin-related;IPR023828 Peptidase S8, subtilisin, Ser-active site;IPR034197 Cucumisin-like catalytic domain;IPR036852 Peptidase S8/S53 domain superfamily;IPR037045 Peptidase S8 propeptide/proteinase inhibitor I9 superfamily;	sp|Q9LLL8|SBT4E_ARATH Subtilisin-like protease SBT4.14 OS=Arabidopsis thaliana OX=3702 GN=SBT4.14 PE=2 SV=1	77.064507,103.750076	1.307894,7.916481	1.513898,0.97393	0.490121,0.0	1.16357,0.890958	1.227418,0.066942	0.371022,0.757892	-0.4242	-1.9499	0.3489	0.5754	0.1943	1.0619	-0.3586
SV_intraTRANS_5G000190	intraTRANS	709697	chr5	10552320	11243870	Csa9930_5G014130	chr5	10611202	10611345	90%coverage	GO:0004252 serine-type endopeptidase activity;GO:0006508 proteolysis;	IPR000209 Peptidase S8/S53 domain;IPR010259 Peptidase S8 propeptide/proteinase inhibitor I9;IPR015500 Peptidase S8, subtilisin-related;IPR023828 Peptidase S8, subtilisin, Ser-active site;IPR034197 Cucumisin-like catalytic domain;IPR036852 Peptidase S8/S53 domain superfamily;IPR037045 Peptidase S8 propeptide/proteinase inhibitor I9 superfamily;	sp|Q9LLL8|SBT4E_ARATH Subtilisin-like protease SBT4.14 OS=Arabidopsis thaliana OX=3702 GN=SBT4.14 PE=2 SV=1	77.064507,103.750076	1.307894,7.916481	1.513898,0.97393	0.490121,0.0	1.16357,0.890958	1.227418,0.066942	0.371022,0.757892	-0.4242	-1.9499	0.3489	0.5754	0.1943	1.0619	-0.3586
SV_intraTRANS_5G000190	intraTRANS	709697	chr5	10552320	11243870	Csa9930_5G014130	chr5	10611412	10611517	90%coverage	GO:0004252 serine-type endopeptidase activity;GO:0006508 proteolysis;	IPR000209 Peptidase S8/S53 domain;IPR010259 Peptidase S8 propeptide/proteinase inhibitor I9;IPR015500 Peptidase S8, subtilisin-related;IPR023828 Peptidase S8, subtilisin, Ser-active site;IPR034197 Cucumisin-like catalytic domain;IPR036852 Peptidase S8/S53 domain superfamily;IPR037045 Peptidase S8 propeptide/proteinase inhibitor I9 superfamily;	sp|Q9LLL8|SBT4E_ARATH Subtilisin-like protease SBT4.14 OS=Arabidopsis thaliana OX=3702 GN=SBT4.14 PE=2 SV=1	77.064507,103.750076	1.307894,7.916481	1.513898,0.97393	0.490121,0.0	1.16357,0.890958	1.227418,0.066942	0.371022,0.757892	-0.4242	-1.9499	0.3489	0.5754	0.1943	1.0619	-0.3586
SV_intraTRANS_5G000190	intraTRANS	709697	chr5	10552320	11243870	Csa9930_5G014130	chr5	10611796	10612312	90%coverage	GO:0004252 serine-type endopeptidase activity;GO:0006508 proteolysis;	IPR000209 Peptidase S8/S53 domain;IPR010259 Peptidase S8 propeptide/proteinase inhibitor I9;IPR015500 Peptidase S8, subtilisin-related;IPR023828 Peptidase S8, subtilisin, Ser-active site;IPR034197 Cucumisin-like catalytic domain;IPR036852 Peptidase S8/S53 domain superfamily;IPR037045 Peptidase S8 propeptide/proteinase inhibitor I9 superfamily;	sp|Q9LLL8|SBT4E_ARATH Subtilisin-like protease SBT4.14 OS=Arabidopsis thaliana OX=3702 GN=SBT4.14 PE=2 SV=1	77.064507,103.750076	1.307894,7.916481	1.513898,0.97393	0.490121,0.0	1.16357,0.890958	1.227418,0.066942	0.371022,0.757892	-0.4242	-1.9499	0.3489	0.5754	0.1943	1.0619	-0.3586
SV_intraTRANS_5G000190	intraTRANS	709697	chr5	10552320	11243870	Csa9930_5G014130	chr5	10613103	10613425	90%coverage	GO:0004252 serine-type endopeptidase activity;GO:0006508 proteolysis;	IPR000209 Peptidase S8/S53 domain;IPR010259 Peptidase S8 propeptide/proteinase inhibitor I9;IPR015500 Peptidase S8, subtilisin-related;IPR023828 Peptidase S8, subtilisin, Ser-active site;IPR034197 Cucumisin-like catalytic domain;IPR036852 Peptidase S8/S53 domain superfamily;IPR037045 Peptidase S8 propeptide/proteinase inhibitor I9 superfamily;	sp|Q9LLL8|SBT4E_ARATH Subtilisin-like protease SBT4.14 OS=Arabidopsis thaliana OX=3702 GN=SBT4.14 PE=2 SV=1	77.064507,103.750076	1.307894,7.916481	1.513898,0.97393	0.490121,0.0	1.16357,0.890958	1.227418,0.066942	0.371022,0.757892	-0.4242	-1.9499	0.3489	0.5754	0.1943	1.0619	-0.3586
SV_intraTRANS_5G000190	intraTRANS	709697	chr5	10552320	11243870	Csa9930_5G014130	chr5	10613690	10613798	90%coverage	GO:0004252 serine-type endopeptidase activity;GO:0006508 proteolysis;	IPR000209 Peptidase S8/S53 domain;IPR010259 Peptidase S8 propeptide/proteinase inhibitor I9;IPR015500 Peptidase S8, subtilisin-related;IPR023828 Peptidase S8, subtilisin, Ser-active site;IPR034197 Cucumisin-like catalytic domain;IPR036852 Peptidase S8/S53 domain superfamily;IPR037045 Peptidase S8 propeptide/proteinase inhibitor I9 superfamily;	sp|Q9LLL8|SBT4E_ARATH Subtilisin-like protease SBT4.14 OS=Arabidopsis thaliana OX=3702 GN=SBT4.14 PE=2 SV=1	77.064507,103.750076	1.307894,7.916481	1.513898,0.97393	0.490121,0.0	1.16357,0.890958	1.227418,0.066942	0.371022,0.757892	-0.4242	-1.9499	0.3489	0.5754	0.1943	1.0619	-0.3586
SV_intraTRANS_5G000190	intraTRANS	709697	chr5	10552320	11243870	Csa9930_5G014130	chr5	10614312	10614525	90%coverage	GO:0004252 serine-type endopeptidase activity;GO:0006508 proteolysis;	IPR000209 Peptidase S8/S53 domain;IPR010259 Peptidase S8 propeptide/proteinase inhibitor I9;IPR015500 Peptidase S8, subtilisin-related;IPR023828 Peptidase S8, subtilisin, Ser-active site;IPR034197 Cucumisin-like catalytic domain;IPR036852 Peptidase S8/S53 domain superfamily;IPR037045 Peptidase S8 propeptide/proteinase inhibitor I9 superfamily;	sp|Q9LLL8|SBT4E_ARATH Subtilisin-like protease SBT4.14 OS=Arabidopsis thaliana OX=3702 GN=SBT4.14 PE=2 SV=1	77.064507,103.750076	1.307894,7.916481	1.513898,0.97393	0.490121,0.0	1.16357,0.890958	1.227418,0.066942	0.371022,0.757892	-0.4242	-1.9499	0.3489	0.5754	0.1943	1.0619	-0.3586
SV_intraTRANS_5G000190	intraTRANS	709697	chr5	10552320	11243870	Csa9930_5G014130	chr5	10614873	10615408	90%coverage	GO:0004252 serine-type endopeptidase activity;GO:0006508 proteolysis;	IPR000209 Peptidase S8/S53 domain;IPR010259 Peptidase S8 propeptide/proteinase inhibitor I9;IPR015500 Peptidase S8, subtilisin-related;IPR023828 Peptidase S8, subtilisin, Ser-active site;IPR034197 Cucumisin-like catalytic domain;IPR036852 Peptidase S8/S53 domain superfamily;IPR037045 Peptidase S8 propeptide/proteinase inhibitor I9 superfamily;	sp|Q9LLL8|SBT4E_ARATH Subtilisin-like protease SBT4.14 OS=Arabidopsis thaliana OX=3702 GN=SBT4.14 PE=2 SV=1	77.064507,103.750076	1.307894,7.916481	1.513898,0.97393	0.490121,0.0	1.16357,0.890958	1.227418,0.066942	0.371022,0.757892	-0.4242	-1.9499	0.3489	0.5754	0.1943	1.0619	-0.3586
SV_intraTRANS_5G000190	intraTRANS	709697	chr5	10552320	11243870	Csa9930_5G014190	chr5	10667569	10667761	90%coverage	GO:0004672 protein kinase activity;GO:0005524 ATP binding;GO:0006468 protein phosphorylation;	IPR000719 Protein kinase domain;IPR011009 Protein kinase-like domain superfamily;	sp|Q5Z9J0|MPK12_ORYSJ Mitogen-activated protein kinase 12 OS=Oryza sativa subsp. japonica OX=39947 GN=MPK12 PE=1 SV=2	53.793079,28.260485	45.74892,111.594353	50.931389,13.608543	43.944519,56.940548	49.078777,47.635094	47.752586,10.138744	54.316555,25.918402	0.905	-1.2681	1.8298	-0.3664	0.0422	2.1299	1.0391
SV_intraTRANS_5G000190	intraTRANS	709697	chr5	10552320	11243870	Csa9930_5G014190	chr5	10667868	10667969	90%coverage	GO:0004672 protein kinase activity;GO:0005524 ATP binding;GO:0006468 protein phosphorylation;	IPR000719 Protein kinase domain;IPR011009 Protein kinase-like domain superfamily;	sp|Q5Z9J0|MPK12_ORYSJ Mitogen-activated protein kinase 12 OS=Oryza sativa subsp. japonica OX=39947 GN=MPK12 PE=1 SV=2	53.793079,28.260485	45.74892,111.594353	50.931389,13.608543	43.944519,56.940548	49.078777,47.635094	47.752586,10.138744	54.316555,25.918402	0.905	-1.2681	1.8298	-0.3664	0.0422	2.1299	1.0391
SV_intraTRANS_5G000190	intraTRANS	709697	chr5	10552320	11243870	Csa9930_5G014190	chr5	10668059	10668129	90%coverage	GO:0004672 protein kinase activity;GO:0005524 ATP binding;GO:0006468 protein phosphorylation;	IPR000719 Protein kinase domain;IPR011009 Protein kinase-like domain superfamily;	sp|Q5Z9J0|MPK12_ORYSJ Mitogen-activated protein kinase 12 OS=Oryza sativa subsp. japonica OX=39947 GN=MPK12 PE=1 SV=2	53.793079,28.260485	45.74892,111.594353	50.931389,13.608543	43.944519,56.940548	49.078777,47.635094	47.752586,10.138744	54.316555,25.918402	0.905	-1.2681	1.8298	-0.3664	0.0422	2.1299	1.0391
SV_intraTRANS_5G000190	intraTRANS	709697	chr5	10552320	11243870	Csa9930_5G014190	chr5	10668238	10668375	90%coverage	GO:0004672 protein kinase activity;GO:0005524 ATP binding;GO:0006468 protein phosphorylation;	IPR000719 Protein kinase domain;IPR011009 Protein kinase-like domain superfamily;	sp|Q5Z9J0|MPK12_ORYSJ Mitogen-activated protein kinase 12 OS=Oryza sativa subsp. japonica OX=39947 GN=MPK12 PE=1 SV=2	53.793079,28.260485	45.74892,111.594353	50.931389,13.608543	43.944519,56.940548	49.078777,47.635094	47.752586,10.138744	54.316555,25.918402	0.905	-1.2681	1.8298	-0.3664	0.0422	2.1299	1.0391
SV_intraTRANS_5G000190	intraTRANS	709697	chr5	10552320	11243870	Csa9930_5G014190	chr5	10668464	10668619	90%coverage	GO:0004672 protein kinase activity;GO:0005524 ATP binding;GO:0006468 protein phosphorylation;	IPR000719 Protein kinase domain;IPR011009 Protein kinase-like domain superfamily;	sp|Q5Z9J0|MPK12_ORYSJ Mitogen-activated protein kinase 12 OS=Oryza sativa subsp. japonica OX=39947 GN=MPK12 PE=1 SV=2	53.793079,28.260485	45.74892,111.594353	50.931389,13.608543	43.944519,56.940548	49.078777,47.635094	47.752586,10.138744	54.316555,25.918402	0.905	-1.2681	1.8298	-0.3664	0.0422	2.1299	1.0391
SV_intraTRANS_5G000190	intraTRANS	709697	chr5	10552320	11243870	Csa9930_5G014190	chr5	10668696	10668845	90%coverage	GO:0004672 protein kinase activity;GO:0005524 ATP binding;GO:0006468 protein phosphorylation;	IPR000719 Protein kinase domain;IPR011009 Protein kinase-like domain superfamily;	sp|Q5Z9J0|MPK12_ORYSJ Mitogen-activated protein kinase 12 OS=Oryza sativa subsp. japonica OX=39947 GN=MPK12 PE=1 SV=2	53.793079,28.260485	45.74892,111.594353	50.931389,13.608543	43.944519,56.940548	49.078777,47.635094	47.752586,10.138744	54.316555,25.918402	0.905	-1.2681	1.8298	-0.3664	0.0422	2.1299	1.0391
SV_intraTRANS_5G000190	intraTRANS	709697	chr5	10552320	11243870	Csa9930_5G014190	chr5	10671766	10671825	90%coverage	GO:0004672 protein kinase activity;GO:0005524 ATP binding;GO:0006468 protein phosphorylation;	IPR000719 Protein kinase domain;IPR011009 Protein kinase-like domain superfamily;	sp|Q5Z9J0|MPK12_ORYSJ Mitogen-activated protein kinase 12 OS=Oryza sativa subsp. japonica OX=39947 GN=MPK12 PE=1 SV=2	53.793079,28.260485	45.74892,111.594353	50.931389,13.608543	43.944519,56.940548	49.078777,47.635094	47.752586,10.138744	54.316555,25.918402	0.905	-1.2681	1.8298	-0.3664	0.0422	2.1299	1.0391
SV_intraTRANS_5G000190	intraTRANS	709697	chr5	10552320	11243870	Csa9930_5G014190	chr5	10671947	10672074	90%coverage	GO:0004672 protein kinase activity;GO:0005524 ATP binding;GO:0006468 protein phosphorylation;	IPR000719 Protein kinase domain;IPR011009 Protein kinase-like domain superfamily;	sp|Q5Z9J0|MPK12_ORYSJ Mitogen-activated protein kinase 12 OS=Oryza sativa subsp. japonica OX=39947 GN=MPK12 PE=1 SV=2	53.793079,28.260485	45.74892,111.594353	50.931389,13.608543	43.944519,56.940548	49.078777,47.635094	47.752586,10.138744	54.316555,25.918402	0.905	-1.2681	1.8298	-0.3664	0.0422	2.1299	1.0391
SV_intraTRANS_5G000190	intraTRANS	709697	chr5	10552320	11243870	Csa9930_5G014190	chr5	10672449	10672563	90%coverage	GO:0004672 protein kinase activity;GO:0005524 ATP binding;GO:0006468 protein phosphorylation;	IPR000719 Protein kinase domain;IPR011009 Protein kinase-like domain superfamily;	sp|Q5Z9J0|MPK12_ORYSJ Mitogen-activated protein kinase 12 OS=Oryza sativa subsp. japonica OX=39947 GN=MPK12 PE=1 SV=2	53.793079,28.260485	45.74892,111.594353	50.931389,13.608543	43.944519,56.940548	49.078777,47.635094	47.752586,10.138744	54.316555,25.918402	0.905	-1.2681	1.8298	-0.3664	0.0422	2.1299	1.0391
SV_intraTRANS_5G000190	intraTRANS	709697	chr5	10552320	11243870	Csa9930_5G014230	chr5	10715549	10715776	90%coverage	-	IPR002347 Short-chain dehydrogenase/reductase SDR;IPR036291 NAD(P)-binding domain superfamily;	sp|Q9SY73|PTALR_ARATH NADPH-dependent pterin aldehyde reductase OS=Arabidopsis thaliana OX=3702 GN=At1g10310 PE=1 SV=1	0.0,26.579805	0.0,16.957352	0.0,9.636738	0.0,7.314037	0.0,13.493869	0.071747,10.697002	0.0,9.208881	-4.7855	-4.1665	-3.411	-3.0555	-3.8574	-3.4481	-3.3518
SV_intraTRANS_5G000190	intraTRANS	709697	chr5	10552320	11243870	Csa9930_5G014230	chr5	10716314	10716415	90%coverage	-	IPR002347 Short-chain dehydrogenase/reductase SDR;IPR036291 NAD(P)-binding domain superfamily;	sp|Q9SY73|PTALR_ARATH NADPH-dependent pterin aldehyde reductase OS=Arabidopsis thaliana OX=3702 GN=At1g10310 PE=1 SV=1	0.0,26.579805	0.0,16.957352	0.0,9.636738	0.0,7.314037	0.0,13.493869	0.071747,10.697002	0.0,9.208881	-4.7855	-4.1665	-3.411	-3.0555	-3.8574	-3.4481	-3.3518
SV_intraTRANS_5G000190	intraTRANS	709697	chr5	10552320	11243870	Csa9930_5G014240	chr5	10716452	10716673	90%coverage	GO:0016491 oxidoreductase activity;	IPR002347 Short-chain dehydrogenase/reductase SDR;IPR020904 Short-chain dehydrogenase/reductase, conserved site;IPR036291 NAD(P)-binding domain superfamily;	sp|Q9SY73|PTALR_ARATH NADPH-dependent pterin aldehyde reductase OS=Arabidopsis thaliana OX=3702 GN=At1g10310 PE=1 SV=1	0.0,26.579805	0.0,16.957352	0.0,9.636738	0.0,7.314037	0.0,13.493869	0.120861,10.697002	0.0,9.208881	-4.7855	-4.1665	-3.411	-3.0555	-3.8574	-3.3835	-3.3518
SV_intraTRANS_5G000190	intraTRANS	709697	chr5	10552320	11243870	Csa9930_5G014240	chr5	10720669	10720841	90%coverage	GO:0016491 oxidoreductase activity;	IPR002347 Short-chain dehydrogenase/reductase SDR;IPR020904 Short-chain dehydrogenase/reductase, conserved site;IPR036291 NAD(P)-binding domain superfamily;	sp|Q9SY73|PTALR_ARATH NADPH-dependent pterin aldehyde reductase OS=Arabidopsis thaliana OX=3702 GN=At1g10310 PE=1 SV=1	0.0,26.579805	0.0,16.957352	0.0,9.636738	0.0,7.314037	0.0,13.493869	0.120861,10.697002	0.0,9.208881	-4.7855	-4.1665	-3.411	-3.0555	-3.8574	-3.3835	-3.3518
SV_intraTRANS_5G000190	intraTRANS	709697	chr5	10552320	11243870	Csa9930_5G014240	chr5	10722718	10722820	90%coverage	GO:0016491 oxidoreductase activity;	IPR002347 Short-chain dehydrogenase/reductase SDR;IPR020904 Short-chain dehydrogenase/reductase, conserved site;IPR036291 NAD(P)-binding domain superfamily;	sp|Q9SY73|PTALR_ARATH NADPH-dependent pterin aldehyde reductase OS=Arabidopsis thaliana OX=3702 GN=At1g10310 PE=1 SV=1	0.0,26.579805	0.0,16.957352	0.0,9.636738	0.0,7.314037	0.0,13.493869	0.120861,10.697002	0.0,9.208881	-4.7855	-4.1665	-3.411	-3.0555	-3.8574	-3.3835	-3.3518
SV_intraTRANS_5G000190	intraTRANS	709697	chr5	10552320	11243870	Csa9930_5G014260	chr5	10732841	10733089	90%coverage	GO:0016491 oxidoreductase activity;	IPR002347 Short-chain dehydrogenase/reductase SDR;IPR020904 Short-chain dehydrogenase/reductase, conserved site;IPR036291 NAD(P)-binding domain superfamily;	sp|Q9SY73|PTALR_ARATH NADPH-dependent pterin aldehyde reductase OS=Arabidopsis thaliana OX=3702 GN=At1g10310 PE=1 SV=1	5.489919,3.041694	21.770805,81.209358	37.249947,19.87731	4.217763,6.773596	10.002548,10.75435	25.54944,8.836654	65.471321,25.635714	0.6832	-1.8521	0.8735	-0.5752	-0.0954	1.4324	1.3194
SV_intraTRANS_5G000190	intraTRANS	709697	chr5	10552320	11243870	Csa9930_5G014260	chr5	10733178	10733247	90%coverage	GO:0016491 oxidoreductase activity;	IPR002347 Short-chain dehydrogenase/reductase SDR;IPR020904 Short-chain dehydrogenase/reductase, conserved site;IPR036291 NAD(P)-binding domain superfamily;	sp|Q9SY73|PTALR_ARATH NADPH-dependent pterin aldehyde reductase OS=Arabidopsis thaliana OX=3702 GN=At1g10310 PE=1 SV=1	5.489919,3.041694	21.770805,81.209358	37.249947,19.87731	4.217763,6.773596	10.002548,10.75435	25.54944,8.836654	65.471321,25.635714	0.6832	-1.8521	0.8735	-0.5752	-0.0954	1.4324	1.3194
SV_intraTRANS_5G000190	intraTRANS	709697	chr5	10552320	11243870	Csa9930_5G014260	chr5	10734493	10734686	90%coverage	GO:0016491 oxidoreductase activity;	IPR002347 Short-chain dehydrogenase/reductase SDR;IPR020904 Short-chain dehydrogenase/reductase, conserved site;IPR036291 NAD(P)-binding domain superfamily;	sp|Q9SY73|PTALR_ARATH NADPH-dependent pterin aldehyde reductase OS=Arabidopsis thaliana OX=3702 GN=At1g10310 PE=1 SV=1	5.489919,3.041694	21.770805,81.209358	37.249947,19.87731	4.217763,6.773596	10.002548,10.75435	25.54944,8.836654	65.471321,25.635714	0.6832	-1.8521	0.8735	-0.5752	-0.0954	1.4324	1.3194
SV_intraTRANS_5G000190	intraTRANS	709697	chr5	10552320	11243870	Csa9930_5G014260	chr5	10734803	10734975	90%coverage	GO:0016491 oxidoreductase activity;	IPR002347 Short-chain dehydrogenase/reductase SDR;IPR020904 Short-chain dehydrogenase/reductase, conserved site;IPR036291 NAD(P)-binding domain superfamily;	sp|Q9SY73|PTALR_ARATH NADPH-dependent pterin aldehyde reductase OS=Arabidopsis thaliana OX=3702 GN=At1g10310 PE=1 SV=1	5.489919,3.041694	21.770805,81.209358	37.249947,19.87731	4.217763,6.773596	10.002548,10.75435	25.54944,8.836654	65.471321,25.635714	0.6832	-1.8521	0.8735	-0.5752	-0.0954	1.4324	1.3194
SV_intraTRANS_5G000190	intraTRANS	709697	chr5	10552320	11243870	Csa9930_5G014260	chr5	10736092	10736188	90%coverage	GO:0016491 oxidoreductase activity;	IPR002347 Short-chain dehydrogenase/reductase SDR;IPR020904 Short-chain dehydrogenase/reductase, conserved site;IPR036291 NAD(P)-binding domain superfamily;	sp|Q9SY73|PTALR_ARATH NADPH-dependent pterin aldehyde reductase OS=Arabidopsis thaliana OX=3702 GN=At1g10310 PE=1 SV=1	5.489919,3.041694	21.770805,81.209358	37.249947,19.87731	4.217763,6.773596	10.002548,10.75435	25.54944,8.836654	65.471321,25.635714	0.6832	-1.8521	0.8735	-0.5752	-0.0954	1.4324	1.3194
SV_intraTRANS_5G000190	intraTRANS	709697	chr5	10552320	11243870	Csa9930_5G014270	chr5	10738688	10738924	90%coverage	GO:0016491 oxidoreductase activity;	IPR002347 Short-chain dehydrogenase/reductase SDR;IPR020904 Short-chain dehydrogenase/reductase, conserved site;IPR036291 NAD(P)-binding domain superfamily;	sp|Q9SY73|PTALR_ARATH NADPH-dependent pterin aldehyde reductase OS=Arabidopsis thaliana OX=3702 GN=At1g10310 PE=1 SV=1	22.312643,3.041694	11.635829,81.209358	21.903196,19.87731	13.894959,6.773596	15.35337,10.75435	18.617819,8.836654	10.413136,25.635714	2.5281	-2.7018	0.1336	0.9382	0.4764	0.9959	-1.2227
SV_intraTRANS_5G000190	intraTRANS	709697	chr5	10552320	11243870	Csa9930_5G014270	chr5	10739004	10739073	90%coverage	GO:0016491 oxidoreductase activity;	IPR002347 Short-chain dehydrogenase/reductase SDR;IPR020904 Short-chain dehydrogenase/reductase, conserved site;IPR036291 NAD(P)-binding domain superfamily;	sp|Q9SY73|PTALR_ARATH NADPH-dependent pterin aldehyde reductase OS=Arabidopsis thaliana OX=3702 GN=At1g10310 PE=1 SV=1	22.312643,3.041694	11.635829,81.209358	21.903196,19.87731	13.894959,6.773596	15.35337,10.75435	18.617819,8.836654	10.413136,25.635714	2.5281	-2.7018	0.1336	0.9382	0.4764	0.9959	-1.2227
SV_intraTRANS_5G000190	intraTRANS	709697	chr5	10552320	11243870	Csa9930_5G014270	chr5	10740515	10740708	90%coverage	GO:0016491 oxidoreductase activity;	IPR002347 Short-chain dehydrogenase/reductase SDR;IPR020904 Short-chain dehydrogenase/reductase, conserved site;IPR036291 NAD(P)-binding domain superfamily;	sp|Q9SY73|PTALR_ARATH NADPH-dependent pterin aldehyde reductase OS=Arabidopsis thaliana OX=3702 GN=At1g10310 PE=1 SV=1	22.312643,3.041694	11.635829,81.209358	21.903196,19.87731	13.894959,6.773596	15.35337,10.75435	18.617819,8.836654	10.413136,25.635714	2.5281	-2.7018	0.1336	0.9382	0.4764	0.9959	-1.2227
SV_intraTRANS_5G000190	intraTRANS	709697	chr5	10552320	11243870	Csa9930_5G014270	chr5	10741969	10742141	90%coverage	GO:0016491 oxidoreductase activity;	IPR002347 Short-chain dehydrogenase/reductase SDR;IPR020904 Short-chain dehydrogenase/reductase, conserved site;IPR036291 NAD(P)-binding domain superfamily;	sp|Q9SY73|PTALR_ARATH NADPH-dependent pterin aldehyde reductase OS=Arabidopsis thaliana OX=3702 GN=At1g10310 PE=1 SV=1	22.312643,3.041694	11.635829,81.209358	21.903196,19.87731	13.894959,6.773596	15.35337,10.75435	18.617819,8.836654	10.413136,25.635714	2.5281	-2.7018	0.1336	0.9382	0.4764	0.9959	-1.2227
SV_intraTRANS_5G000190	intraTRANS	709697	chr5	10552320	11243870	Csa9930_5G014270	chr5	10747725	10747794	90%coverage	GO:0016491 oxidoreductase activity;	IPR002347 Short-chain dehydrogenase/reductase SDR;IPR020904 Short-chain dehydrogenase/reductase, conserved site;IPR036291 NAD(P)-binding domain superfamily;	sp|Q9SY73|PTALR_ARATH NADPH-dependent pterin aldehyde reductase OS=Arabidopsis thaliana OX=3702 GN=At1g10310 PE=1 SV=1	22.312643,3.041694	11.635829,81.209358	21.903196,19.87731	13.894959,6.773596	15.35337,10.75435	18.617819,8.836654	10.413136,25.635714	2.5281	-2.7018	0.1336	0.9382	0.4764	0.9959	-1.2227
SV_intraTRANS_5G000190	intraTRANS	709697	chr5	10552320	11243870	Csa9930_5G014280	chr5	10763591	10763803	90%coverage	GO:0000166 nucleotide binding;GO:0004828 serine-tRNA ligase activity;GO:0005524 ATP binding;GO:0005737 cytoplasm;GO:0006434 seryl-tRNA aminoacylation;GO:0004812 aminoacyl-tRNA ligase activity;GO:0006418 tRNA aminoacylation for protein translation;	IPR002314 Aminoacyl-tRNA synthetase, class II (G/ P/ S/T);IPR002317 Serine-tRNA ligase, type1;IPR006195 Aminoacyl-tRNA synthetase, class II;IPR010978 Class I and II aminoacyl-tRNA synthetase, tRNA-binding arm;IPR015866 Serine-tRNA synthetase, type1, N-terminal;IPR033729 Serine-tRNA ligase catalytic core domain;	sp|Q39230|SYSC_ARATH Serine--tRNA ligase, cytoplasmic OS=Arabidopsis thaliana OX=3702 GN=At5g27470 PE=2 SV=1	111.495178,53.25246	108.880684,89.823807	90.933189,37.890182	70.587067,29.19483	84.864357,68.704681	125.014526,43.412849	108.031693,30.954288	1.0521	0.2748	1.2412	1.2454	0.3008	1.5045	1.7707
SV_intraTRANS_5G000190	intraTRANS	709697	chr5	10552320	11243870	Csa9930_5G014280	chr5	10764511	10764690	90%coverage	GO:0000166 nucleotide binding;GO:0004828 serine-tRNA ligase activity;GO:0005524 ATP binding;GO:0005737 cytoplasm;GO:0006434 seryl-tRNA aminoacylation;GO:0004812 aminoacyl-tRNA ligase activity;GO:0006418 tRNA aminoacylation for protein translation;	IPR002314 Aminoacyl-tRNA synthetase, class II (G/ P/ S/T);IPR002317 Serine-tRNA ligase, type1;IPR006195 Aminoacyl-tRNA synthetase, class II;IPR010978 Class I and II aminoacyl-tRNA synthetase, tRNA-binding arm;IPR015866 Serine-tRNA synthetase, type1, N-terminal;IPR033729 Serine-tRNA ligase catalytic core domain;	sp|Q39230|SYSC_ARATH Serine--tRNA ligase, cytoplasmic OS=Arabidopsis thaliana OX=3702 GN=At5g27470 PE=2 SV=1	111.495178,53.25246	108.880684,89.823807	90.933189,37.890182	70.587067,29.19483	84.864357,68.704681	125.014526,43.412849	108.031693,30.954288	1.0521	0.2748	1.2412	1.2454	0.3008	1.5045	1.7707
SV_intraTRANS_5G000190	intraTRANS	709697	chr5	10552320	11243870	Csa9930_5G014280	chr5	10765126	10765309	90%coverage	GO:0000166 nucleotide binding;GO:0004828 serine-tRNA ligase activity;GO:0005524 ATP binding;GO:0005737 cytoplasm;GO:0006434 seryl-tRNA aminoacylation;GO:0004812 aminoacyl-tRNA ligase activity;GO:0006418 tRNA aminoacylation for protein translation;	IPR002314 Aminoacyl-tRNA synthetase, class II (G/ P/ S/T);IPR002317 Serine-tRNA ligase, type1;IPR006195 Aminoacyl-tRNA synthetase, class II;IPR010978 Class I and II aminoacyl-tRNA synthetase, tRNA-binding arm;IPR015866 Serine-tRNA synthetase, type1, N-terminal;IPR033729 Serine-tRNA ligase catalytic core domain;	sp|Q39230|SYSC_ARATH Serine--tRNA ligase, cytoplasmic OS=Arabidopsis thaliana OX=3702 GN=At5g27470 PE=2 SV=1	111.495178,53.25246	108.880684,89.823807	90.933189,37.890182	70.587067,29.19483	84.864357,68.704681	125.014526,43.412849	108.031693,30.954288	1.0521	0.2748	1.2412	1.2454	0.3008	1.5045	1.7707
SV_intraTRANS_5G000190	intraTRANS	709697	chr5	10552320	11243870	Csa9930_5G014280	chr5	10765397	10765500	90%coverage	GO:0000166 nucleotide binding;GO:0004828 serine-tRNA ligase activity;GO:0005524 ATP binding;GO:0005737 cytoplasm;GO:0006434 seryl-tRNA aminoacylation;GO:0004812 aminoacyl-tRNA ligase activity;GO:0006418 tRNA aminoacylation for protein translation;	IPR002314 Aminoacyl-tRNA synthetase, class II (G/ P/ S/T);IPR002317 Serine-tRNA ligase, type1;IPR006195 Aminoacyl-tRNA synthetase, class II;IPR010978 Class I and II aminoacyl-tRNA synthetase, tRNA-binding arm;IPR015866 Serine-tRNA synthetase, type1, N-terminal;IPR033729 Serine-tRNA ligase catalytic core domain;	sp|Q39230|SYSC_ARATH Serine--tRNA ligase, cytoplasmic OS=Arabidopsis thaliana OX=3702 GN=At5g27470 PE=2 SV=1	111.495178,53.25246	108.880684,89.823807	90.933189,37.890182	70.587067,29.19483	84.864357,68.704681	125.014526,43.412849	108.031693,30.954288	1.0521	0.2748	1.2412	1.2454	0.3008	1.5045	1.7707
SV_intraTRANS_5G000190	intraTRANS	709697	chr5	10552320	11243870	Csa9930_5G014280	chr5	10765978	10766171	90%coverage	GO:0000166 nucleotide binding;GO:0004828 serine-tRNA ligase activity;GO:0005524 ATP binding;GO:0005737 cytoplasm;GO:0006434 seryl-tRNA aminoacylation;GO:0004812 aminoacyl-tRNA ligase activity;GO:0006418 tRNA aminoacylation for protein translation;	IPR002314 Aminoacyl-tRNA synthetase, class II (G/ P/ S/T);IPR002317 Serine-tRNA ligase, type1;IPR006195 Aminoacyl-tRNA synthetase, class II;IPR010978 Class I and II aminoacyl-tRNA synthetase, tRNA-binding arm;IPR015866 Serine-tRNA synthetase, type1, N-terminal;IPR033729 Serine-tRNA ligase catalytic core domain;	sp|Q39230|SYSC_ARATH Serine--tRNA ligase, cytoplasmic OS=Arabidopsis thaliana OX=3702 GN=At5g27470 PE=2 SV=1	111.495178,53.25246	108.880684,89.823807	90.933189,37.890182	70.587067,29.19483	84.864357,68.704681	125.014526,43.412849	108.031693,30.954288	1.0521	0.2748	1.2412	1.2454	0.3008	1.5045	1.7707
SV_intraTRANS_5G000190	intraTRANS	709697	chr5	10552320	11243870	Csa9930_5G014280	chr5	10767110	10767215	90%coverage	GO:0000166 nucleotide binding;GO:0004828 serine-tRNA ligase activity;GO:0005524 ATP binding;GO:0005737 cytoplasm;GO:0006434 seryl-tRNA aminoacylation;GO:0004812 aminoacyl-tRNA ligase activity;GO:0006418 tRNA aminoacylation for protein translation;	IPR002314 Aminoacyl-tRNA synthetase, class II (G/ P/ S/T);IPR002317 Serine-tRNA ligase, type1;IPR006195 Aminoacyl-tRNA synthetase, class II;IPR010978 Class I and II aminoacyl-tRNA synthetase, tRNA-binding arm;IPR015866 Serine-tRNA synthetase, type1, N-terminal;IPR033729 Serine-tRNA ligase catalytic core domain;	sp|Q39230|SYSC_ARATH Serine--tRNA ligase, cytoplasmic OS=Arabidopsis thaliana OX=3702 GN=At5g27470 PE=2 SV=1	111.495178,53.25246	108.880684,89.823807	90.933189,37.890182	70.587067,29.19483	84.864357,68.704681	125.014526,43.412849	108.031693,30.954288	1.0521	0.2748	1.2412	1.2454	0.3008	1.5045	1.7707
SV_intraTRANS_5G000190	intraTRANS	709697	chr5	10552320	11243870	Csa9930_5G014280	chr5	10767296	10767457	90%coverage	GO:0000166 nucleotide binding;GO:0004828 serine-tRNA ligase activity;GO:0005524 ATP binding;GO:0005737 cytoplasm;GO:0006434 seryl-tRNA aminoacylation;GO:0004812 aminoacyl-tRNA ligase activity;GO:0006418 tRNA aminoacylation for protein translation;	IPR002314 Aminoacyl-tRNA synthetase, class II (G/ P/ S/T);IPR002317 Serine-tRNA ligase, type1;IPR006195 Aminoacyl-tRNA synthetase, class II;IPR010978 Class I and II aminoacyl-tRNA synthetase, tRNA-binding arm;IPR015866 Serine-tRNA synthetase, type1, N-terminal;IPR033729 Serine-tRNA ligase catalytic core domain;	sp|Q39230|SYSC_ARATH Serine--tRNA ligase, cytoplasmic OS=Arabidopsis thaliana OX=3702 GN=At5g27470 PE=2 SV=1	111.495178,53.25246	108.880684,89.823807	90.933189,37.890182	70.587067,29.19483	84.864357,68.704681	125.014526,43.412849	108.031693,30.954288	1.0521	0.2748	1.2412	1.2454	0.3008	1.5045	1.7707
SV_intraTRANS_5G000190	intraTRANS	709697	chr5	10552320	11243870	Csa9930_5G014280	chr5	10767785	10767855	90%coverage	GO:0000166 nucleotide binding;GO:0004828 serine-tRNA ligase activity;GO:0005524 ATP binding;GO:0005737 cytoplasm;GO:0006434 seryl-tRNA aminoacylation;GO:0004812 aminoacyl-tRNA ligase activity;GO:0006418 tRNA aminoacylation for protein translation;	IPR002314 Aminoacyl-tRNA synthetase, class II (G/ P/ S/T);IPR002317 Serine-tRNA ligase, type1;IPR006195 Aminoacyl-tRNA synthetase, class II;IPR010978 Class I and II aminoacyl-tRNA synthetase, tRNA-binding arm;IPR015866 Serine-tRNA synthetase, type1, N-terminal;IPR033729 Serine-tRNA ligase catalytic core domain;	sp|Q39230|SYSC_ARATH Serine--tRNA ligase, cytoplasmic OS=Arabidopsis thaliana OX=3702 GN=At5g27470 PE=2 SV=1	111.495178,53.25246	108.880684,89.823807	90.933189,37.890182	70.587067,29.19483	84.864357,68.704681	125.014526,43.412849	108.031693,30.954288	1.0521	0.2748	1.2412	1.2454	0.3008	1.5045	1.7707
SV_intraTRANS_5G000190	intraTRANS	709697	chr5	10552320	11243870	Csa9930_5G014280	chr5	10767968	10768100	90%coverage	GO:0000166 nucleotide binding;GO:0004828 serine-tRNA ligase activity;GO:0005524 ATP binding;GO:0005737 cytoplasm;GO:0006434 seryl-tRNA aminoacylation;GO:0004812 aminoacyl-tRNA ligase activity;GO:0006418 tRNA aminoacylation for protein translation;	IPR002314 Aminoacyl-tRNA synthetase, class II (G/ P/ S/T);IPR002317 Serine-tRNA ligase, type1;IPR006195 Aminoacyl-tRNA synthetase, class II;IPR010978 Class I and II aminoacyl-tRNA synthetase, tRNA-binding arm;IPR015866 Serine-tRNA synthetase, type1, N-terminal;IPR033729 Serine-tRNA ligase catalytic core domain;	sp|Q39230|SYSC_ARATH Serine--tRNA ligase, cytoplasmic OS=Arabidopsis thaliana OX=3702 GN=At5g27470 PE=2 SV=1	111.495178,53.25246	108.880684,89.823807	90.933189,37.890182	70.587067,29.19483	84.864357,68.704681	125.014526,43.412849	108.031693,30.954288	1.0521	0.2748	1.2412	1.2454	0.3008	1.5045	1.7707
SV_intraTRANS_5G000190	intraTRANS	709697	chr5	10552320	11243870	Csa9930_5G014300	chr5	10788080	10788233	90%coverage	GO:0008168 methyltransferase activity;GO:0003682 chromatin binding;GO:0003886 DNA (cytosine-5-)-methyltransferase activity;GO:0005634 nucleus;GO:0090116 C-5 methylation of cytosine;	IPR001025 Bromo adjacent homology (BAH) domain;IPR001525 C-5 cytosine methyltransferase;IPR017198 DNA (cytosine-5)-methyltransferase 1-like;IPR018117 DNA methylase, C-5 cytosine-specific, active site;IPR022702 DNA (cytosine-5)-methyltransferase 1, replication foci domain;IPR029063 S-adenosyl-L-methionine-dependent methyltransferase;IPR031303 DNA methylase, C-5 cytosine-specific, conserved site;	sp|B1Q3J6|DNM1B_ORYSJ DNA (cytosine-5)-methyltransferase 1B OS=Oryza sativa subsp. japonica OX=39947 GN=MET1B PE=2 SV=1	16.079597,1.99039	13.105172,0.731872	14.523457,1.463848	5.527446,1.329814	6.708764,2.470113	13.547765,3.642501	3.615102,1.395035	2.5139	3.0258	2.6555	1.4863	1.1515	1.6478	0.9463
SV_intraTRANS_5G000190	intraTRANS	709697	chr5	10552320	11243870	Csa9930_5G014300	chr5	10789545	10791054	90%coverage	GO:0008168 methyltransferase activity;GO:0003682 chromatin binding;GO:0003886 DNA (cytosine-5-)-methyltransferase activity;GO:0005634 nucleus;GO:0090116 C-5 methylation of cytosine;	IPR001025 Bromo adjacent homology (BAH) domain;IPR001525 C-5 cytosine methyltransferase;IPR017198 DNA (cytosine-5)-methyltransferase 1-like;IPR018117 DNA methylase, C-5 cytosine-specific, active site;IPR022702 DNA (cytosine-5)-methyltransferase 1, replication foci domain;IPR029063 S-adenosyl-L-methionine-dependent methyltransferase;IPR031303 DNA methylase, C-5 cytosine-specific, conserved site;	sp|B1Q3J6|DNM1B_ORYSJ DNA (cytosine-5)-methyltransferase 1B OS=Oryza sativa subsp. japonica OX=39947 GN=MET1B PE=2 SV=1	16.079597,1.99039	13.105172,0.731872	14.523457,1.463848	5.527446,1.329814	6.708764,2.470113	13.547765,3.642501	3.615102,1.395035	2.5139	3.0258	2.6555	1.4863	1.1515	1.6478	0.9463
SV_intraTRANS_5G000190	intraTRANS	709697	chr5	10552320	11243870	Csa9930_5G014300	chr5	10795590	10797096	90%coverage	GO:0008168 methyltransferase activity;GO:0003682 chromatin binding;GO:0003886 DNA (cytosine-5-)-methyltransferase activity;GO:0005634 nucleus;GO:0090116 C-5 methylation of cytosine;	IPR001025 Bromo adjacent homology (BAH) domain;IPR001525 C-5 cytosine methyltransferase;IPR017198 DNA (cytosine-5)-methyltransferase 1-like;IPR018117 DNA methylase, C-5 cytosine-specific, active site;IPR022702 DNA (cytosine-5)-methyltransferase 1, replication foci domain;IPR029063 S-adenosyl-L-methionine-dependent methyltransferase;IPR031303 DNA methylase, C-5 cytosine-specific, conserved site;	sp|B1Q3J6|DNM1B_ORYSJ DNA (cytosine-5)-methyltransferase 1B OS=Oryza sativa subsp. japonica OX=39947 GN=MET1B PE=2 SV=1	16.079597,1.99039	13.105172,0.731872	14.523457,1.463848	5.527446,1.329814	6.708764,2.470113	13.547765,3.642501	3.615102,1.395035	2.5139	3.0258	2.6555	1.4863	1.1515	1.6478	0.9463
SV_intraTRANS_5G000190	intraTRANS	709697	chr5	10552320	11243870	Csa9930_5G014300	chr5	10803384	10803548	90%coverage	GO:0008168 methyltransferase activity;GO:0003682 chromatin binding;GO:0003886 DNA (cytosine-5-)-methyltransferase activity;GO:0005634 nucleus;GO:0090116 C-5 methylation of cytosine;	IPR001025 Bromo adjacent homology (BAH) domain;IPR001525 C-5 cytosine methyltransferase;IPR017198 DNA (cytosine-5)-methyltransferase 1-like;IPR018117 DNA methylase, C-5 cytosine-specific, active site;IPR022702 DNA (cytosine-5)-methyltransferase 1, replication foci domain;IPR029063 S-adenosyl-L-methionine-dependent methyltransferase;IPR031303 DNA methylase, C-5 cytosine-specific, conserved site;	sp|B1Q3J6|DNM1B_ORYSJ DNA (cytosine-5)-methyltransferase 1B OS=Oryza sativa subsp. japonica OX=39947 GN=MET1B PE=2 SV=1	16.079597,1.99039	13.105172,0.731872	14.523457,1.463848	5.527446,1.329814	6.708764,2.470113	13.547765,3.642501	3.615102,1.395035	2.5139	3.0258	2.6555	1.4863	1.1515	1.6478	0.9463
SV_intraTRANS_5G000190	intraTRANS	709697	chr5	10552320	11243870	Csa9930_5G014300	chr5	10804355	10804559	90%coverage	GO:0008168 methyltransferase activity;GO:0003682 chromatin binding;GO:0003886 DNA (cytosine-5-)-methyltransferase activity;GO:0005634 nucleus;GO:0090116 C-5 methylation of cytosine;	IPR001025 Bromo adjacent homology (BAH) domain;IPR001525 C-5 cytosine methyltransferase;IPR017198 DNA (cytosine-5)-methyltransferase 1-like;IPR018117 DNA methylase, C-5 cytosine-specific, active site;IPR022702 DNA (cytosine-5)-methyltransferase 1, replication foci domain;IPR029063 S-adenosyl-L-methionine-dependent methyltransferase;IPR031303 DNA methylase, C-5 cytosine-specific, conserved site;	sp|B1Q3J6|DNM1B_ORYSJ DNA (cytosine-5)-methyltransferase 1B OS=Oryza sativa subsp. japonica OX=39947 GN=MET1B PE=2 SV=1	16.079597,1.99039	13.105172,0.731872	14.523457,1.463848	5.527446,1.329814	6.708764,2.470113	13.547765,3.642501	3.615102,1.395035	2.5139	3.0258	2.6555	1.4863	1.1515	1.6478	0.9463
SV_intraTRANS_5G000190	intraTRANS	709697	chr5	10552320	11243870	Csa9930_5G014300	chr5	10804659	10804770	90%coverage	GO:0008168 methyltransferase activity;GO:0003682 chromatin binding;GO:0003886 DNA (cytosine-5-)-methyltransferase activity;GO:0005634 nucleus;GO:0090116 C-5 methylation of cytosine;	IPR001025 Bromo adjacent homology (BAH) domain;IPR001525 C-5 cytosine methyltransferase;IPR017198 DNA (cytosine-5)-methyltransferase 1-like;IPR018117 DNA methylase, C-5 cytosine-specific, active site;IPR022702 DNA (cytosine-5)-methyltransferase 1, replication foci domain;IPR029063 S-adenosyl-L-methionine-dependent methyltransferase;IPR031303 DNA methylase, C-5 cytosine-specific, conserved site;	sp|B1Q3J6|DNM1B_ORYSJ DNA (cytosine-5)-methyltransferase 1B OS=Oryza sativa subsp. japonica OX=39947 GN=MET1B PE=2 SV=1	16.079597,1.99039	13.105172,0.731872	14.523457,1.463848	5.527446,1.329814	6.708764,2.470113	13.547765,3.642501	3.615102,1.395035	2.5139	3.0258	2.6555	1.4863	1.1515	1.6478	0.9463
SV_intraTRANS_5G000190	intraTRANS	709697	chr5	10552320	11243870	Csa9930_5G014300	chr5	10804978	10805125	90%coverage	GO:0008168 methyltransferase activity;GO:0003682 chromatin binding;GO:0003886 DNA (cytosine-5-)-methyltransferase activity;GO:0005634 nucleus;GO:0090116 C-5 methylation of cytosine;	IPR001025 Bromo adjacent homology (BAH) domain;IPR001525 C-5 cytosine methyltransferase;IPR017198 DNA (cytosine-5)-methyltransferase 1-like;IPR018117 DNA methylase, C-5 cytosine-specific, active site;IPR022702 DNA (cytosine-5)-methyltransferase 1, replication foci domain;IPR029063 S-adenosyl-L-methionine-dependent methyltransferase;IPR031303 DNA methylase, C-5 cytosine-specific, conserved site;	sp|B1Q3J6|DNM1B_ORYSJ DNA (cytosine-5)-methyltransferase 1B OS=Oryza sativa subsp. japonica OX=39947 GN=MET1B PE=2 SV=1	16.079597,1.99039	13.105172,0.731872	14.523457,1.463848	5.527446,1.329814	6.708764,2.470113	13.547765,3.642501	3.615102,1.395035	2.5139	3.0258	2.6555	1.4863	1.1515	1.6478	0.9463
SV_intraTRANS_5G000190	intraTRANS	709697	chr5	10552320	11243870	Csa9930_5G014300	chr5	10805209	10805406	90%coverage	GO:0008168 methyltransferase activity;GO:0003682 chromatin binding;GO:0003886 DNA (cytosine-5-)-methyltransferase activity;GO:0005634 nucleus;GO:0090116 C-5 methylation of cytosine;	IPR001025 Bromo adjacent homology (BAH) domain;IPR001525 C-5 cytosine methyltransferase;IPR017198 DNA (cytosine-5)-methyltransferase 1-like;IPR018117 DNA methylase, C-5 cytosine-specific, active site;IPR022702 DNA (cytosine-5)-methyltransferase 1, replication foci domain;IPR029063 S-adenosyl-L-methionine-dependent methyltransferase;IPR031303 DNA methylase, C-5 cytosine-specific, conserved site;	sp|B1Q3J6|DNM1B_ORYSJ DNA (cytosine-5)-methyltransferase 1B OS=Oryza sativa subsp. japonica OX=39947 GN=MET1B PE=2 SV=1	16.079597,1.99039	13.105172,0.731872	14.523457,1.463848	5.527446,1.329814	6.708764,2.470113	13.547765,3.642501	3.615102,1.395035	2.5139	3.0258	2.6555	1.4863	1.1515	1.6478	0.9463
SV_intraTRANS_5G000190	intraTRANS	709697	chr5	10552320	11243870	Csa9930_5G014300	chr5	10806293	10806571	90%coverage	GO:0008168 methyltransferase activity;GO:0003682 chromatin binding;GO:0003886 DNA (cytosine-5-)-methyltransferase activity;GO:0005634 nucleus;GO:0090116 C-5 methylation of cytosine;	IPR001025 Bromo adjacent homology (BAH) domain;IPR001525 C-5 cytosine methyltransferase;IPR017198 DNA (cytosine-5)-methyltransferase 1-like;IPR018117 DNA methylase, C-5 cytosine-specific, active site;IPR022702 DNA (cytosine-5)-methyltransferase 1, replication foci domain;IPR029063 S-adenosyl-L-methionine-dependent methyltransferase;IPR031303 DNA methylase, C-5 cytosine-specific, conserved site;	sp|B1Q3J6|DNM1B_ORYSJ DNA (cytosine-5)-methyltransferase 1B OS=Oryza sativa subsp. japonica OX=39947 GN=MET1B PE=2 SV=1	16.079597,1.99039	13.105172,0.731872	14.523457,1.463848	5.527446,1.329814	6.708764,2.470113	13.547765,3.642501	3.615102,1.395035	2.5139	3.0258	2.6555	1.4863	1.1515	1.6478	0.9463
SV_intraTRANS_5G000190	intraTRANS	709697	chr5	10552320	11243870	Csa9930_5G014300	chr5	10806649	10806810	90%coverage	GO:0008168 methyltransferase activity;GO:0003682 chromatin binding;GO:0003886 DNA (cytosine-5-)-methyltransferase activity;GO:0005634 nucleus;GO:0090116 C-5 methylation of cytosine;	IPR001025 Bromo adjacent homology (BAH) domain;IPR001525 C-5 cytosine methyltransferase;IPR017198 DNA (cytosine-5)-methyltransferase 1-like;IPR018117 DNA methylase, C-5 cytosine-specific, active site;IPR022702 DNA (cytosine-5)-methyltransferase 1, replication foci domain;IPR029063 S-adenosyl-L-methionine-dependent methyltransferase;IPR031303 DNA methylase, C-5 cytosine-specific, conserved site;	sp|B1Q3J6|DNM1B_ORYSJ DNA (cytosine-5)-methyltransferase 1B OS=Oryza sativa subsp. japonica OX=39947 GN=MET1B PE=2 SV=1	16.079597,1.99039	13.105172,0.731872	14.523457,1.463848	5.527446,1.329814	6.708764,2.470113	13.547765,3.642501	3.615102,1.395035	2.5139	3.0258	2.6555	1.4863	1.1515	1.6478	0.9463
SV_intraTRANS_5G000190	intraTRANS	709697	chr5	10552320	11243870	Csa9930_5G014300	chr5	10806942	10807160	90%coverage	GO:0008168 methyltransferase activity;GO:0003682 chromatin binding;GO:0003886 DNA (cytosine-5-)-methyltransferase activity;GO:0005634 nucleus;GO:0090116 C-5 methylation of cytosine;	IPR001025 Bromo adjacent homology (BAH) domain;IPR001525 C-5 cytosine methyltransferase;IPR017198 DNA (cytosine-5)-methyltransferase 1-like;IPR018117 DNA methylase, C-5 cytosine-specific, active site;IPR022702 DNA (cytosine-5)-methyltransferase 1, replication foci domain;IPR029063 S-adenosyl-L-methionine-dependent methyltransferase;IPR031303 DNA methylase, C-5 cytosine-specific, conserved site;	sp|B1Q3J6|DNM1B_ORYSJ DNA (cytosine-5)-methyltransferase 1B OS=Oryza sativa subsp. japonica OX=39947 GN=MET1B PE=2 SV=1	16.079597,1.99039	13.105172,0.731872	14.523457,1.463848	5.527446,1.329814	6.708764,2.470113	13.547765,3.642501	3.615102,1.395035	2.5139	3.0258	2.6555	1.4863	1.1515	1.6478	0.9463
SV_intraTRANS_5G000190	intraTRANS	709697	chr5	10552320	11243870	Csa9930_5G014300	chr5	10807362	10807511	90%coverage	GO:0008168 methyltransferase activity;GO:0003682 chromatin binding;GO:0003886 DNA (cytosine-5-)-methyltransferase activity;GO:0005634 nucleus;GO:0090116 C-5 methylation of cytosine;	IPR001025 Bromo adjacent homology (BAH) domain;IPR001525 C-5 cytosine methyltransferase;IPR017198 DNA (cytosine-5)-methyltransferase 1-like;IPR018117 DNA methylase, C-5 cytosine-specific, active site;IPR022702 DNA (cytosine-5)-methyltransferase 1, replication foci domain;IPR029063 S-adenosyl-L-methionine-dependent methyltransferase;IPR031303 DNA methylase, C-5 cytosine-specific, conserved site;	sp|B1Q3J6|DNM1B_ORYSJ DNA (cytosine-5)-methyltransferase 1B OS=Oryza sativa subsp. japonica OX=39947 GN=MET1B PE=2 SV=1	16.079597,1.99039	13.105172,0.731872	14.523457,1.463848	5.527446,1.329814	6.708764,2.470113	13.547765,3.642501	3.615102,1.395035	2.5139	3.0258	2.6555	1.4863	1.1515	1.6478	0.9463
SV_intraTRANS_5G000190	intraTRANS	709697	chr5	10552320	11243870	Csa9930_5G014310	chr5	10819391	10819486	90%coverage	-	IPR007877 Protein of unknown function DUF707;	-	10.010446,28.6607	3.968215,35.007389	3.562763,4.562171	9.310666,15.298306	8.529655,17.675711	3.484032,0.966451	5.979895,4.763583	-1.4297	-2.8575	-0.2857	-0.6606	-0.9707	1.1892	0.2762
SV_intraTRANS_5G000190	intraTRANS	709697	chr5	10552320	11243870	Csa9930_5G014310	chr5	10819575	10819601	90%coverage	-	IPR007877 Protein of unknown function DUF707;	-	10.010446,28.6607	3.968215,35.007389	3.562763,4.562171	9.310666,15.298306	8.529655,17.675711	3.484032,0.966451	5.979895,4.763583	-1.4297	-2.8575	-0.2857	-0.6606	-0.9707	1.1892	0.2762
SV_intraTRANS_5G000190	intraTRANS	709697	chr5	10552320	11243870	Csa9930_5G014310	chr5	10819690	10819740	90%coverage	-	IPR007877 Protein of unknown function DUF707;	-	10.010446,28.6607	3.968215,35.007389	3.562763,4.562171	9.310666,15.298306	8.529655,17.675711	3.484032,0.966451	5.979895,4.763583	-1.4297	-2.8575	-0.2857	-0.6606	-0.9707	1.1892	0.2762
SV_intraTRANS_5G000190	intraTRANS	709697	chr5	10552320	11243870	Csa9930_5G014310	chr5	10819895	10819984	90%coverage	-	IPR007877 Protein of unknown function DUF707;	-	10.010446,28.6607	3.968215,35.007389	3.562763,4.562171	9.310666,15.298306	8.529655,17.675711	3.484032,0.966451	5.979895,4.763583	-1.4297	-2.8575	-0.2857	-0.6606	-0.9707	1.1892	0.2762
SV_intraTRANS_5G000190	intraTRANS	709697	chr5	10552320	11243870	Csa9930_5G014310	chr5	10820071	10820124	90%coverage	-	IPR007877 Protein of unknown function DUF707;	-	10.010446,28.6607	3.968215,35.007389	3.562763,4.562171	9.310666,15.298306	8.529655,17.675711	3.484032,0.966451	5.979895,4.763583	-1.4297	-2.8575	-0.2857	-0.6606	-0.9707	1.1892	0.2762
SV_intraTRANS_5G000190	intraTRANS	709697	chr5	10552320	11243870	Csa9930_5G014310	chr5	10820488	10820554	90%coverage	-	IPR007877 Protein of unknown function DUF707;	-	10.010446,28.6607	3.968215,35.007389	3.562763,4.562171	9.310666,15.298306	8.529655,17.675711	3.484032,0.966451	5.979895,4.763583	-1.4297	-2.8575	-0.2857	-0.6606	-0.9707	1.1892	0.2762
SV_intraTRANS_5G000190	intraTRANS	709697	chr5	10552320	11243870	Csa9930_5G014310	chr5	10820659	10820724	90%coverage	-	IPR007877 Protein of unknown function DUF707;	-	10.010446,28.6607	3.968215,35.007389	3.562763,4.562171	9.310666,15.298306	8.529655,17.675711	3.484032,0.966451	5.979895,4.763583	-1.4297	-2.8575	-0.2857	-0.6606	-0.9707	1.1892	0.2762
SV_intraTRANS_5G000190	intraTRANS	709697	chr5	10552320	11243870	Csa9930_5G014310	chr5	10821125	10821241	90%coverage	-	IPR007877 Protein of unknown function DUF707;	-	10.010446,28.6607	3.968215,35.007389	3.562763,4.562171	9.310666,15.298306	8.529655,17.675711	3.484032,0.966451	5.979895,4.763583	-1.4297	-2.8575	-0.2857	-0.6606	-0.9707	1.1892	0.2762
SV_intraTRANS_5G000190	intraTRANS	709697	chr5	10552320	11243870	Csa9930_5G014310	chr5	10821603	10821704	90%coverage	-	IPR007877 Protein of unknown function DUF707;	-	10.010446,28.6607	3.968215,35.007389	3.562763,4.562171	9.310666,15.298306	8.529655,17.675711	3.484032,0.966451	5.979895,4.763583	-1.4297	-2.8575	-0.2857	-0.6606	-0.9707	1.1892	0.2762
SV_intraTRANS_5G000190	intraTRANS	709697	chr5	10552320	11243870	Csa9930_5G014310	chr5	10821842	10821960	90%coverage	-	IPR007877 Protein of unknown function DUF707;	-	10.010446,28.6607	3.968215,35.007389	3.562763,4.562171	9.310666,15.298306	8.529655,17.675711	3.484032,0.966451	5.979895,4.763583	-1.4297	-2.8575	-0.2857	-0.6606	-0.9707	1.1892	0.2762
SV_intraTRANS_5G000190	intraTRANS	709697	chr5	10552320	11243870	Csa9930_5G014310	chr5	10822049	10822132	90%coverage	-	IPR007877 Protein of unknown function DUF707;	-	10.010446,28.6607	3.968215,35.007389	3.562763,4.562171	9.310666,15.298306	8.529655,17.675711	3.484032,0.966451	5.979895,4.763583	-1.4297	-2.8575	-0.2857	-0.6606	-0.9707	1.1892	0.2762
SV_intraTRANS_5G000190	intraTRANS	709697	chr5	10552320	11243870	Csa9930_5G014310	chr5	10822494	10822595	90%coverage	-	IPR007877 Protein of unknown function DUF707;	-	10.010446,28.6607	3.968215,35.007389	3.562763,4.562171	9.310666,15.298306	8.529655,17.675711	3.484032,0.966451	5.979895,4.763583	-1.4297	-2.8575	-0.2857	-0.6606	-0.9707	1.1892	0.2762
SV_intraTRANS_5G000190	intraTRANS	709697	chr5	10552320	11243870	Csa9930_5G014310	chr5	10822706	10822765	90%coverage	-	IPR007877 Protein of unknown function DUF707;	-	10.010446,28.6607	3.968215,35.007389	3.562763,4.562171	9.310666,15.298306	8.529655,17.675711	3.484032,0.966451	5.979895,4.763583	-1.4297	-2.8575	-0.2857	-0.6606	-0.9707	1.1892	0.2762
SV_intraTRANS_5G000190	intraTRANS	709697	chr5	10552320	11243870	Csa9930_5G014310	chr5	10823394	10823501	90%coverage	-	IPR007877 Protein of unknown function DUF707;	-	10.010446,28.6607	3.968215,35.007389	3.562763,4.562171	9.310666,15.298306	8.529655,17.675711	3.484032,0.966451	5.979895,4.763583	-1.4297	-2.8575	-0.2857	-0.6606	-0.9707	1.1892	0.2762
SV_intraTRANS_5G000190	intraTRANS	709697	chr5	10552320	11243870	Csa9930_5G014310	chr5	10824436	10824456	90%coverage	-	IPR007877 Protein of unknown function DUF707;	-	10.010446,28.6607	3.968215,35.007389	3.562763,4.562171	9.310666,15.298306	8.529655,17.675711	3.484032,0.966451	5.979895,4.763583	-1.4297	-2.8575	-0.2857	-0.6606	-0.9707	1.1892	0.2762
SV_intraTRANS_5G000190	intraTRANS	709697	chr5	10552320	11243870	Csa9930_5G014320	chr5	10839861	10840042	90%coverage	-	-	-	0.697194,3.312555	0.101032,2.75287	0.162811,0.0	0.552951,0.0	0.586682,2.451155	0.561202,1.294545	0.015802,0.186705	-1.3454	-1.7691	0.2176	0.635	-1.1211	-0.5556	-0.2243
SV_intraTRANS_5G000190	intraTRANS	709697	chr5	10552320	11243870	Csa9930_5G014330	chr5	10855319	10855516	90%coverage	-	IPR007590 CWC16 protein;	sp|Q54WR5|CCD94_DICDI Coiled-coil domain-containing protein 94 homolog OS=Dictyostelium discoideum OX=44689 GN=ccdc94 PE=3 SV=1	31.288277,95.569855	23.522295,72.165535	20.02743,28.292385	27.598301,70.114563	29.069586,70.366707	40.209965,35.263958	33.017746,40.672665	-1.5806	-1.5771	-0.4783	-1.3142	-1.2469	0.1845	-0.2928
SV_intraTRANS_5G000190	intraTRANS	709697	chr5	10552320	11243870	Csa9930_5G014330	chr5	10855614	10855898	90%coverage	-	IPR007590 CWC16 protein;	sp|Q54WR5|CCD94_DICDI Coiled-coil domain-containing protein 94 homolog OS=Dictyostelium discoideum OX=44689 GN=ccdc94 PE=3 SV=1	31.288277,95.569855	23.522295,72.165535	20.02743,28.292385	27.598301,70.114563	29.069586,70.366707	40.209965,35.263958	33.017746,40.672665	-1.5806	-1.5771	-0.4783	-1.3142	-1.2469	0.1845	-0.2928
SV_intraTRANS_5G000190	intraTRANS	709697	chr5	10552320	11243870	Csa9930_5G014330	chr5	10856067	10856132	90%coverage	-	IPR007590 CWC16 protein;	sp|Q54WR5|CCD94_DICDI Coiled-coil domain-containing protein 94 homolog OS=Dictyostelium discoideum OX=44689 GN=ccdc94 PE=3 SV=1	31.288277,95.569855	23.522295,72.165535	20.02743,28.292385	27.598301,70.114563	29.069586,70.366707	40.209965,35.263958	33.017746,40.672665	-1.5806	-1.5771	-0.4783	-1.3142	-1.2469	0.1845	-0.2928
SV_intraTRANS_5G000190	intraTRANS	709697	chr5	10552320	11243870	Csa9930_5G014330	chr5	10856276	10856329	90%coverage	-	IPR007590 CWC16 protein;	sp|Q54WR5|CCD94_DICDI Coiled-coil domain-containing protein 94 homolog OS=Dictyostelium discoideum OX=44689 GN=ccdc94 PE=3 SV=1	31.288277,95.569855	23.522295,72.165535	20.02743,28.292385	27.598301,70.114563	29.069586,70.366707	40.209965,35.263958	33.017746,40.672665	-1.5806	-1.5771	-0.4783	-1.3142	-1.2469	0.1845	-0.2928
SV_intraTRANS_5G000190	intraTRANS	709697	chr5	10552320	11243870	Csa9930_5G014330	chr5	10856446	10856550	90%coverage	-	IPR007590 CWC16 protein;	sp|Q54WR5|CCD94_DICDI Coiled-coil domain-containing protein 94 homolog OS=Dictyostelium discoideum OX=44689 GN=ccdc94 PE=3 SV=1	31.288277,95.569855	23.522295,72.165535	20.02743,28.292385	27.598301,70.114563	29.069586,70.366707	40.209965,35.263958	33.017746,40.672665	-1.5806	-1.5771	-0.4783	-1.3142	-1.2469	0.1845	-0.2928
SV_intraTRANS_5G000190	intraTRANS	709697	chr5	10552320	11243870	Csa9930_5G014330	chr5	10857144	10857228	90%coverage	-	IPR007590 CWC16 protein;	sp|Q54WR5|CCD94_DICDI Coiled-coil domain-containing protein 94 homolog OS=Dictyostelium discoideum OX=44689 GN=ccdc94 PE=3 SV=1	31.288277,95.569855	23.522295,72.165535	20.02743,28.292385	27.598301,70.114563	29.069586,70.366707	40.209965,35.263958	33.017746,40.672665	-1.5806	-1.5771	-0.4783	-1.3142	-1.2469	0.1845	-0.2928
SV_intraTRANS_5G000190	intraTRANS	709697	chr5	10552320	11243870	Csa9930_5G014330	chr5	10867823	10868013	90%coverage	-	IPR007590 CWC16 protein;	sp|Q54WR5|CCD94_DICDI Coiled-coil domain-containing protein 94 homolog OS=Dictyostelium discoideum OX=44689 GN=ccdc94 PE=3 SV=1	31.288277,95.569855	23.522295,72.165535	20.02743,28.292385	27.598301,70.114563	29.069586,70.366707	40.209965,35.263958	33.017746,40.672665	-1.5806	-1.5771	-0.4783	-1.3142	-1.2469	0.1845	-0.2928
SV_intraTRANS_5G000190	intraTRANS	709697	chr5	10552320	11243870	Csa9930_5G014390	chr5	10976058	10976157	90%coverage	GO:0016491 oxidoreductase activity;	IPR002347 Short-chain dehydrogenase/reductase SDR;IPR020904 Short-chain dehydrogenase/reductase, conserved site;IPR036291 NAD(P)-binding domain superfamily;	sp|Q9SY73|PTALR_ARATH NADPH-dependent pterin aldehyde reductase OS=Arabidopsis thaliana OX=3702 GN=At1g10310 PE=1 SV=1	0.0,0.0	0.0,1.839744	0.815997,104.209381	0.0,3.659274	0.253617,2.290164	0.0,0.437506	0.0,6.759514	0	-1.5058	-5.8564	-2.2201	-1.3921	-0.5236	-2.956
SV_intraTRANS_5G000190	intraTRANS	709697	chr5	10552320	11243870	Csa9930_5G014390	chr5	10976364	10976536	90%coverage	GO:0016491 oxidoreductase activity;	IPR002347 Short-chain dehydrogenase/reductase SDR;IPR020904 Short-chain dehydrogenase/reductase, conserved site;IPR036291 NAD(P)-binding domain superfamily;	sp|Q9SY73|PTALR_ARATH NADPH-dependent pterin aldehyde reductase OS=Arabidopsis thaliana OX=3702 GN=At1g10310 PE=1 SV=1	0.0,0.0	0.0,1.839744	0.815997,104.209381	0.0,3.659274	0.253617,2.290164	0.0,0.437506	0.0,6.759514	0	-1.5058	-5.8564	-2.2201	-1.3921	-0.5236	-2.956
SV_intraTRANS_5G000190	intraTRANS	709697	chr5	10552320	11243870	Csa9930_5G014390	chr5	10976688	10976881	90%coverage	GO:0016491 oxidoreductase activity;	IPR002347 Short-chain dehydrogenase/reductase SDR;IPR020904 Short-chain dehydrogenase/reductase, conserved site;IPR036291 NAD(P)-binding domain superfamily;	sp|Q9SY73|PTALR_ARATH NADPH-dependent pterin aldehyde reductase OS=Arabidopsis thaliana OX=3702 GN=At1g10310 PE=1 SV=1	0.0,0.0	0.0,1.839744	0.815997,104.209381	0.0,3.659274	0.253617,2.290164	0.0,0.437506	0.0,6.759514	0	-1.5058	-5.8564	-2.2201	-1.3921	-0.5236	-2.956
SV_intraTRANS_5G000190	intraTRANS	709697	chr5	10552320	11243870	Csa9930_5G014390	chr5	10976970	10977039	90%coverage	GO:0016491 oxidoreductase activity;	IPR002347 Short-chain dehydrogenase/reductase SDR;IPR020904 Short-chain dehydrogenase/reductase, conserved site;IPR036291 NAD(P)-binding domain superfamily;	sp|Q9SY73|PTALR_ARATH NADPH-dependent pterin aldehyde reductase OS=Arabidopsis thaliana OX=3702 GN=At1g10310 PE=1 SV=1	0.0,0.0	0.0,1.839744	0.815997,104.209381	0.0,3.659274	0.253617,2.290164	0.0,0.437506	0.0,6.759514	0	-1.5058	-5.8564	-2.2201	-1.3921	-0.5236	-2.956
SV_intraTRANS_5G000190	intraTRANS	709697	chr5	10552320	11243870	Csa9930_5G014390	chr5	10977123	10977410	90%coverage	GO:0016491 oxidoreductase activity;	IPR002347 Short-chain dehydrogenase/reductase SDR;IPR020904 Short-chain dehydrogenase/reductase, conserved site;IPR036291 NAD(P)-binding domain superfamily;	sp|Q9SY73|PTALR_ARATH NADPH-dependent pterin aldehyde reductase OS=Arabidopsis thaliana OX=3702 GN=At1g10310 PE=1 SV=1	0.0,0.0	0.0,1.839744	0.815997,104.209381	0.0,3.659274	0.253617,2.290164	0.0,0.437506	0.0,6.759514	0	-1.5058	-5.8564	-2.2201	-1.3921	-0.5236	-2.956
SV_intraTRANS_5G000190	intraTRANS	709697	chr5	10552320	11243870	Csa9930_5G014400	chr5	10986298	10986568	90%coverage	GO:0004553 hydrolase activity, hydrolyzing O-glycosyl compounds;GO:0003824 catalytic activity;GO:0004348 glucosylceramidase activity;GO:0006680 glucosylceramide catabolic process;GO:0016020 membrane;	IPR006775 Glycosyl-hydrolase family 116, catalytic region;IPR008928 Six-hairpin glycosidase-like;IPR014551 Beta-glucosidase GBA2-type;IPR024462 Glycosyl-hydrolase family 116, N-terminal;	sp|Q5M868|GBA2_RAT Non-lysosomal glucosylceramidase OS=Rattus norvegicus OX=10116 GN=Gba2 PE=2 SV=2	29.906893,13.767592	13.196447,13.209532	11.704085,5.25414	22.875282,43.54319	17.638817,26.096682	14.77187,3.200735	7.913709,6.01969	1.0655	-0.0013	1.0224	-0.8997	-0.5398	1.9086	0.3446
SV_intraTRANS_5G000190	intraTRANS	709697	chr5	10552320	11243870	Csa9930_5G014400	chr5	10986717	10987007	90%coverage	GO:0004553 hydrolase activity, hydrolyzing O-glycosyl compounds;GO:0003824 catalytic activity;GO:0004348 glucosylceramidase activity;GO:0006680 glucosylceramide catabolic process;GO:0016020 membrane;	IPR006775 Glycosyl-hydrolase family 116, catalytic region;IPR008928 Six-hairpin glycosidase-like;IPR014551 Beta-glucosidase GBA2-type;IPR024462 Glycosyl-hydrolase family 116, N-terminal;	sp|Q5M868|GBA2_RAT Non-lysosomal glucosylceramidase OS=Rattus norvegicus OX=10116 GN=Gba2 PE=2 SV=2	29.906893,13.767592	13.196447,13.209532	11.704085,5.25414	22.875282,43.54319	17.638817,26.096682	14.77187,3.200735	7.913709,6.01969	1.0655	-0.0013	1.0224	-0.8997	-0.5398	1.9086	0.3446
SV_intraTRANS_5G000190	intraTRANS	709697	chr5	10552320	11243870	Csa9930_5G014400	chr5	10987495	10988419	90%coverage	GO:0004553 hydrolase activity, hydrolyzing O-glycosyl compounds;GO:0003824 catalytic activity;GO:0004348 glucosylceramidase activity;GO:0006680 glucosylceramide catabolic process;GO:0016020 membrane;	IPR006775 Glycosyl-hydrolase family 116, catalytic region;IPR008928 Six-hairpin glycosidase-like;IPR014551 Beta-glucosidase GBA2-type;IPR024462 Glycosyl-hydrolase family 116, N-terminal;	sp|Q5M868|GBA2_RAT Non-lysosomal glucosylceramidase OS=Rattus norvegicus OX=10116 GN=Gba2 PE=2 SV=2	29.906893,13.767592	13.196447,13.209532	11.704085,5.25414	22.875282,43.54319	17.638817,26.096682	14.77187,3.200735	7.913709,6.01969	1.0655	-0.0013	1.0224	-0.8997	-0.5398	1.9086	0.3446
SV_intraTRANS_5G000190	intraTRANS	709697	chr5	10552320	11243870	Csa9930_5G014400	chr5	10988499	10988560	90%coverage	GO:0004553 hydrolase activity, hydrolyzing O-glycosyl compounds;GO:0003824 catalytic activity;GO:0004348 glucosylceramidase activity;GO:0006680 glucosylceramide catabolic process;GO:0016020 membrane;	IPR006775 Glycosyl-hydrolase family 116, catalytic region;IPR008928 Six-hairpin glycosidase-like;IPR014551 Beta-glucosidase GBA2-type;IPR024462 Glycosyl-hydrolase family 116, N-terminal;	sp|Q5M868|GBA2_RAT Non-lysosomal glucosylceramidase OS=Rattus norvegicus OX=10116 GN=Gba2 PE=2 SV=2	29.906893,13.767592	13.196447,13.209532	11.704085,5.25414	22.875282,43.54319	17.638817,26.096682	14.77187,3.200735	7.913709,6.01969	1.0655	-0.0013	1.0224	-0.8997	-0.5398	1.9086	0.3446
SV_intraTRANS_5G000190	intraTRANS	709697	chr5	10552320	11243870	Csa9930_5G014400	chr5	10988629	10988701	90%coverage	GO:0004553 hydrolase activity, hydrolyzing O-glycosyl compounds;GO:0003824 catalytic activity;GO:0004348 glucosylceramidase activity;GO:0006680 glucosylceramide catabolic process;GO:0016020 membrane;	IPR006775 Glycosyl-hydrolase family 116, catalytic region;IPR008928 Six-hairpin glycosidase-like;IPR014551 Beta-glucosidase GBA2-type;IPR024462 Glycosyl-hydrolase family 116, N-terminal;	sp|Q5M868|GBA2_RAT Non-lysosomal glucosylceramidase OS=Rattus norvegicus OX=10116 GN=Gba2 PE=2 SV=2	29.906893,13.767592	13.196447,13.209532	11.704085,5.25414	22.875282,43.54319	17.638817,26.096682	14.77187,3.200735	7.913709,6.01969	1.0655	-0.0013	1.0224	-0.8997	-0.5398	1.9086	0.3446
SV_intraTRANS_5G000190	intraTRANS	709697	chr5	10552320	11243870	Csa9930_5G014400	chr5	10989423	10989490	90%coverage	GO:0004553 hydrolase activity, hydrolyzing O-glycosyl compounds;GO:0003824 catalytic activity;GO:0004348 glucosylceramidase activity;GO:0006680 glucosylceramide catabolic process;GO:0016020 membrane;	IPR006775 Glycosyl-hydrolase family 116, catalytic region;IPR008928 Six-hairpin glycosidase-like;IPR014551 Beta-glucosidase GBA2-type;IPR024462 Glycosyl-hydrolase family 116, N-terminal;	sp|Q5M868|GBA2_RAT Non-lysosomal glucosylceramidase OS=Rattus norvegicus OX=10116 GN=Gba2 PE=2 SV=2	29.906893,13.767592	13.196447,13.209532	11.704085,5.25414	22.875282,43.54319	17.638817,26.096682	14.77187,3.200735	7.913709,6.01969	1.0655	-0.0013	1.0224	-0.8997	-0.5398	1.9086	0.3446
SV_intraTRANS_5G000190	intraTRANS	709697	chr5	10552320	11243870	Csa9930_5G014400	chr5	10989573	10989754	90%coverage	GO:0004553 hydrolase activity, hydrolyzing O-glycosyl compounds;GO:0003824 catalytic activity;GO:0004348 glucosylceramidase activity;GO:0006680 glucosylceramide catabolic process;GO:0016020 membrane;	IPR006775 Glycosyl-hydrolase family 116, catalytic region;IPR008928 Six-hairpin glycosidase-like;IPR014551 Beta-glucosidase GBA2-type;IPR024462 Glycosyl-hydrolase family 116, N-terminal;	sp|Q5M868|GBA2_RAT Non-lysosomal glucosylceramidase OS=Rattus norvegicus OX=10116 GN=Gba2 PE=2 SV=2	29.906893,13.767592	13.196447,13.209532	11.704085,5.25414	22.875282,43.54319	17.638817,26.096682	14.77187,3.200735	7.913709,6.01969	1.0655	-0.0013	1.0224	-0.8997	-0.5398	1.9086	0.3446
SV_intraTRANS_5G000190	intraTRANS	709697	chr5	10552320	11243870	Csa9930_5G014400	chr5	10990602	10990746	90%coverage	GO:0004553 hydrolase activity, hydrolyzing O-glycosyl compounds;GO:0003824 catalytic activity;GO:0004348 glucosylceramidase activity;GO:0006680 glucosylceramide catabolic process;GO:0016020 membrane;	IPR006775 Glycosyl-hydrolase family 116, catalytic region;IPR008928 Six-hairpin glycosidase-like;IPR014551 Beta-glucosidase GBA2-type;IPR024462 Glycosyl-hydrolase family 116, N-terminal;	sp|Q5M868|GBA2_RAT Non-lysosomal glucosylceramidase OS=Rattus norvegicus OX=10116 GN=Gba2 PE=2 SV=2	29.906893,13.767592	13.196447,13.209532	11.704085,5.25414	22.875282,43.54319	17.638817,26.096682	14.77187,3.200735	7.913709,6.01969	1.0655	-0.0013	1.0224	-0.8997	-0.5398	1.9086	0.3446
SV_intraTRANS_5G000190	intraTRANS	709697	chr5	10552320	11243870	Csa9930_5G014400	chr5	10990864	10990902	90%coverage	GO:0004553 hydrolase activity, hydrolyzing O-glycosyl compounds;GO:0003824 catalytic activity;GO:0004348 glucosylceramidase activity;GO:0006680 glucosylceramide catabolic process;GO:0016020 membrane;	IPR006775 Glycosyl-hydrolase family 116, catalytic region;IPR008928 Six-hairpin glycosidase-like;IPR014551 Beta-glucosidase GBA2-type;IPR024462 Glycosyl-hydrolase family 116, N-terminal;	sp|Q5M868|GBA2_RAT Non-lysosomal glucosylceramidase OS=Rattus norvegicus OX=10116 GN=Gba2 PE=2 SV=2	29.906893,13.767592	13.196447,13.209532	11.704085,5.25414	22.875282,43.54319	17.638817,26.096682	14.77187,3.200735	7.913709,6.01969	1.0655	-0.0013	1.0224	-0.8997	-0.5398	1.9086	0.3446
SV_intraTRANS_5G000190	intraTRANS	709697	chr5	10552320	11243870	Csa9930_5G014400	chr5	10991065	10991120	90%coverage	GO:0004553 hydrolase activity, hydrolyzing O-glycosyl compounds;GO:0003824 catalytic activity;GO:0004348 glucosylceramidase activity;GO:0006680 glucosylceramide catabolic process;GO:0016020 membrane;	IPR006775 Glycosyl-hydrolase family 116, catalytic region;IPR008928 Six-hairpin glycosidase-like;IPR014551 Beta-glucosidase GBA2-type;IPR024462 Glycosyl-hydrolase family 116, N-terminal;	sp|Q5M868|GBA2_RAT Non-lysosomal glucosylceramidase OS=Rattus norvegicus OX=10116 GN=Gba2 PE=2 SV=2	29.906893,13.767592	13.196447,13.209532	11.704085,5.25414	22.875282,43.54319	17.638817,26.096682	14.77187,3.200735	7.913709,6.01969	1.0655	-0.0013	1.0224	-0.8997	-0.5398	1.9086	0.3446
SV_intraTRANS_5G000190	intraTRANS	709697	chr5	10552320	11243870	Csa9930_5G014400	chr5	10991283	10991336	90%coverage	GO:0004553 hydrolase activity, hydrolyzing O-glycosyl compounds;GO:0003824 catalytic activity;GO:0004348 glucosylceramidase activity;GO:0006680 glucosylceramide catabolic process;GO:0016020 membrane;	IPR006775 Glycosyl-hydrolase family 116, catalytic region;IPR008928 Six-hairpin glycosidase-like;IPR014551 Beta-glucosidase GBA2-type;IPR024462 Glycosyl-hydrolase family 116, N-terminal;	sp|Q5M868|GBA2_RAT Non-lysosomal glucosylceramidase OS=Rattus norvegicus OX=10116 GN=Gba2 PE=2 SV=2	29.906893,13.767592	13.196447,13.209532	11.704085,5.25414	22.875282,43.54319	17.638817,26.096682	14.77187,3.200735	7.913709,6.01969	1.0655	-0.0013	1.0224	-0.8997	-0.5398	1.9086	0.3446
SV_intraTRANS_5G000190	intraTRANS	709697	chr5	10552320	11243870	Csa9930_5G014400	chr5	10991446	10991549	90%coverage	GO:0004553 hydrolase activity, hydrolyzing O-glycosyl compounds;GO:0003824 catalytic activity;GO:0004348 glucosylceramidase activity;GO:0006680 glucosylceramide catabolic process;GO:0016020 membrane;	IPR006775 Glycosyl-hydrolase family 116, catalytic region;IPR008928 Six-hairpin glycosidase-like;IPR014551 Beta-glucosidase GBA2-type;IPR024462 Glycosyl-hydrolase family 116, N-terminal;	sp|Q5M868|GBA2_RAT Non-lysosomal glucosylceramidase OS=Rattus norvegicus OX=10116 GN=Gba2 PE=2 SV=2	29.906893,13.767592	13.196447,13.209532	11.704085,5.25414	22.875282,43.54319	17.638817,26.096682	14.77187,3.200735	7.913709,6.01969	1.0655	-0.0013	1.0224	-0.8997	-0.5398	1.9086	0.3446
SV_intraTRANS_5G000190	intraTRANS	709697	chr5	10552320	11243870	Csa9930_5G014400	chr5	10991641	10991741	90%coverage	GO:0004553 hydrolase activity, hydrolyzing O-glycosyl compounds;GO:0003824 catalytic activity;GO:0004348 glucosylceramidase activity;GO:0006680 glucosylceramide catabolic process;GO:0016020 membrane;	IPR006775 Glycosyl-hydrolase family 116, catalytic region;IPR008928 Six-hairpin glycosidase-like;IPR014551 Beta-glucosidase GBA2-type;IPR024462 Glycosyl-hydrolase family 116, N-terminal;	sp|Q5M868|GBA2_RAT Non-lysosomal glucosylceramidase OS=Rattus norvegicus OX=10116 GN=Gba2 PE=2 SV=2	29.906893,13.767592	13.196447,13.209532	11.704085,5.25414	22.875282,43.54319	17.638817,26.096682	14.77187,3.200735	7.913709,6.01969	1.0655	-0.0013	1.0224	-0.8997	-0.5398	1.9086	0.3446
SV_intraTRANS_5G000190	intraTRANS	709697	chr5	10552320	11243870	Csa9930_5G014400	chr5	10992059	10992129	90%coverage	GO:0004553 hydrolase activity, hydrolyzing O-glycosyl compounds;GO:0003824 catalytic activity;GO:0004348 glucosylceramidase activity;GO:0006680 glucosylceramide catabolic process;GO:0016020 membrane;	IPR006775 Glycosyl-hydrolase family 116, catalytic region;IPR008928 Six-hairpin glycosidase-like;IPR014551 Beta-glucosidase GBA2-type;IPR024462 Glycosyl-hydrolase family 116, N-terminal;	sp|Q5M868|GBA2_RAT Non-lysosomal glucosylceramidase OS=Rattus norvegicus OX=10116 GN=Gba2 PE=2 SV=2	29.906893,13.767592	13.196447,13.209532	11.704085,5.25414	22.875282,43.54319	17.638817,26.096682	14.77187,3.200735	7.913709,6.01969	1.0655	-0.0013	1.0224	-0.8997	-0.5398	1.9086	0.3446
SV_intraTRANS_5G000190	intraTRANS	709697	chr5	10552320	11243870	Csa9930_5G014400	chr5	10992285	10992384	90%coverage	GO:0004553 hydrolase activity, hydrolyzing O-glycosyl compounds;GO:0003824 catalytic activity;GO:0004348 glucosylceramidase activity;GO:0006680 glucosylceramide catabolic process;GO:0016020 membrane;	IPR006775 Glycosyl-hydrolase family 116, catalytic region;IPR008928 Six-hairpin glycosidase-like;IPR014551 Beta-glucosidase GBA2-type;IPR024462 Glycosyl-hydrolase family 116, N-terminal;	sp|Q5M868|GBA2_RAT Non-lysosomal glucosylceramidase OS=Rattus norvegicus OX=10116 GN=Gba2 PE=2 SV=2	29.906893,13.767592	13.196447,13.209532	11.704085,5.25414	22.875282,43.54319	17.638817,26.096682	14.77187,3.200735	7.913709,6.01969	1.0655	-0.0013	1.0224	-0.8997	-0.5398	1.9086	0.3446
SV_intraTRANS_5G000190	intraTRANS	709697	chr5	10552320	11243870	Csa9930_5G014400	chr5	10992762	10992832	90%coverage	GO:0004553 hydrolase activity, hydrolyzing O-glycosyl compounds;GO:0003824 catalytic activity;GO:0004348 glucosylceramidase activity;GO:0006680 glucosylceramide catabolic process;GO:0016020 membrane;	IPR006775 Glycosyl-hydrolase family 116, catalytic region;IPR008928 Six-hairpin glycosidase-like;IPR014551 Beta-glucosidase GBA2-type;IPR024462 Glycosyl-hydrolase family 116, N-terminal;	sp|Q5M868|GBA2_RAT Non-lysosomal glucosylceramidase OS=Rattus norvegicus OX=10116 GN=Gba2 PE=2 SV=2	29.906893,13.767592	13.196447,13.209532	11.704085,5.25414	22.875282,43.54319	17.638817,26.096682	14.77187,3.200735	7.913709,6.01969	1.0655	-0.0013	1.0224	-0.8997	-0.5398	1.9086	0.3446
SV_intraTRANS_5G000190	intraTRANS	709697	chr5	10552320	11243870	Csa9930_5G014400	chr5	10992934	10992990	90%coverage	GO:0004553 hydrolase activity, hydrolyzing O-glycosyl compounds;GO:0003824 catalytic activity;GO:0004348 glucosylceramidase activity;GO:0006680 glucosylceramide catabolic process;GO:0016020 membrane;	IPR006775 Glycosyl-hydrolase family 116, catalytic region;IPR008928 Six-hairpin glycosidase-like;IPR014551 Beta-glucosidase GBA2-type;IPR024462 Glycosyl-hydrolase family 116, N-terminal;	sp|Q5M868|GBA2_RAT Non-lysosomal glucosylceramidase OS=Rattus norvegicus OX=10116 GN=Gba2 PE=2 SV=2	29.906893,13.767592	13.196447,13.209532	11.704085,5.25414	22.875282,43.54319	17.638817,26.096682	14.77187,3.200735	7.913709,6.01969	1.0655	-0.0013	1.0224	-0.8997	-0.5398	1.9086	0.3446
SV_intraTRANS_5G000190	intraTRANS	709697	chr5	10552320	11243870	Csa9930_5G014400	chr5	10993341	10993451	90%coverage	GO:0004553 hydrolase activity, hydrolyzing O-glycosyl compounds;GO:0003824 catalytic activity;GO:0004348 glucosylceramidase activity;GO:0006680 glucosylceramide catabolic process;GO:0016020 membrane;	IPR006775 Glycosyl-hydrolase family 116, catalytic region;IPR008928 Six-hairpin glycosidase-like;IPR014551 Beta-glucosidase GBA2-type;IPR024462 Glycosyl-hydrolase family 116, N-terminal;	sp|Q5M868|GBA2_RAT Non-lysosomal glucosylceramidase OS=Rattus norvegicus OX=10116 GN=Gba2 PE=2 SV=2	29.906893,13.767592	13.196447,13.209532	11.704085,5.25414	22.875282,43.54319	17.638817,26.096682	14.77187,3.200735	7.913709,6.01969	1.0655	-0.0013	1.0224	-0.8997	-0.5398	1.9086	0.3446
SV_intraTRANS_5G000190	intraTRANS	709697	chr5	10552320	11243870	Csa9930_5G014400	chr5	10994469	10994543	90%coverage	GO:0004553 hydrolase activity, hydrolyzing O-glycosyl compounds;GO:0003824 catalytic activity;GO:0004348 glucosylceramidase activity;GO:0006680 glucosylceramide catabolic process;GO:0016020 membrane;	IPR006775 Glycosyl-hydrolase family 116, catalytic region;IPR008928 Six-hairpin glycosidase-like;IPR014551 Beta-glucosidase GBA2-type;IPR024462 Glycosyl-hydrolase family 116, N-terminal;	sp|Q5M868|GBA2_RAT Non-lysosomal glucosylceramidase OS=Rattus norvegicus OX=10116 GN=Gba2 PE=2 SV=2	29.906893,13.767592	13.196447,13.209532	11.704085,5.25414	22.875282,43.54319	17.638817,26.096682	14.77187,3.200735	7.913709,6.01969	1.0655	-0.0013	1.0224	-0.8997	-0.5398	1.9086	0.3446
SV_intraTRANS_5G000190	intraTRANS	709697	chr5	10552320	11243870	Csa9930_5G014430	chr5	11050158	11051576	90%coverage	-	-	sp|Q5XVA8|Y3905_ARATH Uncharacterized protein At3g49055 OS=Arabidopsis thaliana OX=3702 GN=At3g49055 PE=2 SV=1	24.796539,21.463392	16.438368,19.273432	12.577685,5.927659	26.331692,16.634546	24.561712,19.483137	17.947468,3.694525	12.683498,3.27759	0.1996	-0.2173	0.9708	0.6322	0.3195	2.013	1.6776
SV_intraTRANS_5G000190	intraTRANS	709697	chr5	10552320	11243870	Csa9930_5G014430	chr5	11051675	11051751	90%coverage	-	-	sp|Q5XVA8|Y3905_ARATH Uncharacterized protein At3g49055 OS=Arabidopsis thaliana OX=3702 GN=At3g49055 PE=2 SV=1	24.796539,21.463392	16.438368,19.273432	12.577685,5.927659	26.331692,16.634546	24.561712,19.483137	17.947468,3.694525	12.683498,3.27759	0.1996	-0.2173	0.9708	0.6322	0.3195	2.013	1.6776
SV_intraTRANS_5G000190	intraTRANS	709697	chr5	10552320	11243870	Csa9930_5G014430	chr5	11051936	11052047	90%coverage	-	-	sp|Q5XVA8|Y3905_ARATH Uncharacterized protein At3g49055 OS=Arabidopsis thaliana OX=3702 GN=At3g49055 PE=2 SV=1	24.796539,21.463392	16.438368,19.273432	12.577685,5.927659	26.331692,16.634546	24.561712,19.483137	17.947468,3.694525	12.683498,3.27759	0.1996	-0.2173	0.9708	0.6322	0.3195	2.013	1.6776
SV_intraTRANS_5G000190	intraTRANS	709697	chr5	10552320	11243870	Csa9930_5G014430	chr5	11052174	11052290	90%coverage	-	-	sp|Q5XVA8|Y3905_ARATH Uncharacterized protein At3g49055 OS=Arabidopsis thaliana OX=3702 GN=At3g49055 PE=2 SV=1	24.796539,21.463392	16.438368,19.273432	12.577685,5.927659	26.331692,16.634546	24.561712,19.483137	17.947468,3.694525	12.683498,3.27759	0.1996	-0.2173	0.9708	0.6322	0.3195	2.013	1.6776
SV_intraTRANS_5G000190	intraTRANS	709697	chr5	10552320	11243870	Csa9930_5G014430	chr5	11053465	11053824	90%coverage	-	-	sp|Q5XVA8|Y3905_ARATH Uncharacterized protein At3g49055 OS=Arabidopsis thaliana OX=3702 GN=At3g49055 PE=2 SV=1	24.796539,21.463392	16.438368,19.273432	12.577685,5.927659	26.331692,16.634546	24.561712,19.483137	17.947468,3.694525	12.683498,3.27759	0.1996	-0.2173	0.9708	0.6322	0.3195	2.013	1.6776
SV_intraTRANS_5G000190	intraTRANS	709697	chr5	10552320	11243870	Csa9930_5G014450	chr5	11060772	11062697	90%coverage	GO:0005515 protein binding;	IPR002885 Pentatricopeptide repeat;IPR011990 Tetratricopeptide-like helical domain superfamily;	sp|P0C8A0|PP275_ARATH Pentatricopeptide repeat-containing protein At3g49730 OS=Arabidopsis thaliana OX=3702 GN=At3g49730 PE=2 SV=1	17.858957,10.524478	25.381563,15.04953	28.156164,11.662535	9.635249,5.86913	15.8149,17.049013	31.968233,9.372931	9.86762,5.398448	0.7105	0.717	1.2032	0.6307	-0.1022	1.6683	0.7642
SV_intraTRANS_5G000190	intraTRANS	709697	chr5	10552320	11243870	Csa9930_5G014470	chr5	11099144	11099428	90%coverage	-	-	sp|Q9M0N1|PUX10_ARATH Plant UBX domain-containing protein 10 OS=Arabidopsis thaliana OX=3702 GN=PUX10 PE=2 SV=1	1.622988,0.200071	1.845824,0.0	1.038343,0.173726	1.677992,0.215356	1.245784,0.132284	1.830306,0.263052	1.120824,0.12566	1.1281	1.5088	0.7963	1.1398	0.988	1.164	0.9139
SV_intraTRANS_5G000190	intraTRANS	709697	chr5	10552320	11243870	Csa9930_5G014480	chr5	11099769	11100231	90%coverage	-	-	sp|Q9M0N1|PUX10_ARATH Plant UBX domain-containing protein 10 OS=Arabidopsis thaliana OX=3702 GN=PUX10 PE=2 SV=1	2.855341,0.0	2.940238,0.382796	2.29476,0.080824	2.046216,0.4788	2.396065,0.230904	3.582813,0.162945	1.744554,1.314154	1.9469	1.5107	1.608	1.0426	1.4641	1.9785	0.2461
SV_intraTRANS_5G000190	intraTRANS	709697	chr5	10552320	11243870	Csa9930_5G014500	chr5	11145845	11145958	90%coverage	GO:0004672 protein kinase activity;GO:0005524 ATP binding;GO:0006468 protein phosphorylation;	IPR000719 Protein kinase domain;IPR001772 Kinase associated domain 1 (KA1);IPR008271 Serine/threonine-protein kinase, active site;IPR011009 Protein kinase-like domain superfamily;IPR015940 Ubiquitin-associated domain;IPR017441 Protein kinase, ATP binding site;IPR028375 KA1 domain/Ssp2, C-terminal;	sp|Q38997|KIN10_ARATH SNF1-related protein kinase catalytic subunit alpha KIN10 OS=Arabidopsis thaliana OX=3702 GN=KIN10 PE=1 SV=2	0.466819,5.601203	0.0,0.811585	0.0,0.0	0.080671,0.063609	0.186238,0.134606	0.0,0.0	0.0,0.0	-2.17	-0.8573	0	0.023	0.0642	0	0
SV_intraTRANS_5G000190	intraTRANS	709697	chr5	10552320	11243870	Csa9930_5G014500	chr5	11146400	11146609	90%coverage	GO:0004672 protein kinase activity;GO:0005524 ATP binding;GO:0006468 protein phosphorylation;	IPR000719 Protein kinase domain;IPR001772 Kinase associated domain 1 (KA1);IPR008271 Serine/threonine-protein kinase, active site;IPR011009 Protein kinase-like domain superfamily;IPR015940 Ubiquitin-associated domain;IPR017441 Protein kinase, ATP binding site;IPR028375 KA1 domain/Ssp2, C-terminal;	sp|Q38997|KIN10_ARATH SNF1-related protein kinase catalytic subunit alpha KIN10 OS=Arabidopsis thaliana OX=3702 GN=KIN10 PE=1 SV=2	0.466819,5.601203	0.0,0.811585	0.0,0.0	0.080671,0.063609	0.186238,0.134606	0.0,0.0	0.0,0.0	-2.17	-0.8573	0	0.023	0.0642	0	0
SV_intraTRANS_5G000190	intraTRANS	709697	chr5	10552320	11243870	Csa9930_5G014500	chr5	11146737	11146853	90%coverage	GO:0004672 protein kinase activity;GO:0005524 ATP binding;GO:0006468 protein phosphorylation;	IPR000719 Protein kinase domain;IPR001772 Kinase associated domain 1 (KA1);IPR008271 Serine/threonine-protein kinase, active site;IPR011009 Protein kinase-like domain superfamily;IPR015940 Ubiquitin-associated domain;IPR017441 Protein kinase, ATP binding site;IPR028375 KA1 domain/Ssp2, C-terminal;	sp|Q38997|KIN10_ARATH SNF1-related protein kinase catalytic subunit alpha KIN10 OS=Arabidopsis thaliana OX=3702 GN=KIN10 PE=1 SV=2	0.466819,5.601203	0.0,0.811585	0.0,0.0	0.080671,0.063609	0.186238,0.134606	0.0,0.0	0.0,0.0	-2.17	-0.8573	0	0.023	0.0642	0	0
SV_intraTRANS_5G000190	intraTRANS	709697	chr5	10552320	11243870	Csa9930_5G014500	chr5	11148212	11148295	90%coverage	GO:0004672 protein kinase activity;GO:0005524 ATP binding;GO:0006468 protein phosphorylation;	IPR000719 Protein kinase domain;IPR001772 Kinase associated domain 1 (KA1);IPR008271 Serine/threonine-protein kinase, active site;IPR011009 Protein kinase-like domain superfamily;IPR015940 Ubiquitin-associated domain;IPR017441 Protein kinase, ATP binding site;IPR028375 KA1 domain/Ssp2, C-terminal;	sp|Q38997|KIN10_ARATH SNF1-related protein kinase catalytic subunit alpha KIN10 OS=Arabidopsis thaliana OX=3702 GN=KIN10 PE=1 SV=2	0.466819,5.601203	0.0,0.811585	0.0,0.0	0.080671,0.063609	0.186238,0.134606	0.0,0.0	0.0,0.0	-2.17	-0.8573	0	0.023	0.0642	0	0
SV_intraTRANS_5G000190	intraTRANS	709697	chr5	10552320	11243870	Csa9930_5G014500	chr5	11149050	11149139	90%coverage	GO:0004672 protein kinase activity;GO:0005524 ATP binding;GO:0006468 protein phosphorylation;	IPR000719 Protein kinase domain;IPR001772 Kinase associated domain 1 (KA1);IPR008271 Serine/threonine-protein kinase, active site;IPR011009 Protein kinase-like domain superfamily;IPR015940 Ubiquitin-associated domain;IPR017441 Protein kinase, ATP binding site;IPR028375 KA1 domain/Ssp2, C-terminal;	sp|Q38997|KIN10_ARATH SNF1-related protein kinase catalytic subunit alpha KIN10 OS=Arabidopsis thaliana OX=3702 GN=KIN10 PE=1 SV=2	0.466819,5.601203	0.0,0.811585	0.0,0.0	0.080671,0.063609	0.186238,0.134606	0.0,0.0	0.0,0.0	-2.17	-0.8573	0	0.023	0.0642	0	0
SV_intraTRANS_5G000190	intraTRANS	709697	chr5	10552320	11243870	Csa9930_5G014500	chr5	11153127	11153312	90%coverage	GO:0004672 protein kinase activity;GO:0005524 ATP binding;GO:0006468 protein phosphorylation;	IPR000719 Protein kinase domain;IPR001772 Kinase associated domain 1 (KA1);IPR008271 Serine/threonine-protein kinase, active site;IPR011009 Protein kinase-like domain superfamily;IPR015940 Ubiquitin-associated domain;IPR017441 Protein kinase, ATP binding site;IPR028375 KA1 domain/Ssp2, C-terminal;	sp|Q38997|KIN10_ARATH SNF1-related protein kinase catalytic subunit alpha KIN10 OS=Arabidopsis thaliana OX=3702 GN=KIN10 PE=1 SV=2	0.466819,5.601203	0.0,0.811585	0.0,0.0	0.080671,0.063609	0.186238,0.134606	0.0,0.0	0.0,0.0	-2.17	-0.8573	0	0.023	0.0642	0	0
SV_intraTRANS_5G000190	intraTRANS	709697	chr5	10552320	11243870	Csa9930_5G014500	chr5	11153856	11153987	90%coverage	GO:0004672 protein kinase activity;GO:0005524 ATP binding;GO:0006468 protein phosphorylation;	IPR000719 Protein kinase domain;IPR001772 Kinase associated domain 1 (KA1);IPR008271 Serine/threonine-protein kinase, active site;IPR011009 Protein kinase-like domain superfamily;IPR015940 Ubiquitin-associated domain;IPR017441 Protein kinase, ATP binding site;IPR028375 KA1 domain/Ssp2, C-terminal;	sp|Q38997|KIN10_ARATH SNF1-related protein kinase catalytic subunit alpha KIN10 OS=Arabidopsis thaliana OX=3702 GN=KIN10 PE=1 SV=2	0.466819,5.601203	0.0,0.811585	0.0,0.0	0.080671,0.063609	0.186238,0.134606	0.0,0.0	0.0,0.0	-2.17	-0.8573	0	0.023	0.0642	0	0
SV_intraTRANS_5G000190	intraTRANS	709697	chr5	10552320	11243870	Csa9930_5G014500	chr5	11164510	11164877	90%coverage	GO:0004672 protein kinase activity;GO:0005524 ATP binding;GO:0006468 protein phosphorylation;	IPR000719 Protein kinase domain;IPR001772 Kinase associated domain 1 (KA1);IPR008271 Serine/threonine-protein kinase, active site;IPR011009 Protein kinase-like domain superfamily;IPR015940 Ubiquitin-associated domain;IPR017441 Protein kinase, ATP binding site;IPR028375 KA1 domain/Ssp2, C-terminal;	sp|Q38997|KIN10_ARATH SNF1-related protein kinase catalytic subunit alpha KIN10 OS=Arabidopsis thaliana OX=3702 GN=KIN10 PE=1 SV=2	0.466819,5.601203	0.0,0.811585	0.0,0.0	0.080671,0.063609	0.186238,0.134606	0.0,0.0	0.0,0.0	-2.17	-0.8573	0	0.023	0.0642	0	0
SV_intraTRANS_5G000190	intraTRANS	709697	chr5	10552320	11243870	Csa9930_5G014500	chr5	11166563	11166758	90%coverage	GO:0004672 protein kinase activity;GO:0005524 ATP binding;GO:0006468 protein phosphorylation;	IPR000719 Protein kinase domain;IPR001772 Kinase associated domain 1 (KA1);IPR008271 Serine/threonine-protein kinase, active site;IPR011009 Protein kinase-like domain superfamily;IPR015940 Ubiquitin-associated domain;IPR017441 Protein kinase, ATP binding site;IPR028375 KA1 domain/Ssp2, C-terminal;	sp|Q38997|KIN10_ARATH SNF1-related protein kinase catalytic subunit alpha KIN10 OS=Arabidopsis thaliana OX=3702 GN=KIN10 PE=1 SV=2	0.466819,5.601203	0.0,0.811585	0.0,0.0	0.080671,0.063609	0.186238,0.134606	0.0,0.0	0.0,0.0	-2.17	-0.8573	0	0.023	0.0642	0	0
SV_intraTRANS_5G000190	intraTRANS	709697	chr5	10552320	11243870	Csa9930_5G014510	chr5	11176154	11176237	90%coverage	GO:0003984 acetolactate synthase activity;GO:0009082 branched-chain amino acid biosynthetic process;	IPR002912 ACT domain;IPR004789 Acetolactate synthase, small subunit;IPR019455 Acetolactate synthase, small subunit, C-terminal;	sp|Q93YZ7|ILVH2_ARATH Acetolactate synthase small subunit 2, chloroplastic OS=Arabidopsis thaliana OX=3702 GN=At2g31810 PE=1 SV=1	30.638634,16.676983	25.811346,15.752573	41.060158,30.2854	25.597298,9.329247	32.32259,14.129006	33.525127,11.035865	32.366493,20.556898	0.8398	0.6785	0.427	1.3645	1.1392	1.5203	0.6303
SV_intraTRANS_5G000190	intraTRANS	709697	chr5	10552320	11243870	Csa9930_5G014510	chr5	11176317	11176382	90%coverage	GO:0003984 acetolactate synthase activity;GO:0009082 branched-chain amino acid biosynthetic process;	IPR002912 ACT domain;IPR004789 Acetolactate synthase, small subunit;IPR019455 Acetolactate synthase, small subunit, C-terminal;	sp|Q93YZ7|ILVH2_ARATH Acetolactate synthase small subunit 2, chloroplastic OS=Arabidopsis thaliana OX=3702 GN=At2g31810 PE=1 SV=1	30.638634,16.676983	25.811346,15.752573	41.060158,30.2854	25.597298,9.329247	32.32259,14.129006	33.525127,11.035865	32.366493,20.556898	0.8398	0.6785	0.427	1.3645	1.1392	1.5203	0.6303
SV_intraTRANS_5G000190	intraTRANS	709697	chr5	10552320	11243870	Csa9930_5G014510	chr5	11177410	11177562	90%coverage	GO:0003984 acetolactate synthase activity;GO:0009082 branched-chain amino acid biosynthetic process;	IPR002912 ACT domain;IPR004789 Acetolactate synthase, small subunit;IPR019455 Acetolactate synthase, small subunit, C-terminal;	sp|Q93YZ7|ILVH2_ARATH Acetolactate synthase small subunit 2, chloroplastic OS=Arabidopsis thaliana OX=3702 GN=At2g31810 PE=1 SV=1	30.638634,16.676983	25.811346,15.752573	41.060158,30.2854	25.597298,9.329247	32.32259,14.129006	33.525127,11.035865	32.366493,20.556898	0.8398	0.6785	0.427	1.3645	1.1392	1.5203	0.6303
SV_intraTRANS_5G000190	intraTRANS	709697	chr5	10552320	11243870	Csa9930_5G014510	chr5	11178085	11178207	90%coverage	GO:0003984 acetolactate synthase activity;GO:0009082 branched-chain amino acid biosynthetic process;	IPR002912 ACT domain;IPR004789 Acetolactate synthase, small subunit;IPR019455 Acetolactate synthase, small subunit, C-terminal;	sp|Q93YZ7|ILVH2_ARATH Acetolactate synthase small subunit 2, chloroplastic OS=Arabidopsis thaliana OX=3702 GN=At2g31810 PE=1 SV=1	30.638634,16.676983	25.811346,15.752573	41.060158,30.2854	25.597298,9.329247	32.32259,14.129006	33.525127,11.035865	32.366493,20.556898	0.8398	0.6785	0.427	1.3645	1.1392	1.5203	0.6303
SV_intraTRANS_5G000190	intraTRANS	709697	chr5	10552320	11243870	Csa9930_5G014510	chr5	11178331	11178435	90%coverage	GO:0003984 acetolactate synthase activity;GO:0009082 branched-chain amino acid biosynthetic process;	IPR002912 ACT domain;IPR004789 Acetolactate synthase, small subunit;IPR019455 Acetolactate synthase, small subunit, C-terminal;	sp|Q93YZ7|ILVH2_ARATH Acetolactate synthase small subunit 2, chloroplastic OS=Arabidopsis thaliana OX=3702 GN=At2g31810 PE=1 SV=1	30.638634,16.676983	25.811346,15.752573	41.060158,30.2854	25.597298,9.329247	32.32259,14.129006	33.525127,11.035865	32.366493,20.556898	0.8398	0.6785	0.427	1.3645	1.1392	1.5203	0.6303
SV_intraTRANS_5G000190	intraTRANS	709697	chr5	10552320	11243870	Csa9930_5G014510	chr5	11178798	11178884	90%coverage	GO:0003984 acetolactate synthase activity;GO:0009082 branched-chain amino acid biosynthetic process;	IPR002912 ACT domain;IPR004789 Acetolactate synthase, small subunit;IPR019455 Acetolactate synthase, small subunit, C-terminal;	sp|Q93YZ7|ILVH2_ARATH Acetolactate synthase small subunit 2, chloroplastic OS=Arabidopsis thaliana OX=3702 GN=At2g31810 PE=1 SV=1	30.638634,16.676983	25.811346,15.752573	41.060158,30.2854	25.597298,9.329247	32.32259,14.129006	33.525127,11.035865	32.366493,20.556898	0.8398	0.6785	0.427	1.3645	1.1392	1.5203	0.6303
SV_intraTRANS_5G000190	intraTRANS	709697	chr5	10552320	11243870	Csa9930_5G014510	chr5	11184835	11184990	90%coverage	GO:0003984 acetolactate synthase activity;GO:0009082 branched-chain amino acid biosynthetic process;	IPR002912 ACT domain;IPR004789 Acetolactate synthase, small subunit;IPR019455 Acetolactate synthase, small subunit, C-terminal;	sp|Q93YZ7|ILVH2_ARATH Acetolactate synthase small subunit 2, chloroplastic OS=Arabidopsis thaliana OX=3702 GN=At2g31810 PE=1 SV=1	30.638634,16.676983	25.811346,15.752573	41.060158,30.2854	25.597298,9.329247	32.32259,14.129006	33.525127,11.035865	32.366493,20.556898	0.8398	0.6785	0.427	1.3645	1.1392	1.5203	0.6303
SV_intraTRANS_5G000190	intraTRANS	709697	chr5	10552320	11243870	Csa9930_5G014510	chr5	11188273	11188356	90%coverage	GO:0003984 acetolactate synthase activity;GO:0009082 branched-chain amino acid biosynthetic process;	IPR002912 ACT domain;IPR004789 Acetolactate synthase, small subunit;IPR019455 Acetolactate synthase, small subunit, C-terminal;	sp|Q93YZ7|ILVH2_ARATH Acetolactate synthase small subunit 2, chloroplastic OS=Arabidopsis thaliana OX=3702 GN=At2g31810 PE=1 SV=1	30.638634,16.676983	25.811346,15.752573	41.060158,30.2854	25.597298,9.329247	32.32259,14.129006	33.525127,11.035865	32.366493,20.556898	0.8398	0.6785	0.427	1.3645	1.1392	1.5203	0.6303
SV_intraTRANS_5G000190	intraTRANS	709697	chr5	10552320	11243870	Csa9930_5G014510	chr5	11193848	11193916	90%coverage	GO:0003984 acetolactate synthase activity;GO:0009082 branched-chain amino acid biosynthetic process;	IPR002912 ACT domain;IPR004789 Acetolactate synthase, small subunit;IPR019455 Acetolactate synthase, small subunit, C-terminal;	sp|Q93YZ7|ILVH2_ARATH Acetolactate synthase small subunit 2, chloroplastic OS=Arabidopsis thaliana OX=3702 GN=At2g31810 PE=1 SV=1	30.638634,16.676983	25.811346,15.752573	41.060158,30.2854	25.597298,9.329247	32.32259,14.129006	33.525127,11.035865	32.366493,20.556898	0.8398	0.6785	0.427	1.3645	1.1392	1.5203	0.6303
SV_intraTRANS_5G000190	intraTRANS	709697	chr5	10552320	11243870	Csa9930_5G014510	chr5	11194050	11194133	90%coverage	GO:0003984 acetolactate synthase activity;GO:0009082 branched-chain amino acid biosynthetic process;	IPR002912 ACT domain;IPR004789 Acetolactate synthase, small subunit;IPR019455 Acetolactate synthase, small subunit, C-terminal;	sp|Q93YZ7|ILVH2_ARATH Acetolactate synthase small subunit 2, chloroplastic OS=Arabidopsis thaliana OX=3702 GN=At2g31810 PE=1 SV=1	30.638634,16.676983	25.811346,15.752573	41.060158,30.2854	25.597298,9.329247	32.32259,14.129006	33.525127,11.035865	32.366493,20.556898	0.8398	0.6785	0.427	1.3645	1.1392	1.5203	0.6303
SV_intraTRANS_5G000190	intraTRANS	709697	chr5	10552320	11243870	Csa9930_5G014510	chr5	11194253	11194466	90%coverage	GO:0003984 acetolactate synthase activity;GO:0009082 branched-chain amino acid biosynthetic process;	IPR002912 ACT domain;IPR004789 Acetolactate synthase, small subunit;IPR019455 Acetolactate synthase, small subunit, C-terminal;	sp|Q93YZ7|ILVH2_ARATH Acetolactate synthase small subunit 2, chloroplastic OS=Arabidopsis thaliana OX=3702 GN=At2g31810 PE=1 SV=1	30.638634,16.676983	25.811346,15.752573	41.060158,30.2854	25.597298,9.329247	32.32259,14.129006	33.525127,11.035865	32.366493,20.556898	0.8398	0.6785	0.427	1.3645	1.1392	1.5203	0.6303
SV_intraTRANS_5G000190	intraTRANS	709697	chr5	10552320	11243870	Csa9930_5G014510	chr5	11204524	11204768	90%coverage	GO:0003984 acetolactate synthase activity;GO:0009082 branched-chain amino acid biosynthetic process;	IPR002912 ACT domain;IPR004789 Acetolactate synthase, small subunit;IPR019455 Acetolactate synthase, small subunit, C-terminal;	sp|Q93YZ7|ILVH2_ARATH Acetolactate synthase small subunit 2, chloroplastic OS=Arabidopsis thaliana OX=3702 GN=At2g31810 PE=1 SV=1	30.638634,16.676983	25.811346,15.752573	41.060158,30.2854	25.597298,9.329247	32.32259,14.129006	33.525127,11.035865	32.366493,20.556898	0.8398	0.6785	0.427	1.3645	1.1392	1.5203	0.6303
SV_intraTRANS_5G000190	intraTRANS	709697	chr5	10552320	11243870	Csa9930_5G014540	chr5	11224502	11224882	90%coverage	GO:0005515 protein binding;GO:0004672 protein kinase activity;GO:0006468 protein phosphorylation;GO:0005524 ATP binding;	IPR000719 Protein kinase domain;IPR001611 Leucine-rich repeat;IPR003591 Leucine-rich repeat, typical subtype;IPR008271 Serine/threonine-protein kinase, active site;IPR011009 Protein kinase-like domain superfamily;IPR013210 Leucine-rich repeat-containing N-terminal, plant-type;IPR017441 Protein kinase, ATP binding site;IPR032675 Leucine-rich repeat domain superfamily;	sp|C0LGW6|ERL1_ARATH LRR receptor-like serine/threonine-protein kinase ERL1 OS=Arabidopsis thaliana OX=3702 GN=ERL1 PE=1 SV=1	0.124375,0.0	19.118576,0.072452	38.384369,1.204137	8.305876,0.052846	17.89732,0.645031	32.158524,2.838312	4.241455,3.094159	0.1691	4.2295	4.1593	3.1438	3.522	3.1108	0.3564
SV_intraTRANS_5G000190	intraTRANS	709697	chr5	10552320	11243870	Csa9930_5G014540	chr5	11224982	11225352	90%coverage	GO:0005515 protein binding;GO:0004672 protein kinase activity;GO:0006468 protein phosphorylation;GO:0005524 ATP binding;	IPR000719 Protein kinase domain;IPR001611 Leucine-rich repeat;IPR003591 Leucine-rich repeat, typical subtype;IPR008271 Serine/threonine-protein kinase, active site;IPR011009 Protein kinase-like domain superfamily;IPR013210 Leucine-rich repeat-containing N-terminal, plant-type;IPR017441 Protein kinase, ATP binding site;IPR032675 Leucine-rich repeat domain superfamily;	sp|C0LGW6|ERL1_ARATH LRR receptor-like serine/threonine-protein kinase ERL1 OS=Arabidopsis thaliana OX=3702 GN=ERL1 PE=1 SV=1	0.124375,0.0	19.118576,0.072452	38.384369,1.204137	8.305876,0.052846	17.89732,0.645031	32.158524,2.838312	4.241455,3.094159	0.1691	4.2295	4.1593	3.1438	3.522	3.1108	0.3564
SV_intraTRANS_5G000190	intraTRANS	709697	chr5	10552320	11243870	Csa9930_5G014540	chr5	11225465	11225803	90%coverage	GO:0005515 protein binding;GO:0004672 protein kinase activity;GO:0006468 protein phosphorylation;GO:0005524 ATP binding;	IPR000719 Protein kinase domain;IPR001611 Leucine-rich repeat;IPR003591 Leucine-rich repeat, typical subtype;IPR008271 Serine/threonine-protein kinase, active site;IPR011009 Protein kinase-like domain superfamily;IPR013210 Leucine-rich repeat-containing N-terminal, plant-type;IPR017441 Protein kinase, ATP binding site;IPR032675 Leucine-rich repeat domain superfamily;	sp|C0LGW6|ERL1_ARATH LRR receptor-like serine/threonine-protein kinase ERL1 OS=Arabidopsis thaliana OX=3702 GN=ERL1 PE=1 SV=1	0.124375,0.0	19.118576,0.072452	38.384369,1.204137	8.305876,0.052846	17.89732,0.645031	32.158524,2.838312	4.241455,3.094159	0.1691	4.2295	4.1593	3.1438	3.522	3.1108	0.3564
SV_intraTRANS_5G000190	intraTRANS	709697	chr5	10552320	11243870	Csa9930_5G014540	chr5	11225887	11226009	90%coverage	GO:0005515 protein binding;GO:0004672 protein kinase activity;GO:0006468 protein phosphorylation;GO:0005524 ATP binding;	IPR000719 Protein kinase domain;IPR001611 Leucine-rich repeat;IPR003591 Leucine-rich repeat, typical subtype;IPR008271 Serine/threonine-protein kinase, active site;IPR011009 Protein kinase-like domain superfamily;IPR013210 Leucine-rich repeat-containing N-terminal, plant-type;IPR017441 Protein kinase, ATP binding site;IPR032675 Leucine-rich repeat domain superfamily;	sp|C0LGW6|ERL1_ARATH LRR receptor-like serine/threonine-protein kinase ERL1 OS=Arabidopsis thaliana OX=3702 GN=ERL1 PE=1 SV=1	0.124375,0.0	19.118576,0.072452	38.384369,1.204137	8.305876,0.052846	17.89732,0.645031	32.158524,2.838312	4.241455,3.094159	0.1691	4.2295	4.1593	3.1438	3.522	3.1108	0.3564
SV_intraTRANS_5G000190	intraTRANS	709697	chr5	10552320	11243870	Csa9930_5G014540	chr5	11226086	11226159	90%coverage	GO:0005515 protein binding;GO:0004672 protein kinase activity;GO:0006468 protein phosphorylation;GO:0005524 ATP binding;	IPR000719 Protein kinase domain;IPR001611 Leucine-rich repeat;IPR003591 Leucine-rich repeat, typical subtype;IPR008271 Serine/threonine-protein kinase, active site;IPR011009 Protein kinase-like domain superfamily;IPR013210 Leucine-rich repeat-containing N-terminal, plant-type;IPR017441 Protein kinase, ATP binding site;IPR032675 Leucine-rich repeat domain superfamily;	sp|C0LGW6|ERL1_ARATH LRR receptor-like serine/threonine-protein kinase ERL1 OS=Arabidopsis thaliana OX=3702 GN=ERL1 PE=1 SV=1	0.124375,0.0	19.118576,0.072452	38.384369,1.204137	8.305876,0.052846	17.89732,0.645031	32.158524,2.838312	4.241455,3.094159	0.1691	4.2295	4.1593	3.1438	3.522	3.1108	0.3564
SV_intraTRANS_5G000190	intraTRANS	709697	chr5	10552320	11243870	Csa9930_5G014540	chr5	11226250	11226321	90%coverage	GO:0005515 protein binding;GO:0004672 protein kinase activity;GO:0006468 protein phosphorylation;GO:0005524 ATP binding;	IPR000719 Protein kinase domain;IPR001611 Leucine-rich repeat;IPR003591 Leucine-rich repeat, typical subtype;IPR008271 Serine/threonine-protein kinase, active site;IPR011009 Protein kinase-like domain superfamily;IPR013210 Leucine-rich repeat-containing N-terminal, plant-type;IPR017441 Protein kinase, ATP binding site;IPR032675 Leucine-rich repeat domain superfamily;	sp|C0LGW6|ERL1_ARATH LRR receptor-like serine/threonine-protein kinase ERL1 OS=Arabidopsis thaliana OX=3702 GN=ERL1 PE=1 SV=1	0.124375,0.0	19.118576,0.072452	38.384369,1.204137	8.305876,0.052846	17.89732,0.645031	32.158524,2.838312	4.241455,3.094159	0.1691	4.2295	4.1593	3.1438	3.522	3.1108	0.3564
SV_intraTRANS_5G000190	intraTRANS	709697	chr5	10552320	11243870	Csa9930_5G014540	chr5	11226400	11226471	90%coverage	GO:0005515 protein binding;GO:0004672 protein kinase activity;GO:0006468 protein phosphorylation;GO:0005524 ATP binding;	IPR000719 Protein kinase domain;IPR001611 Leucine-rich repeat;IPR003591 Leucine-rich repeat, typical subtype;IPR008271 Serine/threonine-protein kinase, active site;IPR011009 Protein kinase-like domain superfamily;IPR013210 Leucine-rich repeat-containing N-terminal, plant-type;IPR017441 Protein kinase, ATP binding site;IPR032675 Leucine-rich repeat domain superfamily;	sp|C0LGW6|ERL1_ARATH LRR receptor-like serine/threonine-protein kinase ERL1 OS=Arabidopsis thaliana OX=3702 GN=ERL1 PE=1 SV=1	0.124375,0.0	19.118576,0.072452	38.384369,1.204137	8.305876,0.052846	17.89732,0.645031	32.158524,2.838312	4.241455,3.094159	0.1691	4.2295	4.1593	3.1438	3.522	3.1108	0.3564
SV_intraTRANS_5G000190	intraTRANS	709697	chr5	10552320	11243870	Csa9930_5G014540	chr5	11226575	11226646	90%coverage	GO:0005515 protein binding;GO:0004672 protein kinase activity;GO:0006468 protein phosphorylation;GO:0005524 ATP binding;	IPR000719 Protein kinase domain;IPR001611 Leucine-rich repeat;IPR003591 Leucine-rich repeat, typical subtype;IPR008271 Serine/threonine-protein kinase, active site;IPR011009 Protein kinase-like domain superfamily;IPR013210 Leucine-rich repeat-containing N-terminal, plant-type;IPR017441 Protein kinase, ATP binding site;IPR032675 Leucine-rich repeat domain superfamily;	sp|C0LGW6|ERL1_ARATH LRR receptor-like serine/threonine-protein kinase ERL1 OS=Arabidopsis thaliana OX=3702 GN=ERL1 PE=1 SV=1	0.124375,0.0	19.118576,0.072452	38.384369,1.204137	8.305876,0.052846	17.89732,0.645031	32.158524,2.838312	4.241455,3.094159	0.1691	4.2295	4.1593	3.1438	3.522	3.1108	0.3564
SV_intraTRANS_5G000190	intraTRANS	709697	chr5	10552320	11243870	Csa9930_5G014540	chr5	11226739	11226810	90%coverage	GO:0005515 protein binding;GO:0004672 protein kinase activity;GO:0006468 protein phosphorylation;GO:0005524 ATP binding;	IPR000719 Protein kinase domain;IPR001611 Leucine-rich repeat;IPR003591 Leucine-rich repeat, typical subtype;IPR008271 Serine/threonine-protein kinase, active site;IPR011009 Protein kinase-like domain superfamily;IPR013210 Leucine-rich repeat-containing N-terminal, plant-type;IPR017441 Protein kinase, ATP binding site;IPR032675 Leucine-rich repeat domain superfamily;	sp|C0LGW6|ERL1_ARATH LRR receptor-like serine/threonine-protein kinase ERL1 OS=Arabidopsis thaliana OX=3702 GN=ERL1 PE=1 SV=1	0.124375,0.0	19.118576,0.072452	38.384369,1.204137	8.305876,0.052846	17.89732,0.645031	32.158524,2.838312	4.241455,3.094159	0.1691	4.2295	4.1593	3.1438	3.522	3.1108	0.3564
SV_intraTRANS_5G000190	intraTRANS	709697	chr5	10552320	11243870	Csa9930_5G014540	chr5	11226879	11226950	90%coverage	GO:0005515 protein binding;GO:0004672 protein kinase activity;GO:0006468 protein phosphorylation;GO:0005524 ATP binding;	IPR000719 Protein kinase domain;IPR001611 Leucine-rich repeat;IPR003591 Leucine-rich repeat, typical subtype;IPR008271 Serine/threonine-protein kinase, active site;IPR011009 Protein kinase-like domain superfamily;IPR013210 Leucine-rich repeat-containing N-terminal, plant-type;IPR017441 Protein kinase, ATP binding site;IPR032675 Leucine-rich repeat domain superfamily;	sp|C0LGW6|ERL1_ARATH LRR receptor-like serine/threonine-protein kinase ERL1 OS=Arabidopsis thaliana OX=3702 GN=ERL1 PE=1 SV=1	0.124375,0.0	19.118576,0.072452	38.384369,1.204137	8.305876,0.052846	17.89732,0.645031	32.158524,2.838312	4.241455,3.094159	0.1691	4.2295	4.1593	3.1438	3.522	3.1108	0.3564
SV_intraTRANS_5G000190	intraTRANS	709697	chr5	10552320	11243870	Csa9930_5G014540	chr5	11227063	11227134	90%coverage	GO:0005515 protein binding;GO:0004672 protein kinase activity;GO:0006468 protein phosphorylation;GO:0005524 ATP binding;	IPR000719 Protein kinase domain;IPR001611 Leucine-rich repeat;IPR003591 Leucine-rich repeat, typical subtype;IPR008271 Serine/threonine-protein kinase, active site;IPR011009 Protein kinase-like domain superfamily;IPR013210 Leucine-rich repeat-containing N-terminal, plant-type;IPR017441 Protein kinase, ATP binding site;IPR032675 Leucine-rich repeat domain superfamily;	sp|C0LGW6|ERL1_ARATH LRR receptor-like serine/threonine-protein kinase ERL1 OS=Arabidopsis thaliana OX=3702 GN=ERL1 PE=1 SV=1	0.124375,0.0	19.118576,0.072452	38.384369,1.204137	8.305876,0.052846	17.89732,0.645031	32.158524,2.838312	4.241455,3.094159	0.1691	4.2295	4.1593	3.1438	3.522	3.1108	0.3564
SV_intraTRANS_5G000190	intraTRANS	709697	chr5	10552320	11243870	Csa9930_5G014540	chr5	11227209	11227280	90%coverage	GO:0005515 protein binding;GO:0004672 protein kinase activity;GO:0006468 protein phosphorylation;GO:0005524 ATP binding;	IPR000719 Protein kinase domain;IPR001611 Leucine-rich repeat;IPR003591 Leucine-rich repeat, typical subtype;IPR008271 Serine/threonine-protein kinase, active site;IPR011009 Protein kinase-like domain superfamily;IPR013210 Leucine-rich repeat-containing N-terminal, plant-type;IPR017441 Protein kinase, ATP binding site;IPR032675 Leucine-rich repeat domain superfamily;	sp|C0LGW6|ERL1_ARATH LRR receptor-like serine/threonine-protein kinase ERL1 OS=Arabidopsis thaliana OX=3702 GN=ERL1 PE=1 SV=1	0.124375,0.0	19.118576,0.072452	38.384369,1.204137	8.305876,0.052846	17.89732,0.645031	32.158524,2.838312	4.241455,3.094159	0.1691	4.2295	4.1593	3.1438	3.522	3.1108	0.3564
SV_intraTRANS_5G000190	intraTRANS	709697	chr5	10552320	11243870	Csa9930_5G014540	chr5	11227369	11227440	90%coverage	GO:0005515 protein binding;GO:0004672 protein kinase activity;GO:0006468 protein phosphorylation;GO:0005524 ATP binding;	IPR000719 Protein kinase domain;IPR001611 Leucine-rich repeat;IPR003591 Leucine-rich repeat, typical subtype;IPR008271 Serine/threonine-protein kinase, active site;IPR011009 Protein kinase-like domain superfamily;IPR013210 Leucine-rich repeat-containing N-terminal, plant-type;IPR017441 Protein kinase, ATP binding site;IPR032675 Leucine-rich repeat domain superfamily;	sp|C0LGW6|ERL1_ARATH LRR receptor-like serine/threonine-protein kinase ERL1 OS=Arabidopsis thaliana OX=3702 GN=ERL1 PE=1 SV=1	0.124375,0.0	19.118576,0.072452	38.384369,1.204137	8.305876,0.052846	17.89732,0.645031	32.158524,2.838312	4.241455,3.094159	0.1691	4.2295	4.1593	3.1438	3.522	3.1108	0.3564
SV_intraTRANS_5G000190	intraTRANS	709697	chr5	10552320	11243870	Csa9930_5G014540	chr5	11227574	11227645	90%coverage	GO:0005515 protein binding;GO:0004672 protein kinase activity;GO:0006468 protein phosphorylation;GO:0005524 ATP binding;	IPR000719 Protein kinase domain;IPR001611 Leucine-rich repeat;IPR003591 Leucine-rich repeat, typical subtype;IPR008271 Serine/threonine-protein kinase, active site;IPR011009 Protein kinase-like domain superfamily;IPR013210 Leucine-rich repeat-containing N-terminal, plant-type;IPR017441 Protein kinase, ATP binding site;IPR032675 Leucine-rich repeat domain superfamily;	sp|C0LGW6|ERL1_ARATH LRR receptor-like serine/threonine-protein kinase ERL1 OS=Arabidopsis thaliana OX=3702 GN=ERL1 PE=1 SV=1	0.124375,0.0	19.118576,0.072452	38.384369,1.204137	8.305876,0.052846	17.89732,0.645031	32.158524,2.838312	4.241455,3.094159	0.1691	4.2295	4.1593	3.1438	3.522	3.1108	0.3564
SV_intraTRANS_5G000190	intraTRANS	709697	chr5	10552320	11243870	Csa9930_5G014540	chr5	11227730	11227801	90%coverage	GO:0005515 protein binding;GO:0004672 protein kinase activity;GO:0006468 protein phosphorylation;GO:0005524 ATP binding;	IPR000719 Protein kinase domain;IPR001611 Leucine-rich repeat;IPR003591 Leucine-rich repeat, typical subtype;IPR008271 Serine/threonine-protein kinase, active site;IPR011009 Protein kinase-like domain superfamily;IPR013210 Leucine-rich repeat-containing N-terminal, plant-type;IPR017441 Protein kinase, ATP binding site;IPR032675 Leucine-rich repeat domain superfamily;	sp|C0LGW6|ERL1_ARATH LRR receptor-like serine/threonine-protein kinase ERL1 OS=Arabidopsis thaliana OX=3702 GN=ERL1 PE=1 SV=1	0.124375,0.0	19.118576,0.072452	38.384369,1.204137	8.305876,0.052846	17.89732,0.645031	32.158524,2.838312	4.241455,3.094159	0.1691	4.2295	4.1593	3.1438	3.522	3.1108	0.3564
SV_intraTRANS_5G000190	intraTRANS	709697	chr5	10552320	11243870	Csa9930_5G014540	chr5	11227899	11227970	90%coverage	GO:0005515 protein binding;GO:0004672 protein kinase activity;GO:0006468 protein phosphorylation;GO:0005524 ATP binding;	IPR000719 Protein kinase domain;IPR001611 Leucine-rich repeat;IPR003591 Leucine-rich repeat, typical subtype;IPR008271 Serine/threonine-protein kinase, active site;IPR011009 Protein kinase-like domain superfamily;IPR013210 Leucine-rich repeat-containing N-terminal, plant-type;IPR017441 Protein kinase, ATP binding site;IPR032675 Leucine-rich repeat domain superfamily;	sp|C0LGW6|ERL1_ARATH LRR receptor-like serine/threonine-protein kinase ERL1 OS=Arabidopsis thaliana OX=3702 GN=ERL1 PE=1 SV=1	0.124375,0.0	19.118576,0.072452	38.384369,1.204137	8.305876,0.052846	17.89732,0.645031	32.158524,2.838312	4.241455,3.094159	0.1691	4.2295	4.1593	3.1438	3.522	3.1108	0.3564
SV_intraTRANS_5G000190	intraTRANS	709697	chr5	10552320	11243870	Csa9930_5G014540	chr5	11228078	11228149	90%coverage	GO:0005515 protein binding;GO:0004672 protein kinase activity;GO:0006468 protein phosphorylation;GO:0005524 ATP binding;	IPR000719 Protein kinase domain;IPR001611 Leucine-rich repeat;IPR003591 Leucine-rich repeat, typical subtype;IPR008271 Serine/threonine-protein kinase, active site;IPR011009 Protein kinase-like domain superfamily;IPR013210 Leucine-rich repeat-containing N-terminal, plant-type;IPR017441 Protein kinase, ATP binding site;IPR032675 Leucine-rich repeat domain superfamily;	sp|C0LGW6|ERL1_ARATH LRR receptor-like serine/threonine-protein kinase ERL1 OS=Arabidopsis thaliana OX=3702 GN=ERL1 PE=1 SV=1	0.124375,0.0	19.118576,0.072452	38.384369,1.204137	8.305876,0.052846	17.89732,0.645031	32.158524,2.838312	4.241455,3.094159	0.1691	4.2295	4.1593	3.1438	3.522	3.1108	0.3564
SV_intraTRANS_5G000190	intraTRANS	709697	chr5	10552320	11243870	Csa9930_5G014540	chr5	11228257	11228325	90%coverage	GO:0005515 protein binding;GO:0004672 protein kinase activity;GO:0006468 protein phosphorylation;GO:0005524 ATP binding;	IPR000719 Protein kinase domain;IPR001611 Leucine-rich repeat;IPR003591 Leucine-rich repeat, typical subtype;IPR008271 Serine/threonine-protein kinase, active site;IPR011009 Protein kinase-like domain superfamily;IPR013210 Leucine-rich repeat-containing N-terminal, plant-type;IPR017441 Protein kinase, ATP binding site;IPR032675 Leucine-rich repeat domain superfamily;	sp|C0LGW6|ERL1_ARATH LRR receptor-like serine/threonine-protein kinase ERL1 OS=Arabidopsis thaliana OX=3702 GN=ERL1 PE=1 SV=1	0.124375,0.0	19.118576,0.072452	38.384369,1.204137	8.305876,0.052846	17.89732,0.645031	32.158524,2.838312	4.241455,3.094159	0.1691	4.2295	4.1593	3.1438	3.522	3.1108	0.3564
SV_intraTRANS_5G000190	intraTRANS	709697	chr5	10552320	11243870	Csa9930_5G014540	chr5	11228421	11228492	90%coverage	GO:0005515 protein binding;GO:0004672 protein kinase activity;GO:0006468 protein phosphorylation;GO:0005524 ATP binding;	IPR000719 Protein kinase domain;IPR001611 Leucine-rich repeat;IPR003591 Leucine-rich repeat, typical subtype;IPR008271 Serine/threonine-protein kinase, active site;IPR011009 Protein kinase-like domain superfamily;IPR013210 Leucine-rich repeat-containing N-terminal, plant-type;IPR017441 Protein kinase, ATP binding site;IPR032675 Leucine-rich repeat domain superfamily;	sp|C0LGW6|ERL1_ARATH LRR receptor-like serine/threonine-protein kinase ERL1 OS=Arabidopsis thaliana OX=3702 GN=ERL1 PE=1 SV=1	0.124375,0.0	19.118576,0.072452	38.384369,1.204137	8.305876,0.052846	17.89732,0.645031	32.158524,2.838312	4.241455,3.094159	0.1691	4.2295	4.1593	3.1438	3.522	3.1108	0.3564
SV_intraTRANS_5G000190	intraTRANS	709697	chr5	10552320	11243870	Csa9930_5G014540	chr5	11228586	11228657	90%coverage	GO:0005515 protein binding;GO:0004672 protein kinase activity;GO:0006468 protein phosphorylation;GO:0005524 ATP binding;	IPR000719 Protein kinase domain;IPR001611 Leucine-rich repeat;IPR003591 Leucine-rich repeat, typical subtype;IPR008271 Serine/threonine-protein kinase, active site;IPR011009 Protein kinase-like domain superfamily;IPR013210 Leucine-rich repeat-containing N-terminal, plant-type;IPR017441 Protein kinase, ATP binding site;IPR032675 Leucine-rich repeat domain superfamily;	sp|C0LGW6|ERL1_ARATH LRR receptor-like serine/threonine-protein kinase ERL1 OS=Arabidopsis thaliana OX=3702 GN=ERL1 PE=1 SV=1	0.124375,0.0	19.118576,0.072452	38.384369,1.204137	8.305876,0.052846	17.89732,0.645031	32.158524,2.838312	4.241455,3.094159	0.1691	4.2295	4.1593	3.1438	3.522	3.1108	0.3564
SV_intraTRANS_5G000190	intraTRANS	709697	chr5	10552320	11243870	Csa9930_5G014540	chr5	11228755	11228826	90%coverage	GO:0005515 protein binding;GO:0004672 protein kinase activity;GO:0006468 protein phosphorylation;GO:0005524 ATP binding;	IPR000719 Protein kinase domain;IPR001611 Leucine-rich repeat;IPR003591 Leucine-rich repeat, typical subtype;IPR008271 Serine/threonine-protein kinase, active site;IPR011009 Protein kinase-like domain superfamily;IPR013210 Leucine-rich repeat-containing N-terminal, plant-type;IPR017441 Protein kinase, ATP binding site;IPR032675 Leucine-rich repeat domain superfamily;	sp|C0LGW6|ERL1_ARATH LRR receptor-like serine/threonine-protein kinase ERL1 OS=Arabidopsis thaliana OX=3702 GN=ERL1 PE=1 SV=1	0.124375,0.0	19.118576,0.072452	38.384369,1.204137	8.305876,0.052846	17.89732,0.645031	32.158524,2.838312	4.241455,3.094159	0.1691	4.2295	4.1593	3.1438	3.522	3.1108	0.3564
SV_intraTRANS_5G000190	intraTRANS	709697	chr5	10552320	11243870	Csa9930_5G014540	chr5	11228963	11229034	90%coverage	GO:0005515 protein binding;GO:0004672 protein kinase activity;GO:0006468 protein phosphorylation;GO:0005524 ATP binding;	IPR000719 Protein kinase domain;IPR001611 Leucine-rich repeat;IPR003591 Leucine-rich repeat, typical subtype;IPR008271 Serine/threonine-protein kinase, active site;IPR011009 Protein kinase-like domain superfamily;IPR013210 Leucine-rich repeat-containing N-terminal, plant-type;IPR017441 Protein kinase, ATP binding site;IPR032675 Leucine-rich repeat domain superfamily;	sp|C0LGW6|ERL1_ARATH LRR receptor-like serine/threonine-protein kinase ERL1 OS=Arabidopsis thaliana OX=3702 GN=ERL1 PE=1 SV=1	0.124375,0.0	19.118576,0.072452	38.384369,1.204137	8.305876,0.052846	17.89732,0.645031	32.158524,2.838312	4.241455,3.094159	0.1691	4.2295	4.1593	3.1438	3.522	3.1108	0.3564
SV_intraTRANS_5G000190	intraTRANS	709697	chr5	10552320	11243870	Csa9930_5G014540	chr5	11229121	11229192	90%coverage	GO:0005515 protein binding;GO:0004672 protein kinase activity;GO:0006468 protein phosphorylation;GO:0005524 ATP binding;	IPR000719 Protein kinase domain;IPR001611 Leucine-rich repeat;IPR003591 Leucine-rich repeat, typical subtype;IPR008271 Serine/threonine-protein kinase, active site;IPR011009 Protein kinase-like domain superfamily;IPR013210 Leucine-rich repeat-containing N-terminal, plant-type;IPR017441 Protein kinase, ATP binding site;IPR032675 Leucine-rich repeat domain superfamily;	sp|C0LGW6|ERL1_ARATH LRR receptor-like serine/threonine-protein kinase ERL1 OS=Arabidopsis thaliana OX=3702 GN=ERL1 PE=1 SV=1	0.124375,0.0	19.118576,0.072452	38.384369,1.204137	8.305876,0.052846	17.89732,0.645031	32.158524,2.838312	4.241455,3.094159	0.1691	4.2295	4.1593	3.1438	3.522	3.1108	0.3564
SV_intraTRANS_5G000190	intraTRANS	709697	chr5	10552320	11243870	Csa9930_5G014540	chr5	11229272	11229343	90%coverage	GO:0005515 protein binding;GO:0004672 protein kinase activity;GO:0006468 protein phosphorylation;GO:0005524 ATP binding;	IPR000719 Protein kinase domain;IPR001611 Leucine-rich repeat;IPR003591 Leucine-rich repeat, typical subtype;IPR008271 Serine/threonine-protein kinase, active site;IPR011009 Protein kinase-like domain superfamily;IPR013210 Leucine-rich repeat-containing N-terminal, plant-type;IPR017441 Protein kinase, ATP binding site;IPR032675 Leucine-rich repeat domain superfamily;	sp|C0LGW6|ERL1_ARATH LRR receptor-like serine/threonine-protein kinase ERL1 OS=Arabidopsis thaliana OX=3702 GN=ERL1 PE=1 SV=1	0.124375,0.0	19.118576,0.072452	38.384369,1.204137	8.305876,0.052846	17.89732,0.645031	32.158524,2.838312	4.241455,3.094159	0.1691	4.2295	4.1593	3.1438	3.522	3.1108	0.3564
SV_intraTRANS_5G000190	intraTRANS	709697	chr5	10552320	11243870	Csa9930_5G014540	chr5	11229441	11229512	90%coverage	GO:0005515 protein binding;GO:0004672 protein kinase activity;GO:0006468 protein phosphorylation;GO:0005524 ATP binding;	IPR000719 Protein kinase domain;IPR001611 Leucine-rich repeat;IPR003591 Leucine-rich repeat, typical subtype;IPR008271 Serine/threonine-protein kinase, active site;IPR011009 Protein kinase-like domain superfamily;IPR013210 Leucine-rich repeat-containing N-terminal, plant-type;IPR017441 Protein kinase, ATP binding site;IPR032675 Leucine-rich repeat domain superfamily;	sp|C0LGW6|ERL1_ARATH LRR receptor-like serine/threonine-protein kinase ERL1 OS=Arabidopsis thaliana OX=3702 GN=ERL1 PE=1 SV=1	0.124375,0.0	19.118576,0.072452	38.384369,1.204137	8.305876,0.052846	17.89732,0.645031	32.158524,2.838312	4.241455,3.094159	0.1691	4.2295	4.1593	3.1438	3.522	3.1108	0.3564
SV_intraTRANS_5G000190	intraTRANS	709697	chr5	10552320	11243870	Csa9930_5G014540	chr5	11229663	11229801	90%coverage	GO:0005515 protein binding;GO:0004672 protein kinase activity;GO:0006468 protein phosphorylation;GO:0005524 ATP binding;	IPR000719 Protein kinase domain;IPR001611 Leucine-rich repeat;IPR003591 Leucine-rich repeat, typical subtype;IPR008271 Serine/threonine-protein kinase, active site;IPR011009 Protein kinase-like domain superfamily;IPR013210 Leucine-rich repeat-containing N-terminal, plant-type;IPR017441 Protein kinase, ATP binding site;IPR032675 Leucine-rich repeat domain superfamily;	sp|C0LGW6|ERL1_ARATH LRR receptor-like serine/threonine-protein kinase ERL1 OS=Arabidopsis thaliana OX=3702 GN=ERL1 PE=1 SV=1	0.124375,0.0	19.118576,0.072452	38.384369,1.204137	8.305876,0.052846	17.89732,0.645031	32.158524,2.838312	4.241455,3.094159	0.1691	4.2295	4.1593	3.1438	3.522	3.1108	0.3564
SV_intraTRANS_5G000190	intraTRANS	709697	chr5	10552320	11243870	Csa9930_5G014540	chr5	11230102	11230222	90%coverage	GO:0005515 protein binding;GO:0004672 protein kinase activity;GO:0006468 protein phosphorylation;GO:0005524 ATP binding;	IPR000719 Protein kinase domain;IPR001611 Leucine-rich repeat;IPR003591 Leucine-rich repeat, typical subtype;IPR008271 Serine/threonine-protein kinase, active site;IPR011009 Protein kinase-like domain superfamily;IPR013210 Leucine-rich repeat-containing N-terminal, plant-type;IPR017441 Protein kinase, ATP binding site;IPR032675 Leucine-rich repeat domain superfamily;	sp|C0LGW6|ERL1_ARATH LRR receptor-like serine/threonine-protein kinase ERL1 OS=Arabidopsis thaliana OX=3702 GN=ERL1 PE=1 SV=1	0.124375,0.0	19.118576,0.072452	38.384369,1.204137	8.305876,0.052846	17.89732,0.645031	32.158524,2.838312	4.241455,3.094159	0.1691	4.2295	4.1593	3.1438	3.522	3.1108	0.3564
SV_DEL_5G009900	DEL	4687	chr5	11647673	11652360	Csa9930_5G014960	chr5	11648563	11648629	90%coverage	-	-	-	5.529489,0.0	2.348948,0.0	4.28748,0.0	4.311695,0.0	10.860952,0.0	5.736038,0.0	1.61354,0.0	2.707	1.7437	2.4026	2.4092	3.5681	2.7519	1.386
SV_DEL_5G009900	DEL	4687	chr5	11647673	11652360	Csa9930_5G014960	chr5	11649637	11649888	90%coverage	-	-	-	5.529489,0.0	2.348948,0.0	4.28748,0.0	4.311695,0.0	10.860952,0.0	5.736038,0.0	1.61354,0.0	2.707	1.7437	2.4026	2.4092	3.5681	2.7519	1.386
SV_DEL_5G009900	DEL	4687	chr5	11647673	11652360	Csa9930_5G014960	chr5	11650970	11650979	90%coverage	-	-	-	5.529489,0.0	2.348948,0.0	4.28748,0.0	4.311695,0.0	10.860952,0.0	5.736038,0.0	1.61354,0.0	2.707	1.7437	2.4026	2.4092	3.5681	2.7519	1.386
SV_DEL_5G021030	DEL	674	chr5	23128609	23129283	Csa9930_5G029070	chr5	23128886	23129683	50%coverage	-	IPR005508 B3 domain-containing protein;IPR015300 DNA-binding pseudobarrel domain superfamily;	sp|Q9SIC7|Y2142_ARATH B3 domain-containing protein At2g31420 OS=Arabidopsis thaliana OX=3702 GN=At2g31420 PE=3 SV=1	2.694067,3.101024	2.920233,2.577569	2.270219,3.608948	0.832085,2.377915	4.23548,7.185692	10.044906,17.27128	0.680217,4.478779	-0.1508	0.132	-0.4951	-0.8826	-0.6448	-0.7262	-1.7052
SV_DEL_5G021220	DEL	2039	chr5	23316629	23318668	Csa9930_5G029350	chr5	23317854	23318240	90%coverage	-	IPR005508 B3 domain-containing protein;IPR015300 DNA-binding pseudobarrel domain superfamily;	sp|Q9SIC7|Y2142_ARATH B3 domain-containing protein At2g31420 OS=Arabidopsis thaliana OX=3702 GN=At2g31420 PE=3 SV=1	0.0,8.233193	0.0,3.161445	0.550166,2.014407	0.0,0.559717	0.378019,2.794475	1.774421,11.529738	0.331858,3.266263	-3.2068	-2.0571	-0.9595	-0.6413	-1.4613	-2.1751	-1.6795
SV_INS_5G020270	INS	674	chr5	23318231	23318231	Csa9930_5G029350	chr5	23317854	23318240	90%coverage	-	IPR005508 B3 domain-containing protein;IPR015300 DNA-binding pseudobarrel domain superfamily;	sp|Q9SIC7|Y2142_ARATH B3 domain-containing protein At2g31420 OS=Arabidopsis thaliana OX=3702 GN=At2g31420 PE=3 SV=1	0.0,8.233193	0.0,3.161445	0.550166,2.014407	0.0,0.559717	0.378019,2.794475	1.774421,11.529738	0.331858,3.266263	-3.2068	-2.0571	-0.9595	-0.6413	-1.4613	-2.1751	-1.6795
SV_INS_5G020270	INS	674	chr5	23318231	23318231	Csa9930_5G029350	chr5	23317854	23318240	90%coverage	-	IPR005508 B3 domain-containing protein;IPR015300 DNA-binding pseudobarrel domain superfamily;	sp|Q9SIC7|Y2142_ARATH B3 domain-containing protein At2g31420 OS=Arabidopsis thaliana OX=3702 GN=At2g31420 PE=3 SV=1	0.0,8.233193	0.0,3.161445	0.550166,2.014407	0.0,0.559717	0.378019,2.794475	1.774421,11.529738	0.331858,3.266263	-3.2068	-2.0571	-0.9595	-0.6413	-1.4613	-2.1751	-1.6795
SV_DEL_5G021700	DEL	4895	chr5	23996247	24001142	Csa9930_5G029990	chr5	23999516	24000157	90%coverage	GO:0003676 nucleic acid binding;	IPR013087 Zinc finger C2H2-type;IPR036236 Zinc finger C2H2 superfamily;	sp|Q9C9H1|GIS3_ARATH Zinc finger protein GIS3 OS=Arabidopsis thaliana OX=3702 GN=GIS3 PE=1 SV=1	24.740891,51.341087	0.587314,8.973004	0.361397,2.498669	0.464624,4.593332	3.525645,23.442125	32.720459,79.297668	0.51644,8.688377	-1.0239	-2.6514	-1.3617	-1.9332	-2.4332	-1.2517	-2.6756
SV_DEL_5G021710	DEL	51	chr5	23999571	23999622	Csa9930_5G029990	chr5	23999516	24000157	90%coverage	GO:0003676 nucleic acid binding;	IPR013087 Zinc finger C2H2-type;IPR036236 Zinc finger C2H2 superfamily;	sp|Q9C9H1|GIS3_ARATH Zinc finger protein GIS3 OS=Arabidopsis thaliana OX=3702 GN=GIS3 PE=1 SV=1	24.740891,51.341087	0.587314,8.973004	0.361397,2.498669	0.464624,4.593332	3.525645,23.442125	32.720459,79.297668	0.51644,8.688377	-1.0239	-2.6514	-1.3617	-1.9332	-2.4332	-1.2517	-2.6756
SV_DEL_5G021760	DEL	91	chr5	24054105	24054196	Csa9930_5G030040	chr5	24054138	24056158	50%coverage	-	-	sp|Q9CA42|CRWN3_ARATH Protein CROWDED NUCLEI 3 OS=Arabidopsis thaliana OX=3702 GN=CRWN3 PE=1 SV=1	14.352569,12.014397	11.525471,13.466984	12.39455,2.928836	8.601925,5.195106	11.216578,5.934167	16.36042,1.359203	3.610787,1.266438	0.2384	-0.2079	1.7695	0.6322	0.817	2.8794	1.0246
SV_DEL_5G021880	DEL	2808	chr5	24270303	24273111	Csa9930_5G030350	chr5	24272404	24273525	50%coverage	GO:0003690 double-stranded DNA binding;GO:0006355 regulation of transcription, DNA-templated;	IPR003690 Transcription termination factor, mitochondrial/chloroplastic;	sp|Q9FM80|MTEF9_ARATH Transcription termination factor MTERF9, chloroplastic OS=Arabidopsis thaliana OX=3702 GN=MTERF9 PE=2 SV=1	6.833429,3.327937	9.082191,6.390824	15.056551,2.926693	2.593963,0.508739	6.138943,6.887956	26.489986,14.994133	2.987258,3.862859	0.856	0.448	2.0318	1.2522	-0.1439	0.7814	-0.2864
SV_COMDEL_5G011200	COMDEL	572	chr5	24688584	24689204	Csa9930_5G030970	chr5	24688796	24688859	90%coverage	GO:0003690 double-stranded DNA binding;GO:0006355 regulation of transcription, DNA-templated;	IPR003690 Transcription termination factor, mitochondrial/chloroplastic;	sp|Q9FM80|MTEF9_ARATH Transcription termination factor MTERF9, chloroplastic OS=Arabidopsis thaliana OX=3702 GN=MTERF9 PE=2 SV=1	3.761033,2.767801	3.765106,2.450876	4.432753,1.378336	2.551542,0.492279	4.620406,1.857573	5.109542,1.599338	3.905007,0.672832	0.3376	0.4655	1.1917	1.2509	0.9759	1.2329	1.552
SV_DEL_5G022210	DEL	5556	chr5	24773976	24779532	Csa9930_5G031170	chr5	24777891	24779012	90%coverage	GO:0003690 double-stranded DNA binding;GO:0006355 regulation of transcription, DNA-templated;	IPR003690 Transcription termination factor, mitochondrial/chloroplastic;	sp|Q9FM80|MTEF9_ARATH Transcription termination factor MTERF9, chloroplastic OS=Arabidopsis thaliana OX=3702 GN=MTERF9 PE=2 SV=1	8.19174,2.654185	10.318856,2.560374	15.033016,5.368819	4.020284,1.206575	8.516042,4.650028	18.078941,7.905086	3.065741,2.118691	1.3308	1.6686	1.3319	1.186	0.7521	1.0993	0.3826
SV_DEL_5G022220	DEL	5556	chr5	24774016	24779572	Csa9930_5G031170	chr5	24777891	24779012	90%coverage	GO:0003690 double-stranded DNA binding;GO:0006355 regulation of transcription, DNA-templated;	IPR003690 Transcription termination factor, mitochondrial/chloroplastic;	sp|Q9FM80|MTEF9_ARATH Transcription termination factor MTERF9, chloroplastic OS=Arabidopsis thaliana OX=3702 GN=MTERF9 PE=2 SV=1	8.19174,2.654185	10.318856,2.560374	15.033016,5.368819	4.020284,1.206575	8.516042,4.650028	18.078941,7.905086	3.065741,2.118691	1.3308	1.6686	1.3319	1.186	0.7521	1.0993	0.3826
SV_INS_5G021450	INS	4831	chr5	25273973	25273973	Csa9930_5G031960	chr5	25273513	25274439	90%coverage	GO:0005506 iron ion binding;GO:0016705 oxidoreductase activity, acting on paired donors, with incorporation or reduction of molecular oxygen;GO:0020037 heme binding;GO:0055114 oxidation-reduction process;	IPR001128 Cytochrome P450;IPR002401 Cytochrome P450, E-class, group I;IPR017972 Cytochrome P450, conserved site;IPR036396 Cytochrome P450 superfamily;	sp|Q9LVD2|C71BA_ARATH Cytochrome P450 71B10 OS=Arabidopsis thaliana OX=3702 GN=CYP71B10 PE=3 SV=1	0.0,13.579584	0.0,198.526733	0.0,22.122828	0.0,752.592529	0.771818,108.779488	0.0,1.259754	0.0,49.274078	-3.8659	-7.6404	-4.5312	-9.5576	-5.9532	-1.1762	-5.6517
SV_DEL_5G022650	DEL	6393	chr5	25330462	25336855	Csa9930_5G032070	chr5	25334581	25335510	90%coverage	GO:0005506 iron ion binding;GO:0016705 oxidoreductase activity, acting on paired donors, with incorporation or reduction of molecular oxygen;GO:0020037 heme binding;GO:0055114 oxidation-reduction process;	IPR001128 Cytochrome P450;IPR002401 Cytochrome P450, E-class, group I;IPR036396 Cytochrome P450 superfamily;	sp|O65788|C71B2_ARATH Cytochrome P450 71B2 OS=Arabidopsis thaliana OX=3702 GN=CYP71B2 PE=2 SV=2	0.0,0.0	0.04781,0.0	0.0,3.261678	0.0,0.0	0.212966,0.0	0.0,0.0	0.0,0.0	0	0.0674	-2.0914	0	0.2785	0	0
SV_DEL_5G022650	DEL	6393	chr5	25330462	25336855	Csa9930_5G032070	chr5	25336341	25336664	90%coverage	GO:0005506 iron ion binding;GO:0016705 oxidoreductase activity, acting on paired donors, with incorporation or reduction of molecular oxygen;GO:0020037 heme binding;GO:0055114 oxidation-reduction process;	IPR001128 Cytochrome P450;IPR002401 Cytochrome P450, E-class, group I;IPR036396 Cytochrome P450 superfamily;	sp|O65788|C71B2_ARATH Cytochrome P450 71B2 OS=Arabidopsis thaliana OX=3702 GN=CYP71B2 PE=2 SV=2	0.0,0.0	0.04781,0.0	0.0,3.261678	0.0,0.0	0.212966,0.0	0.0,0.0	0.0,0.0	0	0.0674	-2.0914	0	0.2785	0	0
SV_DEL_5G022650	DEL	6393	chr5	25330462	25336855	Csa9930_5G032070	chr5	25334581	25335510	90%coverage	GO:0005506 iron ion binding;GO:0016705 oxidoreductase activity, acting on paired donors, with incorporation or reduction of molecular oxygen;GO:0020037 heme binding;GO:0055114 oxidation-reduction process;	IPR001128 Cytochrome P450;IPR002401 Cytochrome P450, E-class, group I;IPR036396 Cytochrome P450 superfamily;	sp|O65788|C71B2_ARATH Cytochrome P450 71B2 OS=Arabidopsis thaliana OX=3702 GN=CYP71B2 PE=2 SV=2	0.0,0.0	0.04781,0.0	0.0,3.261678	0.0,0.0	0.212966,0.0	0.0,0.0	0.0,0.0	0	0.0674	-2.0914	0	0.2785	0	0
SV_DEL_5G022650	DEL	6393	chr5	25330462	25336855	Csa9930_5G032070	chr5	25336341	25336664	90%coverage	GO:0005506 iron ion binding;GO:0016705 oxidoreductase activity, acting on paired donors, with incorporation or reduction of molecular oxygen;GO:0020037 heme binding;GO:0055114 oxidation-reduction process;	IPR001128 Cytochrome P450;IPR002401 Cytochrome P450, E-class, group I;IPR036396 Cytochrome P450 superfamily;	sp|O65788|C71B2_ARATH Cytochrome P450 71B2 OS=Arabidopsis thaliana OX=3702 GN=CYP71B2 PE=2 SV=2	0.0,0.0	0.04781,0.0	0.0,3.261678	0.0,0.0	0.212966,0.0	0.0,0.0	0.0,0.0	0	0.0674	-2.0914	0	0.2785	0	0
SV_intraTRANS_5G000730	intraTRANS	590	chr5	25487387	25487976	Csa9930_5G032280	chr5	25487776	25487850	90%coverage	-	IPR031937 PNN-interacting serine/arginine-rich protein;	sp|Q9NZW4|DSPP_HUMAN Dentin sialophosphoprotein OS=Homo sapiens OX=9606 GN=DSPP PE=1 SV=2	33.807892,39.182713	22.740911,29.973633	21.407894,3.697215	15.805741,5.55873	19.116829,9.982718	33.830177,3.811608	3.615483,2.471424	-0.2072	-0.3837	2.2541	1.3575	0.8732	2.8557	0.411
SV_DEL_5G025970	DEL	3188	chr5	30481871	30485059	Csa9930_5G039680	chr5	30483662	30483740	90%coverage	-	-	sp|Q9SGA8|U83A1_ARATH UDP-glycosyltransferase 83A1 OS=Arabidopsis thaliana OX=3702 GN=UGT83A1 PE=2 SV=1	2.202885,0.0	1.371399,0.0	2.48049,0.0	1.044663,0.095883	1.955302,0.0	4.067424,0.0	0.747081,0.0	1.6794	1.2457	1.7993	0.8998	1.5633	2.3413	0.8049
SV_DEL_5G025970	DEL	3188	chr5	30481871	30485059	Csa9930_5G039680	chr5	30484138	30484350	90%coverage	-	-	sp|Q9SGA8|U83A1_ARATH UDP-glycosyltransferase 83A1 OS=Arabidopsis thaliana OX=3702 GN=UGT83A1 PE=2 SV=1	2.202885,0.0	1.371399,0.0	2.48049,0.0	1.044663,0.095883	1.955302,0.0	4.067424,0.0	0.747081,0.0	1.6794	1.2457	1.7993	0.8998	1.5633	2.3413	0.8049
SV_DEL_5G025970	DEL	3188	chr5	30481871	30485059	Csa9930_5G039680	chr5	30484600	30485083	90%coverage	-	-	sp|Q9SGA8|U83A1_ARATH UDP-glycosyltransferase 83A1 OS=Arabidopsis thaliana OX=3702 GN=UGT83A1 PE=2 SV=1	2.202885,0.0	1.371399,0.0	2.48049,0.0	1.044663,0.095883	1.955302,0.0	4.067424,0.0	0.747081,0.0	1.6794	1.2457	1.7993	0.8998	1.5633	2.3413	0.8049
SV_INV_5G000260	INV	7521	chr5	31113271	31121619	Csa9930_5G040470	chr5	31113511	31113780	90%coverage	GO:0004650 polygalacturonase activity;GO:0005975 carbohydrate metabolic process;	IPR000743 Glycoside hydrolase, family 28;IPR006626 Parallel beta-helix repeat;IPR011050 Pectin lyase fold/virulence factor;IPR012334 Pectin lyase fold;	sp|P24548|PGLR_OENOR Exopolygalacturonase (Fragment) OS=Oenothera organensis OX=3945 PE=2 SV=1	0.0,0.0	0.0,0.0	0.0,0.0	145.301865,26.686846	0.0,0.0	0.0,0.0	0.0,0.0	0	0	0	2.4017	0	0	0
SV_INV_5G000260	INV	7521	chr5	31113271	31121619	Csa9930_5G040470	chr5	31113887	31114405	90%coverage	GO:0004650 polygalacturonase activity;GO:0005975 carbohydrate metabolic process;	IPR000743 Glycoside hydrolase, family 28;IPR006626 Parallel beta-helix repeat;IPR011050 Pectin lyase fold/virulence factor;IPR012334 Pectin lyase fold;	sp|P24548|PGLR_OENOR Exopolygalacturonase (Fragment) OS=Oenothera organensis OX=3945 PE=2 SV=1	0.0,0.0	0.0,0.0	0.0,0.0	145.301865,26.686846	0.0,0.0	0.0,0.0	0.0,0.0	0	0	0	2.4017	0	0	0
SV_INV_5G000260	INV	7521	chr5	31113271	31121619	Csa9930_5G040470	chr5	31114578	31114586	90%coverage	GO:0004650 polygalacturonase activity;GO:0005975 carbohydrate metabolic process;	IPR000743 Glycoside hydrolase, family 28;IPR006626 Parallel beta-helix repeat;IPR011050 Pectin lyase fold/virulence factor;IPR012334 Pectin lyase fold;	sp|P24548|PGLR_OENOR Exopolygalacturonase (Fragment) OS=Oenothera organensis OX=3945 PE=2 SV=1	0.0,0.0	0.0,0.0	0.0,0.0	145.301865,26.686846	0.0,0.0	0.0,0.0	0.0,0.0	0	0	0	2.4017	0	0	0
SV_INV_5G000260	INV	7521	chr5	31113271	31121619	Csa9930_5G040480	chr5	31114949	31115156	90%coverage	-	-	-	0.0,0.0	0.0,0.0	0.0,0.0	6.815954,26.686846	0.0,0.0	0.0,0.0	0.0,0.0	0	0	0	-1.8247	0	0	0
SV_INV_5G000260	INV	7521	chr5	31113271	31121619	Csa9930_5G040480	chr5	31115451	31115482	90%coverage	-	-	-	0.0,0.0	0.0,0.0	0.0,0.0	6.815954,26.686846	0.0,0.0	0.0,0.0	0.0,0.0	0	0	0	-1.8247	0	0	0
SV_INV_5G000260	INV	7521	chr5	31113271	31121619	Csa9930_5G040490	chr5	31119907	31119923	90%coverage	GO:0004650 polygalacturonase activity;GO:0005975 carbohydrate metabolic process;	IPR000743 Glycoside hydrolase, family 28;IPR011050 Pectin lyase fold/virulence factor;IPR012334 Pectin lyase fold;	sp|P24548|PGLR_OENOR Exopolygalacturonase (Fragment) OS=Oenothera organensis OX=3945 PE=2 SV=1	0.0,0.0	0.0,0.0	0.0,0.0	86.754524,26.686846	0.0,0.0	0.0,0.0	0.0,0.0	0	0	0	1.6643	0	0	0
SV_INV_5G000260	INV	7521	chr5	31113271	31121619	Csa9930_5G040490	chr5	31120008	31120311	90%coverage	GO:0004650 polygalacturonase activity;GO:0005975 carbohydrate metabolic process;	IPR000743 Glycoside hydrolase, family 28;IPR011050 Pectin lyase fold/virulence factor;IPR012334 Pectin lyase fold;	sp|P24548|PGLR_OENOR Exopolygalacturonase (Fragment) OS=Oenothera organensis OX=3945 PE=2 SV=1	0.0,0.0	0.0,0.0	0.0,0.0	86.754524,26.686846	0.0,0.0	0.0,0.0	0.0,0.0	0	0	0	1.6643	0	0	0
SV_INV_5G000260	INV	7521	chr5	31113271	31121619	Csa9930_5G040490	chr5	31120484	31120579	90%coverage	GO:0004650 polygalacturonase activity;GO:0005975 carbohydrate metabolic process;	IPR000743 Glycoside hydrolase, family 28;IPR011050 Pectin lyase fold/virulence factor;IPR012334 Pectin lyase fold;	sp|P24548|PGLR_OENOR Exopolygalacturonase (Fragment) OS=Oenothera organensis OX=3945 PE=2 SV=1	0.0,0.0	0.0,0.0	0.0,0.0	86.754524,26.686846	0.0,0.0	0.0,0.0	0.0,0.0	0	0	0	1.6643	0	0	0
SV_DEL_5G026600	DEL	97	chr5	31340929	31341026	Csa9930_5G040860	chr5	31340890	31341009	50%coverage	GO:0005515 protein binding;GO:0043531 ADP binding;	IPR001611 Leucine-rich repeat;IPR002182 NB-ARC;IPR027417 P-loop containing nucleoside triphosphate hydrolase;IPR032675 Leucine-rich repeat domain superfamily;	sp|F4JT80|RPP2B_ARATH Disease resistance protein RPP2B OS=Arabidopsis thaliana OX=3702 GN=RPP2B PE=1 SV=2	0.680254,1.486207	0.52434,0.447747	0.471903,0.720325	0.250349,0.26506	1.825685,0.45647	2.923058,0.128492	1.481468,0.407125	-0.5653	0.0744	-0.225	-0.0169	0.9561	1.7976	0.8184
SV_DEL_5G026620	DEL	227	chr5	31344702	31344929	Csa9930_5G040860	chr5	31344851	31344967	50%coverage	GO:0005515 protein binding;GO:0043531 ADP binding;	IPR001611 Leucine-rich repeat;IPR002182 NB-ARC;IPR027417 P-loop containing nucleoside triphosphate hydrolase;IPR032675 Leucine-rich repeat domain superfamily;	sp|F4JT80|RPP2B_ARATH Disease resistance protein RPP2B OS=Arabidopsis thaliana OX=3702 GN=RPP2B PE=1 SV=2	0.680254,1.486207	0.52434,0.447747	0.471903,0.720325	0.250349,0.26506	1.825685,0.45647	2.923058,0.128492	1.481468,0.407125	-0.5653	0.0744	-0.225	-0.0169	0.9561	1.7976	0.8184
SV_INS_6G000640	INS	93	chr6	1305417	1305417	Csa9930_6G001890	chr6	1304973	1305425	90%coverage	GO:0046983 protein dimerization activity;	IPR011598 Myc-type, basic helix-loop-helix (bHLH) domain;IPR036638 Helix-loop-helix DNA-binding domain superfamily;	sp|Q9XEF0|BH051_ARATH Transcription factor bHLH51 OS=Arabidopsis thaliana OX=3702 GN=BHLH51 PE=2 SV=1	20.918839,18.510157	6.423569,121.815804	1.335386,0.615446	5.776896,0.332956	11.999114,3.88656	7.893787,1.875618	43.528976,11.648672	0.1679	-4.0482	0.5317	2.346	1.4115	1.6289	1.8158
SV_DEL_6G001690	DEL	201	chr6	2026408	2026609	Csa9930_6G002790	chr6	2026486	2026557	90%coverage	GO:0008299 isoprenoid biosynthetic process;	IPR000092 Polyprenyl synthetase;IPR008949 Isoprenoid synthase domain superfamily;IPR033749 Polyprenyl synthetase, conserved site;	sp|P49351|FPPS1_LUPAL Farnesyl pyrophosphate synthase 1 OS=Lupinus albus OX=3870 GN=FPS1 PE=2 SV=1	79.449799,5.060064	102.195053,15.553428	124.84565,15.871674	131.286758,29.727148	188.322845,61.819103	98.175034,94.646568	156.228714,51.758938	3.7307	2.6402	2.899	2.1061	1.5916	0.0523	1.5754
SV_DEL_6G002180	DEL	9377	chr6	2433583	2442960	Csa9930_6G003270	chr6	2442117	2442168	90%coverage	-	-	sp|P02845|VIT2_CHICK Vitellogenin-2 OS=Gallus gallus OX=9031 GN=VTG2 PE=1 SV=1	16.839911,0.868343	5.442508,1.699937	3.009391,0.376918	3.613691,2.576175	6.519106,5.10388	10.575965,6.643566	6.584137,8.988857	3.2553	1.2547	1.5419	0.3675	0.3008	0.5988	-0.3973
SV_COMINS_6G001680	COMINS	1088	chr6	4750962	4751104	Csa9930_6G005540	chr6	4750963	4751082	90%coverage	-	-	-	9.473283,28.804617	2.433436,9.573794	21.835651,9.081925	9.79356,9.014043	15.42692,14.57981	27.877392,9.095358	14.511174,6.901606	-1.5088	-1.6228	1.1795	0.1081	0.0764	1.5162	0.9731
SV_COMDEL_6G001900	COMDEL	2818	chr6	5721496	5724330	Csa9930_6G007010	chr6	5721498	5721500	90%coverage	-	IPR008998 Agglutinin domain;IPR036242 Agglutinin domain superfamily;	sp|P13816|GARP_PLAFF Glutamic acid-rich protein OS=Plasmodium falciparum (isolate FC27 / Papua New Guinea) OX=5837 GN=GARP PE=4 SV=1	1.678817,16.669785	0.072755,38.304047	8.137195,317.375427	0.813026,280.206818	4.803535,341.573395	0.334302,79.397308	15.530299,762.931213	-2.7216	-5.1953	-5.1228	-7.2771	-5.8833	-5.913	-5.5303
SV_COMDEL_6G001900	COMDEL	2818	chr6	5721496	5724330	Csa9930_6G007020	chr6	5721728	5721939	90%coverage	GO:0005576 extracellular region;GO:0009405 pathogenesis;	IPR005830 Aerolysin;IPR008998 Agglutinin domain;IPR036242 Agglutinin domain superfamily;	sp|Q66S17|NATT3_THANI Natterin-3 OS=Thalassophryne nattereri OX=289382 PE=1 SV=1	0.060591,16.669785	0.0,38.304047	0.0,317.375427	0.0,280.206818	0.0,341.573395	0.0,79.397308	0.0,762.931213	-4.0583	-5.2966	-8.3146	-8.1355	-8.4203	-6.3291	-9.5773
SV_COMDEL_6G001900	COMDEL	2818	chr6	5721496	5724330	Csa9930_6G007020	chr6	5722152	5722941	90%coverage	GO:0005576 extracellular region;GO:0009405 pathogenesis;	IPR005830 Aerolysin;IPR008998 Agglutinin domain;IPR036242 Agglutinin domain superfamily;	sp|Q66S17|NATT3_THANI Natterin-3 OS=Thalassophryne nattereri OX=289382 PE=1 SV=1	0.060591,16.669785	0.0,38.304047	0.0,317.375427	0.0,280.206818	0.0,341.573395	0.0,79.397308	0.0,762.931213	-4.0583	-5.2966	-8.3146	-8.1355	-8.4203	-6.3291	-9.5773
SV_COMDEL_6G001900	COMDEL	2818	chr6	5721496	5724330	Csa9930_6G007020	chr6	5723120	5723548	90%coverage	GO:0005576 extracellular region;GO:0009405 pathogenesis;	IPR005830 Aerolysin;IPR008998 Agglutinin domain;IPR036242 Agglutinin domain superfamily;	sp|Q66S17|NATT3_THANI Natterin-3 OS=Thalassophryne nattereri OX=289382 PE=1 SV=1	0.060591,16.669785	0.0,38.304047	0.0,317.375427	0.0,280.206818	0.0,341.573395	0.0,79.397308	0.0,762.931213	-4.0583	-5.2966	-8.3146	-8.1355	-8.4203	-6.3291	-9.5773
SV_COMDEL_6G001900	COMDEL	2818	chr6	5721496	5724330	Csa9930_6G007010	chr6	5721498	5721500	90%coverage	-	IPR008998 Agglutinin domain;IPR036242 Agglutinin domain superfamily;	sp|P13816|GARP_PLAFF Glutamic acid-rich protein OS=Plasmodium falciparum (isolate FC27 / Papua New Guinea) OX=5837 GN=GARP PE=4 SV=1	1.678817,16.669785	0.072755,38.304047	8.137195,317.375427	0.813026,280.206818	4.803535,341.573395	0.334302,79.397308	15.530299,762.931213	-2.7216	-5.1953	-5.1228	-7.2771	-5.8833	-5.913	-5.5303
SV_COMDEL_6G001900	COMDEL	2818	chr6	5721496	5724330	Csa9930_6G007020	chr6	5721728	5721939	90%coverage	GO:0005576 extracellular region;GO:0009405 pathogenesis;	IPR005830 Aerolysin;IPR008998 Agglutinin domain;IPR036242 Agglutinin domain superfamily;	sp|Q66S17|NATT3_THANI Natterin-3 OS=Thalassophryne nattereri OX=289382 PE=1 SV=1	0.060591,16.669785	0.0,38.304047	0.0,317.375427	0.0,280.206818	0.0,341.573395	0.0,79.397308	0.0,762.931213	-4.0583	-5.2966	-8.3146	-8.1355	-8.4203	-6.3291	-9.5773
SV_COMDEL_6G001900	COMDEL	2818	chr6	5721496	5724330	Csa9930_6G007020	chr6	5722152	5722941	90%coverage	GO:0005576 extracellular region;GO:0009405 pathogenesis;	IPR005830 Aerolysin;IPR008998 Agglutinin domain;IPR036242 Agglutinin domain superfamily;	sp|Q66S17|NATT3_THANI Natterin-3 OS=Thalassophryne nattereri OX=289382 PE=1 SV=1	0.060591,16.669785	0.0,38.304047	0.0,317.375427	0.0,280.206818	0.0,341.573395	0.0,79.397308	0.0,762.931213	-4.0583	-5.2966	-8.3146	-8.1355	-8.4203	-6.3291	-9.5773
SV_COMDEL_6G001900	COMDEL	2818	chr6	5721496	5724330	Csa9930_6G007020	chr6	5723120	5723548	90%coverage	GO:0005576 extracellular region;GO:0009405 pathogenesis;	IPR005830 Aerolysin;IPR008998 Agglutinin domain;IPR036242 Agglutinin domain superfamily;	sp|Q66S17|NATT3_THANI Natterin-3 OS=Thalassophryne nattereri OX=289382 PE=1 SV=1	0.060591,16.669785	0.0,38.304047	0.0,317.375427	0.0,280.206818	0.0,341.573395	0.0,79.397308	0.0,762.931213	-4.0583	-5.2966	-8.3146	-8.1355	-8.4203	-6.3291	-9.5773
SV_INS_6G004560	INS	426	chr6	6409324	6409324	Csa9930_6G007950	chr6	6409152	6409346	90%coverage	GO:0005515 protein binding;GO:0009733 response to auxin;	IPR003676 Small auxin-up RNA;IPR015915 Kelch-type beta propeller;IPR017451 F-box associated interaction domain;	sp|Q9ZUZ3|SAU32_ARATH Auxin-responsive protein SAUR32 OS=Arabidopsis thaliana OX=3702 GN=SAUR32 PE=2 SV=1	18.600863,40.010498	1.219958,19.134745	2.327835,36.968365	2.096121,72.518234	2.501084,31.289181	1.618568,15.902372	0.33204,43.322773	-1.0651	-3.1811	-3.5121	-4.5696	-3.2052	-2.6904	-5.0563
SV_DEL_6G007190	DEL	9072	chr6	8542873	8551945	Csa9930_6G012340	chr6	8543683	8543959	90%coverage	GO:0005789 endoplasmic reticulum membrane;	IPR000535 Major sperm protein (MSP) domain;IPR008962 PapD-like superfamily;IPR013783 Immunoglobulin-like fold;IPR016763 Vesicle-associated membrane-protein-associated protein;	sp|Q8LPQ7|VAP43_ARATH Vesicle-associated protein 4-3 OS=Arabidopsis thaliana OX=3702 GN=PVA43 PE=2 SV=1	15.860291,77.601669	24.846989,65.146965	9.990679,24.117659	6.256336,9.5969	10.774135,16.041313	17.965326,79.16571	17.690321,44.141785	-2.2209	-1.3557	-1.1924	-0.5463	-0.5334	-2.0796	-1.2722
SV_DEL_6G007190	DEL	9072	chr6	8542873	8551945	Csa9930_6G012340	chr6	8544636	8544706	90%coverage	GO:0005789 endoplasmic reticulum membrane;	IPR000535 Major sperm protein (MSP) domain;IPR008962 PapD-like superfamily;IPR013783 Immunoglobulin-like fold;IPR016763 Vesicle-associated membrane-protein-associated protein;	sp|Q8LPQ7|VAP43_ARATH Vesicle-associated protein 4-3 OS=Arabidopsis thaliana OX=3702 GN=PVA43 PE=2 SV=1	15.860291,77.601669	24.846989,65.146965	9.990679,24.117659	6.256336,9.5969	10.774135,16.041313	17.965326,79.16571	17.690321,44.141785	-2.2209	-1.3557	-1.1924	-0.5463	-0.5334	-2.0796	-1.2722
SV_DEL_6G007190	DEL	9072	chr6	8542873	8551945	Csa9930_6G012340	chr6	8544833	8544914	90%coverage	GO:0005789 endoplasmic reticulum membrane;	IPR000535 Major sperm protein (MSP) domain;IPR008962 PapD-like superfamily;IPR013783 Immunoglobulin-like fold;IPR016763 Vesicle-associated membrane-protein-associated protein;	sp|Q8LPQ7|VAP43_ARATH Vesicle-associated protein 4-3 OS=Arabidopsis thaliana OX=3702 GN=PVA43 PE=2 SV=1	15.860291,77.601669	24.846989,65.146965	9.990679,24.117659	6.256336,9.5969	10.774135,16.041313	17.965326,79.16571	17.690321,44.141785	-2.2209	-1.3557	-1.1924	-0.5463	-0.5334	-2.0796	-1.2722
SV_DEL_6G007190	DEL	9072	chr6	8542873	8551945	Csa9930_6G012340	chr6	8545028	8545143	90%coverage	GO:0005789 endoplasmic reticulum membrane;	IPR000535 Major sperm protein (MSP) domain;IPR008962 PapD-like superfamily;IPR013783 Immunoglobulin-like fold;IPR016763 Vesicle-associated membrane-protein-associated protein;	sp|Q8LPQ7|VAP43_ARATH Vesicle-associated protein 4-3 OS=Arabidopsis thaliana OX=3702 GN=PVA43 PE=2 SV=1	15.860291,77.601669	24.846989,65.146965	9.990679,24.117659	6.256336,9.5969	10.774135,16.041313	17.965326,79.16571	17.690321,44.141785	-2.2209	-1.3557	-1.1924	-0.5463	-0.5334	-2.0796	-1.2722
SV_DEL_6G007190	DEL	9072	chr6	8542873	8551945	Csa9930_6G012350	chr6	8545471	8545593	90%coverage	GO:0005789 endoplasmic reticulum membrane;	IPR016763 Vesicle-associated membrane-protein-associated protein;	sp|Q8VYN2|VAP42_ARATH Vesicle-associated protein 4-2 OS=Arabidopsis thaliana OX=3702 GN=PVA42 PE=1 SV=1	4.714499,77.601669	22.556513,65.146965	0.0,24.117659	7.869759,9.5969	16.09199,16.041313	28.147144,79.16571	24.965723,44.141785	-3.7819	-1.4895	-4.6506	-0.2567	0.0043	-1.4596	-0.7979
SV_DEL_6G007190	DEL	9072	chr6	8542873	8551945	Csa9930_6G012350	chr6	8545690	8545809	90%coverage	GO:0005789 endoplasmic reticulum membrane;	IPR016763 Vesicle-associated membrane-protein-associated protein;	sp|Q8VYN2|VAP42_ARATH Vesicle-associated protein 4-2 OS=Arabidopsis thaliana OX=3702 GN=PVA42 PE=1 SV=1	4.714499,77.601669	22.556513,65.146965	0.0,24.117659	7.869759,9.5969	16.09199,16.041313	28.147144,79.16571	24.965723,44.141785	-3.7819	-1.4895	-4.6506	-0.2567	0.0043	-1.4596	-0.7979
SV_DEL_6G007190	DEL	9072	chr6	8542873	8551945	Csa9930_6G012350	chr6	8545920	8545979	90%coverage	GO:0005789 endoplasmic reticulum membrane;	IPR016763 Vesicle-associated membrane-protein-associated protein;	sp|Q8VYN2|VAP42_ARATH Vesicle-associated protein 4-2 OS=Arabidopsis thaliana OX=3702 GN=PVA42 PE=1 SV=1	4.714499,77.601669	22.556513,65.146965	0.0,24.117659	7.869759,9.5969	16.09199,16.041313	28.147144,79.16571	24.965723,44.141785	-3.7819	-1.4895	-4.6506	-0.2567	0.0043	-1.4596	-0.7979
SV_DEL_6G007190	DEL	9072	chr6	8542873	8551945	Csa9930_6G012360	chr6	8549682	8549902	90%coverage	-	IPR022251 Protein of unknown function wound-induced;	-	1.032527,11.250105	0.927961,4.809725	0.212221,0.333958	0.23133,3.392961	0.401934,3.044172	1.874546,7.132043	1.786432,1.967627	-2.5914	-1.5914	-0.1381	-1.835	-1.5284	-1.5003	-0.0909
SV_DEL_6G007190	DEL	9072	chr6	8542873	8551945	Csa9930_6G012360	chr6	8551511	8551769	90%coverage	-	IPR022251 Protein of unknown function wound-induced;	-	1.032527,11.250105	0.927961,4.809725	0.212221,0.333958	0.23133,3.392961	0.401934,3.044172	1.874546,7.132043	1.786432,1.967627	-2.5914	-1.5914	-0.1381	-1.835	-1.5284	-1.5003	-0.0909
SV_DEL_6G007200	DEL	9068	chr6	8551150	8560218	Csa9930_6G012360	chr6	8551511	8551769	90%coverage	-	IPR022251 Protein of unknown function wound-induced;	-	1.032527,11.250105	0.927961,4.809725	0.212221,0.333958	0.23133,3.392961	0.401934,3.044172	1.874546,7.132043	1.786432,1.967627	-2.5914	-1.5914	-0.1381	-1.835	-1.5284	-1.5003	-0.0909
SV_DEL_6G007200	DEL	9068	chr6	8551150	8560218	Csa9930_6G012380	chr6	8558751	8558971	90%coverage	-	IPR022251 Protein of unknown function wound-induced;	-	0.0,11.250105	0.0,4.809725	0.0,0.333958	0.0,3.392961	0.0,3.044172	0.707799,7.132043	0.0,1.967627	-3.6147	-2.5385	-0.4157	-2.1352	-2.0158	-2.2515	-1.5693
SV_COMDEL_6G003610	COMDEL	6865.25	chr6	10915705	10922620	Csa9930_6G015000	chr6	10915982	10916141	90%coverage	-	-	-	17.228489,15.485808	1.141311,22.747839	2.18363,13.729814	5.069596,5.017936	2.419704,12.343062	1.835306,7.865968	0.0,8.197175	0.145	-3.4712	-2.21	0.0123	-1.9641	-1.6448	-3.2012
SV_INS_6G012340	INS	4999	chr6	14968416	14968416	Csa9930_6G022130	chr6	14967813	14968610	90%coverage	GO:0005509 calcium ion binding;GO:0016491 oxidoreductase activity;GO:0055114 oxidation-reduction process;GO:0016020 membrane;GO:0004601 peroxidase activity;GO:0050664 oxidoreductase activity, acting on NAD(P)H, oxygen as acceptor;	IPR000778 Cytochrome b245, heavy chain;IPR002048 EF-hand domain;IPR011992 EF-hand domain pair;IPR013112 FAD-binding 8;IPR013121 Ferric reductase, NAD binding domain;IPR013130 Ferric reductase transmembrane component-like domain;IPR013623 NADPH oxidase Respiratory burst;IPR017927 Ferredoxin reductase-type FAD-binding domain;IPR017938 Riboflavin synthase-like beta-barrel;IPR018247 EF-Hand 1, calciu…	sp|Q9FJD6|RBOHH_ARATH Putative respiratory burst oxidase homolog protein H OS=Arabidopsis thaliana OX=3702 GN=RBOHH PE=3 SV=1	33.892227,2.541771	12.929009,20.919786	1.503468,0.452482	7.724974,0.571277	12.092236,3.245923	13.112335,0.8247	7.950583,1.109407	3.3004	-0.6541	0.7854	2.4732	1.6246	2.9512	2.0851
SV_DEL_6G015090	DEL	35442	chr6	15350601	15386043	Csa9930_6G022600	chr6	15350992	15351046	90%coverage	GO:0016491 oxidoreductase activity;GO:0050660 flavin adenine dinucleotide binding;GO:0055114 oxidation-reduction process;GO:0045454 cell redox homeostasis;GO:0016668 oxidoreductase activity, acting on a sulfur group of donors, NAD(P) as acceptor;	IPR004099 Pyridine nucleotide-disulphide oxidoreductase, dimerisation domain;IPR005162 Retrotransposon gag domain;IPR012999 Pyridine nucleotide-disulphide oxidoreductase, class I, active site;IPR016156 FAD/NAD-linked reductase, dimerisation domain superfamily;IPR023753 FAD/NAD(P)-binding domain;IPR036188 FAD/NAD(P)-binding domain superfamily;	sp|F4JLP5|PLPD2_ARATH Dihydrolipoyl dehydrogenase 2, chloroplastic OS=Arabidopsis thaliana OX=3702 GN=LPD2 PE=2 SV=2	30.460592,9.471878	55.073833,15.784505	56.283119,46.436966	27.398136,11.856032	35.204865,26.012354	34.245781,27.515858	27.01733,37.230221	1.587	1.7402	0.2721	1.1434	0.4226	0.3057	-0.4484
SV_DEL_6G015090	DEL	35442	chr6	15350601	15386043	Csa9930_6G022600	chr6	15353381	15353727	90%coverage	GO:0016491 oxidoreductase activity;GO:0050660 flavin adenine dinucleotide binding;GO:0055114 oxidation-reduction process;GO:0045454 cell redox homeostasis;GO:0016668 oxidoreductase activity, acting on a sulfur group of donors, NAD(P) as acceptor;	IPR004099 Pyridine nucleotide-disulphide oxidoreductase, dimerisation domain;IPR005162 Retrotransposon gag domain;IPR012999 Pyridine nucleotide-disulphide oxidoreductase, class I, active site;IPR016156 FAD/NAD-linked reductase, dimerisation domain superfamily;IPR023753 FAD/NAD(P)-binding domain;IPR036188 FAD/NAD(P)-binding domain superfamily;	sp|F4JLP5|PLPD2_ARATH Dihydrolipoyl dehydrogenase 2, chloroplastic OS=Arabidopsis thaliana OX=3702 GN=LPD2 PE=2 SV=2	30.460592,9.471878	55.073833,15.784505	56.283119,46.436966	27.398136,11.856032	35.204865,26.012354	34.245781,27.515858	27.01733,37.230221	1.587	1.7402	0.2721	1.1434	0.4226	0.3057	-0.4484
SV_DEL_6G015090	DEL	35442	chr6	15350601	15386043	Csa9930_6G022600	chr6	15354757	15355275	90%coverage	GO:0016491 oxidoreductase activity;GO:0050660 flavin adenine dinucleotide binding;GO:0055114 oxidation-reduction process;GO:0045454 cell redox homeostasis;GO:0016668 oxidoreductase activity, acting on a sulfur group of donors, NAD(P) as acceptor;	IPR004099 Pyridine nucleotide-disulphide oxidoreductase, dimerisation domain;IPR005162 Retrotransposon gag domain;IPR012999 Pyridine nucleotide-disulphide oxidoreductase, class I, active site;IPR016156 FAD/NAD-linked reductase, dimerisation domain superfamily;IPR023753 FAD/NAD(P)-binding domain;IPR036188 FAD/NAD(P)-binding domain superfamily;	sp|F4JLP5|PLPD2_ARATH Dihydrolipoyl dehydrogenase 2, chloroplastic OS=Arabidopsis thaliana OX=3702 GN=LPD2 PE=2 SV=2	30.460592,9.471878	55.073833,15.784505	56.283119,46.436966	27.398136,11.856032	35.204865,26.012354	34.245781,27.515858	27.01733,37.230221	1.587	1.7402	0.2721	1.1434	0.4226	0.3057	-0.4484
SV_DEL_6G015090	DEL	35442	chr6	15350601	15386043	Csa9930_6G022600	chr6	15358951	15359205	90%coverage	GO:0016491 oxidoreductase activity;GO:0050660 flavin adenine dinucleotide binding;GO:0055114 oxidation-reduction process;GO:0045454 cell redox homeostasis;GO:0016668 oxidoreductase activity, acting on a sulfur group of donors, NAD(P) as acceptor;	IPR004099 Pyridine nucleotide-disulphide oxidoreductase, dimerisation domain;IPR005162 Retrotransposon gag domain;IPR012999 Pyridine nucleotide-disulphide oxidoreductase, class I, active site;IPR016156 FAD/NAD-linked reductase, dimerisation domain superfamily;IPR023753 FAD/NAD(P)-binding domain;IPR036188 FAD/NAD(P)-binding domain superfamily;	sp|F4JLP5|PLPD2_ARATH Dihydrolipoyl dehydrogenase 2, chloroplastic OS=Arabidopsis thaliana OX=3702 GN=LPD2 PE=2 SV=2	30.460592,9.471878	55.073833,15.784505	56.283119,46.436966	27.398136,11.856032	35.204865,26.012354	34.245781,27.515858	27.01733,37.230221	1.587	1.7402	0.2721	1.1434	0.4226	0.3057	-0.4484
SV_DEL_6G015090	DEL	35442	chr6	15350601	15386043	Csa9930_6G022640	chr6	15373841	15374520	90%coverage	-	IPR001828 Receptor, ligand binding region;IPR028082 Periplasmic binding protein-like I;	sp|Q9SHV1|GLR22_ARATH Glutamate receptor 2.2 OS=Arabidopsis thaliana OX=3702 GN=GLR2.2 PE=2 SV=1	0.0,88.676506	0.0,0.0	0.0,0.0	0.0,0.0	0.0,0.0	0.0,158.363312	0.0,67.471519	-6.4867	0	0	0	0	-7.3162	-6.0974
SV_DEL_6G015090	DEL	35442	chr6	15350601	15386043	Csa9930_6G022640	chr6	15376639	15377050	90%coverage	-	IPR001828 Receptor, ligand binding region;IPR028082 Periplasmic binding protein-like I;	sp|Q9SHV1|GLR22_ARATH Glutamate receptor 2.2 OS=Arabidopsis thaliana OX=3702 GN=GLR2.2 PE=2 SV=1	0.0,88.676506	0.0,0.0	0.0,0.0	0.0,0.0	0.0,0.0	0.0,158.363312	0.0,67.471519	-6.4867	0	0	0	0	-7.3162	-6.0974
SV_DEL_6G015100	DEL	4322	chr6	15351805	15356127	Csa9930_6G022600	chr6	15353381	15353727	90%coverage	GO:0016491 oxidoreductase activity;GO:0050660 flavin adenine dinucleotide binding;GO:0055114 oxidation-reduction process;GO:0045454 cell redox homeostasis;GO:0016668 oxidoreductase activity, acting on a sulfur group of donors, NAD(P) as acceptor;	IPR004099 Pyridine nucleotide-disulphide oxidoreductase, dimerisation domain;IPR005162 Retrotransposon gag domain;IPR012999 Pyridine nucleotide-disulphide oxidoreductase, class I, active site;IPR016156 FAD/NAD-linked reductase, dimerisation domain superfamily;IPR023753 FAD/NAD(P)-binding domain;IPR036188 FAD/NAD(P)-binding domain superfamily;	sp|F4JLP5|PLPD2_ARATH Dihydrolipoyl dehydrogenase 2, chloroplastic OS=Arabidopsis thaliana OX=3702 GN=LPD2 PE=2 SV=2	30.460592,9.471878	55.073833,15.784505	56.283119,46.436966	27.398136,11.856032	35.204865,26.012354	34.245781,27.515858	27.01733,37.230221	1.587	1.7402	0.2721	1.1434	0.4226	0.3057	-0.4484
SV_DEL_6G015100	DEL	4322	chr6	15351805	15356127	Csa9930_6G022600	chr6	15354757	15355275	90%coverage	GO:0016491 oxidoreductase activity;GO:0050660 flavin adenine dinucleotide binding;GO:0055114 oxidation-reduction process;GO:0045454 cell redox homeostasis;GO:0016668 oxidoreductase activity, acting on a sulfur group of donors, NAD(P) as acceptor;	IPR004099 Pyridine nucleotide-disulphide oxidoreductase, dimerisation domain;IPR005162 Retrotransposon gag domain;IPR012999 Pyridine nucleotide-disulphide oxidoreductase, class I, active site;IPR016156 FAD/NAD-linked reductase, dimerisation domain superfamily;IPR023753 FAD/NAD(P)-binding domain;IPR036188 FAD/NAD(P)-binding domain superfamily;	sp|F4JLP5|PLPD2_ARATH Dihydrolipoyl dehydrogenase 2, chloroplastic OS=Arabidopsis thaliana OX=3702 GN=LPD2 PE=2 SV=2	30.460592,9.471878	55.073833,15.784505	56.283119,46.436966	27.398136,11.856032	35.204865,26.012354	34.245781,27.515858	27.01733,37.230221	1.587	1.7402	0.2721	1.1434	0.4226	0.3057	-0.4484
SV_DEL_6G015110	DEL	36259	chr6	15356198	15392457	Csa9930_6G022600	chr6	15358951	15359205	90%coverage	GO:0016491 oxidoreductase activity;GO:0050660 flavin adenine dinucleotide binding;GO:0055114 oxidation-reduction process;GO:0045454 cell redox homeostasis;GO:0016668 oxidoreductase activity, acting on a sulfur group of donors, NAD(P) as acceptor;	IPR004099 Pyridine nucleotide-disulphide oxidoreductase, dimerisation domain;IPR005162 Retrotransposon gag domain;IPR012999 Pyridine nucleotide-disulphide oxidoreductase, class I, active site;IPR016156 FAD/NAD-linked reductase, dimerisation domain superfamily;IPR023753 FAD/NAD(P)-binding domain;IPR036188 FAD/NAD(P)-binding domain superfamily;	sp|F4JLP5|PLPD2_ARATH Dihydrolipoyl dehydrogenase 2, chloroplastic OS=Arabidopsis thaliana OX=3702 GN=LPD2 PE=2 SV=2	30.460592,9.471878	55.073833,15.784505	56.283119,46.436966	27.398136,11.856032	35.204865,26.012354	34.245781,27.515858	27.01733,37.230221	1.587	1.7402	0.2721	1.1434	0.4226	0.3057	-0.4484
SV_DEL_6G015110	DEL	36259	chr6	15356198	15392457	Csa9930_6G022640	chr6	15373841	15374520	90%coverage	-	IPR001828 Receptor, ligand binding region;IPR028082 Periplasmic binding protein-like I;	sp|Q9SHV1|GLR22_ARATH Glutamate receptor 2.2 OS=Arabidopsis thaliana OX=3702 GN=GLR2.2 PE=2 SV=1	0.0,88.676506	0.0,0.0	0.0,0.0	0.0,0.0	0.0,0.0	0.0,158.363312	0.0,67.471519	-6.4867	0	0	0	0	-7.3162	-6.0974
SV_DEL_6G015110	DEL	36259	chr6	15356198	15392457	Csa9930_6G022640	chr6	15376639	15377050	90%coverage	-	IPR001828 Receptor, ligand binding region;IPR028082 Periplasmic binding protein-like I;	sp|Q9SHV1|GLR22_ARATH Glutamate receptor 2.2 OS=Arabidopsis thaliana OX=3702 GN=GLR2.2 PE=2 SV=1	0.0,88.676506	0.0,0.0	0.0,0.0	0.0,0.0	0.0,0.0	0.0,158.363312	0.0,67.471519	-6.4867	0	0	0	0	-7.3162	-6.0974
SV_INS_6G013330	INS	54	chr6	17208779	17208779	Csa9930_6G031220	chr6	17208452	17209307	90%coverage	-	IPR021157 Cytochrome c1, transmembrane anchor, C-terminal;	sp|Q9T0K5|LRX3_ARATH Leucine-rich repeat extensin-like protein 3 OS=Arabidopsis thaliana OX=3702 GN=LRX3 PE=1 SV=1	9.237558,0.124178	3.65237,1.572419	5.964888,3.288815	7.364732,1.80167	9.910559,7.533245	6.194814,1.477926	4.476229,5.172103	3.1869	0.8548	0.6995	1.578	0.3546	1.5378	-0.1726
SV_COMDEL_6G007050	COMDEL	222	chr6	17858346	17858762	Csa9930_6G031960	chr6	17858270	17858506	50%coverage	-	-	-	3.212976,0.0	0.0,0.0	0.0,0.0	0.0,0.0	0.0,0.0	0.0,0.0	0.0,0.0	2.0748	0	0	0	0	0	0
SV_COMDEL_6G008590	COMDEL	332	chr6	21399722	21400106	Csa9930_6G038150	chr6	21399804	21399869	90%coverage	GO:0005515 protein binding;GO:0003676 nucleic acid binding;	IPR003100 PAZ domain;IPR003165 Piwi domain;IPR012337 Ribonuclease H-like superfamily;IPR014811 Argonaute, linker 1 domain;IPR032472 Argonaute linker 2 domain;IPR032474 Protein argonaute, N-terminal;IPR036085 PAZ domain superfamily;IPR036397 Ribonuclease H superfamily;	sp|Q6YSJ5|AGO16_ORYSJ Protein argonaute 16 OS=Oryza sativa subsp. japonica OX=39947 GN=AGO16 PE=2 SV=2	4.836595,0.799132	5.866675,0.916565	7.86702,0.143373	1.769999,0.276154	3.866024,2.933282	10.485132,1.301441	1.794703,0.516066	1.6978	1.8411	2.9552	1.1181	0.307	2.3192	0.8824
SV_COMINS_6G010760	COMINS	1523	chr6	21401862	21402197	Csa9930_6G038150	chr6	21401995	21402160	90%coverage	GO:0005515 protein binding;GO:0003676 nucleic acid binding;	IPR003100 PAZ domain;IPR003165 Piwi domain;IPR012337 Ribonuclease H-like superfamily;IPR014811 Argonaute, linker 1 domain;IPR032472 Argonaute linker 2 domain;IPR032474 Protein argonaute, N-terminal;IPR036085 PAZ domain superfamily;IPR036397 Ribonuclease H superfamily;	sp|Q6YSJ5|AGO16_ORYSJ Protein argonaute 16 OS=Oryza sativa subsp. japonica OX=39947 GN=AGO16 PE=2 SV=2	4.836595,0.799132	5.866675,0.916565	7.86702,0.143373	1.769999,0.276154	3.866024,2.933282	10.485132,1.301441	1.794703,0.516066	1.6978	1.8411	2.9552	1.1181	0.307	2.3192	0.8824
SV_COMDEL_6G008610	COMDEL	83	chr6	21402213	21403450	Csa9930_6G038150	chr6	21402260	21402357	90%coverage	GO:0005515 protein binding;GO:0003676 nucleic acid binding;	IPR003100 PAZ domain;IPR003165 Piwi domain;IPR012337 Ribonuclease H-like superfamily;IPR014811 Argonaute, linker 1 domain;IPR032472 Argonaute linker 2 domain;IPR032474 Protein argonaute, N-terminal;IPR036085 PAZ domain superfamily;IPR036397 Ribonuclease H superfamily;	sp|Q6YSJ5|AGO16_ORYSJ Protein argonaute 16 OS=Oryza sativa subsp. japonica OX=39947 GN=AGO16 PE=2 SV=2	4.836595,0.799132	5.866675,0.916565	7.86702,0.143373	1.769999,0.276154	3.866024,2.933282	10.485132,1.301441	1.794703,0.516066	1.6978	1.8411	2.9552	1.1181	0.307	2.3192	0.8824
SV_COMDEL_6G008610	COMDEL	83	chr6	21402213	21403450	Csa9930_6G038150	chr6	21402455	21402552	90%coverage	GO:0005515 protein binding;GO:0003676 nucleic acid binding;	IPR003100 PAZ domain;IPR003165 Piwi domain;IPR012337 Ribonuclease H-like superfamily;IPR014811 Argonaute, linker 1 domain;IPR032472 Argonaute linker 2 domain;IPR032474 Protein argonaute, N-terminal;IPR036085 PAZ domain superfamily;IPR036397 Ribonuclease H superfamily;	sp|Q6YSJ5|AGO16_ORYSJ Protein argonaute 16 OS=Oryza sativa subsp. japonica OX=39947 GN=AGO16 PE=2 SV=2	4.836595,0.799132	5.866675,0.916565	7.86702,0.143373	1.769999,0.276154	3.866024,2.933282	10.485132,1.301441	1.794703,0.516066	1.6978	1.8411	2.9552	1.1181	0.307	2.3192	0.8824
SV_COMDEL_6G008610	COMDEL	83	chr6	21402213	21403450	Csa9930_6G038150	chr6	21402641	21402777	90%coverage	GO:0005515 protein binding;GO:0003676 nucleic acid binding;	IPR003100 PAZ domain;IPR003165 Piwi domain;IPR012337 Ribonuclease H-like superfamily;IPR014811 Argonaute, linker 1 domain;IPR032472 Argonaute linker 2 domain;IPR032474 Protein argonaute, N-terminal;IPR036085 PAZ domain superfamily;IPR036397 Ribonuclease H superfamily;	sp|Q6YSJ5|AGO16_ORYSJ Protein argonaute 16 OS=Oryza sativa subsp. japonica OX=39947 GN=AGO16 PE=2 SV=2	4.836595,0.799132	5.866675,0.916565	7.86702,0.143373	1.769999,0.276154	3.866024,2.933282	10.485132,1.301441	1.794703,0.516066	1.6978	1.8411	2.9552	1.1181	0.307	2.3192	0.8824
SV_COMDEL_6G008610	COMDEL	83	chr6	21402213	21403450	Csa9930_6G038150	chr6	21402922	21403143	90%coverage	GO:0005515 protein binding;GO:0003676 nucleic acid binding;	IPR003100 PAZ domain;IPR003165 Piwi domain;IPR012337 Ribonuclease H-like superfamily;IPR014811 Argonaute, linker 1 domain;IPR032472 Argonaute linker 2 domain;IPR032474 Protein argonaute, N-terminal;IPR036085 PAZ domain superfamily;IPR036397 Ribonuclease H superfamily;	sp|Q6YSJ5|AGO16_ORYSJ Protein argonaute 16 OS=Oryza sativa subsp. japonica OX=39947 GN=AGO16 PE=2 SV=2	4.836595,0.799132	5.866675,0.916565	7.86702,0.143373	1.769999,0.276154	3.866024,2.933282	10.485132,1.301441	1.794703,0.516066	1.6978	1.8411	2.9552	1.1181	0.307	2.3192	0.8824
SV_COMDEL_6G008610	COMDEL	83	chr6	21402213	21403450	Csa9930_6G038150	chr6	21403223	21403428	90%coverage	GO:0005515 protein binding;GO:0003676 nucleic acid binding;	IPR003100 PAZ domain;IPR003165 Piwi domain;IPR012337 Ribonuclease H-like superfamily;IPR014811 Argonaute, linker 1 domain;IPR032472 Argonaute linker 2 domain;IPR032474 Protein argonaute, N-terminal;IPR036085 PAZ domain superfamily;IPR036397 Ribonuclease H superfamily;	sp|Q6YSJ5|AGO16_ORYSJ Protein argonaute 16 OS=Oryza sativa subsp. japonica OX=39947 GN=AGO16 PE=2 SV=2	4.836595,0.799132	5.866675,0.916565	7.86702,0.143373	1.769999,0.276154	3.866024,2.933282	10.485132,1.301441	1.794703,0.516066	1.6978	1.8411	2.9552	1.1181	0.307	2.3192	0.8824
SV_DEL_6G021480	DEL	4059	chr6	23854053	23858112	Csa9930_6G041630	chr6	23857175	23857727	90%coverage	GO:0016020 membrane;GO:0016192 vesicle-mediated transport;GO:0005484 SNAP receptor activity;GO:0006886 intracellular protein transport;	IPR000727 Target SNARE coiled-coil homology domain;IPR006011 Syntaxin, N-terminal domain;IPR006012 Syntaxin/epimorphin, conserved site;IPR010989 SNARE;	sp|Q9ZSD4|SY121_ARATH Syntaxin-121 OS=Arabidopsis thaliana OX=3702 GN=SYP121 PE=1 SV=1	2.674596,0.219212	0.0,0.0	0.0,0.0	0.0,0.0	0.0,0.435511	0.0,0.0	0.0,0.0	1.5916	0	0	0	-0.5216	0	0
SV_DEL_6G021480	DEL	4059	chr6	23854053	23858112	Csa9930_6G041630	chr6	23857857	23858215	50%coverage	GO:0016020 membrane;GO:0016192 vesicle-mediated transport;GO:0005484 SNAP receptor activity;GO:0006886 intracellular protein transport;	IPR000727 Target SNARE coiled-coil homology domain;IPR006011 Syntaxin, N-terminal domain;IPR006012 Syntaxin/epimorphin, conserved site;IPR010989 SNARE;	sp|Q9ZSD4|SY121_ARATH Syntaxin-121 OS=Arabidopsis thaliana OX=3702 GN=SYP121 PE=1 SV=1	2.674596,0.219212	0.0,0.0	0.0,0.0	0.0,0.0	0.0,0.435511	0.0,0.0	0.0,0.0	1.5916	0	0	0	-0.5216	0	0
SV_INS_6G018360	INS	4072	chr6	23858082	23858082	Csa9930_6G041630	chr6	23857857	23858215	90%coverage	GO:0016020 membrane;GO:0016192 vesicle-mediated transport;GO:0005484 SNAP receptor activity;GO:0006886 intracellular protein transport;	IPR000727 Target SNARE coiled-coil homology domain;IPR006011 Syntaxin, N-terminal domain;IPR006012 Syntaxin/epimorphin, conserved site;IPR010989 SNARE;	sp|Q9ZSD4|SY121_ARATH Syntaxin-121 OS=Arabidopsis thaliana OX=3702 GN=SYP121 PE=1 SV=1	2.674596,0.219212	0.0,0.0	0.0,0.0	0.0,0.0	0.0,0.435511	0.0,0.0	0.0,0.0	1.5916	0	0	0	-0.5216	0	0
SV_INS_6G019690	INS	126	chr6	26315164	26315164	Csa9930_6G044920	chr6	26314396	26315628	90%coverage	-	-	sp|Q54G14|Y0266_DICDI Uncharacterized protein DDB_G0290685 OS=Dictyostelium discoideum OX=44689 GN=DDB_G0290685 PE=2 SV=2	77.743446,3.225657	118.208878,21.299488	47.807034,8.364552	114.465736,8.540582	83.897774,12.500986	33.091911,2.678257	61.953281,9.318332	4.2199	2.4184	2.3818	3.5972	2.6527	3.2123	2.6091
SV_INS_6G020060	INS	192	chr6	27275672	27275672	Csa9930_6G046640	chr6	27275151	27276272	90%coverage	GO:0045735 nutrient reservoir activity;	IPR006045 Cupin 1;IPR011051 RmlC-like cupin domain superfamily;IPR014710 RmlC-like jelly roll fold;	sp|F4IQK5|VCL21_ARATH Vicilin-like seed storage protein At2g18540 OS=Arabidopsis thaliana OX=3702 GN=At2g18540 PE=3 SV=1	0.063193,0.0	0.0,0.708305	0.0,0.0	13.703447,2.690902	0.242132,0.0	0.045303,0.0	0.0,0.0	0.0884	-0.7726	0	1.9941	0.3128	0.0639	0
SV_INS_7G000770	INS	1881.33	chr7	668749	668749	Csa9930_7G000620	chr7	668319	668772	90%coverage	-	IPR036786 Ribosome maturation protein SBDS, N-terminal domain superfamily;	sp|P10978|POLX_TOBAC Retrovirus-related Pol polyprotein from transposon TNT 1-94 OS=Nicotiana tabacum OX=4097 PE=2 SV=1	0.155005,2.240556	0.0,3.338271	0.0,2.507923	0.0,0.83982	0.0,2.33341	0.0,5.024356	0.0,6.440447	-1.4883	-2.1171	-1.8106	-0.8796	-1.737	-2.5908	-2.8954
SV_DEL_7G001140	DEL	329	chr7	1094621	1094950	Csa9930_7G001250	chr7	1094791	1094902	90%coverage	GO:0005215 transporter activity;GO:0016021 integral component of membrane;GO:0055085 transmembrane transport;	IPR001958 Tetracycline resistance protein TetA/multidrug resistance protein MdtG;IPR005829 Sugar transporter, conserved site;IPR011701 Major facilitator superfamily;IPR020846 Major facilitator superfamily domain;IPR036259 MFS transporter superfamily;	sp|P33733|TCR4_SALOR Tetracycline resistance protein, class D OS=Salmonella ordonez OX=612 GN=tetA PE=3 SV=1	31.185669,7.656754	8.658501,33.366253	9.030458,14.044698	6.668051,4.610951	9.364426,5.813457	24.440485,21.031923	9.792752,14.542134	1.8945	-1.8311	-0.5849	0.4506	0.6052	0.2075	-0.5261
SV_INS_7G003470	INS	88	chr7	3558140	3558140	Csa9930_7G005890	chr7	3558119	3558142	90%coverage	GO:0004144 diacylglycerol O-acyltransferase activity;GO:0045017 glycerolipid biosynthetic process;	IPR004255 O-acyltransferase, WSD1, N-terminal;	sp|Q93ZR6|WSD1_ARATH O-acyltransferase WSD1 OS=Arabidopsis thaliana OX=3702 GN=WSD1 PE=2 SV=1	0.0,0.0	1.826437,29.386286	4.791174,0.0	1.312009,0.0	2.091917,1.520673	3.240704,0.492181	0.307879,0.0	0	-3.4264	2.5339	1.2091	0.2947	1.5069	0.3872
SV_COMDEL_7G002050	COMDEL	1992	chr7	4737186	4739179	Csa9930_7G007590	chr7	4737697	4737892	90%coverage	GO:0005576 extracellular region;	IPR001283 Cysteine-rich secretory protein, allergen V5/Tpx-1-related;IPR002413 Ves allergen;IPR014044 CAP domain;IPR018244 Allergen V5/Tpx-1-related, conserved site;IPR034111 Pathogenesis-related protein 1-like, SCP domain;IPR035940 CAP superfamily;	sp|P33154|PR1_ARATH Pathogenesis-related protein 1 OS=Arabidopsis thaliana OX=3702 GN=At2g14610 PE=1 SV=1	0.153203,0.0	0.725234,0.0	4.865168,0.0	0.336115,0.427495	12.977675,2.334512	0.0,11.879426	2.542294,1.387995	0.2056	0.7868	2.5522	-0.0954	2.0676	-3.687	0.5689
SV_COMDEL_7G002050	COMDEL	1992	chr7	4737186	4739179	Csa9930_7G007590	chr7	4738688	4739103	90%coverage	GO:0005576 extracellular region;	IPR001283 Cysteine-rich secretory protein, allergen V5/Tpx-1-related;IPR002413 Ves allergen;IPR014044 CAP domain;IPR018244 Allergen V5/Tpx-1-related, conserved site;IPR034111 Pathogenesis-related protein 1-like, SCP domain;IPR035940 CAP superfamily;	sp|P33154|PR1_ARATH Pathogenesis-related protein 1 OS=Arabidopsis thaliana OX=3702 GN=At2g14610 PE=1 SV=1	0.153203,0.0	0.725234,0.0	4.865168,0.0	0.336115,0.427495	12.977675,2.334512	0.0,11.879426	2.542294,1.387995	0.2056	0.7868	2.5522	-0.0954	2.0676	-3.687	0.5689
SV_INS_7G004860	INS	54	chr7	5229385	5229385	Csa9930_7G008370	chr7	5229035	5229987	90%coverage	-	IPR032675 Leucine-rich repeat domain superfamily;	sp|Q8W3M4|Y4744_ARATH Uncharacterized protein At4g06744 OS=Arabidopsis thaliana OX=3702 GN=At4g06744 PE=2 SV=1	0.0,0.0	15.863947,33.989338	19.306316,161.499847	55.192757,89.683243	41.64061,104.706596	6.346237,131.953094	15.274245,103.105484	0	-1.053	-3.0004	-0.6905	-1.3098	-4.1778	-2.6774
SV_DEL_7G004870	DEL	433	chr7	5248827	5249260	Csa9930_7G008420	chr7	5248938	5250371	50%coverage	GO:0008152 metabolic process;GO:0016758 transferase activity, transferring hexosyl groups;	IPR002213 UDP-glucuronosyl/UDP-glucosyltransferase;IPR035595 UDP-glycosyltransferase family, conserved site;	sp|Q9AT54|SCGT_TOBAC Scopoletin glucosyltransferase OS=Nicotiana tabacum OX=4097 GN=TOGT1 PE=1 SV=1	1.742262,16.065916	0.789703,4.736875	1.612026,13.51078	0.385986,20.854515	0.352236,11.566352	0.286178,0.727054	0.636042,23.403515	-2.6377	-1.6805	-2.4739	-3.9789	-3.2161	-0.4252	-3.8988
SV_DEL_7G009860	DEL	2088	chr7	11313487	11315575	Csa9930_7G023620	chr7	11313411	11313653	50%coverage	-	-	-	1.014377,0.205546	1.61507,0.230744	3.290818,0.0	0.505654,0.0	0.493333,0.809367	2.823174,1.606424	0.241697,0.503656	0.7406	1.0873	2.1013	0.5904	-0.2769	0.5527	-0.2762
SV_DEL_7G011380	DEL	69	chr7	12511047	12511116	Csa9930_7G024800	chr7	12510525	12511553	90%coverage	-	IPR024489 Organ specific protein;	sp|P17772|OSS2_PEA Organ-specific protein S2 OS=Pisum sativum OX=3888 PE=2 SV=1	1651.930908,94.114784	0.769241,0.518216	0.161301,0.0	0.0,0.0	0.0,0.0	0.0,0.096919	0.0,2.618356	4.1192	0.2208	0.2157	0	0	-0.1335	-1.8553
SV_INS_7G010570	INS	69	chr7	12531569	12531569	Csa9930_7G024810	chr7	12531404	12531672	90%coverage	-	IPR024489 Organ specific protein;	sp|P17772|OSS2_PEA Organ-specific protein S2 OS=Pisum sativum OX=3888 PE=2 SV=1	184.175125,58.386135	0.55518,5.467155	0.988976,15.294666	0.308653,18.682138	0.049907,5.053274	0.0,1.016842	0.376219,5.120321	1.6407	-2.056	-3.0343	-3.9107	-2.5275	-1.0121	-2.1529
SV_COMDEL_7G005350	COMDEL	138	chr7	12531603	12531742	Csa9930_7G024810	chr7	12531404	12531672	50%coverage	-	IPR024489 Organ specific protein;	sp|P17772|OSS2_PEA Organ-specific protein S2 OS=Pisum sativum OX=3888 PE=2 SV=1	184.175125,58.386135	0.55518,5.467155	0.988976,15.294666	0.308653,18.682138	0.049907,5.053274	0.0,1.016842	0.376219,5.120321	1.6407	-2.056	-3.0343	-3.9107	-2.5275	-1.0121	-2.1529
SV_INS_7G010600	INS	207	chr7	12532420	12532420	Csa9930_7G024810	chr7	12532018	12532546	90%coverage	-	IPR024489 Organ specific protein;	sp|P17772|OSS2_PEA Organ-specific protein S2 OS=Pisum sativum OX=3888 PE=2 SV=1	184.175125,58.386135	0.55518,5.467155	0.988976,15.294666	0.308653,18.682138	0.049907,5.053274	0.0,1.016842	0.376219,5.120321	1.6407	-2.056	-3.0343	-3.9107	-2.5275	-1.0121	-2.1529
SV_COMINS_7G005720	COMINS	1191	chr7	13154358	13154565	Csa9930_7G025450	chr7	13154435	13154515	90%coverage	GO:0016020 membrane;GO:0005524 ATP binding;GO:0016887 ATPase activity;	IPR003439 ABC transporter-like;IPR003593 AAA+ ATPase domain;IPR013525 ABC-2 type transporter;IPR013581 Plant PDR ABC transporter associated;IPR027417 P-loop containing nucleoside triphosphate hydrolase;	sp|Q2PCF1|PDR2_NICPL Pleiotropic drug resistance protein 2 OS=Nicotiana plumbaginifolia OX=4092 GN=PDR2 PE=2 SV=1	0.889688,30.037533	0.310824,57.221066	1.148845,8.859915	0.56713,57.178741	0.925038,16.56122	0.673356,1.067488	0.161237,5.362061	-4.0378	-5.473	-2.198	-5.2143	-3.1894	-0.3051	-2.4538
SV_DEL_7G012860	DEL	213	chr7	13199418	13199631	Csa9930_7G025520	chr7	13198062	13199960	90%coverage	GO:0005515 protein binding;	IPR000253 Forkhead-associated (FHA) domain;IPR002716 PIN domain;IPR008984 SMAD/FHA domain superfamily;IPR029060 PIN-like domain superfamily;	sp|B7SY83|PS1_ARATH FHA domain-containing protein PS1 OS=Arabidopsis thaliana OX=3702 GN=PS1 PE=2 SV=1	8.041646,0.306283	17.229099,1.215109	22.417355,0.386211	0.173497,0.02157	3.129942,1.267399	30.178064,1.36081	1.645496,0.73452	2.7911	3.0408	4.0784	0.2	0.8651	3.7232	0.609
SV_INS_7G011940	INS	96	chr7	13720083	13720083	Csa9930_7G026000	chr7	13720058	13721065	90%coverage	-	-	sp|Q38913|EXTN1_ARATH Extensin-1 OS=Arabidopsis thaliana OX=3702 GN=EXT1 PE=2 SV=2	11.148941,0.723351	0.031452,0.0	0.05764,0.0	2.164498,3.8296	0.035388,0.0	0.090472,0.0	0.0,0.111472	2.8175	0.0447	0.0808	-0.6099	0.0502	0.125	-0.1525
SV_INS_7G015640	INS	51	chr7	17719255	17719255	Csa9930_7G029780	chr7	17719059	17719543	90%coverage	-	IPR021410 The fantastic four family;	sp|Q6NMR8|FAF3_ARATH Protein FANTASTIC FOUR 3 OS=Arabidopsis thaliana OX=3702 GN=FAF3 PE=2 SV=1	0.896142,0.0	9.84039,0.351622	6.591426,0.0	0.212733,0.0	6.489615,1.847067	5.535793,0.0	4.57472,1.854078	0.9231	3.0037	2.9244	0.2783	1.3954	2.7084	0.9659
SV_DEL_7G017980	DEL	348	chr7	18250935	18251283	Csa9930_7G030500	chr7	18250996	18251216	90%coverage	GO:0005515 protein binding;	IPR000210 BTB/POZ domain;IPR011333 SKP1/BTB/POZ domain superfamily;IPR027356 NPH3 domain;	sp|Q9SA69|Y1301_ARATH BTB/POZ domain-containing protein At1g03010 OS=Arabidopsis thaliana OX=3702 GN=At1g03010 PE=2 SV=1	28.748594,1.396861	7.699687,1.669055	2.462464,0.727553	17.159128,2.988595	12.095416,4.009031	7.386161,1.718331	0.535157,0.415597	3.6336	1.7046	1.0031	2.1867	1.3865	1.6253	0.117
