# Supplementary material for: Graph-based pan-genome reveals structural and sequence variations related to agronomic traits and domestication in cucumber
Source: Nat Commun. 2022 Feb 3;13:682. doi: 10.1038/s41467-022-28362-0 (PMC8813957; doi:10.1038/s41467-022-28362-0)
Supplement: Supplementary file 12 — Supplementary Data 9 [file 41467_2022_28362_MOESM12_ESM.xlsx]

## Sheet: Supp. Data9
Supplementary Data 9. Summary of promoter-SVs displaying significantly altered expression of the closest gene in at least one tissue.
SV information based on the 9930 reference						Gene information								Expression profile in seven tissues
SV name	SV type	SV length	Reference chromosome	Reference start	Reference end	Gene	Chromosome	Promoter start	Promoter end	Coverage	Gene Ontology	InterPro	Swiss-Prot	Root	Stem	Leaf	Male flower	Female flower	Fruit	Tendril	Root-FC	Stem-FC	Leaf-FC	Male flower-FC	Female flower-FC	Fruit-FC	Tendril-FC
SV_INS_1G000130	INS	79	chr1	247415	247415	Csa9930_1G000430	chr1	246608	248608	90%coverage	-	IPR004345 TB2/DP1/HVA22-related protein;	sp|Q9FED2|HA22E_ARATH HVA22-like protein e OS=Arabidopsis thaliana OX=3702 GN=HVA22E PE=2 SV=1	76.475632,59.01239	16.653742,101.775139	25.722855,14.973336	35.009323,29.194174	34.000664,45.131721	30.362425,30.880945	26.91922,11.672176	0.3685	-2.5414	0.7424	0.2541	-0.3984	-0.0237	1.1396
SV_DEL_1G000230	DEL	57	chr1	378354	378411	Csa9930_1G000690	chr1	378031	380031	90%coverage	GO:0005509 calcium ion binding;	IPR002048 EF-hand domain;IPR011992 EF-hand domain pair;IPR018247 EF-Hand 1, calcium-binding site;	sp|Q8RYJ8|CML19_ORYSJ Putative calcium-binding protein CML19 OS=Oryza sativa subsp. japonica OX=39947 GN=CML19 PE=3 SV=1	3.764034,28.464064	2.530712,1.384937	0.834643,0.764988	0.255578,13.482543	0.236827,3.060939	0.868745,0.77666	2.506381,0.0	-2.6287	0.566	0.0558	-3.5279	-1.7152	0.0729	1.81
SV_COMINS_1G000040	COMINS	57	chr1	390097	390137	Csa9930_1G000700	chr1	389639	391639	50%coverage	-	IPR001279 Metallo-beta-lactamase;IPR011108 Zn-dependent metallo-hydrolase, RNA specificity domain;IPR017877 Myb-like domain;IPR036866 Metallo-hydrolase/oxidoreductase superfamily;	sp|Q84W56|RNJ_ARATH Ribonuclease J OS=Arabidopsis thaliana OX=3702 GN=RNJ PE=1 SV=1	4.839705,3.716333	33.667904,7.602988	58.242393,24.670902	4.550851,3.789008	13.136104,11.240856	37.568977,6.323069	4.673667,6.595134	0.3082	2.0107	1.2065	0.213	0.2077	2.3969	-0.4208
SV_DEL_1G000260	DEL	224	chr1	406349	406573	Csa9930_1G000720	chr1	405401	407401	90%coverage	GO:0005515 protein binding;	IPR002687 Nop domain;IPR012974 NOP5, N-terminal;IPR012976 NOSIC;IPR015943 WD40/YVTN repeat-like-containing domain superfamily;IPR036070 Nop domain superfamily;	sp|O94514|NOP56_SCHPO Nucleolar protein 56 OS=Schizosaccharomyces pombe (strain 972 / ATCC 24843) OX=284812 GN=nop56 PE=3 SV=1	139.577469,73.034828	182.641403,92.095505	178.439072,35.855148	37.219852,16.235855	102.609123,42.93961	207.960831,96.279938	126.028519,38.571762	0.9251	0.9801	2.2836	1.1489	1.2376	1.103	1.6826
SV_INS_1G000210	INS	69	chr1	535244	535244	Csa9930_1G000920	chr1	534483	536483	90%coverage	-	IPR022742 Serine aminopeptidase, S33;IPR029058 Alpha/Beta hydrolase fold;	sp|Q7ZVZ7|AB17C_DANRE Alpha/beta hydrolase domain-containing protein 17C OS=Danio rerio OX=7955 GN=abhd17c PE=2 SV=1	31.26078,11.577257	36.246254,65.232895	46.215809,5.977054	12.590825,9.005516	21.542154,9.066884	34.033993,13.485702	76.080444,24.669231	1.359	-0.8305	2.7586	0.4418	1.163	1.2741	1.5863
SV_INS_1G000400	INS	64.33	chr1	872540	872540	Csa9930_1G001480	chr1	872202	874202	90%coverage	GO:0005515 protein binding;	IPR001680 WD40 repeat;IPR015943 WD40/YVTN repeat-like-containing domain superfamily;IPR017986 WD40-repeat-containing domain;IPR019775 WD40 repeat, conserved site;IPR036322 WD40-repeat-containing domain superfamily;	sp|Q55C80|DPH7_DICDI Diphthine methyltransferase homolog OS=Dictyostelium discoideum OX=44689 GN=wdr85 PE=3 SV=1	8.251403,3.167365	8.582472,5.062195	11.972939,2.097169	1.733936,1.891345	4.363711,3.604684	8.826934,14.075064	3.956145,9.108681	1.1505	0.6606	2.0665	-0.0808	0.2201	-0.6174	-1.0283
SV_COMDEL_1G000150	COMDEL	213	chr1	992185	992403	Csa9930_1G001580	chr1	990602	992602	90%coverage	-	-	-	1.841171,122.379799	1.726406,63.453804	0.544577,22.965746	2.273802,88.658951	3.173923,65.953789	0.800593,16.821142	0.612205,35.51759	-5.4405	-4.5632	-3.9557	-4.7754	-4.0037	-3.307	-4.5015
SV_INS_1G000750	INS	60	chr1	1324592	1324592	Csa9930_1G002110	chr1	1324160	1326160	90%coverage	GO:0008270 zinc ion binding;	IPR001841 Zinc finger, RING-type;IPR008913 Zinc finger, CHY-type;IPR012312 Haemerythrin-like;IPR013083 Zinc finger, RING/FYVE/PHD-type;IPR017921 Zinc finger, CTCHY-type;IPR037274 Zinc finger, CHY-type superfamily;IPR037275 Zinc finger, CTCHY-type superfamily;	sp|F4HVS0|BTSL2_ARATH Zinc finger protein BRUTUS-like At1g74770 OS=Arabidopsis thaliana OX=3702 GN=At1g74770 PE=2 SV=1	6.827048,0.187735	0.503381,1.493696	0.867258,0.132307	4.822074,0.263603	3.246287,0.43359	1.568387,0.495026	0.242347,0.473303	2.7203	-0.7301	0.7217	2.204	1.5666	0.7807	-0.246
SV_DEL_1G001050	DEL	58	chr1	1376606	1376664	Csa9930_1G002180	chr1	1374852	1376852	90%coverage	GO:0016020 membrane;GO:0022857 transmembrane transporter activity;GO:0055085 transmembrane transport;	IPR000109 Proton-dependent oligopeptide transporter family;IPR036259 MFS transporter superfamily;	sp|Q944G5|PTR44_ARATH Protein NRT1/ PTR FAMILY 2.10 OS=Arabidopsis thaliana OX=3702 GN=NPF2.10 PE=1 SV=3	1.889306,0.0	0.364681,0.255995	0.437437,0.0	0.223091,4.529043	1.589519,1.649303	1.5585,0.66048	13.784786,37.05595	1.5307	0.1197	0.5235	-2.1765	-0.0329	0.6237	-1.364
SV_INS_1G000810	INS	52	chr1	1423756	1423756	Csa9930_1G002260	chr1	1423276	1425276	90%coverage	GO:0005524 ATP binding;GO:0016887 ATPase activity;GO:0016021 integral component of membrane;GO:0042626 ATPase activity, coupled to transmembrane movement of substances;GO:0055085 transmembrane transport;	IPR003439 ABC transporter-like;IPR003593 AAA+ ATPase domain;IPR017871 ABC transporter, conserved site;IPR026082 ABC transporter A;IPR027417 P-loop containing nucleoside triphosphate hydrolase;	sp|Q9STT5|AB7A_ARATH ABC transporter A family member 7 OS=Arabidopsis thaliana OX=3702 GN=ABCA7 PE=3 SV=2	14.378147,2.514648	0.873804,1.049429	1.37944,2.021883	1.779202,12.389832	1.506791,11.596377	2.392526,0.853364	1.154647,0.586507	2.1294	-0.1293	-0.3448	-2.2684	-2.3291	0.8722	0.4416
SV_INS_1G000960	INS	53	chr1	1773256	1773256	Csa9930_1G002860	chr1	1771763	1773763	90%coverage	GO:0004386 helicase activity;	IPR001650 Helicase, C-terminal;IPR002464 DNA/RNA helicase, ATP-dependent, DEAH-box type, conserved site;IPR007502 Helicase-associated domain;IPR011709 Domain of unknown function DUF1605;IPR014001 Helicase superfamily 1/2, ATP-binding domain;IPR027417 P-loop containing nucleoside triphosphate hydrolase;	sp|Q8VY00|ESP3_ARATH Pre-mRNA-splicing factor ATP-dependent RNA helicase DEAH1 OS=Arabidopsis thaliana OX=3702 GN=ESP3 PE=1 SV=1	17.345196,12.442065	13.30756,10.138498	12.450451,2.980087	10.258192,3.143748	10.933123,5.533025	19.957026,1.650249	3.677907,1.712466	0.4486	0.3612	1.7568	1.442	0.8691	2.9832	0.7863
SV_DEL_1G001360	DEL	53	chr1	2007006	2007059	Csa9930_1G003250	chr1	2005389	2007389	90%coverage	-	-	-	52.052834,13.300582	39.121803,8.074501	45.218979,10.867043	26.495378,13.442725	47.748981,17.14378	64.905327,19.351759	77.66436,20.92156	1.8914	2.1445	1.9615	0.9288	1.4259	1.6952	1.8434
SV_INS_1G001130	INS	358	chr1	2140058	2140058	Csa9930_1G003450	chr1	2139816	2141816	90%coverage	-	IPR002885 Pentatricopeptide repeat;	sp|Q9FME4|PP438_ARATH Pentatricopeptide repeat-containing protein PNM1, mitochondrial OS=Arabidopsis thaliana OX=3702 GN=PNM1 PE=1 SV=1	56.378204,11.656425	76.669075,15.53593	71.571754,22.122391	27.896435,6.784895	50.573704,21.00779	101.656708,32.754753	58.121864,15.972589	2.1806	2.2317	1.6501	1.8921	1.2286	1.6047	1.8005
SV_INS_1G001280	INS	55.2	chr1	2294795	2294795	Csa9930_1G003690	chr1	2294295	2296295	90%coverage	GO:0003677 DNA binding;	IPR001005 SANT/Myb domain;IPR006447 Myb domain, plants;IPR009057 Homeobox-like domain superfamily;IPR017877 Myb-like domain;IPR017930 Myb domain;	sp|Q8LH59|MYBS1_ORYSJ Transcription factor MYBS1 OS=Oryza sativa subsp. japonica OX=39947 GN=MYBS1 PE=1 SV=1	22.300251,1.883064	23.811169,99.777176	13.717038,5.4627	4.710776,0.113814	11.884777,5.621599	21.0144,27.129215	21.662041,22.446499	3.0147	-2.0221	1.1873	2.3582	0.9604	-0.3536	-0.0491
SV_INS_1G001450	INS	74	chr1	2526061	2526061	Csa9930_1G004070	chr1	2524713	2526713	90%coverage	-	IPR011692 Stress up-regulated Nod 19;	-	0.072179,0.0	39.361015,0.166488	33.254295,0.236498	0.37156,0.0	0.068652,13.387578	0.0,78.303757	0.0,0.0	0.1005	5.1127	4.792	0.4558	-3.751	-6.3093	0
SV_INS_1G001550	INS	205.33	chr1	2646741	2646741	Csa9930_1G004240	chr1	2646009	2648009	90%coverage	GO:0005515 protein binding;	IPR001680 WD40 repeat;IPR011047 Quinoprotein alcohol dehydrogenase-like superfamily;IPR015943 WD40/YVTN repeat-like-containing domain superfamily;IPR017986 WD40-repeat-containing domain;IPR019775 WD40 repeat, conserved site;IPR036322 WD40-repeat-containing domain superfamily;	sp|Q9LV35|AIP12_ARATH Actin-interacting protein 1-2 OS=Arabidopsis thaliana OX=3702 GN=AIP1-2 PE=2 SV=1	81.378937,21.170212	101.840591,25.414568	34.884232,26.354733	51.290958,16.902966	56.621029,37.857227	67.998451,50.901791	71.766731,72.103874	1.8937	1.961	0.3916	1.5464	0.5684	0.4108	-0.0067
SV_DEL_1G001850	DEL	57	chr1	2742281	2742338	Csa9930_1G004390	chr1	2740582	2742582	90%coverage	-	IPR028045 Protein of unknown function DUF4539;	sp|Q6GX86|CQ053_RAT Uncharacterized protein C17orf53 homolog OS=Rattus norvegicus OX=10116 PE=2 SV=1	3.535179,6.807605	3.996482,8.51712	5.560975,0.592766	1.102132,0.540611	2.613976,2.659423	8.050006,2.630199	1.67175,1.003615	-0.7837	-0.9296	2.0424	0.4484	-0.018	1.3179	0.4152
SV_INS_1G001630	INS	72	chr1	2781572	2781572	Csa9930_1G004450	chr1	2781028	2783028	90%coverage	GO:0003676 nucleic acid binding;GO:0005524 ATP binding;	IPR000629 ATP-dependent RNA helicase DEAD-box, conserved site;IPR001650 Helicase, C-terminal;IPR011545 DEAD/DEAH box helicase domain;IPR014001 Helicase superfamily 1/2, ATP-binding domain;IPR014014 RNA helicase, DEAD-box type, Q motif;IPR027417 P-loop containing nucleoside triphosphate hydrolase;	sp|Q8H0U8|RH42_ARATH DEAD-box ATP-dependent RNA helicase 42 OS=Arabidopsis thaliana OX=3702 GN=RH42 PE=1 SV=2	71.701691,92.257744	46.652493,70.802856	47.297829,14.993725	39.94632,24.744635	43.775658,28.121899	58.787334,11.017209	10.504606,9.899196	-0.3592	-0.5915	1.5945	0.6695	0.6206	2.3147	0.078
SV_DEL_1G001890	DEL	697	chr1	2841299	2841996	Csa9930_1G004520	chr1	2840662	2842662	90%coverage	GO:0003777 microtubule motor activity;GO:0005524 ATP binding;GO:0007018 microtubule-based movement;GO:0008017 microtubule binding;	IPR001752 Kinesin motor domain;IPR019821 Kinesin motor domain, conserved site;IPR027417 P-loop containing nucleoside triphosphate hydrolase;IPR027640 Kinesin-like protein;IPR036961 Kinesin motor domain superfamily;	sp|F4J1U4|KN12E_ARATH Kinesin-like protein KIN-12E OS=Arabidopsis thaliana OX=3702 GN=KIN12E PE=3 SV=1	13.342977,0.495417	22.773075,2.42712	32.58102,0.490839	0.87504,0.050293	4.458173,2.048075	42.321354,1.214161	1.914517,0.448074	3.2617	2.7943	4.4934	0.8361	0.8405	4.2902	1.0091
SV_INS_1G002200	INS	162	chr1	3313700	3313700	Csa9930_1G004980	chr1	3312628	3314628	90%coverage	GO:0006457 protein folding;GO:0051082 unfolded protein binding;	IPR002939 Chaperone DnaJ, C-terminal;IPR008971 HSP40/DnaJ peptide-binding;	sp|B1XQF6|DNAJ_SYNP2 Chaperone protein DnaJ OS=Synechococcus sp. (strain ATCC 27264 / PCC 7002 / PR-6) OX=32049 GN=dnaJ PE=3 SV=1	16.674747,7.506658	17.191601,13.255044	21.76919,9.735106	11.09857,6.16752	20.28801,10.493165	28.118023,6.514866	11.235629,3.638095	1.055	0.3518	1.0847	0.7553	0.8893	1.9541	1.3995
SV_INS_1G002450	INS	1074	chr1	3829916	3829916	Csa9930_1G005920	chr1	3829911	3831911	90%coverage	-	IPR011011 Zinc finger, FYVE/PHD-type;IPR013083 Zinc finger, RING/FYVE/PHD-type;	-	1.128158,0.094682	3.843367,0.0	0.468217,0.0	0.397631,0.051644	1.703721,0.06938	10.883479,0.342233	0.288096,0.0	0.9591	2.276	0.5541	0.4103	1.3382	3.1463	0.3652
SV_DEL_1G002600	DEL	51	chr1	3866384	3866435	Csa9930_1G005980	chr1	3865824	3867824	90%coverage	GO:0006629 lipid metabolic process;GO:0008081 phosphoric diester hydrolase activity;	IPR017946 PLC-like phosphodiesterase, TIM beta/alpha-barrel domain superfamily;IPR030395 Glycerophosphodiester phosphodiesterase domain;	sp|Q9C907|GDPD5_ARATH Glycerophosphodiester phosphodiesterase GDPD5 OS=Arabidopsis thaliana OX=3702 GN=GDPD5 PE=2 SV=1	82.820404,50.757805	49.539333,48.23534	31.563248,72.01384	42.227978,47.967648	48.473244,33.099476	54.51981,10.424706	20.965515,13.567308	0.6955	0.0377	-1.1649	-0.1799	0.5369	2.2808	0.5925
SV_DEL_1G002720	DEL	86	chr1	4047463	4047549	Csa9930_1G006310	chr1	4046710	4048710	90%coverage	GO:0016021 integral component of membrane;	IPR018499 Tetraspanin/Peripherin;	sp|Q8S8Q6|TET8_ARATH Tetraspanin-8 OS=Arabidopsis thaliana OX=3702 GN=TET8 PE=2 SV=1	1.779063,0.222588	2.781699,3.424079	3.250933,0.915437	4.536872,5.256705	1.752054,0.512548	3.515676,0.318248	1.378586,0.437897	1.1847	-0.2263	1.1501	-0.1763	0.8635	1.7763	0.7261
SV_INS_1G002540	INS	75	chr1	4087453	4087453	Csa9930_1G006380	chr1	4087424	4089424	90%coverage	GO:0003676 nucleic acid binding;GO:0005524 ATP binding;	IPR000629 ATP-dependent RNA helicase DEAD-box, conserved site;IPR001650 Helicase, C-terminal;IPR011545 DEAD/DEAH box helicase domain;IPR014001 Helicase superfamily 1/2, ATP-binding domain;IPR014014 RNA helicase, DEAD-box type, Q motif;IPR025313 Domain of unknown function DUF4217;IPR027417 P-loop containing nucleoside triphosphate hydrolase;	sp|Q84T03|RH27_ORYSJ DEAD-box ATP-dependent RNA helicase 27 OS=Oryza sativa subsp. japonica OX=39947 GN=Os03g0802700 PE=3 SV=1	44.952354,19.427912	76.112038,27.250267	60.415085,12.439824	8.97086,1.55376	30.721458,15.883182	79.471359,26.882318	34.123379,9.271121	1.1696	1.4487	2.1921	1.9651	0.9099	1.5291	1.7738
SV_INS_1G002550	INS	51	chr1	4107990	4107990	Csa9930_1G006430	chr1	4106753	4108753	90%coverage	GO:0006950 response to stress;	IPR006016 UspA;IPR014729 Rossmann-like alpha/beta/alpha sandwich fold;	-	2.888217,16.224037	1.537735,16.156605	2.287417,1.242779	16.058722,1.597391	8.218884,7.136644	1.053216,2.024272	1.943866,2.591909	-2.1472	-2.7572	0.5517	2.7154	0.1802	-0.5587	-0.287
SV_INS_1G002560	INS	52	chr1	4117900	4117900	Csa9930_1G006450	chr1	4116329	4118329	90%coverage	GO:0005488 binding;GO:0008237 metallopeptidase activity;GO:0008270 zinc ion binding;	IPR011989 Armadillo-like helical;IPR014782 Peptidase M1, membrane alanine aminopeptidase, N-terminal;IPR016024 Armadillo-type fold;	sp|Q8LPF0|TAF2_ARATH Transcription initiation factor TFIID subunit 2 OS=Arabidopsis thaliana OX=3702 GN=TAF2 PE=2 SV=1	35.879692,43.294823	16.418617,53.712139	16.68829,6.495283	15.577745,9.37083	17.56377,13.543741	23.248152,6.832116	5.011206,5.486542	-0.2643	-1.6512	1.2387	0.6767	0.3521	1.6304	-0.1098
SV_INS_1G002650	INS	96.67	chr1	4193280	4193280	Csa9930_1G006500	chr1	4192724	4194724	90%coverage	GO:0004045 aminoacyl-tRNA hydrolase activity;	IPR001328 Peptidyl-tRNA hydrolase;IPR018171 Peptidyl-tRNA hydrolase, conserved site;IPR036416 Peptidyl-tRNA hydrolase superfamily;	sp|Q8GW64|PTHC_ARATH Peptidyl-tRNA hydrolase, chloroplastic OS=Arabidopsis thaliana OX=3702 GN=At1g18440 PE=2 SV=2	6.657942,4.453655	12.392001,2.275442	31.147152,5.088632	5.483571,2.061065	12.951787,3.420387	11.487662,3.072651	5.51282,5.554697	0.4897	2.0316	2.4005	1.0828	1.6582	1.6165	-0.0092
SV_INS_1G002670	INS	85	chr1	4193421	4193421	Csa9930_1G006500	chr1	4192724	4194724	90%coverage	GO:0004045 aminoacyl-tRNA hydrolase activity;	IPR001328 Peptidyl-tRNA hydrolase;IPR018171 Peptidyl-tRNA hydrolase, conserved site;IPR036416 Peptidyl-tRNA hydrolase superfamily;	sp|Q8GW64|PTHC_ARATH Peptidyl-tRNA hydrolase, chloroplastic OS=Arabidopsis thaliana OX=3702 GN=At1g18440 PE=2 SV=2	6.657942,4.453655	12.392001,2.275442	31.147152,5.088632	5.483571,2.061065	12.951787,3.420387	11.487662,3.072651	5.51282,5.554697	0.4897	2.0316	2.4005	1.0828	1.6582	1.6165	-0.0092
SV_INS_1G002710	INS	4572	chr1	4322060	4322060	Csa9930_1G006710	chr1	4320128	4322128	90%coverage	GO:0008375 acetylglucosaminyltransferase activity;GO:0016020 membrane;	IPR003406 Glycosyl transferase, family 14;	-	3.045086,0.017997	0.0,0.0	0.07665,0.0	0.0,0.0	0.0,0.0	0.0,0.0	0.0,0.0	1.9904	0	0.1065	0	0	0	0
SV_DEL_1G002800	DEL	61	chr1	4452299	4452360	Csa9930_1G006990	chr1	4450917	4452917	90%coverage	-	IPR001623 DnaJ domain;IPR018253 DnaJ domain, conserved site;IPR036869 DnaJ domain superfamily;	sp|Q9SMS0|NDHT_ARATH NAD(P)H-quinone oxidoreductase subunit T, chloroplastic OS=Arabidopsis thaliana OX=3702 GN=ndhT PE=1 SV=1	0.0,2.456685	10.165974,76.064674	46.494541,66.484009	2.461542,19.576715	9.718789,4.724814	9.536917,5.718602	16.990486,13.57889	-1.7894	-2.787	-0.5068	-2.5715	0.9048	0.6492	0.3034
SV_DEL_1G002880	DEL	56	chr1	4699502	4699558	Csa9930_1G007380	chr1	4698781	4700781	90%coverage	-	-	-	7.666287,10.448864	15.048112,13.812211	17.29537,11.837021	10.03758,1.166312	15.365627,9.608816	17.539778,14.931217	23.311279,6.504068	-0.4017	0.1156	0.5112	2.3491	0.6254	0.2188	1.6959
SV_INS_1G002920	INS	59	chr1	4714134	4714134	Csa9930_1G007400	chr1	4712310	4714310	90%coverage	GO:0005515 protein binding;GO:0006396 RNA processing;	IPR003107 HAT (Half-A-TPR) repeat;IPR011990 Tetratricopeptide-like helical domain superfamily;IPR013633 siRNA-mediated silencing protein NRDE-2;	sp|Q80XC6|NRDE2_MOUSE Protein NRDE2 homolog OS=Mus musculus OX=10090 GN=Nrde2 PE=1 SV=3	12.378712,26.725203	8.050225,39.40213	8.481806,22.826931	7.963667,11.211758	8.669125,32.64365	11.92158,92.69239	3.603927,51.075382	-1.0513	-2.1584	-1.3294	-0.4461	-1.7989	-2.8581	-3.4997
SV_DEL_1G003130	DEL	84	chr1	5092591	5092675	Csa9930_1G008010	chr1	5091261	5093261	90%coverage	GO:0005524 ATP binding;	IPR003593 AAA+ ATPase domain;IPR003959 ATPase, AAA-type, core;IPR003960 ATPase, AAA-type, conserved site;IPR025753 AAA-type ATPase, N-terminal domain;IPR027417 P-loop containing nucleoside triphosphate hydrolase;	sp|Q9FLD5|ASD_ARATH AAA-ATPase ASD, mitochondrial OS=Arabidopsis thaliana OX=3702 GN=AATP1 PE=1 SV=1	37.212017,0.188711	34.470665,2.773129	12.576679,1.662895	67.195023,8.15219	68.934784,12.580489	66.875778,264.714752	16.774221,6.028756	5.0066	3.2328	2.3501	2.8975	2.3645	-1.9689	1.3384
SV_INS_1G003020	INS	209	chr1	5109471	5109471	Csa9930_1G008040	chr1	5108749	5110749	90%coverage	-	IPR007656 GTD-binding domain;	sp|Q9LMC8|MYOB5_ARATH Probable myosin-binding protein 5 OS=Arabidopsis thaliana OX=3702 GN=MYOB5 PE=2 SV=1	0.843265,0.254542	0.642392,0.457666	1.27363,0.186396	34.687656,21.907423	1.863784,0.951963	2.161506,0.048382	0.919986,0.115486	0.5551	0.1721	0.9384	0.6396	0.553	1.5924	0.7834
SV_DEL_1G003400	DEL	3041	chr1	5622578	5625619	Csa9930_1G008940	chr1	5622422	5624422	90%coverage	GO:0005506 iron ion binding;GO:0016705 oxidoreductase activity, acting on paired donors, with incorporation or reduction of molecular oxygen;GO:0020037 heme binding;GO:0055114 oxidation-reduction process;	IPR001128 Cytochrome P450;IPR002401 Cytochrome P450, E-class, group I;IPR017972 Cytochrome P450, conserved site;IPR036396 Cytochrome P450 superfamily;	sp|P24465|C71A1_PERAE Cytochrome P450 71A1 OS=Persea americana OX=3435 GN=CYP71A1 PE=1 SV=2	0.0,77.044472	0.0,0.373498	0.108262,0.0	0.098672,0.0	2.580894,0.238989	0.203657,0.0	0.0,0.184742	-6.2862	-0.4579	0.1483	0.1358	1.5312	0.2674	-0.2446
SV_DEL_1G003420	DEL	61	chr1	5638032	5638093	Csa9930_1G008990	chr1	5637661	5639661	90%coverage	GO:0005506 iron ion binding;GO:0016705 oxidoreductase activity, acting on paired donors, with incorporation or reduction of molecular oxygen;GO:0020037 heme binding;GO:0055114 oxidation-reduction process;	IPR001128 Cytochrome P450;IPR002401 Cytochrome P450, E-class, group I;IPR017972 Cytochrome P450, conserved site;IPR036396 Cytochrome P450 superfamily;	sp|P24465|C71A1_PERAE Cytochrome P450 71A1 OS=Persea americana OX=3435 GN=CYP71A1 PE=1 SV=2	0.38869,77.044472	9.683525,0.373498	8.175107,0.0	2.173288,0.0	14.310886,0.238989	32.308739,0.0	0.343047,0.184742	-5.8125	2.9595	3.1977	1.666	3.6273	5.0578	0.1809
SV_INS_1G003230	INS	53	chr1	5716170	5716170	Csa9930_1G009090	chr1	5715131	5717131	90%coverage	-	IPR002885 Pentatricopeptide repeat;	sp|Q9FGR7|PP426_ARATH Pentatricopeptide repeat-containing protein At5g50280, chloroplastic OS=Arabidopsis thaliana OX=3702 GN=EMB1006 PE=2 SV=1	8.851061,6.621892	6.532578,5.82268	10.402328,9.013987	3.034379,2.015585	6.428408,4.866513	9.828259,2.624075	2.839395,2.542772	0.3701	0.1428	0.1873	0.4199	0.3405	1.5791	0.116
SV_INS_1G003290	INS	69	chr1	5824765	5824765	Csa9930_1G009290	chr1	5824535	5826535	90%coverage	GO:0016747 transferase activity, transferring acyl groups other than amino-acyl groups;	IPR003480 Transferase;	sp|Q70PR7|VINSY_RAUSE Vinorine synthase OS=Rauvolfia serpentina OX=4060 GN=ACT PE=1 SV=2	0.283365,0.0	1.192036,1.82114	0.728199,0.335523	0.402549,1.021866	0.551716,1.622818	0.0,0.611984	0.0,3.217536	0.3599	-0.364	0.3719	-0.5276	-0.7573	-0.6888	-2.0764
SV_DEL_1G003660	DEL	111.25	chr1	5930543	5930654	Csa9930_1G009460	chr1	5930061	5932061	90%coverage	GO:0004055 argininosuccinate synthase activity;GO:0005524 ATP binding;GO:0006526 arginine biosynthetic process;	IPR001518 Argininosuccinate synthase;IPR014729 Rossmann-like alpha/beta/alpha sandwich fold;IPR018223 Argininosuccinate synthase, conserved site;IPR023434 Argininosuccinate synthase, type 1 subfamily;IPR024074 Argininosuccinate synthetase, catalytic/multimerisation domain body;	sp|Q9SZX3|ASSY_ARATH Argininosuccinate synthase, chloroplastic OS=Arabidopsis thaliana OX=3702 GN=At4g24830 PE=1 SV=3	45.21508,34.677662	87.504227,22.108173	87.248154,38.85355	31.549908,19.653816	46.020885,40.785488	68.436806,34.19907	82.420807,37.884739	0.3733	1.9373	1.1469	0.6562	0.1703	0.9802	1.1012
SV_INS_1G003700	INS	101.5	chr1	6414784	6414784	Csa9930_1G010180	chr1	6414026	6416026	90%coverage	GO:0005515 protein binding;	IPR002110 Ankyrin repeat;IPR020683 Ankyrin repeat-containing domain;IPR026961 PGG domain;IPR036770 Ankyrin repeat-containing domain superfamily;	sp|Q9C7A2|ITN1_ARATH Ankyrin repeat-containing protein ITN1 OS=Arabidopsis thaliana OX=3702 GN=ITN1 PE=1 SV=1	12.82689,0.493326	4.747926,5.867124	7.748484,0.457134	1.237735,0.0	3.413036,1.087145	5.437683,2.155963	4.886214,1.003623	3.2109	-0.2567	2.5859	1.162	1.0802	1.0285	1.5547
SV_INS_1G003820	INS	9881.5	chr1	6473150	6473150	Csa9930_1G010290	chr1	6472039	6474039	90%coverage	GO:0005515 protein binding;	IPR002110 Ankyrin repeat;IPR020683 Ankyrin repeat-containing domain;IPR026961 PGG domain;IPR036770 Ankyrin repeat-containing domain superfamily;	sp|Q6AWW5|Y5262_ARATH Ankyrin repeat-containing protein At5g02620 OS=Arabidopsis thaliana OX=3702 GN=At5g02620 PE=1 SV=1	35.925346,1.838786	3.003556,0.0	9.868651,3.119793	3.020262,0.0	5.114627,0.317538	2.909922,2.4584	6.494316,0.0	3.7013	2.0013	1.3995	2.0073	2.2144	0.177	2.9058
SV_DEL_1G004170	DEL	132	chr1	6663367	6663499	Csa9930_1G010710	chr1	6661549	6663549	90%coverage	-	IPR007608 Senescence regulator S40;	-	1.842435,0.0	1.369744,0.202499	13.284893,3.712639	0.0,0.0	1.669115,0.005241	7.543821,5.319161	4.266869,0.165242	1.5071	0.9787	1.5999	0	1.4088	0.4351	2.1763
SV_INS_1G004460	INS	238.25	chr1	7490374	7490374	Csa9930_1G012140	chr1	7488448	7490448	90%coverage	GO:0008152 metabolic process;GO:0016491 oxidoreductase activity;GO:0004097 catechol oxidase activity;GO:0055114 oxidation-reduction process;GO:0046148 pigment biosynthetic process;	IPR002227 Tyrosinase copper-binding domain;IPR008922 Uncharacterised domain, di-copper centre;IPR016213 Polyphenol oxidase;IPR022739 Polyphenol oxidase, central domain;IPR022740 Polyphenol oxidase, C-terminal;	sp|P43309|PPO_MALDO Polyphenol oxidase, chloroplastic OS=Malus domestica OX=3750 PE=2 SV=1	0.0,0.0	1.186619,0.0	0.200818,0.0	0.1843,0.0	0.619832,0.614345	9.794467,0.0	4.900804,0.0	0	1.1287	0.264	0.244	0.0049	3.4322	2.5609
SV_DEL_1G004980	DEL	78	chr1	7562576	7562654	Csa9930_1G012230	chr1	7562203	7564203	90%coverage	-	-	sp|Q84WQ5|CBSX5_ARATH CBS domain-containing protein CBSX5 OS=Arabidopsis thaliana OX=3702 GN=CBSX5 PE=2 SV=2	7.078382,8.354938	6.801111,7.953235	1.741574,20.118608	61.651131,89.974953	29.052011,38.681225	2.041292,8.881068	11.455025,25.681854	-0.2117	-0.1987	-2.9454	-0.5381	-0.401	-1.7	-1.0991
SV_DEL_1G004990	DEL	60	chr1	7562787	7562847	Csa9930_1G012230	chr1	7562203	7564203	90%coverage	-	-	sp|Q84WQ5|CBSX5_ARATH CBS domain-containing protein CBSX5 OS=Arabidopsis thaliana OX=3702 GN=CBSX5 PE=2 SV=2	7.078382,8.354938	6.801111,7.953235	1.741574,20.118608	61.651131,89.974953	29.052011,38.681225	2.041292,8.881068	11.455025,25.681854	-0.2117	-0.1987	-2.9454	-0.5381	-0.401	-1.7	-1.0991
SV_DEL_1G005080	DEL	77	chr1	7672134	7672211	Csa9930_1G012410	chr1	7671332	7673332	90%coverage	GO:0046983 protein dimerization activity;GO:0003677 DNA binding;GO:0006357 regulation of transcription from RNA polymerase II promoter;	IPR011598 Myc-type, basic helix-loop-helix (bHLH) domain;IPR015660 Achaete-scute transcription factor-related;IPR036638 Helix-loop-helix DNA-binding domain superfamily;	sp|F4JIJ7|BH162_ARATH Transcription factor bHLH162 OS=Arabidopsis thaliana OX=3702 GN=BHLH162 PE=1 SV=1	11.692365,3.182514	21.145016,23.316765	34.23708,93.202972	8.00908,30.32556	20.369577,16.941368	13.271512,10.167801	106.9683,25.713783	1.6015	-0.135	-1.4187	-1.7979	0.2523	0.3538	2.015
SV_INS_1G004560	INS	68	chr1	7710504	7710504	Csa9930_1G012480	chr1	7708865	7710865	90%coverage	-	-	sp|Q8IIG7|YPF05_PLAF7 Uncharacterized protein PF11_0207 OS=Plasmodium falciparum (isolate 3D7) OX=36329 GN=PF11_0207 PE=1 SV=2	9.305088,5.264277	1.336022,16.894367	0.31296,0.0	5.79563,0.424047	1.954822,3.253846	2.522923,0.926924	0.334931,0.264458	0.7181	-2.9374	0.3928	2.2546	-0.5257	0.8705	0.0782
SV_DEL_1G005140	DEL	84	chr1	7781401	7781485	Csa9930_1G012580	chr1	7780648	7782648	90%coverage	GO:0003700 transcription factor activity, sequence-specific DNA binding;GO:0006355 regulation of transcription, DNA-templated;GO:0003677 DNA binding;	IPR001471 AP2/ERF domain;IPR016177 DNA-binding domain superfamily;IPR036955 AP2/ERF domain superfamily;	sp|O80340|ERF78_ARATH Ethylene-responsive transcription factor 4 OS=Arabidopsis thaliana OX=3702 GN=ERF4 PE=1 SV=1	4.585812,17.257896	21.298227,10.603735	2.928802,0.803528	1.996286,6.356863	1.587635,2.692194	2.094433,4.997918	21.667744,5.625461	-1.7087	0.9423	1.1233	-1.2959	-0.5128	-0.9548	1.7745
SV_DEL_1G005170	DEL	5169	chr1	7783832	7789001	Csa9930_1G012590	chr1	7787982	7789982	50%coverage	-	-	-	0.0,0.0	0.0,0.0	0.0,0.129529	0.0,0.369716	0.0,0.033526	0.0,3.680046	0.0,0.0	0	0	-0.1757	-0.4539	-0.0476	-2.2265	0
SV_INS_1G004690	INS	100	chr1	7885209	7885209	Csa9930_1G012690	chr1	7885155	7887155	90%coverage	GO:0016788 hydrolase activity, acting on ester bonds;	IPR001087 GDSL lipase/esterase;IPR035669 GDSL lipase/esterase-like, plant;IPR036514 SGNH hydrolase superfamily;	sp|Q9FJ40|GDL86_ARATH GDSL esterase/lipase At5g45960 OS=Arabidopsis thaliana OX=3702 GN=At5g45960 PE=2 SV=1	1.260595,0.691661	6.878408,1.159323	14.205847,13.135999	18.614182,142.904114	11.870519,214.823654	8.548412,5.016243	4.90857,9.896084	0.4183	1.8673	0.1053	-2.8751	-4.0677	0.6664	-0.8829
SV_INS_1G004750	INS	1870	chr1	8010138	8010138	Csa9930_1G012830	chr1	8009559	8011559	90%coverage	GO:0016491 oxidoreductase activity;GO:0055114 oxidation-reduction process;	IPR011032 GroES-like superfamily;IPR013149 Alcohol dehydrogenase, C-terminal;IPR013154 Alcohol dehydrogenase, N-terminal;IPR020843 Polyketide synthase, enoylreductase domain;IPR036291 NAD(P)-binding domain superfamily;	sp|Q8LCU7|MECR_ARATH Enoyl-[acyl-carrier-protein] reductase, mitochondrial OS=Arabidopsis thaliana OX=3702 GN=At3g45770 PE=1 SV=1	16.874638,11.366589	19.614216,10.609934	15.745894,9.242265	26.919079,6.321935	30.692335,11.546462	21.776234,10.93702	18.543896,9.438385	0.5315	0.8283	0.7093	1.931	1.3369	0.9321	0.9048
SV_COMINS_1G002320	COMINS	64	chr1	8010615	8010656	Csa9930_1G012830	chr1	8009559	8011559	50%coverage	GO:0016491 oxidoreductase activity;GO:0055114 oxidation-reduction process;	IPR011032 GroES-like superfamily;IPR013149 Alcohol dehydrogenase, C-terminal;IPR013154 Alcohol dehydrogenase, N-terminal;IPR020843 Polyketide synthase, enoylreductase domain;IPR036291 NAD(P)-binding domain superfamily;	sp|Q8LCU7|MECR_ARATH Enoyl-[acyl-carrier-protein] reductase, mitochondrial OS=Arabidopsis thaliana OX=3702 GN=At3g45770 PE=1 SV=1	16.874638,11.366589	19.614216,10.609934	15.745894,9.242265	26.919079,6.321935	30.692335,11.546462	21.776234,10.93702	18.543896,9.438385	0.5315	0.8283	0.7093	1.931	1.3369	0.9321	0.9048
SV_INS_1G004830	INS	90.67	chr1	8122024	8122024	Csa9930_1G012920	chr1	8120504	8122504	90%coverage	GO:0008270 zinc ion binding;	IPR011016 Zinc finger, RING-CH-type;IPR013083 Zinc finger, RING/FYVE/PHD-type;IPR033275 E3 ubiquitin-protein ligase MARCH-like;	sp|Q9H992|MARH7_HUMAN E3 ubiquitin-protein ligase MARCH7 OS=Homo sapiens OX=9606 GN=MARCH7 PE=1 SV=1	18.956594,117.751511	13.35859,208.152832	15.205622,14.890165	18.894108,9.987839	14.179579,23.822405	16.783772,9.91077	5.919828,13.466592	-2.573	-3.8646	0.0284	0.8564	-0.7095	0.7048	-1.0639
SV_INS_1G005060	INS	60.8	chr1	8397929	8397929	Csa9930_1G013170	chr1	8397541	8399541	90%coverage	-	IPR004883 Lateral organ boundaries, LOB;	sp|Q9SK08|LBD11_ARATH LOB domain-containing protein 11 OS=Arabidopsis thaliana OX=3702 GN=LBD11 PE=2 SV=2	4.885913,19.931551	1.01511,15.315672	0.816745,6.217183	4.97247,15.604054	6.135998,17.144732	2.382291,2.272546	0.245723,14.408876	-1.8303	-3.0173	-1.9901	-1.4751	-1.3464	0.0476	-3.6287
SV_COMDEL_1G001730	COMDEL	53	chr1	8399132	8399203	Csa9930_1G013170	chr1	8397541	8399541	90%coverage	-	IPR004883 Lateral organ boundaries, LOB;	sp|Q9SK08|LBD11_ARATH LOB domain-containing protein 11 OS=Arabidopsis thaliana OX=3702 GN=LBD11 PE=2 SV=2	4.885913,19.931551	1.01511,15.315672	0.816745,6.217183	4.97247,15.604054	6.135998,17.144732	2.382291,2.272546	0.245723,14.408876	-1.8303	-3.0173	-1.9901	-1.4751	-1.3464	0.0476	-3.6287
SV_INS_1G005070	INS	130	chr1	8399215	8399215	Csa9930_1G013170	chr1	8397541	8399541	90%coverage	-	IPR004883 Lateral organ boundaries, LOB;	sp|Q9SK08|LBD11_ARATH LOB domain-containing protein 11 OS=Arabidopsis thaliana OX=3702 GN=LBD11 PE=2 SV=2	4.885913,19.931551	1.01511,15.315672	0.816745,6.217183	4.97247,15.604054	6.135998,17.144732	2.382291,2.272546	0.245723,14.408876	-1.8303	-3.0173	-1.9901	-1.4751	-1.3464	0.0476	-3.6287
SV_DEL_1G005790	DEL	83	chr1	8401085	8401168	Csa9930_1G013180	chr1	8400431	8402431	90%coverage	GO:0003676 nucleic acid binding;GO:0004842 ubiquitin-protein transferase activity;GO:0016567 protein ubiquitination;GO:0046872 metal ion binding;	IPR001841 Zinc finger, RING-type;IPR002867 IBR domain;IPR013083 Zinc finger, RING/FYVE/PHD-type;IPR017907 Zinc finger, RING-type, conserved site;IPR018957 Zinc finger, C3HC4 RING-type;IPR031127 E3 ubiquitin ligase RBR family;IPR036397 Ribonuclease H superfamily;	sp|A5PK27|R144B_BOVIN E3 ubiquitin-protein ligase RNF144B OS=Bos taurus OX=9913 GN=RNF144B PE=2 SV=1	13.244435,1.238801	7.274962,1.510834	4.396006,0.908711	2.581056,0.40082	4.479102,2.22428	11.639993,7.251174	3.583593,2.641151	2.6696	1.7206	1.4993	1.3541	0.765	0.6153	0.3321
SV_INS_1G006370	INS	614	chr1	9586381	9586381	Csa9930_1G014300	chr1	9585454	9587454	90%coverage	GO:0003676 nucleic acid binding;	IPR013087 Zinc finger C2H2-type;IPR036236 Zinc finger C2H2 superfamily;	sp|Q0WT24|STOP2_ARATH Protein SENSITIVE TO PROTON RHIZOTOXICITY 2 OS=Arabidopsis thaliana OX=3702 GN=STOP2 PE=2 SV=1	1.662516,2.703053	0.061619,0.047932	0.0,0.077382	0.057898,2.067642	0.169632,0.222803	0.0,0.160912	0.0,0.086972	-0.4759	0.0187	-0.1075	-1.5359	-0.0641	-0.2153	-0.1203
SV_DEL_1G007360	DEL	58	chr1	9592368	9592426	Csa9930_1G014310	chr1	9590528	9592528	90%coverage	GO:0000786 nucleosome;GO:0003677 DNA binding;GO:0046982 protein heterodimerization activity;	IPR000558 Histone H2B;IPR007125 Histone H2A/H2B/H3;IPR009072 Histone-fold;	sp|Q9LZT0|H2B7_ARATH Histone H2B.7 OS=Arabidopsis thaliana OX=3702 GN=At3g46030 PE=1 SV=3	141.241653,41.892937	175.97374,45.485519	505.312805,53.626148	168.491592,53.0756	227.930008,88.414017	413.760345,367.462769	230.567825,166.240387	1.7295	1.9287	3.2124	1.6482	1.3563	0.1708	0.4695
SV_INS_1G006380	INS	59	chr1	9600165	9600165	Csa9930_1G014340	chr1	9598635	9600635	90%coverage	GO:0016491 oxidoreductase activity;GO:0051537 2 iron, 2 sulfur cluster binding;GO:0055114 oxidation-reduction process;GO:0010277 chlorophyllide a oxygenase [overall] activity;	IPR013626 Pheophorbide a oxygenase;IPR017941 Rieske [2Fe-2S] iron-sulphur domain;IPR036922 Rieske [2Fe-2S] iron-sulphur domain superfamily;	sp|Q9FYC2|PAO_ARATH Pheophorbide a oxygenase, chloroplastic OS=Arabidopsis thaliana OX=3702 GN=PAO PE=1 SV=1	11.497203,41.892937	20.738621,45.485519	24.843796,53.626148	20.593996,53.0756	17.261606,88.414017	24.278664,367.462769	16.306278,166.240387	-1.7791	-1.0965	-1.0798	-1.3243	-2.2917	-3.8655	-3.2726
SV_DEL_1G007800	DEL	734	chr1	10034345	10035079	Csa9930_1G014750	chr1	10033506	10035506	90%coverage	GO:0004664 prephenate dehydratase activity;GO:0009094 L-phenylalanine biosynthetic process;GO:0004106 chorismate mutase activity;GO:0005737 cytoplasm;	IPR001086 Prephenate dehydratase;IPR002912 ACT domain;IPR008242 Bifunctional P-protein, chorismate mutase/prephenate dehydratase;IPR018528 Prephenate dehydratase, conserved site;	sp|Q9ZUY3|AROD3_ARATH Arogenate dehydratase 3, chloroplastic OS=Arabidopsis thaliana OX=3702 GN=ADT3 PE=1 SV=1	25.708551,23.927454	11.100815,48.50169	5.969507,18.609089	4.612039,12.626225	14.265638,29.860281	3.945564,13.835719	2.084191,36.154228	0.0996	-2.0324	-1.4924	-1.2798	-1.0155	-1.5849	-3.5906
SV_DEL_1G007930	DEL	87.5	chr1	10166358	10166450	Csa9930_1G014870	chr1	10164825	10166825	90%coverage	GO:0004252 serine-type endopeptidase activity;GO:0006508 proteolysis;	IPR000209 Peptidase S8/S53 domain;IPR010259 Peptidase S8 propeptide/proteinase inhibitor I9;IPR015500 Peptidase S8, subtilisin-related;IPR023828 Peptidase S8, subtilisin, Ser-active site;IPR034197 Cucumisin-like catalytic domain;IPR036852 Peptidase S8/S53 domain superfamily;IPR037045 Peptidase S8 propeptide/proteinase inhibitor I9 superfamily;	sp|Q9STQ2|SBT3I_ARATH Subtilisin-like protease SBT3.18 OS=Arabidopsis thaliana OX=3702 GN=SBT3.18 PE=3 SV=2	2.87137,0.0	0.058466,0.049855	0.347338,0.0	1.166782,0.047407	0.83196,0.542371	1.906294,1.436615	0.27182,0.090966	1.9528	0.0118	0.4301	1.0487	0.2482	0.2543	0.2213
SV_DEL_1G007960	DEL	176	chr1	10188446	10188622	Csa9930_1G014880	chr1	10188023	10190023	90%coverage	GO:0005515 protein binding;GO:0000413 protein peptidyl-prolyl isomerization;GO:0003755 peptidyl-prolyl cis-trans isomerase activity;GO:0006457 protein folding;	IPR001680 WD40 repeat;IPR002130 Cyclophilin-type peptidyl-prolyl cis-trans isomerase domain;IPR015943 WD40/YVTN repeat-like-containing domain superfamily;IPR017986 WD40-repeat-containing domain;IPR020892 Cyclophilin-type peptidyl-prolyl cis-trans isomerase, conserved site;IPR024936 Cyclophilin-type peptidyl-prolyl cis-trans isomerase;IPR029000 Cyclophilin-like domain superfamily;IPR036322 WD40-re…	sp|Q8W4D0|CPY71_ARATH Peptidyl-prolyl cis-trans isomerase CYP71 OS=Arabidopsis thaliana OX=3702 GN=CYP71 PE=1 SV=1	25.728903,16.154083	22.187763,15.679662	21.975334,5.723777	11.767299,4.066955	16.337399,8.248355	31.921303,10.919771	12.524638,8.325676	0.6398	0.4753	1.7727	1.3333	0.9066	1.4657	0.5363
SV_COMDEL_1G002720	COMDEL	2679	chr1	10357065	10359751	Csa9930_1G014990	chr1	10357450	10359450	90%coverage	-	IPR000073 Alpha/beta hydrolase fold-1;IPR029058 Alpha/Beta hydrolase fold;	-	0.771893,0.087071	7.419496,0.097669	1.482037,41.753017	1.361122,15.499167	3.203579,12.921227	7.603929,2.307883	1.162046,0.179205	0.7048	2.9393	-4.1064	-2.8048	-1.7276	1.3791	0.8746
SV_INS_1G007340	INS	161.25	chr1	10495352	10495352	Csa9930_1G015100	chr1	10495253	10497253	90%coverage	GO:0004553 hydrolase activity, hydrolyzing O-glycosyl compounds;GO:0005975 carbohydrate metabolic process;	IPR000490 Glycoside hydrolase family 17;IPR017853 Glycoside hydrolase superfamily;	sp|Q9ZQG9|E1314_ARATH Glucan endo-1,3-beta-glucosidase 14 OS=Arabidopsis thaliana OX=3702 GN=At2g27500 PE=2 SV=2	23.506283,10.051531	12.533989,15.793367	6.012032,21.033682	21.52808,19.315815	18.150858,35.318264	8.8847,6.330331	6.366779,15.693562	1.1489	-0.3113	-1.6518	0.1491	-0.9233	0.4313	-1.1802
SV_INS_1G007440	INS	1766	chr1	10597744	10597744	Csa9930_1G015170	chr1	10596371	10598371	90%coverage	-	-	-	0.0,0.0	1.910844,0.90585	7.680441,1.435327	485.415497,129.998535	49.219334,72.52829	7.074288,59.07465	3.104317,1.524298	0	0.611	1.8337	1.8926	-0.5501	-2.8953	0.7013
SV_INS_1G008030	INS	415.25	chr1	11098105	11098105	Csa9930_1G015770	chr1	11096569	11098569	90%coverage	-	IPR000008 C2 domain;IPR035892 C2 domain superfamily;	sp|Q9FIK8|CAR11_ARATH Protein C2-DOMAIN ABA-RELATED 11 OS=Arabidopsis thaliana OX=3702 GN=CAR11 PE=1 SV=1	1.704281,1.711786	1.71962,1.671773	2.063555,1.255524	4.658132,0.809552	4.378497,2.243541	2.630273,0.94651	1.774811,5.113322	-0.004	0.0256	0.4417	1.6447	0.7296	0.8992	-1.1396
SV_INS_1G008190	INS	83	chr1	11244342	11244342	Csa9930_1G015870	chr1	11243995	11245995	90%coverage	-	-	-	0.0,0.0	0.0,1.170998	0.520468,2.749144	1.302023,2.678246	1.412063,7.993933	0.670209,1.901869	0.679351,2.067502	0	-1.1184	-1.302	-0.6761	-1.8987	-0.797	-0.8692
SV_INS_1G008230	INS	191.71	chr1	11271682	11271682	Csa9930_1G015920	chr1	11271115	11273115	90%coverage	GO:0016192 vesicle-mediated transport;GO:0006886 intracellular protein transport;GO:0030131 clathrin adaptor complex;	IPR001392 Clathrin adaptor, mu subunit;IPR011012 Longin-like domain superfamily;IPR028565 Mu homology domain;IPR036168 AP-2 complex subunit mu, C-terminal superfamily;	sp|F4I562|AP3M_ARATH AP-3 complex subunit mu OS=Arabidopsis thaliana OX=3702 GN=AP3M PE=1 SV=1	27.076351,9.819515	26.970999,17.846201	22.046413,6.537006	26.938503,9.159098	25.408197,12.364441	21.837185,6.375439	17.954052,11.906795	1.3757	0.5697	1.6125	1.4595	0.9826	1.6306	0.5544
SV_INS_1G008240	INS	1934	chr1	11272619	11272619	Csa9930_1G015920	chr1	11271115	11273115	90%coverage	GO:0016192 vesicle-mediated transport;GO:0006886 intracellular protein transport;GO:0030131 clathrin adaptor complex;	IPR001392 Clathrin adaptor, mu subunit;IPR011012 Longin-like domain superfamily;IPR028565 Mu homology domain;IPR036168 AP-2 complex subunit mu, C-terminal superfamily;	sp|F4I562|AP3M_ARATH AP-3 complex subunit mu OS=Arabidopsis thaliana OX=3702 GN=AP3M PE=1 SV=1	27.076351,9.819515	26.970999,17.846201	22.046413,6.537006	26.938503,9.159098	25.408197,12.364441	21.837185,6.375439	17.954052,11.906795	1.3757	0.5697	1.6125	1.4595	0.9826	1.6306	0.5544
SV_DEL_1G009870	DEL	120	chr1	11685975	11686095	Csa9930_1G017360	chr1	11685537	11687537	90%coverage	GO:0046854 phosphatidylinositol phosphorylation;GO:0008934 inositol monophosphate 1-phosphatase activity;GO:0046855 inositol phosphate dephosphorylation;	IPR000760 Inositol monophosphatase-like;IPR020550 Inositol monophosphatase, conserved site;IPR020583 Inositol monophosphatase, metal-binding site;IPR033942 Inositol monophosphatase;	sp|Q94F00|IMPL1_ARATH Phosphatase IMPL1, chloroplastic OS=Arabidopsis thaliana OX=3702 GN=IMPL1 PE=1 SV=2	35.501995,6.500093	49.031059,13.144975	57.523384,99.272209	27.304825,14.938742	41.779575,25.090075	48.515369,14.124165	37.584881,21.275438	2.283	1.8225	-0.7768	0.8285	0.7134	1.711	0.7926
SV_INS_1G008840	INS	7449	chr1	11763256	11763256	Csa9930_1G017430	chr1	11762862	11764862	90%coverage	GO:0009055 electron carrier activity;	IPR003245 Phytocyanin domain;IPR008972 Cupredoxin;	sp|O82081|UCC1_ARATH Uclacyanin 1 OS=Arabidopsis thaliana OX=3702 GN=UCC1 PE=1 SV=1	132.166412,59.731339	225.642273,139.819794	153.624802,94.802605	81.255173,26.216055	93.9785,70.508392	207.556,154.525925	325.240723,138.031006	1.1327	0.6866	0.6906	1.5956	0.4095	0.4233	1.2305
SV_INS_1G010140	INS	1341	chr1	13955534	13955534	Csa9930_1G024690	chr1	13954840	13956840	90%coverage	GO:0005515 protein binding;GO:0004672 protein kinase activity;GO:0005524 ATP binding;GO:0006468 protein phosphorylation;	IPR000719 Protein kinase domain;IPR001245 Serine-threonine/tyrosine-protein kinase, catalytic domain;IPR001611 Leucine-rich repeat;IPR011009 Protein kinase-like domain superfamily;IPR032675 Leucine-rich repeat domain superfamily;	sp|C0LGK9|Y2242_ARATH Probable LRR receptor-like serine/threonine-protein kinase At2g24230 OS=Arabidopsis thaliana OX=3702 GN=At2g24230 PE=2 SV=1	12.297814,4.115414	9.111048,4.247086	9.474888,3.181757	1.432595,8.937951	4.334263,4.210132	8.91292,4.652829	3.323902,2.563517	1.3783	0.9463	1.3248	-2.0305	0.034	0.8103	0.279
SV_DEL_1G011530	DEL	166	chr1	14119570	14119736	Csa9930_1G025820	chr1	14119324	14121324	90%coverage	-	IPR004864 Late embryogenesis abundant protein, LEA-14;IPR013783 Immunoglobulin-like fold;	-	20.035387,5.692999	30.176035,12.712541	37.206863,15.074013	21.016607,1.555967	27.010859,7.577649	30.578064,19.533257	22.816772,17.784948	1.6521	1.1849	1.2491	3.1067	1.7073	0.621	0.3424
SV_INS_1G010300	INS	7920	chr1	14119973	14119973	Csa9930_1G025820	chr1	14119324	14121324	90%coverage	-	IPR004864 Late embryogenesis abundant protein, LEA-14;IPR013783 Immunoglobulin-like fold;	-	20.035387,5.692999	30.176035,12.712541	37.206863,15.074013	21.016607,1.555967	27.010859,7.577649	30.578064,19.533257	22.816772,17.784948	1.6521	1.1849	1.2491	3.1067	1.7073	0.621	0.3424
SV_INS_1G010890	INS	3800	chr1	14768523	14768523	Csa9930_1G028230	chr1	14768189	14770189	90%coverage	GO:0016021 integral component of membrane;GO:0016192 vesicle-mediated transport;	IPR001388 Synaptobrevin;IPR010908 Longin domain;IPR011012 Longin-like domain superfamily;	sp|Q9LFP1|VA713_ARATH Vesicle-associated membrane protein 713 OS=Arabidopsis thaliana OX=3702 GN=VAMP713 PE=1 SV=1	0.661087,0.0	1.259233,0.122328	2.497693,0.0	21.398243,20.123945	0.51782,0.0	0.557198,0.678309	0.66267,0.0	0.7321	1.0093	1.8064	0.0845	0.602	-0.1081	0.7335
SV_INS_1G010920	INS	1611.75	chr1	14808425	14808425	Csa9930_1G028260	chr1	14807194	14809194	90%coverage	-	IPR007244 NatC N(alpha)-terminal acetyltransferase, Mak10 subunit;	sp|Q5ZHV2|NAA35_CHICK N-alpha-acetyltransferase 35, NatC auxiliary subunit OS=Gallus gallus OX=9031 GN=NAA35 PE=2 SV=1	16.38299,13.142289	13.162682,17.707083	9.486098,2.795475	10.355033,3.719528	11.145382,8.513941	16.197363,3.684957	9.305721,6.20843	0.2977	-0.4015	1.4661	1.2666	0.3523	1.8761	0.5157
SV_COMDEL_1G005490	COMDEL	69	chr1	15413258	15413335	Csa9930_1G028800	chr1	15412327	15414327	90%coverage	-	-	-	4.265311,5.407406	0.914051,5.164973	3.18787,3.636047	4.492889,5.240647	2.0367,3.997159	3.300817,6.812626	0.961022,3.708105	-0.2832	-1.6875	-0.1467	-0.1841	-0.7186	-0.8612	-1.2635
SV_INS_1G011880	INS	75	chr1	15495818	15495818	Csa9930_1G028900	chr1	15494484	15496484	90%coverage	GO:0005515 protein binding;	IPR002885 Pentatricopeptide repeat;IPR011990 Tetratricopeptide-like helical domain superfamily;	sp|O81028|PP171_ARATH Pentatricopeptide repeat-containing protein At2g26790, mitochondrial OS=Arabidopsis thaliana OX=3702 GN=At2g26790 PE=3 SV=1	2.411545,1.054017	1.580375,1.590166	1.568014,0.438833	2.089612,0.500081	1.908446,1.060172	2.762592,0.101204	0.634166,0.119116	0.732	-0.0055	0.8358	1.0424	0.4975	1.7726	0.5462
SV_INS_1G011960	INS	74	chr1	15616287	15616287	Csa9930_1G029080	chr1	15615263	15617263	90%coverage	GO:0008061 chitin binding;GO:0005975 carbohydrate metabolic process;	IPR001223 Glycoside hydrolase family 18, catalytic domain;IPR011583 Chitinase II;IPR017853 Glycoside hydrolase superfamily;IPR029070 Chitinase insertion domain superfamily;	sp|O81862|CHIC_ARATH Class V chitinase OS=Arabidopsis thaliana OX=3702 GN=ChiC PE=1 SV=1	0.27951,55.374676	5.356178,33.985214	9.502398,67.5989	0.34315,9.553433	0.219841,15.77109	1.581259,37.997883	5.896135,132.654816	-5.4614	-2.4605	-2.7075	-2.974	-3.7812	-3.9172	-4.2766
SV_DEL_1G013420	DEL	253	chr1	15654231	15654484	Csa9930_1G029130	chr1	15653273	15655273	90%coverage	GO:0005215 transporter activity;	IPR000566 Lipocalin/cytosolic fatty-acid binding domain;IPR002446 Lipocalin, bacterial;IPR012674 Calycin;IPR022271 Lipocalin, ApoD type;IPR022272 Lipocalin family conserved site;	sp|Q9FGT8|TIL_ARATH Temperature-induced lipocalin-1 OS=Arabidopsis thaliana OX=3702 GN=TIL PE=1 SV=1	16.460175,274.379974	35.026421,443.306458	76.646828,161.425461	20.79257,373.581848	45.607288,322.848785	26.871561,84.406265	591.030823,308.511627	-3.9793	-3.6244	-1.0648	-4.1034	-2.7967	-1.6155	0.9357
SV_INS_1G012000	INS	60.67	chr1	15654415	15654415	Csa9930_1G029130	chr1	15653273	15655273	90%coverage	GO:0005215 transporter activity;	IPR000566 Lipocalin/cytosolic fatty-acid binding domain;IPR002446 Lipocalin, bacterial;IPR012674 Calycin;IPR022271 Lipocalin, ApoD type;IPR022272 Lipocalin family conserved site;	sp|Q9FGT8|TIL_ARATH Temperature-induced lipocalin-1 OS=Arabidopsis thaliana OX=3702 GN=TIL PE=1 SV=1	16.460175,274.379974	35.026421,443.306458	76.646828,161.425461	20.79257,373.581848	45.607288,322.848785	26.871561,84.406265	591.030823,308.511627	-3.9793	-3.6244	-1.0648	-4.1034	-2.7967	-1.6155	0.9357
SV_COMDEL_1G005630	COMDEL	57	chr1	15720712	15720782	Csa9930_1G029210	chr1	15720377	15722377	90%coverage	GO:0005739 mitochondrion;	IPR003213 Cytochrome c oxidase, subunit VIb;IPR036549 Cytochrome c oxidase, subunit VIb superfamily;	-	15.39614,9.719226	12.478773,10.127139	23.351971,5.703941	14.397951,8.716384	26.479124,13.903798	21.22578,37.248764	15.084394,29.428986	0.6132	0.2766	1.861	0.6642	0.8827	-0.7832	-0.9198
SV_INS_1G012170	INS	64	chr1	15808455	15808455	Csa9930_1G029300	chr1	15806868	15808868	90%coverage	GO:0005524 ATP binding;GO:0006457 protein folding;GO:0051082 unfolded protein binding;	IPR002194 Chaperonin TCP-1, conserved site;IPR002423 Chaperonin Cpn60/TCP-1 family;IPR012719 T-complex protein 1, gamma subunit;IPR017998 Chaperone tailless complex polypeptide 1 (TCP-1);IPR027409 GroEL-like apical domain superfamily;IPR027413 GroEL-like equatorial domain superfamily;IPR037290 Chaperonin Cpn60/TCP-1 domain superfamily;	sp|Q84WV1|TCPG_ARATH T-complex protein 1 subunit gamma OS=Arabidopsis thaliana OX=3702 GN=CCT3 PE=1 SV=1	154.366364,66.102722	236.973648,84.452759	152.103745,35.546848	55.147949,12.340743	96.564331,44.463772	191.096237,84.90448	149.840912,52.811325	1.2112	1.4776	2.0667	2.0734	1.1016	1.161	1.487
SV_INS_1G012210	INS	206.25	chr1	15886687	15886687	Csa9930_1G029420	chr1	15886209	15888209	90%coverage	-	IPR004401 Nucleoid-associated protein YbaB/EbfC family;IPR036894 Nucleoid-associated protein YbaB-like domain superfamily;	sp|O82230|EBFC2_ARATH Nucleoid-associated protein At2g24020, chloroplastic OS=Arabidopsis thaliana OX=3702 GN=STIC2 PE=1 SV=2	85.714363,89.751854	235.852982,138.792999	370.802551,135.605469	120.553299,77.004333	158.483536,129.013367	134.791214,69.79155	213.753845,59.454731	-0.0657	0.7607	1.4445	0.64	0.2947	0.9397	1.8288
SV_INS_1G012320	INS	51	chr1	15943906	15943906	Csa9930_1G029520	chr1	15943134	15945134	90%coverage	GO:0005515 protein binding;GO:0004672 protein kinase activity;GO:0005524 ATP binding;GO:0006468 protein phosphorylation;	IPR000719 Protein kinase domain;IPR001611 Leucine-rich repeat;IPR007656 GTD-binding domain;IPR008271 Serine/threonine-protein kinase, active site;IPR011009 Protein kinase-like domain superfamily;IPR017441 Protein kinase, ATP binding site;IPR032675 Leucine-rich repeat domain superfamily;	sp|Q9ZUI0|Y2241_ARATH Putative leucine-rich repeat receptor-like serine/threonine-protein kinase At2g24130 OS=Arabidopsis thaliana OX=3702 GN=At2g24130 PE=3 SV=1	13.148872,8.65167	4.176437,19.689863	5.070546,3.172512	5.63583,12.157306	2.254358,2.940923	5.806186,2.97726	4.600958,7.600317	0.5518	-1.9989	0.5409	-0.9875	-0.2762	0.7751	-0.6187
SV_INS_1G012470	INS	84	chr1	16122005	16122005	Csa9930_1G029690	chr1	16120284	16122284	90%coverage	-	-	sp|P05790|FIBH_BOMMO Fibroin heavy chain OS=Bombyx mori OX=7091 GN=FIBH PE=1 SV=4	34.096191,9.183288	8.27284,638.785583	112.678925,122.797684	156.97522,383.081024	286.069824,424.837341	33.290607,41.602493	238.125549,244.63269	1.7851	-6.1084	-0.123	-1.2817	-0.5689	-0.3131	-0.0387
SV_DEL_1G014560	DEL	3198	chr1	16465468	16468666	Csa9930_1G030020	chr1	16466959	16468959	50%coverage	GO:0003924 GTPase activity;GO:0005525 GTP binding;GO:0006913 nucleocytoplasmic transport;	IPR001806 Small GTPase superfamily;IPR002041 Ran GTPase;IPR005225 Small GTP-binding protein domain;IPR027417 P-loop containing nucleoside triphosphate hydrolase;	sp|P41918|RANA1_TOBAC GTP-binding nuclear protein Ran-A1 OS=Nicotiana tabacum OX=4097 GN=RAN-A1 PE=2 SV=1	494.884369,143.579681	581.234436,207.682846	324.5383,132.731613	280.043854,86.131325	381.498138,255.279587	613.117615,346.847382	406.18515,295.135834	1.7781	1.4803	1.2835	1.6895	0.5777	0.8201	0.4594
SV_COMDEL_1G005990	COMDEL	3912	chr1	16723009	16727051	Csa9930_1G030320	chr1	16722014	16724014	50%coverage	GO:0005515 protein binding;	IPR002885 Pentatricopeptide repeat;IPR011990 Tetratricopeptide-like helical domain superfamily;	sp|Q84MA3|PP345_ARATH Pentatricopeptide repeat-containing protein At4g32430, mitochondrial OS=Arabidopsis thaliana OX=3702 GN=PCMP-E40 PE=2 SV=1	1.586537,0.110331	2.940113,0.343393	4.906907,0.536484	0.804245,0.089654	1.158551,0.573098	5.360582,1.133601	0.705716,0.402525	1.22	1.5524	1.9428	0.7275	0.4565	1.5759	0.2824
SV_COMDEL_1G006030	COMDEL	81	chr1	16789138	16789229	Csa9930_1G030380	chr1	16787316	16789316	90%coverage	-	-	sp|Q92355|SEN1_SCHPO Helicase sen1 OS=Schizosaccharomyces pombe (strain 972 / ATCC 24843) OX=284812 GN=sen1 PE=1 SV=1	1.97331,0.0	3.545527,0.0	0.236537,0.0	2.227153,0.0	3.311414,0.0	0.0,0.0	0.260695,0.0	1.5721	2.1844	0.3063	1.6903	2.1082	0	0.3342
SV_DEL_1G014980	DEL	943	chr1	16856982	16857925	Csa9930_1G030470	chr1	16856022	16858022	90%coverage	GO:0055085 transmembrane transport;	IPR004813 Oligopeptide transporter, OPT superfamily;	sp|Q2EF88|YSL3_ARATH Metal-nicotianamine transporter YSL3 OS=Arabidopsis thaliana OX=3702 GN=YSL3 PE=2 SV=1	4.044886,6.696979	5.062429,18.831728	2.194526,2.503725	28.234867,20.932962	11.15658,8.524589	2.451421,0.219164	1.696019,1.266263	-0.6095	-1.7098	-0.1333	0.4146	0.352	1.5013	0.2505
SV_INS_1G014560	INS	10618	chr1	17660505	17660505	Csa9930_1G031210	chr1	17659706	17661706	90%coverage	GO:0008271 secondary active sulfate transmembrane transporter activity;GO:0008272 sulfate transport;GO:0016020 membrane;GO:0055085 transmembrane transport;GO:1902358 sulfate transmembrane transport;GO:0015116 sulfate transmembrane transporter activity;GO:0016021 integral component of membrane;	IPR001902 SLC26A/SulP transporter;IPR002645 STAS domain;IPR011547 SLC26A/SulP transporter domain;IPR030316 Sulfate transporter 3.5;IPR036513 STAS domain superfamily;	sp|Q94LW6|SUT35_ARATH Probable sulfate transporter 3.5 OS=Arabidopsis thaliana OX=3702 GN=SULTR3;5 PE=2 SV=1	1.463855,225.792572	0.133582,0.0	1.174814,0.0	6.136522,0.0	0.429882,1.220784	0.157233,0.0	0.0,0.0	-6.5243	0.1809	1.1209	2.8352	-0.6352	0.2107	0
SV_DEL_1G016740	DEL	51	chr1	18250798	18250849	Csa9930_1G031660	chr1	18249992	18251992	90%coverage	-	-	-	3.258828,9.823215	0.0,12.16359	0.645567,0.847209	11.573272,9.498383	2.30625,6.349338	3.365993,0.635824	0.0,0.016608	-1.3456	-3.7185	-0.1668	0.2602	-1.1524	1.4163	-0.0238
SV_COMINS_1G009060	COMINS	138	chr1	18301859	18301994	Csa9930_1G031700	chr1	18300544	18302544	90%coverage	-	IPR006917 SOUL haem-binding protein;IPR011256 Regulatory factor, effector binding domain superfamily;IPR018790 Protein of unknown function DUF2358;	-	3.360266,0.745959	0.0,3.263029	0.0,2.053631	20.57523,39.388664	8.171511,11.04779	0.0,0.18498	0.0,0.399705	1.3204	-2.0919	-1.6105	-0.9046	-0.3935	-0.2449	-0.4851
SV_DEL_1G016910	DEL	461	chr1	18369208	18369669	Csa9930_1G031750	chr1	18368598	18370598	90%coverage	-	-	-	41.134262,38.898476	29.922987,52.447742	34.502132,6.787549	58.021999,8.741879	77.596558,15.404931	43.086479,12.197084	118.612785,8.047419	0.0787	-0.7894	2.1887	2.599	2.2603	1.7401	3.7247
SV_DEL_1G016970	DEL	54	chr1	18410523	18410577	Csa9930_1G031830	chr1	18408752	18410752	90%coverage	-	-	-	7.505469,8.813277	2.418828,9.781035	6.233305,0.0	1.097318,2.964495	2.057487,0.128532	2.821425,0.0	2.378357,1.23011	-0.2063	-1.6569	2.8547	-0.9186	1.4379	1.9341	0.5992
SV_INS_1G015420	INS	71	chr1	18653780	18653780	Csa9930_1G032200	chr1	18652892	18654892	90%coverage	GO:0016020 membrane;GO:0016192 vesicle-mediated transport;GO:0048193 Golgi vesicle transport;	IPR010989 SNARE;IPR015260 Syntaxin 6, N-terminal;	-	101.782242,117.405899	34.673279,102.537773	40.726551,24.155504	89.512726,83.798317	48.086491,69.627136	61.42598,23.587708	46.293575,20.465715	-0.2041	-1.5372	0.7301	0.0941	-0.5249	1.3442	1.1396
SV_INS_1G015430	INS	54	chr1	18660679	18660679	Csa9930_1G032210	chr1	18659409	18661409	90%coverage	-	IPR018808 Muniscin C-terminal;IPR028565 Mu homology domain;	-	50.375862,13.120582	62.340248,15.555542	38.422016,15.057379	26.921942,12.978767	33.120705,19.428759	43.973896,25.636112	44.099453,29.092043	1.8633	1.9358	1.2958	0.9982	0.74	0.7557	0.5837
SV_COMDEL_1G007040	COMDEL	331	chr1	18668267	18668599	Csa9930_1G032220	chr1	18667691	18669691	90%coverage	-	-	-	5.154698,0.819664	3.836846,2.589089	11.637002,3.87149	0.644975,1.733184	2.082227,2.603782	3.702055,1.828161	2.159628,4.341764	1.758	0.4304	1.3752	-0.7325	-0.2255	0.7334	-0.7576
SV_COMDEL_1G007070	COMDEL	61	chr1	18954143	18954217	Csa9930_1G032540	chr1	18952852	18954852	90%coverage	-	IPR001398 Macrophage migration inhibitory factor;IPR014347 Tautomerase/MIF superfamily;	sp|P81748|MIFH_TRITR Macrophage migration inhibitory factor homolog OS=Trichuris trichiura OX=36087 PE=1 SV=2	7.476538,0.0	26.055489,5.678357	51.555946,22.858179	4.14399,1.158326	16.221899,6.437785	24.005396,21.99118	31.39053,18.729652	3.0835	2.0184	1.1394	1.253	1.2113	0.1212	0.7152
SV_INS_1G015690	INS	58	chr1	19059392	19059392	Csa9930_1G032670	chr1	19057969	19059969	90%coverage	GO:0009055 electron carrier activity;GO:0015035 protein disulfide oxidoreductase activity;GO:0045454 cell redox homeostasis;	IPR002109 Glutaredoxin;IPR011767 Glutaredoxin active site;IPR011899 Glutaredoxin, eukaryotic/virial;IPR014025 Glutaredoxin subgroup;IPR036249 Thioredoxin-like superfamily;	sp|Q8LFQ6|GRXC4_ARATH Glutaredoxin-C4 OS=Arabidopsis thaliana OX=3702 GN=GRXC4 PE=2 SV=2	60.819004,16.681198	67.809891,26.445889	51.730484,18.825867	73.94545,29.063997	85.442284,50.16811	57.686543,164.52597	121.436531,99.299721	1.8058	1.326	1.4113	1.3178	0.7565	-1.496	0.2877
SV_INS_1G015700	INS	224	chr1	19062028	19062028	Csa9930_1G032680	chr1	19061032	19063032	90%coverage	GO:0045454 cell redox homeostasis;GO:0009055 electron carrier activity;GO:0015035 protein disulfide oxidoreductase activity;	IPR002109 Glutaredoxin;IPR011767 Glutaredoxin active site;IPR011899 Glutaredoxin, eukaryotic/virial;IPR014025 Glutaredoxin subgroup;IPR036249 Thioredoxin-like superfamily;	sp|Q8LFQ6|GRXC4_ARATH Glutaredoxin-C4 OS=Arabidopsis thaliana OX=3702 GN=GRXC4 PE=2 SV=2	21.097788,5.962936	23.459148,24.197796	39.902798,43.275196	25.651649,26.476284	33.545101,31.512278	29.171059,78.859207	74.886559,57.570789	1.6661	-0.0429	-0.1143	-0.044	0.0875	-1.4043	0.3737
SV_COMDEL_1G007190	COMDEL	218	chr1	19339269	19339499	Csa9930_1G033020	chr1	19337753	19339753	90%coverage	-	IPR018467 CO/COL/TOC1, conserved site;	sp|Q8LBM2|TIF5A_ARATH Protein TIFY 5A OS=Arabidopsis thaliana OX=3702 GN=TIFY5A PE=1 SV=1	1.401199,2.037277	16.941191,5.364727	1.168476,0.917598	2.905059,3.96092	11.187581,5.628966	11.152849,2.851447	23.878296,2.781596	-0.339	1.4951	0.1774	-0.3453	0.8786	1.6578	2.7178
SV_INS_1G016160	INS	8736.5	chr1	19584839	19584839	Csa9930_1G033260	chr1	19583347	19585347	90%coverage	GO:0005515 protein binding;	IPR001214 SET domain;IPR011990 Tetratricopeptide-like helical domain superfamily;IPR013026 Tetratricopeptide repeat-containing domain;IPR019734 Tetratricopeptide repeat;IPR036388 Winged helix-like DNA-binding domain superfamily;	sp|Q5R5X9|SMYD4_PONAB SET and MYND domain-containing protein 4 OS=Pongo abelii OX=9601 GN=SMYD4 PE=2 SV=1	7.959439,4.504733	6.109653,4.569068	5.882892,0.787197	4.950241,0.552717	6.554016,2.736572	9.975492,0.78278	4.177668,0.395176	0.7027	0.3523	1.9453	1.9382	1.0155	2.6221	1.8919
SV_DEL_1G018130	DEL	88	chr1	19640435	19640523	Csa9930_1G033300	chr1	19639907	19641907	90%coverage	GO:0003924 GTPase activity;GO:0006807 nitrogen compound metabolic process;GO:0016151 nickel cation binding;	IPR003495 CobW/HypB/UreG, nucleotide-binding domain;IPR004400 Urease accessory protein UreG;IPR012202 [NiFe]-hydrogenase/urease maturation factor, Ni2-binding GTPase;IPR027417 P-loop containing nucleoside triphosphate hydrolase;	sp|E0ZS47|UREG_ORYSI Urease accessory protein G OS=Oryza sativa subsp. indica OX=39946 GN=UREG PE=2 SV=1	110.439156,27.506664	139.315735,43.191139	137.099762,36.039452	49.520931,24.018225	94.871948,71.717247	155.057709,145.841019	85.940826,74.523079	1.9669	1.6668	1.8986	1.0139	0.3988	0.0878	0.2031
SV_DEL_1G018260	DEL	176	chr1	19736055	19736231	Csa9930_1G033380	chr1	19734417	19736417	90%coverage	GO:0003735 structural constituent of ribosome;GO:0005840 ribosome;GO:0006412 translation;	IPR001971 Ribosomal protein S11;IPR018102 Ribosomal S11, conserved site;IPR036967 Ribosomal protein S11 superfamily;	sp|P19951|RS142_MAIZE 40S ribosomal protein S14 OS=Zea mays OX=4577 PE=3 SV=1	532.969482,195.032074	810.956238,199.119843	800.753418,145.888565	339.219513,59.123363	498.152374,224.207108	578.831909,1358.042725	974.868408,456.271973	1.4457	2.0205	2.4484	2.5005	1.1482	-1.2289	1.0936
SV_INS_1G016450	INS	83	chr1	20071549	20071549	Csa9930_1G033780	chr1	20071532	20073532	90%coverage	GO:0003700 transcription factor activity, sequence-specific DNA binding;GO:0005634 nucleus;GO:0006355 regulation of transcription, DNA-templated;GO:0043565 sequence-specific DNA binding;	IPR000232 Heat shock factor (HSF)-type, DNA-binding;IPR027725 Heat shock transcription factor family;IPR036388 Winged helix-like DNA-binding domain superfamily;IPR036390 Winged helix DNA-binding domain superfamily;	sp|O49403|HFA4A_ARATH Heat stress transcription factor A-4a OS=Arabidopsis thaliana OX=3702 GN=HSFA4A PE=2 SV=1	5.977301,23.118473	11.251932,35.070869	14.59957,9.192163	6.686233,8.642054	10.818559,17.289494	7.714399,5.935602	11.504097,6.989437	-1.7894	-1.5578	0.614	-0.3271	-0.63	0.3294	0.6462
SV_INS_1G016490	INS	561.5	chr1	20130873	20130873	Csa9930_1G033830	chr1	20130097	20132097	90%coverage	-	IPR008979 Galactose-binding-like domain superfamily;IPR013857 NADH:ubiquinone oxidoreductase intermediate-associated protein 30;IPR016040 NAD(P)-binding domain;IPR036291 NAD(P)-binding domain superfamily;	sp|Q9LQI7|CIA30_ARATH Probable complex I intermediate-associated protein 30 OS=Arabidopsis thaliana OX=3702 GN=At1g17350 PE=1 SV=2	10.612295,0.0	33.157188,1.446805	41.694706,1.598577	17.14584,0.818499	22.437031,5.691332	36.664497,8.3887	24.282967,4.495284	3.5376	3.8032	4.0383	3.3188	1.8084	2.0042	2.2019
SV_INS_1G016500	INS	51	chr1	20131527	20131527	Csa9930_1G033830	chr1	20130097	20132097	90%coverage	-	IPR008979 Galactose-binding-like domain superfamily;IPR013857 NADH:ubiquinone oxidoreductase intermediate-associated protein 30;IPR016040 NAD(P)-binding domain;IPR036291 NAD(P)-binding domain superfamily;	sp|Q9LQI7|CIA30_ARATH Probable complex I intermediate-associated protein 30 OS=Arabidopsis thaliana OX=3702 GN=At1g17350 PE=1 SV=2	10.612295,0.0	33.157188,1.446805	41.694706,1.598577	17.14584,0.818499	22.437031,5.691332	36.664497,8.3887	24.282967,4.495284	3.5376	3.8032	4.0383	3.3188	1.8084	2.0042	2.2019
SV_DEL_1G018860	DEL	71.75	chr1	20336393	20336471	Csa9930_1G034080	chr1	20335790	20337790	90%coverage	-	-	sp|Q9LJG8|ASIL2_ARATH Trihelix transcription factor ASIL2 OS=Arabidopsis thaliana OX=3702 GN=ASIL2 PE=1 SV=1	10.775681,40.526142	7.860075,26.008955	8.406277,15.7604	12.714752,27.484098	9.432759,30.340271	8.423415,60.480919	1.435465,23.085947	-1.8182	-1.608	-0.8334	-1.0544	-1.5869	-2.7058	-3.3059
SV_DEL_1G018870	DEL	53	chr1	20336397	20336450	Csa9930_1G034080	chr1	20335790	20337790	90%coverage	-	-	sp|Q9LJG8|ASIL2_ARATH Trihelix transcription factor ASIL2 OS=Arabidopsis thaliana OX=3702 GN=ASIL2 PE=1 SV=1	10.775681,40.526142	7.860075,26.008955	8.406277,15.7604	12.714752,27.484098	9.432759,30.340271	8.423415,60.480919	1.435465,23.085947	-1.8182	-1.608	-0.8334	-1.0544	-1.5869	-2.7058	-3.3059
SV_DEL_1G019130	DEL	94	chr1	20466583	20466677	Csa9930_1G034180	chr1	20465027	20467027	90%coverage	-	-	-	3.139719,0.0	0.0,0.0	0.32167,0.0	0.0,0.0	0.0,0.0	0.957376,0.0	0.0,0.0	2.0495	0	0.4024	0	0	0.9689	0
SV_COMDEL_1G007480	COMDEL	120	chr1	20696308	20696490	Csa9930_1G034380	chr1	20695703	20697703	90%coverage	GO:0016020 membrane;GO:0022857 transmembrane transporter activity;GO:0055085 transmembrane transport;GO:0005215 transporter activity;GO:0006857 oligopeptide transport;	IPR000109 Proton-dependent oligopeptide transporter family;IPR018456 PTR2 family proton/oligopeptide symporter, conserved site;IPR036259 MFS transporter superfamily;	sp|Q9M1E2|PTR37_ARATH Protein NRT1/ PTR FAMILY 2.7 OS=Arabidopsis thaliana OX=3702 GN=NPF2.7 PE=1 SV=1	2.434598,0.055963	0.145838,0.094338	0.57024,0.509842	0.0,0.552184	0.330287,0.117306	0.478637,0.265637	0.329618,0.172771	1.7016	0.0663	0.0566	-0.6343	0.2517	0.2244	0.1811
SV_INS_1G017060	INS	3411	chr1	20696502	20696502	Csa9930_1G034380	chr1	20695703	20697703	90%coverage	GO:0016020 membrane;GO:0022857 transmembrane transporter activity;GO:0055085 transmembrane transport;GO:0005215 transporter activity;GO:0006857 oligopeptide transport;	IPR000109 Proton-dependent oligopeptide transporter family;IPR018456 PTR2 family proton/oligopeptide symporter, conserved site;IPR036259 MFS transporter superfamily;	sp|Q9M1E2|PTR37_ARATH Protein NRT1/ PTR FAMILY 2.7 OS=Arabidopsis thaliana OX=3702 GN=NPF2.7 PE=1 SV=1	2.434598,0.055963	0.145838,0.094338	0.57024,0.509842	0.0,0.552184	0.330287,0.117306	0.478637,0.265637	0.329618,0.172771	1.7016	0.0663	0.0566	-0.6343	0.2517	0.2244	0.1811
SV_COMDEL_1G007490	COMDEL	442.67	chr1	20697169	20697686	Csa9930_1G034390	chr1	20697071	20699071	90%coverage	GO:0003676 nucleic acid binding;	IPR000504 RNA recognition motif domain;IPR025715 Chromatin target of PRMT1 protein, C-terminal;IPR035979 RNA-binding domain superfamily;	sp|Q8L773|THO4A_ARATH THO complex subunit 4A OS=Arabidopsis thaliana OX=3702 GN=ALY1 PE=1 SV=1	70.425377,50.382366	112.136307,46.065304	108.826096,27.006292	43.109051,17.682631	62.298321,28.501255	115.22863,92.819313	68.766136,70.790359	0.4752	1.2653	1.9714	1.2394	1.1014	0.309	-0.0413
SV_INS_1G017260	INS	187	chr1	20930691	20930691	Csa9930_1G034630	chr1	20928770	20930770	90%coverage	GO:0000166 nucleotide binding;GO:0016021 integral component of membrane;	IPR001757 P-type ATPase;IPR004014 Cation-transporting P-type ATPase, N-terminal;IPR006068 Cation-transporting P-type ATPase, C-terminal;IPR008250 P-type ATPase, A domain superfamily;IPR018303 P-type ATPase, phosphorylation site;IPR023214 HAD superfamily;IPR023298 P-type ATPase, transmembrane domain superfamily;IPR023299 P-type ATPase, cytoplasmic domain N;IPR036412 HAD-like superfamily;	sp|Q9XES1|ECA4_ARATH Calcium-transporting ATPase 4, endoplasmic reticulum-type OS=Arabidopsis thaliana OX=3702 GN=ECA4 PE=2 SV=2	157.217834,63.092529	113.507645,86.450706	70.620407,40.68235	121.842651,60.582657	113.109138,85.254074	126.576111,34.698868	70.346085,40.081177	1.3037	0.3889	0.7809	0.9962	0.4037	1.8374	0.7964
SV_COMDEL_1G008010	COMDEL	51	chr1	21464459	21464511	Csa9930_1G035120	chr1	21463324	21465324	90%coverage	GO:0004553 hydrolase activity, hydrolyzing O-glycosyl compounds;GO:0005975 carbohydrate metabolic process;	IPR000490 Glycoside hydrolase family 17;IPR012946 X8 domain;IPR017853 Glycoside hydrolase superfamily;	sp|P52409|E13B_WHEAT Glucan endo-1,3-beta-glucosidase OS=Triticum aestivum OX=4565 GN=GLC1 PE=2 SV=1	28.691177,15.622128	94.291817,7.639076	50.40522,13.529046	21.489862,133.467545	30.847752,153.934448	99.361526,55.255341	10.986997,5.972307	0.8369	3.4634	1.823	-2.5799	-2.2824	0.8351	0.7818
SV_COMDEL_1G008020	COMDEL	67.5	chr1	21467289	21467375	Csa9930_1G035130	chr1	21466620	21468620	90%coverage	GO:0003677 DNA binding;GO:0005634 nucleus;	IPR001739 Methyl-CpG DNA binding;IPR016177 DNA-binding domain superfamily;	sp|Q9LTJ1|MBD6_ARATH Methyl-CpG-binding domain-containing protein 6 OS=Arabidopsis thaliana OX=3702 GN=MBD6 PE=1 SV=1	29.18001,32.483459	22.769663,40.436157	33.246918,13.867824	22.77742,37.240196	22.113094,38.942524	36.861645,28.640501	3.837041,38.075077	-0.1499	-0.8018	1.2038	-0.6855	-0.7892	0.3532	-3.0141
SV_DEL_1G020050	DEL	51	chr1	21468111	21468162	Csa9930_1G035130	chr1	21466620	21468620	90%coverage	GO:0003677 DNA binding;GO:0005634 nucleus;	IPR001739 Methyl-CpG DNA binding;IPR016177 DNA-binding domain superfamily;	sp|Q9LTJ1|MBD6_ARATH Methyl-CpG-binding domain-containing protein 6 OS=Arabidopsis thaliana OX=3702 GN=MBD6 PE=1 SV=1	29.18001,32.483459	22.769663,40.436157	33.246918,13.867824	22.77742,37.240196	22.113094,38.942524	36.861645,28.640501	3.837041,38.075077	-0.1499	-0.8018	1.2038	-0.6855	-0.7892	0.3532	-3.0141
SV_INS_1G018150	INS	59	chr1	21898007	21898007	Csa9930_1G036660	chr1	21896380	21898380	90%coverage	-	IPR002068 Alpha crystallin/Hsp20 domain;IPR008978 HSP20-like chaperone;IPR031107 Small heat shock protein HSP20;	sp|P05478|HSP16_SOYBN 18.5 kDa class I heat shock protein OS=Glycine max OX=3847 GN=HSP18.5-C PE=3 SV=1	49.612698,1.458817	24.267242,0.594527	25.168697,2.240305	34.215946,6.378294	35.536953,3.141711	28.694061,4.589085	1718.842651,2.278514	4.3635	3.9861	3.0136	2.2549	3.1411	2.4095	9.035
SV_COMDEL_1G008240	COMDEL	75	chr1	21921070	21921163	Csa9930_1G036700	chr1	21919649	21921649	90%coverage	-	IPR006823 Neutral/alkaline nonlysosomal ceramidase;IPR031329 Neutral/alkaline non-lysosomal ceramidase, N-terminal;IPR031331 Neutral/alkaline non-lysosomal ceramidase, C-terminal;	sp|F4HQM3|NCER1_ARATH Neutral ceramidase 1 OS=Arabidopsis thaliana OX=3702 GN=NCER1 PE=2 SV=1	60.710064,6.94858	53.779457,6.741112	29.685644,7.592765	7.884102,9.113057	14.006533,20.690166	39.238667,17.875666	30.216686,9.345976	2.9567	2.823	1.8364	-0.1869	-0.5315	1.0921	1.5932
SV_INS_1G018290	INS	62.33	chr1	22130606	22130606	Csa9930_1G036960	chr1	22130134	22132134	90%coverage	-	IPR001841 Zinc finger, RING-type;IPR013083 Zinc finger, RING/FYVE/PHD-type;IPR017907 Zinc finger, RING-type, conserved site;	sp|Q9M022|AIRP2_ARATH E3 ubiquitin-protein ligase AIRP2 OS=Arabidopsis thaliana OX=3702 GN=AIRP2 PE=1 SV=1	16.001251,28.020315	4.221651,5.34188	6.278266,22.747417	5.574289,21.014807	8.263171,23.950157	7.271361,7.992129	2.31341,13.426936	-0.7714	-0.2804	-1.7061	-1.7436	-1.4295	-0.1205	-2.1224
SV_INS_1G018440	INS	79	chr1	22443710	22443710	Csa9930_1G037350	chr1	22442197	22444197	90%coverage	GO:0016787 hydrolase activity;	IPR004843 Calcineurin-like phosphoesterase domain, ApaH type;IPR029052 Metallo-dependent phosphatase-like;	sp|Q8L774|SLP1_ARATH Shewanella-like protein phosphatase 1 OS=Arabidopsis thaliana OX=3702 GN=SLP1 PE=1 SV=1	0.0,21.39212	3.804732,233.568787	3.472379,3.689581	0.093065,3.15513	1.124233,2.56235	3.180145,0.0	21.727922,0.0	-4.4849	-5.6094	-0.0684	-1.9265	-0.7459	2.0636	4.5064
SV_INS_1G018540	INS	75	chr1	22609344	22609344	Csa9930_1G037570	chr1	22608916	22610916	90%coverage	GO:0005515 protein binding;	IPR002885 Pentatricopeptide repeat;IPR011990 Tetratricopeptide-like helical domain superfamily;	sp|Q3E6Q1|PPR32_ARATH Pentatricopeptide repeat-containing protein At1g11290, chloroplastic OS=Arabidopsis thaliana OX=3702 GN=PCMP-H40 PE=2 SV=1	2.088968,0.289987	2.714532,0.49162	2.670962,0.537098	0.824759,0.083771	1.638365,1.31973	3.74533,0.575991	1.183505,0.803025	1.2598	1.3163	1.2559	0.7516	0.1857	1.5902	0.2762
SV_INS_1G018650	INS	52	chr1	22686258	22686258	Csa9930_1G037660	chr1	22685381	22687381	90%coverage	-	-	-	45.40987,80.762344	28.965342,100.038223	60.01162,25.238394	35.228214,28.31916	54.917812,41.577133	74.773849,44.102028	27.250122,19.401066	-0.817	-1.7535	1.2174	0.3053	0.3932	0.7485	0.4696
SV_INS_1G018660	INS	79	chr1	22692286	22692286	Csa9930_1G037670	chr1	22691192	22693192	90%coverage	GO:0003690 double-stranded DNA binding;GO:0006355 regulation of transcription, DNA-templated;	IPR003690 Transcription termination factor, mitochondrial/chloroplastic;	sp|Q84X53|MTEF1_ARATH Transcription termination factor MTEF1, chloroplastic OS=Arabidopsis thaliana OX=3702 GN=MTERF1 PE=2 SV=2	4.919267,1.442924	28.686848,33.973995	31.239506,38.923058	0.983274,1.985789	5.290531,11.386209	19.874929,47.045189	5.742452,43.991653	1.2768	-0.2365	-0.3084	-0.5902	-0.9775	-1.2026	-2.7383
SV_DEL_1G021100	DEL	106	chr1	22775752	22775858	Csa9930_1G037720	chr1	22774025	22776025	90%coverage	GO:0003677 DNA binding;GO:0005634 nucleus;GO:0006355 regulation of transcription, DNA-templated;GO:0009725 response to hormone;GO:0005515 protein binding;	IPR000270 PB1 domain;IPR003340 B3 DNA binding domain;IPR010525 Auxin response factor;IPR015300 DNA-binding pseudobarrel domain superfamily;IPR015943 WD40/YVTN repeat-like-containing domain superfamily;IPR033389 AUX/IAA domain;	sp|Q9ZTX8|ARFF_ARATH Auxin response factor 6 OS=Arabidopsis thaliana OX=3702 GN=ARF6 PE=1 SV=2	32.92313,12.255545	114.939606,58.186829	63.359512,22.646606	85.905663,6.574902	89.452568,62.188831	134.754684,72.940964	21.02404,59.750553	1.3557	0.97	1.4445	3.5202	0.5175	0.8766	-1.4638
SV_INS_1G018730	INS	2065	chr1	22828700	22828700	Csa9930_1G037760	chr1	22827202	22829202	90%coverage	GO:0003824 catalytic activity;GO:0006520 cellular amino acid metabolic process;GO:0016831 carboxy-lyase activity;GO:0019752 carboxylic acid metabolic process;GO:0030170 pyridoxal phosphate binding;	IPR002129 Pyridoxal phosphate-dependent decarboxylase;IPR010977 Aromatic-L-amino-acid decarboxylase;IPR015421 Pyridoxal phosphate-dependent transferase, major region, subdomain 1;IPR015422 Pyridoxal phosphate-dependent transferase, subdomain 2;IPR015424 Pyridoxal phosphate-dependent transferase;	sp|P54768|TYDC1_PAPSO Tyrosine/DOPA decarboxylase 1 OS=Papaver somniferum OX=3469 GN=TYDC1 PE=2 SV=1	2.540284,0.0	0.0,0.0	0.0,0.0	11.077867,0.140218	0.0,1.66945	0.495321,2.02238	0.0,0.0	1.8239	0	0	3.405	-1.4165	-1.0152	0
SV_INS_1G018770	INS	75.67	chr1	22865072	22865072	Csa9930_1G037800	chr1	22863828	22865828	90%coverage	GO:0005515 protein binding;GO:0051087 chaperone binding;	IPR000626 Ubiquitin domain;IPR003103 BAG domain;IPR029071 Ubiquitin-like domain superfamily;IPR036533 BAG domain superfamily;	sp|Q9LYP4|BAG3_ARATH BAG family molecular chaperone regulator 3 OS=Arabidopsis thaliana OX=3702 GN=BAG3 PE=1 SV=1	13.005053,0.0	54.398037,12.222374	20.042292,5.331853	36.928761,0.148329	27.839024,2.587944	15.56225,7.979185	87.489586,51.469833	3.8079	2.0669	1.7326	5.0457	3.0068	0.8832	0.754
SV_INS_1G018780	INS	5773	chr1	22873744	22873744	Csa9930_1G037820	chr1	22872465	22874465	90%coverage	-	-	-	0.0,0.0	0.0,0.0	0.0,0.0	0.0,0.0	0.0,0.0	0.0,0.0	8.396312,0.0	0	0	0	0	0	0	3.2321
SV_INS_1G018790	INS	51	chr1	22883618	22883618	Csa9930_1G037830	chr1	22883211	22885211	90%coverage	GO:0004672 protein kinase activity;GO:0005524 ATP binding;GO:0006468 protein phosphorylation;	IPR000719 Protein kinase domain;IPR008271 Serine/threonine-protein kinase, active site;IPR011009 Protein kinase-like domain superfamily;	sp|O64682|PID_ARATH Protein kinase PINOID OS=Arabidopsis thaliana OX=3702 GN=PID PE=1 SV=1	14.656466,2.140426	52.838181,39.611301	44.534729,2.50697	31.672522,2.569442	31.593023,10.446458	20.056141,16.206358	19.926306,37.879826	2.3177	0.4067	3.6987	3.1943	1.5097	0.2913	-0.8937
SV_INS_1G018900	INS	636.67	chr1	23007117	23007117	Csa9930_1G037940	chr1	23007031	23009031	90%coverage	GO:0016614 oxidoreductase activity, acting on CH-OH group of donors;GO:0050660 flavin adenine dinucleotide binding;GO:0055114 oxidation-reduction process;GO:0003824 catalytic activity;GO:0016491 oxidoreductase activity;	IPR006094 FAD linked oxidase, N-terminal;IPR012951 Berberine/berberine-like;IPR016166 FAD-binding, type 2;IPR016167 FAD-binding, type 2, subdomain 1;IPR016169 CO dehydrogenase flavoprotein-like, FAD-binding, subdomain 2;IPR036318 FAD-binding, type 2-like superfamily;	sp|Q93ZA3|BBE13_ARATH Berberine bridge enzyme-like 13 OS=Arabidopsis thaliana OX=3702 GN=At1g30760 PE=1 SV=1	0.0,65.014473	0.0,0.974439	0.0,0.273649	0.0,6.972264	0.0,1.943007	0.0,0.0	0.0,0.769619	-6.0447	-0.9814	-0.349	-2.995	-1.5573	0	-0.8234
SV_COMDEL_1G008940	COMDEL	1424	chr1	23182061	23183491	Csa9930_1G038130	chr1	23182690	23184690	50%coverage	GO:0005525 GTP binding;	IPR004396 Ribosome-binding ATPase YchF/Obg-like ATPase 1;IPR006073 GTP binding domain;IPR012675 Beta-grasp domain superfamily;IPR012676 TGS-like;IPR013029 Domain of unknown function DUF933;IPR023192 TGS-like domain superfamily;IPR027368 tRNA modification GTPase MnmE domain 2;IPR027417 P-loop containing nucleoside triphosphate hydrolase;IPR031167 OBG-type guanine nucleotide-binding (G) domain;	sp|Q9SA73|OLA1_ARATH Obg-like ATPase 1 OS=Arabidopsis thaliana OX=3702 GN=YchF1 PE=1 SV=1	176.862686,71.410408	216.092834,89.684364	171.37529,56.493698	105.866554,24.131273	149.121689,76.893852	186.659424,121.871979	267.785675,108.880928	1.2965	1.2594	1.5841	2.0883	0.9466	0.611	1.2905
SV_INS_1G019460	INS	141.5	chr1	23661060	23661060	Csa9930_1G038580	chr1	23660630	23662630	90%coverage	-	IPR006936 ALOG domain;	sp|Q9LW68|LSH4_ARATH Protein LIGHT-DEPENDENT SHORT HYPOCOTYLS 4 OS=Arabidopsis thaliana OX=3702 GN=LSH4 PE=1 SV=1	15.151002,103.953651	22.087267,477.669189	46.885361,15.956884	93.629074,672.718994	53.753593,452.225311	25.398455,36.046375	11.031286,292.625214	-2.7001	-4.3739	1.4977	-2.8318	-3.0492	-0.4889	-4.6091
SV_COMDEL_1G009580	COMDEL	175	chr1	23744331	23744510	Csa9930_1G038660	chr1	23744310	23746310	90%coverage	GO:0004553 hydrolase activity, hydrolyzing O-glycosyl compounds;GO:0005975 carbohydrate metabolic process;	IPR000490 Glycoside hydrolase family 17;IPR017853 Glycoside hydrolase superfamily;	sp|P52408|E13B_PRUPE Glucan endo-1,3-beta-glucosidase, basic isoform OS=Prunus persica OX=3760 GN=GNS1 PE=3 SV=1	0.0,3.397026	1.494298,3.092999	0.055813,2.60059	0.446824,1.212339	1.493555,4.096258	0.0,12.050874	0.223185,3.424077	-2.1365	-0.7145	-1.7699	-0.6127	-1.0312	-3.7061	-1.8547
SV_INS_1G019610	INS	61	chr1	23744532	23744532	Csa9930_1G038660	chr1	23744310	23746310	90%coverage	GO:0004553 hydrolase activity, hydrolyzing O-glycosyl compounds;GO:0005975 carbohydrate metabolic process;	IPR000490 Glycoside hydrolase family 17;IPR017853 Glycoside hydrolase superfamily;	sp|P52408|E13B_PRUPE Glucan endo-1,3-beta-glucosidase, basic isoform OS=Prunus persica OX=3760 GN=GNS1 PE=3 SV=1	0.0,3.397026	1.494298,3.092999	0.055813,2.60059	0.446824,1.212339	1.493555,4.096258	0.0,12.050874	0.223185,3.424077	-2.1365	-0.7145	-1.7699	-0.6127	-1.0312	-3.7061	-1.8547
SV_INS_1G019870	INS	114	chr1	24206567	24206567	Csa9930_1G039330	chr1	24205060	24207060	90%coverage	GO:0005515 protein binding;GO:0003777 microtubule motor activity;GO:0005524 ATP binding;GO:0007018 microtubule-based movement;GO:0008017 microtubule binding;	IPR001715 Calponin homology domain;IPR001752 Kinesin motor domain;IPR027417 P-loop containing nucleoside triphosphate hydrolase;IPR027640 Kinesin-like protein;IPR036872 Calponin-like domain superfamily;IPR036961 Kinesin motor domain superfamily;	sp|F4IL57|KN14I_ARATH Kinesin-like protein KIN-14I OS=Arabidopsis thaliana OX=3702 GN=KIN14I PE=2 SV=1	5.779025,0.0	1.482275,0.409884	0.47619,0.601309	11.481652,6.37851	0.455444,0.167448	2.075845,0.815887	0.552134,0.127132	2.7611	0.8161	-0.1174	0.7584	0.3181	0.7603	0.4616
SV_DEL_1G022220	DEL	143	chr1	24295271	24295414	Csa9930_1G039420	chr1	24294743	24296743	90%coverage	GO:0005516 calmodulin binding;GO:0006950 response to stress;	IPR012416 CALMODULIN-BINDING PROTEIN60;	sp|F4K2R6|CB60G_ARATH Calmodulin-binding protein 60 G OS=Arabidopsis thaliana OX=3702 GN=CBP60G PE=1 SV=1	69.294098,0.103645	31.838997,0.0	32.312065,0.0	36.844616,0.0	43.948528,0.0	41.387386,0.0	29.289885,0.0	5.9931	5.0373	5.058	5.242	5.4902	5.4056	4.9208
SV_DEL_1G022350	DEL	54	chr1	24370095	24370149	Csa9930_1G039540	chr1	24369424	24371424	90%coverage	GO:0003735 structural constituent of ribosome;GO:0005622 intracellular;GO:0005840 ribosome;GO:0006412 translation;	IPR000039 Ribosomal protein L18e;IPR021131 Ribosomal protein L18e/L15P;IPR036227 Ribosomal L18e/L15P superfamily;	sp|P42791|RL182_ARATH 60S ribosomal protein L18-2 OS=Arabidopsis thaliana OX=3702 GN=RPL18B PE=1 SV=2	416.120361,209.863556	639.808777,243.584427	570.703674,138.362793	194.320328,55.993111	336.426086,182.781845	452.876343,659.84436	566.264221,264.557831	0.9842	1.3896	2.0364	1.777	0.8766	-0.542	1.095
SV_DEL_1G022490	DEL	274	chr1	24486936	24487210	Csa9930_1G039760	chr1	24486883	24488883	90%coverage	-	IPR015425 Formin, FH2 domain;	sp|Q9MA60|FH11_ARATH Formin-like protein 11 OS=Arabidopsis thaliana OX=3702 GN=FH11 PE=2 SV=1	5.401856,0.250768	25.485682,2.07985	11.465613,1.548868	5.651626,0.4515	10.431772,6.873718	24.992376,6.160474	14.429293,1.628388	2.3557	3.1043	2.29	2.1962	0.5379	1.86	2.5534
SV_INS_1G020220	INS	4928	chr1	24612205	24612205	Csa9930_1G039970	chr1	24610293	24612293	90%coverage	-	IPR002347 Short-chain dehydrogenase/reductase SDR;IPR036291 NAD(P)-binding domain superfamily;	sp|Q9SY73|PTALR_ARATH NADPH-dependent pterin aldehyde reductase OS=Arabidopsis thaliana OX=3702 GN=At1g10310 PE=1 SV=1	0.0,0.334258	0.0,28.235903	2.763497,8.633472	0.0,43.569565	4.997804,44.308155	3.862348,10.907663	5.108403,13.704011	-0.416	-4.8697	-1.356	-5.478	-2.9173	-1.2922	-1.2673
SV_DEL_1G022720	DEL	111	chr1	24642082	24642193	Csa9930_1G040030	chr1	24640548	24642548	90%coverage	GO:0004672 protein kinase activity;GO:0006468 protein phosphorylation;GO:0005524 ATP binding;	IPR000719 Protein kinase domain;IPR001245 Serine-threonine/tyrosine-protein kinase, catalytic domain;IPR011009 Protein kinase-like domain superfamily;	sp|Q8RWW0|ALE2_ARATH Receptor-like serine/threonine-protein kinase ALE2 OS=Arabidopsis thaliana OX=3702 GN=ALE2 PE=1 SV=1	8.112917,0.253787	5.879511,1.419848	18.019215,9.398001	17.541388,0.417663	25.77928,9.092383	15.310142,8.803346	3.348728,1.001623	2.8616	1.5074	0.8712	3.7092	1.4079	0.7344	1.1194
SV_COMDEL_1G009880	COMDEL	52	chr1	24970665	24970726	Csa9930_1G040480	chr1	24968884	24970884	90%coverage	-	IPR004027 SEC-C motif;	-	19.971207,6.826895	38.606113,13.438818	36.964329,10.420224	9.142136,1.557639	23.84362,9.848987	41.927418,14.512366	52.546089,7.105459	1.4219	1.4558	1.7331	1.9875	1.1953	1.4685	2.7238
SV_DEL_1G023060	DEL	535	chr1	25015531	25016066	Csa9930_1G040530	chr1	25015682	25017682	50%coverage	GO:0005488 binding;	IPR011989 Armadillo-like helical;IPR015403 Sec7, C-terminal;IPR016024 Armadillo-type fold;IPR032629 Mon2, dimerisation and cyclophilin-binding domain;IPR032691 Guanine nucleotide exchange factor, N-terminal;IPR032817 Mon2, C-terminal;	sp|Q9VLT1|MON2_DROME Protein MON2 homolog OS=Drosophila melanogaster OX=7227 GN=mon2 PE=2 SV=4	13.114227,6.740424	8.993823,9.381527	6.423776,2.374272	9.221008,3.24825	7.660018,5.919194	10.664715,1.804436	1.162326,2.277478	0.8667	-0.0549	1.1376	1.2666	0.3238	2.0564	-0.6
SV_INS_1G021150	INS	733.75	chr1	25637472	25637472	Csa9930_1G041230	chr1	25636057	25638057	90%coverage	-	-	-	5.700199,0.938792	5.655385,3.719874	6.205595,2.724709	3.322085,2.246202	8.936604,6.193472	12.709747,8.500851	13.722344,4.855208	1.789	0.4958	0.952	0.413	0.4661	0.5291	1.3302
SV_INS_1G021230	INS	93	chr1	25708578	25708578	Csa9930_1G041310	chr1	25707298	25709298	90%coverage	GO:0005515 protein binding;	IPR001680 WD40 repeat;IPR015943 WD40/YVTN repeat-like-containing domain superfamily;IPR017986 WD40-repeat-containing domain;IPR022052 Histone-binding protein RBBP4, N-terminal;IPR036322 WD40-repeat-containing domain superfamily;	sp|O22607|MSI4_ARATH WD-40 repeat-containing protein MSI4 OS=Arabidopsis thaliana OX=3702 GN=MSI4 PE=1 SV=3	107.014221,42.167	112.177483,39.773029	134.564011,33.434792	71.261948,18.188473	99.56855,44.255508	166.906754,104.534111	52.557232,57.030312	1.3232	1.4729	1.977	1.913	1.152	0.67	-0.1157
SV_DEL_1G024370	DEL	56	chr1	26119978	26120034	Csa9930_1G041860	chr1	26119685	26121685	90%coverage	GO:0006464 cellular protein modification process;GO:0003824 catalytic activity;GO:0005524 ATP binding;	IPR004344 Tubulin-tyrosine ligase/Tubulin polyglutamylase;IPR013815 ATP-grasp fold, subdomain 1;IPR027749 Tubulin--tyrosine ligase-like protein 12;IPR032675 Leucine-rich repeat domain superfamily;	sp|Q3UDE2|TTL12_MOUSE Tubulin--tyrosine ligase-like protein 12 OS=Mus musculus OX=10090 GN=Ttll12 PE=1 SV=1	24.052828,14.179489	20.753056,10.865899	22.368298,6.26322	5.488783,0.879485	11.88682,3.7636	25.881697,11.480591	9.097751,5.936208	0.7229	0.8744	1.6859	1.7876	1.4358	1.1069	0.5418
SV_INS_1G021910	INS	76.2	chr1	26458604	26458604	Csa9930_1G042360	chr1	26457706	26459706	90%coverage	GO:0003677 DNA binding;GO:0006352 DNA-templated transcription, initiation;	IPR000814 TATA-box binding protein;IPR030491 TATA-box binding protein, conserved site;IPR033710 TATA-box binding protein, eukaryotic;	sp|Q42808|TBP_SOYBN TATA-box-binding protein OS=Glycine max OX=3847 GN=TBP1 PE=2 SV=1	67.467201,42.065411	60.15588,50.085815	58.256596,13.816565	51.365288,39.063511	57.059925,43.449825	79.608879,22.50176	34.246098,27.311594	0.6689	0.2596	1.9998	0.3863	0.3854	1.7782	0.3161
SV_INS_1G022000	INS	272	chr1	26522939	26522939	Csa9930_1G042430	chr1	26521618	26523618	90%coverage	GO:0005515 protein binding;	IPR001611 Leucine-rich repeat;IPR003591 Leucine-rich repeat, typical subtype;IPR013210 Leucine-rich repeat-containing N-terminal, plant-type;IPR032675 Leucine-rich repeat domain superfamily;	sp|F4JGB6|RLP46_ARATH Receptor-like protein 46 OS=Arabidopsis thaliana OX=3702 GN=RLP46 PE=3 SV=1	12.162154,3.989588	5.278797,7.908048	5.644905,0.739333	1.087485,1.303076	3.326048,3.611567	13.379252,1.662407	1.125383,1.064609	1.3994	-0.5046	1.9337	-0.1418	-0.0922	2.4332	0.0419
SV_COMINS_1G012310	COMINS	51	chr1	26682054	26682106	Csa9930_1G042600	chr1	26680659	26682659	90%coverage	GO:0010277 chlorophyllide a oxygenase [overall] activity;GO:0055114 oxidation-reduction process;GO:0016491 oxidoreductase activity;GO:0051537 2 iron, 2 sulfur cluster binding;	IPR013626 Pheophorbide a oxygenase;IPR017941 Rieske [2Fe-2S] iron-sulphur domain;IPR036922 Rieske [2Fe-2S] iron-sulphur domain superfamily;	sp|Q8W496|PTC52_ARATH Protochlorophyllide-dependent translocon component 52, chloroplastic OS=Arabidopsis thaliana OX=3702 GN=PTC52 PE=2 SV=1	9.384947,0.380957	45.368683,17.288776	44.379402,33.093979	8.877504,17.261017	28.69042,24.423	36.068092,4.537817	20.682613,21.665907	2.9108	1.3422	0.4125	-0.8865	0.2239	2.7428	-0.064
SV_INS_1G022180	INS	128	chr1	26742001	26742001	Csa9930_1G042670	chr1	26741303	26743303	90%coverage	GO:0005515 protein binding;	IPR006828 Association with the SNF1 complex (ASC) domain;IPR013783 Immunoglobulin-like fold;IPR014756 Immunoglobulin E-set;IPR032640 AMP-activated protein kinase, glycogen-binding domain;IPR037170 SNF1-related protein kinase regulatory subunit beta-1;IPR037256 ASC domain superfamily;	sp|Q84VQ1|KINB1_ARATH SNF1-related protein kinase regulatory subunit beta-1 OS=Arabidopsis thaliana OX=3702 GN=KINB1 PE=1 SV=1	78.620758,68.03643	70.778435,111.368858	58.991253,34.514618	72.939171,121.374695	74.303329,100.557648	53.185211,118.501038	35.283665,139.709747	0.2058	-0.6466	0.7563	-0.7269	-0.4315	-1.1411	-1.9553
SV_INS_1G022230	INS	664	chr1	26776386	26776386	Csa9930_1G042720	chr1	26774658	26776658	90%coverage	GO:0005887 integral component of plasma membrane;GO:0015173 aromatic amino acid transmembrane transporter activity;GO:0015801 aromatic amino acid transport;GO:0003333 amino acid transmembrane transport;	IPR013059 Tryptophan/tyrosine transporter;IPR018227 Amino acid/polyamine transporter 2;	sp|P0AAD5|TYRP_SHIFL Tyrosine-specific transport protein OS=Shigella flexneri OX=623 GN=tyrP PE=3 SV=1	0.465851,0.0	9.767467,8.150914	16.384138,7.075184	1.338542,0.62663	4.984076,1.088571	7.107891,1.091311	2.967673,2.594482	0.5517	0.2347	1.1062	0.5237	1.5186	1.9549	0.1425
SV_INS_1G022560	INS	92	chr1	27230170	27230170	Csa9930_1G043090	chr1	27229132	27231132	90%coverage	GO:0000148 1,3-beta-D-glucan synthase complex;GO:0003843 1,3-beta-D-glucan synthase activity;GO:0006075 (1->3)-beta-D-glucan biosynthetic process;GO:0016020 membrane;	IPR003440 Glycosyl transferase, family 48;IPR023175 Vacuolar protein sorting-associate protein Vta1/Callose synthase, N-terminal;IPR026899 1,3-beta-glucan synthase subunit FKS1-like, domain-1;IPR026953 Callose synthase;	sp|Q9LXT9|CALS3_ARATH Callose synthase 3 OS=Arabidopsis thaliana OX=3702 GN=CALS3 PE=3 SV=3	77.49202,6.086863	60.861332,17.637754	46.720669,11.754856	40.804367,5.084112	45.873657,15.297855	103.976349,12.807325	8.268593,5.978919	3.4693	1.7308	1.9036	2.7805	1.5241	2.9266	0.4093
SV_INS_1G022640	INS	183	chr1	27347070	27347070	Csa9930_1G043280	chr1	27346732	27348732	90%coverage	GO:0009249 protein lipoylation;GO:0033819 lipoyl(octanoyl) transferase activity;GO:0006464 cellular protein modification process;	IPR000544 Octanoyltransferase;IPR004143 Biotinyl protein ligase (BPL) and lipoyl protein ligase (LPL), catalytic domain;	sp|Q9SXP7|LIP2M_ARATH Octanoyltransferase LIP2, mitochondrial OS=Arabidopsis thaliana OX=3702 GN=LIP2 PE=1 SV=1	12.596604,4.246708	21.866819,7.472201	26.030123,4.802711	8.239431,6.353009	15.09507,3.881121	25.064098,2.009755	17.588528,1.949373	1.3738	1.4324	2.2198	0.3295	1.7213	3.1143	2.6559
SV_COMINS_1G012560	COMINS	70	chr1	27374153	27374212	Csa9930_1G043310	chr1	27373752	27375752	50%coverage	GO:0004553 hydrolase activity, hydrolyzing O-glycosyl compounds;GO:0005975 carbohydrate metabolic process;	IPR001360 Glycoside hydrolase family 1;IPR017853 Glycoside hydrolase superfamily;IPR033132 Glycosyl hydrolases family 1, N-terminal conserved site;	sp|B8AVF0|BGL12_ORYSI Beta-glucosidase 12 OS=Oryza sativa subsp. indica OX=39946 GN=BGLU12 PE=3 SV=1	64.529587,5.872483	9.179423,7.370377	4.960605,8.106659	1.781224,0.482269	1.942927,0.19754	2.587538,0.692734	6.58393,0.436876	3.2532	0.2823	-0.6115	0.9079	1.2972	1.0836	2.4
SV_DEL_1G025700	DEL	847	chr1	27454006	27454853	Csa9930_1G043360	chr1	27454061	27456061	90%coverage	GO:0004553 hydrolase activity, hydrolyzing O-glycosyl compounds;GO:0005975 carbohydrate metabolic process;	IPR001360 Glycoside hydrolase family 1;IPR017853 Glycoside hydrolase superfamily;IPR033132 Glycosyl hydrolases family 1, N-terminal conserved site;	sp|B8AVF0|BGL12_ORYSI Beta-glucosidase 12 OS=Oryza sativa subsp. indica OX=39946 GN=BGLU12 PE=3 SV=1	1.002765,0.0	0.326143,1.416674	0.074527,4.16219	0.0,0.98978	1.026914,6.594413	0.0,1199.96106	0.0,4.049325	1.002	-0.8658	-2.2643	-0.9926	-1.9057	-10.23	-2.3361
SV_INS_1G022770	INS	55	chr1	27497131	27497131	Csa9930_1G043390	chr1	27496833	27498833	90%coverage	GO:0004553 hydrolase activity, hydrolyzing O-glycosyl compounds;GO:0005975 carbohydrate metabolic process;	IPR001360 Glycoside hydrolase family 1;IPR017853 Glycoside hydrolase superfamily;	sp|B8AVF0|BGL12_ORYSI Beta-glucosidase 12 OS=Oryza sativa subsp. indica OX=39946 GN=BGLU12 PE=3 SV=1	0.0,0.061689	0.0,1.508393	0.0,6.183958	0.0,0.166391	0.0,0.24388	0.0,0.0	0.0,0.738811	-0.0864	-1.3268	-2.8448	-0.2221	-0.3148	0	-0.7981
SV_INS_1G022820	INS	53	chr1	27529543	27529543	Csa9930_1G043430	chr1	27529123	27531123	90%coverage	-	IPR003347 JmjC domain;	sp|Q8RWR1|JMJ30_ARATH Lysine-specific demethylase JMJ30 OS=Arabidopsis thaliana OX=3702 GN=JMJ30 PE=1 SV=1	11.271894,1.50133	8.652238,0.303925	22.6661,3.472432	22.297043,4.167314	23.635744,12.302394	17.225046,1.773018	1.307145,1.997481	2.2946	2.888	2.4037	2.1727	0.8891	2.7164	-0.3776
SV_COMDEL_1G010890	COMDEL	65	chr1	27777469	27777545	Csa9930_1G043780	chr1	27777212	27779212	90%coverage	GO:0006629 lipid metabolic process;	IPR002921 Fungal lipase-like domain;IPR029058 Alpha/Beta hydrolase fold;	sp|Q9C8J6|PLA17_ARATH Phospholipase A1-Igamma3, chloroplastic OS=Arabidopsis thaliana OX=3702 GN=At1g51440 PE=1 SV=1	1.821781,0.214337	2.857411,1.814859	5.393668,0.335599	12.645422,5.079401	5.365237,8.770599	5.347276,1.427416	0.47537,0.327638	1.2164	0.4546	2.2592	1.1664	-0.6182	1.3867	0.1522
SV_DEL_1G026210	DEL	91	chr1	27960688	27960779	Csa9930_1G043960	chr1	27958874	27960874	90%coverage	GO:0000226 microtubule cytoskeleton organization;GO:0000922 spindle pole;GO:0005815 microtubule organizing center;GO:0007020 microtubule nucleation;GO:0043015 gamma-tubulin binding;	IPR007259 Gamma-tubulin complex component protein;	sp|Q9SC88|GCP4_MEDTR Gamma-tubulin complex component 4 homolog OS=Medicago truncatula OX=3880 GN=85P PE=2 SV=1	12.003276,1.90729	13.850261,3.349505	13.878319,2.618807	6.70079,1.378255	8.158363,3.772597	16.560776,3.925048	8.929654,3.831383	2.1611	1.7716	2.0396	1.6951	0.9403	1.8341	1.0393
SV_INS_1G023260	INS	669.75	chr1	27974409	27974409	Csa9930_1G043980	chr1	27973360	27975360	90%coverage	GO:0003676 nucleic acid binding;GO:0003723 RNA binding;GO:0005634 nucleus;GO:0005737 cytoplasm;GO:0006396 RNA processing;GO:0003729 mRNA binding;	IPR000504 RNA recognition motif domain;IPR008111 RNA-binding motif protein 8;IPR033744 RBM8, RNA recognition motif;IPR035979 RNA-binding domain superfamily;	sp|F4I9J7|Y14_ARATH RNA-binding protein Y14 OS=Arabidopsis thaliana OX=3702 GN=Y14 PE=1 SV=1	73.147392,63.849998	118.802238,59.799519	114.9086,26.091064	50.112553,17.772215	66.839882,39.722462	82.450394,201.411469	141.185303,112.396996	0.1933	0.9785	2.0971	1.4451	0.7363	-1.2783	0.3264
SV_INS_1G023310	INS	58.57	chr1	28050523	28050523	Csa9930_1G044060	chr1	28049645	28051645	90%coverage	-	IPR016040 NAD(P)-binding domain;IPR036291 NAD(P)-binding domain superfamily;	sp|O80934|Y2766_ARATH Uncharacterized protein At2g37660, chloroplastic OS=Arabidopsis thaliana OX=3702 GN=At2g37660 PE=1 SV=2	3.55995,0.459887	14.015473,11.826809	35.380089,50.885178	5.97094,12.539821	15.723742,9.865701	11.000491,5.435891	8.712361,14.39444	1.6432	0.2273	-0.5122	-0.9578	0.6221	0.8989	-0.6645
SV_INS_1G023690	INS	76	chr1	28465808	28465808	Csa9930_1G044440	chr1	28463852	28465852	90%coverage	GO:0007165 signal transduction;	IPR000198 Rho GTPase-activating protein domain;IPR001849 Pleckstrin homology domain;IPR008936 Rho GTPase activation protein;IPR011993 PH-like domain superfamily;	sp|Q8RWQ4|RGAP7_ARATH Rho GTPase-activating protein 7 OS=Arabidopsis thaliana OX=3702 GN=ROPGAP7 PE=2 SV=1	17.382833,2.984842	11.056582,3.003615	9.210461,5.939566	11.471319,2.353801	10.742085,7.820209	13.819408,5.352082	6.900733,3.296869	2.2058	1.5904	0.5571	1.8947	0.4128	1.2222	0.8787
SV_COMINS_1G013280	COMINS	77.5	chr1	28701014	28701053	Csa9930_1G044630	chr1	28700103	28702103	50%coverage	GO:0003333 amino acid transmembrane transport;GO:0015171 amino acid transmembrane transporter activity;GO:0016020 membrane;	IPR002293 Amino acid/polyamine transporter I;	sp|Q9LHN7|PHSC_ARATH Probable polyamine transporter At3g13620 OS=Arabidopsis thaliana OX=3702 GN=At3g13620 PE=2 SV=1	12.593077,5.464872	15.212143,8.262472	17.603994,39.096546	22.755999,12.069446	25.816523,11.002658	14.164177,19.467001	9.585916,32.715668	1.0722	0.8076	-1.1079	0.8621	1.1598	-0.4326	-1.6713
SV_DEL_1G027560	DEL	56	chr1	29145115	29145171	Csa9930_1G044950	chr1	29144683	29146683	90%coverage	GO:0016491 oxidoreductase activity;GO:0051537 2 iron, 2 sulfur cluster binding;GO:0055114 oxidation-reduction process;GO:0005506 iron ion binding;GO:0016708 oxidoreductase activity, acting on paired donors, with incorporation or reduction of molecular oxygen, NAD(P)H as one donor, and incorporation of two atoms of oxygen into one donor;GO:0019439 aromatic compound catabolic process;GO:0006725 cel…	IPR001663 Aromatic-ring-hydroxylating dioxygenase, alpha subunit;IPR015879 Aromatic-ring-hydroxylating dioxygenase, alpha subunit, C-terminal domain;IPR017941 Rieske [2Fe-2S] iron-sulphur domain;IPR036922 Rieske [2Fe-2S] iron-sulphur domain superfamily;	sp|Q9SZR0|CHMO_ARATH Choline monooxygenase, chloroplastic OS=Arabidopsis thaliana OX=3702 GN=At4g29890 PE=2 SV=2	2.203375,0.422864	0.15169,0.95093	10.567836,2.773097	4.069143,2.098708	4.204702,1.153037	1.071559,0.473861	5.137863,4.076389	1.1708	-0.7604	1.6163	0.7101	1.2734	0.4911	0.2739
SV_INS_1G024340	INS	101	chr1	29179487	29179487	Csa9930_1G044970	chr1	29178292	29180292	90%coverage	GO:0031072 heat shock protein binding;GO:0051082 unfolded protein binding;GO:0006457 protein folding;GO:0005524 ATP binding;GO:0009408 response to heat;	IPR001305 Heat shock protein DnaJ, cysteine-rich domain;IPR001623 DnaJ domain;IPR002939 Chaperone DnaJ, C-terminal;IPR008971 HSP40/DnaJ peptide-binding;IPR012724 Chaperone DnaJ;IPR018253 DnaJ domain, conserved site;IPR036410 Heat shock protein DnaJ, cysteine-rich domain superfamily;IPR036869 DnaJ domain superfamily;	sp|Q04960|DNJH_CUCSA DnaJ protein homolog OS=Cucumis sativus OX=3659 GN=DNAJ1 PE=2 SV=1	199.945374,192.877289	152.078659,201.233505	94.570541,23.867926	144.90033,66.31163	141.374084,84.441833	203.086517,91.293663	484.561615,55.82843	0.0517	-0.4017	1.9423	1.1161	0.7367	1.1449	3.095
SV_DEL_1G027960	DEL	225	chr1	29355817	29356042	Csa9930_1G045130	chr1	29354385	29356385	90%coverage	-	-	-	40.064392,2.610584	0.0,27.450853	0.055974,0.0	0.0,0.0	0.0,0.0	0.0,0.0	0.0,0.819463	3.5076	-4.8304	0.0786	0	0	0	-0.8635
SV_INS_1G024720	INS	77.44	chr1	29381025	29381025	Csa9930_1G045170	chr1	29380254	29382254	90%coverage	GO:0045454 cell redox homeostasis;GO:0006662 glycerol ether metabolic process;GO:0015035 protein disulfide oxidoreductase activity;	IPR005746 Thioredoxin;IPR013766 Thioredoxin domain;IPR017937 Thioredoxin, conserved site;IPR036249 Thioredoxin-like superfamily;	sp|P29450|TRXF_PEA Thioredoxin F-type, chloroplastic OS=Pisum sativum OX=3888 PE=2 SV=1	21.983353,11.916752	97.31855,84.52935	118.089142,172.564926	100.039627,37.704166	159.935394,46.472263	84.805481,74.464073	68.482338,129.364182	0.8313	0.201	-0.5434	1.3844	1.7613	0.1853	-0.9078
SV_INS_1G025290	INS	145.67	chr1	30025971	30025971	Csa9930_1G045600	chr1	30025449	30027449	90%coverage	-	IPR007877 Protein of unknown function DUF707;	-	24.739273,11.769101	12.704476,11.216243	10.979282,6.776991	11.413822,14.396993	10.282632,15.76472	16.120808,4.705335	10.1781,4.318239	1.0113	0.1658	0.6233	-0.3107	-0.5713	1.5854	1.0717
SV_DEL_1G028780	DEL	131.25	chr1	30026093	30026225	Csa9930_1G045600	chr1	30025449	30027449	90%coverage	-	IPR007877 Protein of unknown function DUF707;	-	24.739273,11.769101	12.704476,11.216243	10.979282,6.776991	11.413822,14.396993	10.282632,15.76472	16.120808,4.705335	10.1781,4.318239	1.0113	0.1658	0.6233	-0.3107	-0.5713	1.5854	1.0717
SV_DEL_1G028830	DEL	114	chr1	30110738	30110852	Csa9930_1G045690	chr1	30110225	30112225	90%coverage	-	-	-	0.823009,0.0	0.0,0.600746	0.789743,0.322382	4.864129,0.483624	2.029302,2.027491	0.0,0.424138	0.451934,0.0	0.8663	-0.6787	0.4366	1.9828	0.0009	-0.5101	0.538
SV_DEL_1G029290	DEL	57	chr1	30419489	30419546	Csa9930_1G045990	chr1	30418160	30420160	90%coverage	GO:0005515 protein binding;	IPR003034 SAP domain;IPR011990 Tetratricopeptide-like helical domain superfamily;IPR036361 SAP domain superfamily;	sp|Q9FKR3|PP404_ARATH Pentatricopeptide repeat-containing protein At5g38730 OS=Arabidopsis thaliana OX=3702 GN=At5g38730 PE=2 SV=1	7.705955,3.275728	23.69142,4.646253	52.350777,15.968409	5.981201,2.403798	12.543445,4.739934	25.157253,6.197241	6.829598,4.542171	1.0258	2.1286	1.6527	1.0363	1.2385	1.8617	0.4985
SV_COMDEL_1G012950	COMDEL	187	chr1	32147148	32147345	Csa9930_1G047440	chr1	32146918	32148918	90%coverage	-	IPR013892 Cytochrome c oxidase biogenesis protein Cmc1-like;	-	11.783431,6.896473	14.818752,13.407672	15.215552,9.755715	29.83404,11.350677	30.178186,9.870455	25.173744,20.48234	24.221907,19.495272	0.695	0.1348	0.5923	1.3199	1.5201	0.285	0.2994
SV_COMDEL_1G013020	COMDEL	54	chr1	32212450	32212509	Csa9930_1G047540	chr1	32210616	32212616	90%coverage	-	IPR025886 Phloem protein 2-like;	sp|C0HJV2|LEC_LUFAC Lectin OS=Luffa acutangula OX=56866 PE=1 SV=1	1379.93457,4496.089355	0.172214,415.241302	0.0,0.0	2.484676,2.550864	1.075221,0.214486	0.462493,0.25928	0.174406,4.034005	-1.7033	-8.472	0	-0.0271	0.7729	0.2158	-2.0998
SV_DEL_1G032190	DEL	90	chr1	32630434	32630524	Csa9930_1G047810	chr1	32629425	32631425	90%coverage	GO:0005488 binding;	IPR011989 Armadillo-like helical;IPR016024 Armadillo-type fold;	sp|D1FP57|LIN2_LOTJA Putative E3 ubiquitin-protein ligase LIN-2 OS=Lotus japonicus OX=34305 GN=LIN PE=1 SV=1	0.824806,0.182879	1.875047,8.498562	8.588509,14.609999	10.583842,12.947932	8.906708,7.075021	11.368135,1.556043	0.444896,1.156993	0.6254	-1.7241	-0.7031	-0.2679	0.2949	2.2746	-0.5781
SV_DEL_2G000100	DEL	531	chr2	235812	236343	Csa9930_2G001180	chr2	235745	237745	90%coverage	GO:0004672 protein kinase activity;GO:0006468 protein phosphorylation;GO:0005524 ATP binding;	IPR000719 Protein kinase domain;IPR001245 Serine-threonine/tyrosine-protein kinase, catalytic domain;IPR008271 Serine/threonine-protein kinase, active site;IPR011009 Protein kinase-like domain superfamily;	sp|Q9ZUF4|RIPK_ARATH Serine/threonine-protein kinase RIPK OS=Arabidopsis thaliana OX=3702 GN=RIPK PE=1 SV=1	18.361296,7.578973	14.591087,6.540784	9.732672,2.57684	13.047023,5.587649	13.928451,13.27514	16.617811,16.298668	16.402889,12.614573	1.1743	1.0479	1.5853	1.0924	0.0646	0.0264	0.3542
SV_INS_2G000270	INS	701	chr2	559083	559083	Csa9930_2G001770	chr2	558235	560235	90%coverage	GO:0003993 acid phosphatase activity;	IPR005519 Acid phosphatase, class B-like;IPR010028 Acid phosphatase, plant;IPR014403 Vegetative storage protein/acid phosphatase;IPR023214 HAD superfamily;IPR036412 HAD-like superfamily;	sp|P27061|PPA1_SOLLC Acid phosphatase 1 OS=Solanum lycopersicum OX=4081 GN=APS1 PE=2 SV=1	60.172726,0.0	2.527783,0.721766	0.507513,6.398651	0.142243,2.728163	1.57923,45.165077	7.153837,543.797363	2.038522,81.330215	5.9348	1.0349	-2.2951	-1.7066	-4.1618	-6.0621	-4.76
SV_COMDEL_2G000090	COMDEL	83	chr2	637953	638058	Csa9930_2G001940	chr2	637240	639240	90%coverage	GO:0008270 zinc ion binding;	IPR001841 Zinc finger, RING-type;IPR011016 Zinc finger, RING-CH-type;IPR013083 Zinc finger, RING/FYVE/PHD-type;	sp|Q9Y4L5|RN115_HUMAN E3 ubiquitin-protein ligase RNF115 OS=Homo sapiens OX=9606 GN=RNF115 PE=1 SV=2	1.426683,0.816325	0.882763,0.234479	3.870064,17.513269	0.958927,13.512503	0.979323,13.247106	0.927166,3.439774	1.945819,21.065514	0.418	0.6089	-1.9265	-2.8892	-2.8476	-1.204	-2.9051
SV_INS_2G000320	INS	54	chr2	685659	685659	Csa9930_2G001990	chr2	685500	687500	90%coverage	GO:0005515 protein binding;	IPR001611 Leucine-rich repeat;IPR003591 Leucine-rich repeat, typical subtype;IPR025875 Leucine rich repeat 4;IPR032675 Leucine-rich repeat domain superfamily;	sp|Q84WJ9|PP1R7_ARATH Protein phosphatase 1 regulatory inhibitor subunit PPP1R7 homolog OS=Arabidopsis thaliana OX=3702 GN=At5g19680 PE=1 SV=1	46.468525,21.663198	33.601898,25.81649	23.360239,9.08894	27.319071,9.539146	27.73344,14.701751	35.96056,12.558132	40.226265,12.864846	1.0666	0.3677	1.2718	1.426	0.8718	1.4468	1.5721
SV_INS_2G000400	INS	84	chr2	849321	849321	Csa9930_2G002190	chr2	849029	851029	90%coverage	-	-	sp|Q8NFC6|BD1L1_HUMAN Biorientation of chromosomes in cell division protein 1-like 1 OS=Homo sapiens OX=9606 GN=BOD1L1 PE=1 SV=2	0.191566,0.0	0.219247,0.269491	2.147603,1.164799	0.358978,0.09242	1.881639,1.339601	4.737615,0.979954	0.071032,0.0	0.2529	-0.0583	0.54	0.315	0.3006	1.535	0.099
SV_INS_2G000460	INS	63.5	chr2	1025670	1025670	Csa9930_2G002430	chr2	1025298	1027298	90%coverage	GO:0009019 tRNA (guanine-N1-)-methyltransferase activity;GO:0030488 tRNA methylation;	IPR025792 tRNA (guanine(37)-N(1))-methyltransferase, eukaryotic;IPR029063 S-adenosyl-L-methionine-dependent methyltransferase;IPR030382 SAM-dependent methyltransferase TRM5/TYW2-type;	sp|F6HH45|TRM52_VITVI tRNA (guanine(37)-N1)-methyltransferase 2 OS=Vitis vinifera OX=29760 GN=VIT_11s0016g04350 PE=3 SV=1	9.312018,1.879601	13.41414,1.148571	14.082326,3.041647	3.790188,0.735616	8.338595,3.369819	17.312284,4.700253	17.107727,4.845039	1.8404	2.746	1.8998	1.4646	1.0956	1.6837	1.6313
SV_INS_2G000540	INS	65.17	chr2	1235620	1235620	Csa9930_2G002720	chr2	1234281	1236281	90%coverage	-	IPR006597 Sel1-like repeat;	-	13.090364,3.750801	8.970713,6.670238	10.643929,4.245947	4.631004,3.059361	9.543154,9.41941	15.592827,9.65028	7.768056,7.75016	1.5685	0.3784	1.1503	0.4721	0.017	0.6397	0.0029
SV_INS_2G000560	INS	68	chr2	1240727	1240727	Csa9930_2G002730	chr2	1239075	1241075	90%coverage	GO:0003676 nucleic acid binding;	IPR002775 DNA/RNA-binding protein Alba-like;IPR014560 Uncharacterised conserved protein UCP030333, DNA/RNA-binding Alba-related;IPR036882 Alba-like domain superfamily;	sp|O22969|Y2416_ARATH Uncharacterized protein At2g34160 OS=Arabidopsis thaliana OX=3702 GN=At2g34160 PE=1 SV=1	87.358261,95.970673	135.579803,105.50425	160.329437,73.69297	39.370472,37.146679	81.491547,137.543304	194.728073,651.032532	229.733429,128.146362	-0.1342	0.3588	1.111	0.0817	-0.748	-1.7361	0.8372
SV_INS_2G000590	INS	83.2	chr2	1296113	1296113	Csa9930_2G002820	chr2	1295086	1297086	90%coverage	-	IPR006342 Methyltransferase FkbM;IPR029063 S-adenosyl-L-methionine-dependent methyltransferase;	-	26.968317,2.039648	37.223156,3.401747	26.841188,5.845107	12.564585,2.928184	15.228106,4.573318	38.593147,12.441079	30.337933,10.932529	3.2018	3.1183	2.0241	1.7879	1.5419	1.5586	1.393
SV_INS_2G000780	INS	181.5	chr2	1656713	1656713	Csa9930_2G003380	chr2	1655725	1657725	90%coverage	GO:0005524 ATP binding;GO:0006139 nucleobase-containing compound metabolic process;GO:0019205 nucleobase-containing compound kinase activity;GO:0004017 adenylate kinase activity;GO:0016776 phosphotransferase activity, phosphate group as acceptor;	IPR000850 Adenylate kinase/UMP-CMP kinase;IPR006259 Adenylate kinase subfamily;IPR018962 Domain of unknown function DUF1995;IPR027417 P-loop containing nucleoside triphosphate hydrolase;IPR033690 Adenylate kinase, conserved site;	sp|Q8VYL1|KAD5_ARATH Adenylate kinase 5, chloroplastic OS=Arabidopsis thaliana OX=3702 GN=At5g35170 PE=1 SV=1	4.862121,1.151101	19.489241,35.528732	39.563274,54.019661	6.791207,2.977104	15.262191,5.450721	20.5016,3.033775	12.053399,8.423041	1.4463	-0.8342	-0.4398	0.9701	1.334	2.4142	0.4702
SV_INS_2G000810	INS	86	chr2	1793266	1793266	Csa9930_2G003530	chr2	1792341	1794341	90%coverage	-	IPR006734 Protein of unknown function DUF597;	-	11.410942,53.866577	0.0,39.562187	0.0,52.040066	0.0,29.675055	0.0,37.690048	0.0,41.801914	0.0,46.260887	-2.1443	-5.3421	-5.729	-4.939	-5.2739	-5.4196	-5.5626
SV_INS_2G000850	INS	94	chr2	1858747	1858747	Csa9930_2G003610	chr2	1857923	1859923	90%coverage	-	IPR003388 Reticulon;	sp|Q56X72|RTNLS_ARATH Reticulon-like protein B21 OS=Arabidopsis thaliana OX=3702 GN=RTNLB21 PE=2 SV=2	32.269058,1.363572	23.365612,4.837918	33.061577,6.667118	15.989318,1.009181	19.806532,3.765769	45.10672,14.839684	15.22602,3.339513	3.8151	2.0613	2.1514	3.0799	2.1263	1.5414	1.9027
SV_COMINS_2G000370	COMINS	54.5	chr2	2200588	2200650	Csa9930_2G004150	chr2	2200062	2202062	90%coverage	GO:0016747 transferase activity, transferring acyl groups other than amino-acyl groups;	IPR003480 Transferase;	sp|Q39048|CER2_ARATH Protein ECERIFERUM 2 OS=Arabidopsis thaliana OX=3702 GN=CER2 PE=1 SV=1	0.784839,0.0	9.457644,8.392356	73.827881,9.238475	167.470367,5.77902	123.924042,26.341337	50.744099,25.680185	16.180761,32.349873	0.8358	0.155	2.8696	4.6353	2.1919	0.9556	-0.9569
SV_COMDEL_2G000300	COMDEL	224	chr2	2304884	2305132	Csa9930_2G004290	chr2	2303376	2305376	90%coverage	GO:0003735 structural constituent of ribosome;GO:0005622 intracellular;GO:0005840 ribosome;GO:0006412 translation;	IPR001976 Ribosomal protein S24e;IPR012678 Ribosomal protein L23/L15e core domain superfamily;IPR018098 Ribosomal S24e conserved site;	sp|Q9SS17|RS241_ARATH 40S ribosomal protein S24-1 OS=Arabidopsis thaliana OX=3702 GN=RPS24A PE=2 SV=1	879.942932,450.138885	1383.168457,454.048706	1374.304932,251.386536	443.950775,119.237892	852.02124,366.006378	1681.604858,1304.639404	1056.821899,530.653015	0.9655	1.6049	2.446	1.8878	1.2168	0.3659	0.9925
SV_COMINS_2G000510	COMINS	174	chr2	2654912	2655082	Csa9930_2G004840	chr2	2654700	2656700	90%coverage	GO:0005515 protein binding;GO:0007165 signal transduction;GO:0043531 ADP binding;	IPR000157 Toll/interleukin-1 receptor homology (TIR) domain;IPR002182 NB-ARC;IPR027417 P-loop containing nucleoside triphosphate hydrolase;IPR032675 Leucine-rich repeat domain superfamily;IPR035897 Toll/interleukin-1 receptor homology (TIR) domain superfamily;	sp|Q40392|TMVRN_NICGU TMV resistance protein N OS=Nicotiana glutinosa OX=35889 GN=N PE=1 SV=1	12.35796,3.769359	3.673976,2.777108	3.822809,0.603645	16.122179,0.874218	11.182467,2.65484	4.902365,0.360234	0.821745,0.519905	1.4858	0.3074	1.5885	3.1915	1.7369	2.1174	0.2613
SV_INS_2G001260	INS	82	chr2	2701258	2701258	Csa9930_2G004960	chr2	2700617	2702617	90%coverage	GO:0003824 catalytic activity;GO:0008152 metabolic process;	IPR001544 Aminotransferase class IV;IPR027417 P-loop containing nucleoside triphosphate hydrolase;IPR036038 Aminotransferase-like, PLP-dependent enzymes;	sp|Q8W0Z7|BCAL1_ARATH Branched-chain-amino-acid aminotransferase-like protein 1 OS=Arabidopsis thaliana OX=3702 GN=At3g05190 PE=2 SV=1	38.49839,7.4394	28.77733,28.151148	24.073486,3.037602	33.063282,4.324676	40.128239,5.080148	37.078255,9.959581	18.314045,5.708885	2.2266	0.0307	2.6346	2.6775	2.758	1.7968	1.5255
SV_INS_2G001310	INS	80	chr2	2774062	2774062	Csa9930_2G005040	chr2	2772605	2774605	90%coverage	-	IPR001841 Zinc finger, RING-type;IPR013083 Zinc finger, RING/FYVE/PHD-type;	sp|Q8RXX9|ATL6_ARATH E3 ubiquitin-protein ligase ATL6 OS=Arabidopsis thaliana OX=3702 GN=ATL6 PE=1 SV=2	16.950911,45.176666	7.708115,41.942616	3.80001,70.737373	5.898396,71.422226	5.7629,49.365353	3.555017,16.210527	4.452302,46.454597	-1.3631	-2.302	-3.9016	-3.3921	-2.8967	-1.9178	-3.1216
SV_DEL_2G001670	DEL	235	chr2	3085239	3085474	Csa9930_2G006420	chr2	3084750	3086750	90%coverage	GO:0005515 protein binding;GO:0016702 oxidoreductase activity, acting on single donors with incorporation of molecular oxygen, incorporation of two atoms of oxygen;GO:0046872 metal ion binding;GO:0055114 oxidation-reduction process;GO:0016491 oxidoreductase activity;	IPR000907 Lipoxygenase;IPR001024 PLAT/LH2 domain;IPR001246 Lipoxygenase, plant;IPR013819 Lipoxygenase, C-terminal;IPR020833 Lipoxygenase, iron binding site;IPR020834 Lipoxygenase, conserved site;IPR027433 Lipoxygenase, domain 3;IPR036226 Lipoxigenase, C-terminal domain superfamily;IPR036392 PLAT/LH2 domain superfamily;	sp|Q41238|LOX16_SOLTU Linoleate 9S-lipoxygenase 6 (Fragment) OS=Solanum tuberosum OX=4113 GN=LOX1.6 PE=1 SV=1	0.0,0.0	27.109911,0.112464	32.780445,1.419558	189.753082,0.688277	317.744171,5.622691	41.320717,4.785404	18.825415,0.205205	0	4.6592	3.8034	6.82	5.5888	2.8709	4.04
SV_INS_2G001530	INS	237	chr2	3085467	3085467	Csa9930_2G006420	chr2	3084750	3086750	90%coverage	GO:0005515 protein binding;GO:0016702 oxidoreductase activity, acting on single donors with incorporation of molecular oxygen, incorporation of two atoms of oxygen;GO:0046872 metal ion binding;GO:0055114 oxidation-reduction process;GO:0016491 oxidoreductase activity;	IPR000907 Lipoxygenase;IPR001024 PLAT/LH2 domain;IPR001246 Lipoxygenase, plant;IPR013819 Lipoxygenase, C-terminal;IPR020833 Lipoxygenase, iron binding site;IPR020834 Lipoxygenase, conserved site;IPR027433 Lipoxygenase, domain 3;IPR036226 Lipoxigenase, C-terminal domain superfamily;IPR036392 PLAT/LH2 domain superfamily;	sp|Q41238|LOX16_SOLTU Linoleate 9S-lipoxygenase 6 (Fragment) OS=Solanum tuberosum OX=4113 GN=LOX1.6 PE=1 SV=1	0.0,0.0	27.109911,0.112464	32.780445,1.419558	189.753082,0.688277	317.744171,5.622691	41.320717,4.785404	18.825415,0.205205	0	4.6592	3.8034	6.82	5.5888	2.8709	4.04
SV_DEL_2G002020	DEL	350	chr2	3510489	3510839	Csa9930_2G007030	chr2	3509784	3511784	90%coverage	-	IPR002885 Pentatricopeptide repeat;	sp|O04504|PPR27_ARATH Pentatricopeptide repeat-containing protein At1g09820 OS=Arabidopsis thaliana OX=3702 GN=At1g09820 PE=2 SV=1	7.99858,4.505207	4.014573,3.566848	6.888155,1.761975	3.156586,3.190428	5.99962,3.284643	9.9285,2.734509	1.368153,1.293454	0.7089	0.1349	1.514	-0.0117	0.7081	1.5491	0.0462
SV_INS_2G002290	INS	53	chr2	4279129	4279129	Csa9930_2G008000	chr2	4278649	4280649	90%coverage	GO:0005515 protein binding;	IPR009060 UBA-like superfamily;IPR015940 Ubiquitin-associated domain;IPR018997 PUB domain;IPR036339 PUB-like domain superfamily;	sp|Q922Y1|UBXN1_MOUSE UBX domain-containing protein 1 OS=Mus musculus OX=10090 GN=Ubxn1 PE=1 SV=1	2.867227,0.101768	3.6877,1.712638	3.016688,0.178593	4.363935,0.077434	4.784451,0.374346	5.272173,0.238125	5.508512,0.616141	1.8115	0.7892	1.7689	2.3157	2.0734	2.3408	2.0098
SV_INS_2G002400	INS	37254.2	chr2	4386898	4386898	Csa9930_2G008170	chr2	4385348	4387348	90%coverage	GO:0016614 oxidoreductase activity, acting on CH-OH group of donors;GO:0050660 flavin adenine dinucleotide binding;GO:0055114 oxidation-reduction process;	IPR000172 Glucose-methanol-choline oxidoreductase, N-terminal;IPR007867 Glucose-methanol-choline oxidoreductase, C-terminal;IPR012132 Glucose-methanol-choline oxidoreductase;IPR036188 FAD/NAD(P)-binding domain superfamily;	sp|P52706|MDL1_PRUSE (R)-mandelonitrile lyase 1 OS=Prunus serotina OX=23207 GN=MDL1 PE=1 SV=1	0.0,0.0	2.165287,0.0	5.748867,0.087869	0.127924,0.714773	0.530989,0.0	0.534607,0.483074	0.0,0.205615	0	1.6623	2.6331	-0.6043	0.6145	0.0493	-0.2698
SV_INS_2G002470	INS	337.5	chr2	4526820	4526820	Csa9930_2G008280	chr2	4526076	4528076	90%coverage	GO:0004672 protein kinase activity;GO:0006468 protein phosphorylation;GO:0005524 ATP binding;GO:0006950 response to stress;	IPR000719 Protein kinase domain;IPR006016 UspA;IPR008271 Serine/threonine-protein kinase, active site;IPR011009 Protein kinase-like domain superfamily;IPR014729 Rossmann-like alpha/beta/alpha sandwich fold;IPR017441 Protein kinase, ATP binding site;	sp|Q5XF57|Y5576_ARATH Probable receptor-like serine/threonine-protein kinase At5g57670 OS=Arabidopsis thaliana OX=3702 GN=At5g57670 PE=2 SV=1	5.098385,0.0	1.300727,0.536549	1.83502,0.616361	0.090491,0.0	1.345243,0.0	2.011983,0.331418	1.212466,0.316365	2.6084	0.5824	0.8106	0.125	1.2297	1.1778	0.7491
SV_INS_2G002490	INS	981	chr2	4535562	4535562	Csa9930_2G008300	chr2	4534144	4536144	90%coverage	-	-	sp|Q9FHH5|GDU3_ARATH Protein GLUTAMINE DUMPER 3 OS=Arabidopsis thaliana OX=3702 GN=GDU3 PE=2 SV=1	1.823121,0.0	1.081558,0.331894	0.640785,0.353688	14.565053,1.195535	1.431257,1.983265	2.538832,5.714471	2.851848,2.652382	1.4973	0.6442	0.2775	2.8257	-0.2952	-0.924	0.0767
SV_INS_2G002850	INS	191	chr2	4929552	4929552	Csa9930_2G008630	chr2	4928750	4930750	90%coverage	-	-	sp|Q9LVC9|RLA32_ARATH 60S acidic ribosomal protein P3-2 OS=Arabidopsis thaliana OX=3702 GN=RPP3B PE=2 SV=1	374.140228,107.689629	706.917603,130.043472	684.831482,147.786118	197.968094,52.144527	475.409698,185.384506	571.993958,2083.811035	337.506561,797.360718	1.7872	2.4335	2.2046	1.9045	1.3539	-1.8633	-1.2379
SV_INS_2G003340	INS	76	chr2	5573584	5573584	Csa9930_2G009090	chr2	5571587	5573587	90%coverage	GO:0005506 iron ion binding;GO:0016705 oxidoreductase activity, acting on paired donors, with incorporation or reduction of molecular oxygen;GO:0020037 heme binding;GO:0055114 oxidation-reduction process;	IPR001128 Cytochrome P450;IPR002401 Cytochrome P450, E-class, group I;IPR017972 Cytochrome P450, conserved site;IPR036396 Cytochrome P450 superfamily;	sp|H2DH22|C7A10_PANGI Cytochrome P450 CYP73A100 OS=Panax ginseng OX=4054 PE=2 SV=1	51.163803,2.338003	0.23291,0.724888	0.378186,0.054586	0.089068,0.058133	0.282009,0.205488	0.4168,0.113193	0.133373,0.406734	3.966	-0.4844	0.3861	0.0416	0.0888	0.3479	-0.3117
SV_COMDEL_2G001650	COMDEL	80	chr2	5593791	5593883	Csa9930_2G009110	chr2	5592449	5594449	90%coverage	-	IPR007650 Zf-FLZ domain;	-	206.569656,208.060516	151.510483,407.651825	59.573997,139.796295	106.477524,77.982841	102.026375,133.589737	83.226173,275.503357	219.515579,338.149048	-0.0103	-1.422	-1.2168	0.4444	-0.3856	-1.715	-0.621
SV_DEL_2G003670	DEL	53	chr2	5618725	5618778	Csa9930_2G009120	chr2	5617855	5619855	90%coverage	GO:0005515 protein binding;GO:0006364 rRNA processing;GO:0032040 small-subunit processome;	IPR001680 WD40 repeat;IPR007319 Small-subunit processome, Utp21;IPR015943 WD40/YVTN repeat-like-containing domain superfamily;IPR017986 WD40-repeat-containing domain;IPR019775 WD40 repeat, conserved site;IPR024977 Anaphase-promoting complex subunit 4, WD40 domain;IPR036322 WD40-repeat-containing domain superfamily;	sp|Q8NI36|WDR36_HUMAN WD repeat-containing protein 36 OS=Homo sapiens OX=9606 GN=WDR36 PE=1 SV=1	16.210649,6.25491	15.193314,4.32113	13.452559,2.643584	1.89717,0.130488	5.780439,3.341085	23.42771,6.741738	5.524949,1.219346	1.2463	1.6056	1.9879	1.3577	0.6433	1.6578	1.5558
SV_COMDEL_2G001680	COMDEL	57	chr2	5661464	5661628	Csa9930_2G009160	chr2	5659652	5661652	90%coverage	GO:0016491 oxidoreductase activity;GO:0055114 oxidation-reduction process;	IPR005123 Oxoglutarate/iron-dependent dioxygenase;IPR026992 Non-haem dioxygenase N-terminal domain;IPR027443 Isopenicillin N synthase-like;	sp|D4N502|DIOX3_PAPSO Codeine O-demethylase OS=Papaver somniferum OX=3469 GN=CODM PE=1 SV=1	3.072959,9.581624	0.584787,6.744333	0.683334,1.576497	2.063546,3.821233	1.173007,2.948204	1.632158,2.101744	0.72716,1.614425	-1.3774	-2.2889	-0.6141	-0.6542	-0.8615	-0.2368	-0.5981
SV_INS_2G003530	INS	427	chr2	5844133	5844133	Csa9930_2G009400	chr2	5843101	5845101	90%coverage	GO:0000439 core TFIIH complex;GO:0006289 nucleotide-excision repair;GO:0006355 regulation of transcription, DNA-templated;	IPR004600 TFIIH subunit Tfb4/p34;	sp|Q8LF41|TFB4_ARATH General transcription and DNA repair factor IIH subunit TFB4 OS=Arabidopsis thaliana OX=3702 GN=TFB4 PE=2 SV=1	37.876041,10.979746	33.135769,19.705214	40.709583,4.992844	25.56061,6.456285	36.368546,12.513398	46.824314,9.623671	35.196785,9.411599	1.6983	0.7213	2.7991	1.8328	1.4674	2.1705	1.7977
SV_INS_2G003560	INS	1257.88	chr2	5889383	5889383	Csa9930_2G009450	chr2	5888812	5890812	90%coverage	GO:0003824 catalytic activity;GO:0046872 metal ion binding;	IPR007863 Peptidase M16, C-terminal;IPR011249 Metalloenzyme, LuxS/M16 peptidase-like;IPR011765 Peptidase M16, N-terminal;	sp|Q9FIH8|SPP_ARATH Stromal processing peptidase, chloroplastic OS=Arabidopsis thaliana OX=3702 GN=SPP PE=2 SV=1	30.03372,29.911915	36.817562,35.402206	46.578526,64.012909	70.215019,47.876869	57.141064,51.351711	38.972809,8.698479	12.270782,14.719409	0.0057	0.055	-0.4504	0.543	0.1513	2.0432	-0.2443
SV_INS_2G003920	INS	86	chr2	6173540	6173540	Csa9930_2G009760	chr2	6172823	6174823	90%coverage	GO:0009522 photosystem I;GO:0009538 photosystem I reaction center;GO:0015979 photosynthesis;	IPR003757 Photosystem I PsaL, reaction centre subunit XI;IPR022980 Photosystem I, reaction centre subunit XI;IPR036592 Photosystem I PsaL, reaction centre subunit XI superfamily;	sp|Q39654|PSAL_CUCSA Photosystem I reaction center subunit XI, chloroplastic OS=Cucumis sativus OX=3659 GN=PSAL PE=2 SV=1	80.463898,38.459236	1729.807739,485.105194	2417.029297,7171.424805	52.395943,192.105331	333.811554,274.50296	902.611328,1310.532349	401.072449,1689.039062	1.0458	1.8321	-1.5686	-1.8546	0.2813	-0.5375	-2.0715
SV_COMDEL_2G002110	COMDEL	81	chr2	6320266	6320361	Csa9930_2G009860	chr2	6319292	6321292	90%coverage	GO:0005515 protein binding;GO:0007165 signal transduction;GO:0043531 ADP binding;	IPR000157 Toll/interleukin-1 receptor homology (TIR) domain;IPR002182 NB-ARC;IPR003593 AAA+ ATPase domain;IPR027417 P-loop containing nucleoside triphosphate hydrolase;IPR032675 Leucine-rich repeat domain superfamily;IPR035897 Toll/interleukin-1 receptor homology (TIR) domain superfamily;IPR036388 Winged helix-like DNA-binding domain superfamily;IPR036390 Winged helix DNA-binding domain superfami…	sp|Q40392|TMVRN_NICGU TMV resistance protein N OS=Nicotiana glutinosa OX=35889 GN=N PE=1 SV=1	5.370131,5.090214	2.718854,4.001982	0.899991,0.878167	1.315348,10.413059	2.162583,3.904286	2.363686,0.784635	1.595732,0.599597	0.0648	-0.4276	0.0167	-2.3014	-0.6329	0.9144	0.6984
SV_DEL_2G005030	DEL	54	chr2	6887269	6887323	Csa9930_2G010230	chr2	6886077	6888077	90%coverage	GO:0004842 ubiquitin-protein transferase activity;GO:0016567 protein ubiquitination;GO:0005515 protein binding;GO:0005488 binding;	IPR000225 Armadillo;IPR003613 U box domain;IPR011989 Armadillo-like helical;IPR013083 Zinc finger, RING/FYVE/PHD-type;IPR016024 Armadillo-type fold;	sp|Q9SRT0|PUB9_ARATH U-box domain-containing protein 9 OS=Arabidopsis thaliana OX=3702 GN=PUB9 PE=1 SV=1	8.115141,0.582122	0.780599,1.90884	1.052447,0.137977	0.502579,0.196936	0.181696,0.266631	1.592509,0.34085	0.306521,0.35648	2.5264	-0.7081	0.8509	0.3281	-0.1001	0.9512	-0.0541
SV_DEL_2G005540	DEL	6828	chr2	7224136	7230964	Csa9930_2G010420	chr2	7223492	7225492	50%coverage	GO:0004842 ubiquitin-protein transferase activity;GO:0016567 protein ubiquitination;	IPR001841 Zinc finger, RING-type;IPR002867 IBR domain;IPR013083 Zinc finger, RING/FYVE/PHD-type;IPR031127 E3 ubiquitin ligase RBR family;	sp|Q8W468|ARI8_ARATH Probable E3 ubiquitin-protein ligase ARI8 OS=Arabidopsis thaliana OX=3702 GN=ARI8 PE=2 SV=1	24.895208,5.703895	22.060125,10.558263	20.182434,8.769591	13.851951,3.823636	16.856823,8.956412	26.538181,8.750682	13.686101,9.262791	1.9496	0.9965	1.1165	1.6225	0.8428	1.4979	0.517
SV_COMDEL_2G003010	COMDEL	995	chr2	7860708	7861767	Csa9930_2G010930	chr2	7859796	7861796	90%coverage	GO:0005887 integral component of plasma membrane;GO:0008515 sucrose transmembrane transporter activity;GO:0015770 sucrose transport;	IPR005989 Sucrose/H+ symporter, plant;IPR036259 MFS transporter superfamily;	sp|Q9ZVK6|SUC8_ARATH Sucrose transport protein SUC8 OS=Arabidopsis thaliana OX=3702 GN=SUC8 PE=1 SV=1	0.23303,0.064426	0.638035,0.625576	0.247704,0.321159	21.704203,5.968079	0.259414,1.330879	0.694441,0.392448	0.076455,0.131124	0.2121	0.011	-0.0825	1.7041	-0.8881	0.2832	-0.0715
SV_INS_2G006000	INS	1880	chr2	7976932	7976932	Csa9930_2G011030	chr2	7975734	7977734	90%coverage	GO:0005664 nuclear origin of replication recognition complex;GO:0006260 DNA replication;GO:0003677 DNA binding;	IPR008721 Origin recognition complex, subunit 6;IPR020529 Origin recognition complex, subunit 6, metazoa/plant;	sp|Q9ZVH3|ORC6_ARATH Origin of replication complex subunit 6 OS=Arabidopsis thaliana OX=3702 GN=ORC6 PE=1 SV=2	16.513908,0.168184	33.769905,1.710435	40.417233,1.930588	21.903351,0.0	22.055582,1.977082	40.912025,5.524903	35.227505,6.287726	3.9062	3.6812	3.821	4.5175	2.9531	2.6833	2.3135
SV_INS_2G006510	INS	52	chr2	8525086	8525086	Csa9930_2G011560	chr2	8523164	8525164	90%coverage	-	-	sp|Q9SKB6|MRL7L_ARATH Thioredoxin-like fold domain-containing protein MRL7L, chloroplastic OS=Arabidopsis thaliana OX=3702 GN=MRL7L PE=2 SV=1	18.290482,10.222652	47.372829,17.867018	90.227982,47.493267	24.19841,8.217463	38.673092,15.334859	65.969261,20.421627	35.950836,16.416077	0.7815	1.3583	0.9117	1.4509	1.2802	1.6444	1.0852
SV_INS_2G006820	INS	65	chr2	8713682	8713682	Csa9930_2G011710	chr2	8712846	8714846	90%coverage	-	IPR001841 Zinc finger, RING-type;IPR013083 Zinc finger, RING/FYVE/PHD-type;	sp|P0CH30|RING1_GOSHI E3 ubiquitin-protein ligase RING1 OS=Gossypium hirsutum OX=3635 GN=RING1 PE=1 SV=1	0.740824,1.134601	0.893636,0.629226	2.827296,0.380719	0.281486,0.850831	0.599631,3.58812	2.773238,1.711532	0.0913,0.773792	-0.2942	0.217	1.4709	-0.5304	-1.5202	0.4767	-0.7008
SV_INS_2G006880	INS	5133	chr2	8744527	8744527	Csa9930_2G011740	chr2	8744103	8746103	90%coverage	-	-	-	5.461469,0.532584	1.411161,1.368366	1.336128,0.0	1.457714,2.924169	0.0,0.0	0.451371,0.229816	0.0,0.0	2.0759	0.0258	1.2241	-0.6751	0	0.239	0
SV_DEL_2G007830	DEL	72	chr2	8790454	8790526	Csa9930_2G011760	chr2	8789225	8791225	90%coverage	GO:0020037 heme binding;	IPR001199 Cytochrome b5-like heme/steroid binding domain;IPR018506 Cytochrome b5, heme-binding site;IPR036400 Cytochrome b5-like heme/steroid binding domain superfamily;	sp|O48845|CYB5B_ARATH Cytochrome b5 isoform B OS=Arabidopsis thaliana OX=3702 GN=CYTB5-B PE=1 SV=1	23.370667,0.0	132.493866,5.586939	207.857208,18.259912	0.600758,0.0	29.813004,8.828638	90.586578,37.81163	287.431244,4.926529	4.6071	4.341	3.4388	0.6788	1.6485	1.2386	5.6049
SV_COMDEL_2G003690	COMDEL	330	chr2	8790557	8790903	Csa9930_2G011760	chr2	8789225	8791225	90%coverage	GO:0020037 heme binding;	IPR001199 Cytochrome b5-like heme/steroid binding domain;IPR018506 Cytochrome b5, heme-binding site;IPR036400 Cytochrome b5-like heme/steroid binding domain superfamily;	sp|O48845|CYB5B_ARATH Cytochrome b5 isoform B OS=Arabidopsis thaliana OX=3702 GN=CYTB5-B PE=1 SV=1	23.370667,0.0	132.493866,5.586939	207.857208,18.259912	0.600758,0.0	29.813004,8.828638	90.586578,37.81163	287.431244,4.926529	4.6071	4.341	3.4388	0.6788	1.6485	1.2386	5.6049
SV_INS_2G006960	INS	2782.67	chr2	8796123	8796123	Csa9930_2G011770	chr2	8796007	8798007	90%coverage	GO:0000502 proteasome complex;GO:0030234 enzyme regulator activity;GO:0042176 regulation of protein catabolic process;GO:0005488 binding;	IPR002015 Proteasome/cyclosome repeat;IPR011989 Armadillo-like helical;IPR016024 Armadillo-type fold;IPR016642 26S proteasome regulatory complex, non-ATPase subcomplex, Rpn2/Psmd1 subunit;	sp|O48844|PSD1A_ARATH 26S proteasome non-ATPase regulatory subunit 1 homolog A OS=Arabidopsis thaliana OX=3702 GN=RPN2A PE=1 SV=1	116.301422,43.689053	127.985374,58.807823	82.331062,45.666454	126.036026,103.790878	109.181343,137.341995	103.39994,67.584045	27.804041,89.610062	1.3922	1.1088	0.8365	0.2777	-0.3284	0.6062	-1.6534
SV_DEL_2G007950	DEL	93	chr2	8895491	8895584	Csa9930_2G011880	chr2	8893895	8895895	90%coverage	GO:0003993 acid phosphatase activity;GO:0046872 metal ion binding;GO:0016787 hydrolase activity;	IPR004843 Calcineurin-like phosphoesterase domain, ApaH type;IPR008963 Purple acid phosphatase-like, N-terminal;IPR015914 Purple acid phosphatase, N-terminal;IPR025733 Iron/zinc purple acid phosphatase-like C-terminal domain;IPR029052 Metallo-dependent phosphatase-like;	sp|Q9SFU3|PPA15_ARATH Purple acid phosphatase 15 OS=Arabidopsis thaliana OX=3702 GN=PAP15 PE=1 SV=1	8.375328,0.375465	4.834143,1.016184	7.309276,0.698551	1.911543,1.102803	2.219686,0.691143	8.658007,0.940192	0.9907,0.465832	2.7689	1.5329	2.2904	0.4695	0.9289	2.3155	0.4416
SV_INS_2G007100	INS	78	chr2	8975670	8975670	Csa9930_2G011970	chr2	8974088	8976088	90%coverage	GO:0004013 adenosylhomocysteinase activity;GO:0006730 one-carbon metabolic process;GO:0019510 S-adenosylhomocysteine catabolic process;GO:0051287 NAD binding;	IPR000043 Adenosylhomocysteinase-like;IPR015878 S-adenosyl-L-homocysteine hydrolase, NAD binding domain;IPR020082 S-adenosyl-L-homocysteine hydrolase, conserved site;IPR034373 Adenosylhomocysteinase;IPR036291 NAD(P)-binding domain superfamily;	sp|O23255|SAHH1_ARATH Adenosylhomocysteinase 1 OS=Arabidopsis thaliana OX=3702 GN=SAHH1 PE=1 SV=1	1777.282593,113.681129	3834.488281,357.880615	1445.057251,497.641388	3887.707031,168.491867	2411.909668,541.800781	1377.428223,996.819946	3654.767822,2067.732666	3.9548	3.4178	1.5361	4.52	2.1523	0.4662	0.8214
SV_DEL_2G008510	DEL	854	chr2	9282688	9283542	Csa9930_2G012120	chr2	9282893	9284893	50%coverage	-	-	-	31.934963,49.028057	32.078121,48.188957	13.572921,27.076223	22.992184,90.306305	17.363619,74.742577	29.495625,11.766281	4.737116,25.297882	-0.6031	-0.5725	-0.9461	-1.9281	-2.0443	1.2563	-2.1965
SV_INS_2G007540	INS	12280.8	chr2	9327058	9327058	Csa9930_2G012160	chr2	9325590	9327590	90%coverage	GO:0009269 response to desiccation;	IPR004864 Late embryogenesis abundant protein, LEA-14;IPR013783 Immunoglobulin-like fold;IPR013990 Water stress and hypersensitive response domain;	sp|P46519|LEA14_SOYBN Desiccation protectant protein Lea14 homolog OS=Glycine max OX=3847 PE=2 SV=1	508.879547,148.02417	538.171997,250.185867	266.945312,139.428955	317.68869,109.942825	326.948303,200.839005	315.389374,421.307617	651.620667,463.994324	1.7746	1.102	0.9321	1.5223	0.7003	-0.4166	0.489
SV_DEL_2G008910	DEL	82	chr2	9573949	9574031	Csa9930_2G012350	chr2	9573552	9575552	90%coverage	-	-	sp|Q9LTP5|GRP5_ARATH Glycine-rich protein 5 OS=Arabidopsis thaliana OX=3702 GN=GRP5 PE=2 SV=1	0.646624,0.0	0.179772,0.0	0.0,0.0	0.226762,0.0	0.0,0.0	5.321037,0.0	0.0,0.0	0.7195	0.2385	0	0.2949	0	2.6602	0
SV_DEL_2G009280	DEL	114	chr2	9708343	9708457	Csa9930_2G012470	chr2	9707446	9709446	90%coverage	GO:0005337 nucleoside transmembrane transporter activity;GO:0016021 integral component of membrane;GO:1901642 nucleoside transmembrane transport;	IPR002259 Equilibrative nucleoside transporter;IPR036259 MFS transporter superfamily;	sp|Q8VXY7|ENT1_ARATH Equilibrative nucleotide transporter 1 OS=Arabidopsis thaliana OX=3702 GN=ENT1 PE=1 SV=1	49.444176,48.60326	46.369068,81.878777	46.511009,72.676598	41.415424,442.387573	47.428192,227.307495	35.968822,62.947575	26.411982,133.814667	0.0243	-0.8071	-0.6329	-3.3859	-2.2371	-0.7906	-2.2981
SV_INS_2G008160	INS	58	chr2	9821349	9821349	Csa9930_2G012550	chr2	9820087	9822087	90%coverage	-	-	sp|Q9LIQ9|BLI_ARATH Protein BLISTER OS=Arabidopsis thaliana OX=3702 GN=BLI PE=1 SV=1	30.179813,21.911007	23.524317,17.649624	13.464657,4.407104	32.253288,6.785175	23.635441,12.379388	30.269651,2.979943	8.300726,3.707627	0.4446	0.3951	1.4196	2.0947	0.8807	2.9739	0.9823
SV_DEL_2G009490	DEL	60	chr2	9853790	9853850	Csa9930_2G012570	chr2	9852446	9854446	90%coverage	GO:0005524 ATP binding;GO:0005737 cytoplasm;GO:0042026 protein refolding;GO:0006457 protein folding;	IPR001844 Chaperonin Cpn60;IPR002423 Chaperonin Cpn60/TCP-1 family;IPR018370 Chaperonin Cpn60, conserved site;IPR027409 GroEL-like apical domain superfamily;IPR027413 GroEL-like equatorial domain superfamily;IPR037290 Chaperonin Cpn60/TCP-1 domain superfamily;	sp|Q05046|CH62_CUCMA Chaperonin CPN60-2, mitochondrial OS=Cucurbita maxima OX=3661 GN=CPN60-2 PE=1 SV=1	248.30574,25.744484	359.83371,39.120457	243.524582,31.552505	46.767731,8.523482	147.96785,53.182938	295.314667,92.182854	285.14682,32.25058	3.2206	3.1689	2.9091	2.3265	1.4591	1.669	3.1053
SV_INS_2G008330	INS	372	chr2	9939276	9939276	Csa9930_2G012640	chr2	9937514	9939514	90%coverage	-	-	-	36.551331,5.089289	28.381556,5.128095	21.672129,3.074841	36.825073,6.636999	42.482449,14.66105	30.216433,3.497579	50.465469,4.973919	2.6245	2.2614	2.4761	2.3083	1.4733	2.7951	3.1069
SV_INS_2G008350	INS	4851.33	chr2	9939405	9939405	Csa9930_2G012640	chr2	9937514	9939514	90%coverage	-	-	-	36.551331,5.089289	28.381556,5.128095	21.672129,3.074841	36.825073,6.636999	42.482449,14.66105	30.216433,3.497579	50.465469,4.973919	2.6245	2.2614	2.4761	2.3083	1.4733	2.7951	3.1069
SV_INS_2G008580	INS	105	chr2	10258020	10258020	Csa9930_2G013050	chr2	10256475	10258475	90%coverage	GO:0008168 methyltransferase activity;	IPR004159 Putative S-adenosyl-L-methionine-dependent methyltransferase;IPR029063 S-adenosyl-L-methionine-dependent methyltransferase;	sp|Q93YV7|PMT3_ARATH Probable methyltransferase PMT3 OS=Arabidopsis thaliana OX=3702 GN=At4g14360 PE=2 SV=1	164.493469,27.781115	227.284103,60.035328	86.551849,102.116119	157.034286,30.489107	129.605652,73.920113	97.386322,76.329285	124.947136,194.089539	2.5236	1.9031	-0.2361	2.3273	0.8018	0.3474	-0.6313
SV_DEL_2G010040	DEL	214	chr2	10296390	10296604	Csa9930_2G013110	chr2	10295279	10297279	90%coverage	GO:0003677 DNA binding;	IPR001005 SANT/Myb domain;IPR009057 Homeobox-like domain superfamily;IPR017930 Myb domain;	sp|Q9LTC4|MYB15_ARATH Transcription factor MYB15 OS=Arabidopsis thaliana OX=3702 GN=MYB15 PE=1 SV=1	5.763566,11.627774	0.0,8.604414	0.067481,2.984159	0.07013,1.399198	0.271532,1.785827	0.158877,0.283493	0.283442,2.994963	-0.9007	-3.2637	-1.9001	-1.1648	-1.1315	-0.1473	-1.6382
SV_DEL_2G010200	DEL	66	chr2	10383028	10383094	Csa9930_2G013170	chr2	10382983	10384983	90%coverage	-	-	-	54.577061,2.021891	0.209262,11.805612	48.923733,35962.152344	0.0,515.524841	1.268314,442.539062	0.0,30.591925	0.101695,2463.53418	4.201	-3.4046	-9.4926	-9.0127	-7.6113	-4.9815	-11.1274
SV_INS_2G008830	INS	736	chr2	10384626	10384626	Csa9930_2G013170	chr2	10382983	10384983	90%coverage	-	-	-	54.577061,2.021891	0.209262,11.805612	48.923733,35962.152344	0.0,515.524841	1.268314,442.539062	0.0,30.591925	0.101695,2463.53418	4.201	-3.4046	-9.4926	-9.0127	-7.6113	-4.9815	-11.1274
SV_DEL_2G010580	DEL	452	chr2	10620806	10621258	Csa9930_2G013450	chr2	10620936	10622936	50%coverage	GO:0003735 structural constituent of ribosome;GO:0005840 ribosome;GO:0006412 translation;GO:0015935 small ribosomal subunit;GO:0003723 RNA binding;	IPR002222 Ribosomal protein S19/S15;IPR005713 Ribosomal protein S19A/S15e;IPR020934 Ribosomal protein S19 conserved site;IPR023575 Ribosomal protein S19, superfamily;	sp|Q945U1|RS15_ELAOL 40S ribosomal protein S15 OS=Elaeis oleifera OX=80265 GN=RPS15 PE=2 SV=1	1110.143188,679.370728	1382.708984,582.340088	1288.904663,311.287872	377.36618,134.741486	797.954468,448.541229	1428.951416,1877.309937	837.030823,973.20929	0.7077	1.2461	2.0463	1.4789	0.8297	-0.3935	-0.2172
SV_INS_2G009160	INS	4907.5	chr2	10622079	10622079	Csa9930_2G013450	chr2	10620936	10622936	90%coverage	GO:0003735 structural constituent of ribosome;GO:0005840 ribosome;GO:0006412 translation;GO:0015935 small ribosomal subunit;GO:0003723 RNA binding;	IPR002222 Ribosomal protein S19/S15;IPR005713 Ribosomal protein S19A/S15e;IPR020934 Ribosomal protein S19 conserved site;IPR023575 Ribosomal protein S19, superfamily;	sp|Q945U1|RS15_ELAOL 40S ribosomal protein S15 OS=Elaeis oleifera OX=80265 GN=RPS15 PE=2 SV=1	1110.143188,679.370728	1382.708984,582.340088	1288.904663,311.287872	377.36618,134.741486	797.954468,448.541229	1428.951416,1877.309937	837.030823,973.20929	0.7077	1.2461	2.0463	1.4789	0.8297	-0.3935	-0.2172
SV_INS_2G009340	INS	86	chr2	10795947	10795947	Csa9930_2G013640	chr2	10794430	10796430	90%coverage	GO:0006886 intracellular protein transport;GO:0006888 ER to Golgi vesicle-mediated transport;GO:0008270 zinc ion binding;GO:0030127 COPII vesicle coat;GO:0090114 COPII-coated vesicle budding;	IPR006895 Zinc finger, Sec23/Sec24-type;IPR006896 Sec23/Sec24, trunk domain;IPR006900 Sec23/Sec24, helical domain;IPR007123 Gelsolin-like domain;IPR012990 Sec23/Sec24 beta-sandwich;IPR029006 ADF-H/Gelsolin-like domain superfamily;IPR036174 Zinc finger, Sec23/Sec24-type superfamily;IPR036175 Sec23/Sec24 helical domain superfamily;IPR036180 Gelsolin-like domain superfamily;IPR036465 von Willebrand …	sp|Q4PE39|SEC23_USTMA Protein transport protein SEC23 OS=Ustilago maydis (strain 521 / FGSC 9021) OX=237631 GN=SEC23 PE=3 SV=1	11.643787,3.36717	8.973915,5.365592	7.541768,2.333279	7.416683,3.481366	9.064641,5.607125	10.941368,4.641068	1.420153,5.049364	1.5337	0.6479	1.3576	0.9093	0.6072	1.0819	-1.3217
SV_INS_2G009480	INS	57	chr2	10926948	10926948	Csa9930_2G013730	chr2	10926668	10928668	90%coverage	-	-	-	4.487839,16.546652	2.242009,4.199333	1.075945,0.0	0.639342,1.546527	1.602489,0.329257	4.653146,2.861733	0.0,1.515249	-1.6769	-0.6814	1.0538	-0.6354	0.9693	0.5498	-1.3307
SV_INS_2G009490	INS	75	chr2	10928074	10928074	Csa9930_2G013730	chr2	10926668	10928668	90%coverage	-	-	-	4.487839,16.546652	2.242009,4.199333	1.075945,0.0	0.639342,1.546527	1.602489,0.329257	4.653146,2.861733	0.0,1.515249	-1.6769	-0.6814	1.0538	-0.6354	0.9693	0.5498	-1.3307
SV_INS_2G009510	INS	161	chr2	11008119	11008119	Csa9930_2G013820	chr2	11007077	11009077	90%coverage	-	IPR023210 NADP-dependent oxidoreductase domain;IPR036812 NADP-dependent oxidoreductase domain superfamily;	sp|Q3L181|PERR_RAUSE Perakine reductase OS=Rauvolfia serpentina OX=4060 GN=PR PE=1 SV=1	0.077174,6.097371	0.169956,9.554334	0.142165,0.0	0.0,0.510934	0.376031,0.557084	0.258421,0.143771	0.0,0.398876	-2.72	-3.1733	0.1918	-0.5954	-0.1783	0.1378	-0.4843
SV_INS_2G009710	INS	52	chr2	11186529	11186529	Csa9930_2G014040	chr2	11185815	11187815	90%coverage	GO:0003779 actin binding;	IPR011684 Protein Networked (NET), actin-binding (NAB) domain;	sp|F4HZB5|NET1D_ARATH Protein NETWORKED 1D OS=Arabidopsis thaliana OX=3702 GN=NET1D PE=3 SV=1	14.985267,1.842422	12.854259,16.673033	19.57568,1.110297	2.232315,0.80208	8.799751,2.126559	32.477665,1.098248	3.17285,0.221903	2.4916	-0.3512	3.2854	0.8429	1.6482	3.9959	1.7719
SV_COMDEL_2G005240	COMDEL	65	chr2	11197828	11197906	Csa9930_2G014050	chr2	11197462	11199462	90%coverage	-	IPR008546 Domain of unknown function DUF828;IPR011993 PH-like domain superfamily;IPR013666 Pleckstrin-like, plant;	sp|Q8W4K5|VAB_ARATH VAN3-binding protein OS=Arabidopsis thaliana OX=3702 GN=VAB PE=1 SV=1	12.572451,1.01086	24.878448,7.385323	83.895042,3.060146	0.229884,0.876309	8.156808,10.383235	146.435242,79.09211	13.451139,3.883491	2.7548	1.6258	4.3861	-0.6094	-0.314	0.8803	1.5652
SV_INS_2G009730	INS	54	chr2	11208861	11208861	Csa9930_2G014070	chr2	11207153	11209153	90%coverage	GO:0015996 chlorophyll catabolic process;GO:0047746 chlorophyllase activity;	IPR017395 Chlorophyllase;IPR029058 Alpha/Beta hydrolase fold;	sp|O22527|CLH1_ARATH Chlorophyllase-1 OS=Arabidopsis thaliana OX=3702 GN=CLH1 PE=1 SV=1	0.0,12.107505	0.148145,0.207838	2.592222,0.255903	0.138572,0.0	3.52194,0.097913	0.0,0.0	0.0,0.0	-3.7123	-0.0731	1.5162	0.1872	2.0422	0	0
SV_INS_2G009800	INS	153	chr2	11229372	11229372	Csa9930_2G014100	chr2	11228236	11230236	90%coverage	-	IPR004895 Prenylated rab acceptor PRA1;	sp|Q9FRR1|PRA1E_ARATH PRA1 family protein E OS=Arabidopsis thaliana OX=3702 GN=PRA1E PE=1 SV=1	14.484043,20.690329	30.774014,21.074089	9.963247,11.819281	8.467497,11.592567	11.011868,15.9972	23.053204,40.68898	14.237048,49.000771	-0.4863	0.5255	-0.2256	-0.4115	-0.5008	-0.7934	-1.7144
SV_INS_2G010250	INS	521	chr2	11715201	11715201	Csa9930_2G014480	chr2	11713715	11715715	90%coverage	GO:0008152 metabolic process;GO:0016787 hydrolase activity;	IPR013094 Alpha/beta hydrolase fold-3;IPR029058 Alpha/Beta hydrolase fold;	sp|Q9SMN0|CXE12_ARATH Probable carboxylesterase 12 OS=Arabidopsis thaliana OX=3702 GN=CXE12 PE=1 SV=1	157.953278,229.592087	22.135405,10.799619	0.333509,0.390314	3.487492,75.112221	5.088163,43.160561	1.539298,16.573158	1.088728,42.454998	-0.5367	0.9714	-0.0602	-4.0841	-2.8587	-2.7909	-4.3788
SV_DEL_2G011950	DEL	64	chr2	11724408	11724472	Csa9930_2G014490	chr2	11723894	11725894	90%coverage	GO:0008152 metabolic process;GO:0016787 hydrolase activity;	IPR013094 Alpha/beta hydrolase fold-3;IPR029058 Alpha/Beta hydrolase fold;	sp|Q9SMM9|CXE13_ARATH Probable carboxylesterase 13 OS=Arabidopsis thaliana OX=3702 GN=CXE13 PE=1 SV=1	108.492271,11.621081	316.880981,41.265129	102.15461,266.01828	229.240829,301.739319	238.209152,286.575836	224.915115,344.968292	67.921028,460.167389	3.1169	2.9109	-1.3721	-0.3949	-0.2657	-0.6149	-2.7423
SV_INS_2G010280	INS	62	chr2	11724507	11724507	Csa9930_2G014490	chr2	11723894	11725894	90%coverage	GO:0008152 metabolic process;GO:0016787 hydrolase activity;	IPR013094 Alpha/beta hydrolase fold-3;IPR029058 Alpha/Beta hydrolase fold;	sp|Q9SMM9|CXE13_ARATH Probable carboxylesterase 13 OS=Arabidopsis thaliana OX=3702 GN=CXE13 PE=1 SV=1	108.492271,11.621081	316.880981,41.265129	102.15461,266.01828	229.240829,301.739319	238.209152,286.575836	224.915115,344.968292	67.921028,460.167389	3.1169	2.9109	-1.3721	-0.3949	-0.2657	-0.6149	-2.7423
SV_INS_2G010290	INS	54	chr2	11724687	11724687	Csa9930_2G014490	chr2	11723894	11725894	90%coverage	GO:0008152 metabolic process;GO:0016787 hydrolase activity;	IPR013094 Alpha/beta hydrolase fold-3;IPR029058 Alpha/Beta hydrolase fold;	sp|Q9SMM9|CXE13_ARATH Probable carboxylesterase 13 OS=Arabidopsis thaliana OX=3702 GN=CXE13 PE=1 SV=1	108.492271,11.621081	316.880981,41.265129	102.15461,266.01828	229.240829,301.739319	238.209152,286.575836	224.915115,344.968292	67.921028,460.167389	3.1169	2.9109	-1.3721	-0.3949	-0.2657	-0.6149	-2.7423
SV_INS_2G010370	INS	140	chr2	11771057	11771057	Csa9930_2G014550	chr2	11770734	11772734	90%coverage	-	-	-	7.891965,0.280307	5.000807,1.461464	16.193533,1.802262	4.952995,0.949823	9.679235,1.423892	11.419857,5.50241	3.966732,3.092903	2.796	1.2856	2.6172	1.6103	2.1394	0.9336	0.2792
SV_DEL_2G012020	DEL	80	chr2	11789616	11789696	Csa9930_2G014580	chr2	11787788	11789788	90%coverage	GO:0005515 protein binding;GO:0000413 protein peptidyl-prolyl isomerization;GO:0003755 peptidyl-prolyl cis-trans isomerase activity;GO:0006457 protein folding;	IPR002130 Cyclophilin-type peptidyl-prolyl cis-trans isomerase domain;IPR011990 Tetratricopeptide-like helical domain superfamily;IPR013026 Tetratricopeptide repeat-containing domain;IPR013105 Tetratricopeptide repeat 2;IPR019734 Tetratricopeptide repeat;IPR020892 Cyclophilin-type peptidyl-prolyl cis-trans isomerase, conserved site;IPR024936 Cyclophilin-type peptidyl-prolyl cis-trans isomerase;IP…	sp|Q9C566|CYP40_ARATH Peptidyl-prolyl cis-trans isomerase CYP40 OS=Arabidopsis thaliana OX=3702 GN=CYP40 PE=2 SV=1	7.771646,109.437454	7.326547,6.531464	20.636204,0.684844	3.165399,0.592776	5.024161,0.514132	16.345457,0.78692	14.718671,0.990342	-3.6542	0.1448	3.6828	1.3869	1.9923	3.279	2.9814
SV_INS_2G010440	INS	407	chr2	11829078	11829078	Csa9930_2G014620	chr2	11827776	11829776	90%coverage	GO:0003677 DNA binding;	IPR001005 SANT/Myb domain;IPR006447 Myb domain, plants;IPR009057 Homeobox-like domain superfamily;IPR017930 Myb domain;	sp|Q9ZQ85|EFM_ARATH Myb family transcription factor EFM OS=Arabidopsis thaliana OX=3702 GN=EFM PE=1 SV=2	27.126856,82.761711	39.964718,95.7882	17.276102,5.130268	19.523336,41.229362	20.090511,21.005917	56.605915,53.828136	14.429048,20.975573	-1.5743	-1.2404	1.5759	-1.041	-0.0613	0.0713	-0.5103
SV_INS_2G010450	INS	222.6	chr2	11829533	11829533	Csa9930_2G014620	chr2	11827776	11829776	90%coverage	GO:0003677 DNA binding;	IPR001005 SANT/Myb domain;IPR006447 Myb domain, plants;IPR009057 Homeobox-like domain superfamily;IPR017930 Myb domain;	sp|Q9ZQ85|EFM_ARATH Myb family transcription factor EFM OS=Arabidopsis thaliana OX=3702 GN=EFM PE=1 SV=2	27.126856,82.761711	39.964718,95.7882	17.276102,5.130268	19.523336,41.229362	20.090511,21.005917	56.605915,53.828136	14.429048,20.975573	-1.5743	-1.2404	1.5759	-1.041	-0.0613	0.0713	-0.5103
SV_INS_2G010510	INS	424	chr2	11892588	11892588	Csa9930_2G014660	chr2	11891382	11893382	90%coverage	-	IPR000073 Alpha/beta hydrolase fold-1;IPR029058 Alpha/Beta hydrolase fold;	sp|Q6RYA0|SABP2_TOBAC Salicylic acid-binding protein 2 OS=Nicotiana tabacum OX=4097 GN=SABP2 PE=1 SV=1	6.10851,0.119567	10.841409,0.0	9.739771,0.0	5.448005,0.0	9.396125,0.0	12.22647,0.0	13.120322,0.0	2.6666	3.5658	3.4249	2.6889	3.378	3.7254	3.8197
SV_INS_2G010530	INS	107	chr2	11905505	11905505	Csa9930_2G014690	chr2	11903636	11905636	90%coverage	-	-	-	0.592379,1.05129	0.881141,0.0	0.0,0.0	13.091357,5.703801	1.973704,0.689393	1.964524,0.507737	3.486393,0.138565	-0.3653	0.9116	0	1.0718	0.8158	0.9754	1.9783
SV_DEL_2G012310	DEL	61	chr2	12017325	12017386	Csa9930_2G014820	chr2	12015896	12017896	90%coverage	GO:0005789 endoplasmic reticulum membrane;GO:0018279 protein N-linked glycosylation via asparagine;	IPR005013 Dolichyl-diphosphooligosaccharide--protein glycosyltransferase 48kDa subunit;IPR029062 Class I glutamine amidotransferase-like;	sp|Q944K2|OST48_ARATH Dolichyl-diphosphooligosaccharide--protein glycosyltransferase 48 kDa subunit OS=Arabidopsis thaliana OX=3702 GN=OST48 PE=2 SV=1	186.396759,38.339249	256.186859,44.694389	141.828156,35.036839	99.730484,21.940996	133.027969,62.34203	224.828033,104.965202	110.428917,65.844101	2.2521	2.4927	1.9867	2.1345	1.0813	1.0916	0.7373
SV_INS_2G010750	INS	270.8	chr2	12247914	12247914	Csa9930_2G015070	chr2	12246757	12248757	90%coverage	GO:0004553 hydrolase activity, hydrolyzing O-glycosyl compounds;GO:0005975 carbohydrate metabolic process;	IPR000490 Glycoside hydrolase family 17;IPR012946 X8 domain;IPR017853 Glycoside hydrolase superfamily;	sp|Q94G86|ALL9_OLEEU Glucan endo-1,3-beta-D-glucosidase OS=Olea europaea OX=4146 GN=OLE9 PE=1 SV=1	57.827293,1.678391	135.463882,25.403072	58.145412,32.314655	43.606937,1.123596	92.336212,19.698942	69.303062,58.187977	51.002163,51.551903	4.457	2.3697	0.8281	4.3927	2.1729	0.2483	-0.0152
SV_INS_2G010830	INS	67	chr2	12315036	12315036	Csa9930_2G015150	chr2	12313613	12315613	90%coverage	-	IPR000073 Alpha/beta hydrolase fold-1;IPR029058 Alpha/Beta hydrolase fold;	sp|Q1LZ86|ABHD6_BOVIN Monoacylglycerol lipase ABHD6 OS=Bos taurus OX=9913 GN=ABHD6 PE=2 SV=1	10.805416,19.161924	2.336017,0.480597	0.0,0.0	2.482824,0.0	0.736766,0.348281	13.723515,2.388234	1.096047,0.216581	-0.7722	1.1719	0	1.8003	0.3653	2.1195	0.7848
SV_DEL_2G012650	DEL	51	chr2	12429473	12429524	Csa9930_2G015330	chr2	12428862	12430862	90%coverage	-	IPR025520 Domain of unknown function DUF4408;	-	7.87024,50.585396	4.985122,52.08477	1.994773,5.007689	8.498053,73.650398	5.733027,35.612949	4.021266,0.858849	3.136683,3.301975	-2.5399	-3.1488	-1.0044	-2.9744	-2.443	1.4336	-0.0565
SV_INS_2G010950	INS	52	chr2	12452036	12452036	Csa9930_2G015360	chr2	12451955	12453955	90%coverage	-	IPR001251 CRAL-TRIO lipid binding domain;IPR011074 CRAL/TRIO, N-terminal domain;IPR036273 CRAL/TRIO, N-terminal domain superfamily;IPR036865 CRAL-TRIO lipid binding domain superfamily;	sp|Q93ZE9|SFH3_ARATH Phosphatidylinositol/phosphatidylcholine transfer protein SFH3 OS=Arabidopsis thaliana OX=3702 GN=SFH3 PE=2 SV=1	14.655221,10.280294	1.023237,2.456455	0.954669,0.787183	85.679314,70.67218	23.631788,49.8643	2.052979,6.668071	22.000357,91.230759	0.4728	-0.7726	0.1292	0.2743	-1.0461	-1.3286	-2.0036
SV_INS_2G010960	INS	1090	chr2	12452548	12452548	Csa9930_2G015360	chr2	12451955	12453955	90%coverage	-	IPR001251 CRAL-TRIO lipid binding domain;IPR011074 CRAL/TRIO, N-terminal domain;IPR036273 CRAL/TRIO, N-terminal domain superfamily;IPR036865 CRAL-TRIO lipid binding domain superfamily;	sp|Q93ZE9|SFH3_ARATH Phosphatidylinositol/phosphatidylcholine transfer protein SFH3 OS=Arabidopsis thaliana OX=3702 GN=SFH3 PE=2 SV=1	14.655221,10.280294	1.023237,2.456455	0.954669,0.787183	85.679314,70.67218	23.631788,49.8643	2.052979,6.668071	22.000357,91.230759	0.4728	-0.7726	0.1292	0.2743	-1.0461	-1.3286	-2.0036
SV_INS_2G010990	INS	100	chr2	12530233	12530233	Csa9930_2G015440	chr2	12529016	12531016	90%coverage	-	-	-	218.270935,37.853443	228.602753,29.333992	221.444778,6.484891	364.514099,6.659755	396.689636,11.008706	238.478134,41.780899	607.648499,18.282688	2.4966	2.9201	4.8933	5.5765	5.0495	2.4849	4.9802
SV_INS_2G011270	INS	6447.88	chr2	12939533	12939533	Csa9930_2G015960	chr2	12938679	12940679	90%coverage	-	-	-	0.0,6.420013	1.282898,5.410888	0.0,2.373414	0.0,1.180697	0.316878,2.329048	0.172098,1.605685	0.722427,1.347538	-2.8914	-1.4897	-1.7542	-1.1248	-1.338	-1.1526	-0.4467
SV_COMDEL_2G005920	COMDEL	74	chr2	12950355	12950439	Csa9930_2G016010	chr2	12950344	12952344	90%coverage	GO:0009733 response to auxin;	IPR003676 Small auxin-up RNA;	sp|Q9FJF9|SAU21_ARATH Auxin-responsive protein SAUR21 OS=Arabidopsis thaliana OX=3702 GN=SAUR21 PE=2 SV=1	0.0,0.0	0.345439,0.0	0.853814,0.4429	5.687622,0.0	5.426132,0.0	0.082806,0.0	2.242733,19.509155	0	0.4281	0.3615	2.7415	2.684	0.1148	-2.661
SV_COMDEL_2G005990	COMDEL	168	chr2	13147444	13147646	Csa9930_2G016270	chr2	13147526	13149526	50%coverage	-	IPR001623 DnaJ domain;IPR018253 DnaJ domain, conserved site;IPR036869 DnaJ domain superfamily;	sp|Q9FYB5|DNJ11_ARATH Chaperone protein dnaJ 11, chloroplastic OS=Arabidopsis thaliana OX=3702 GN=ATJ11 PE=1 SV=2	1.204067,25.280132	23.352671,2.445826	9.551753,29.867685	3.00801,5.74906	3.001917,1.981621	1.932814,62.922077	28.415989,12.679431	-3.5757	2.8212	-1.5486	-0.7518	0.4246	-4.446	1.1046
SV_DEL_2G013070	DEL	71	chr2	13148283	13148354	Csa9930_2G016270	chr2	13147526	13149526	90%coverage	-	IPR001623 DnaJ domain;IPR018253 DnaJ domain, conserved site;IPR036869 DnaJ domain superfamily;	sp|Q9FYB5|DNJ11_ARATH Chaperone protein dnaJ 11, chloroplastic OS=Arabidopsis thaliana OX=3702 GN=ATJ11 PE=1 SV=2	1.204067,25.280132	23.352671,2.445826	9.551753,29.867685	3.00801,5.74906	3.001917,1.981621	1.932814,62.922077	28.415989,12.679431	-3.5757	2.8212	-1.5486	-0.7518	0.4246	-4.446	1.1046
SV_DEL_2G013110	DEL	185	chr2	13178177	13178362	Csa9930_2G016300	chr2	13177957	13179957	90%coverage	-	IPR001938 Thaumatin;IPR017949 Thaumatin, conserved site;IPR037176 Osmotin/thaumatin-like superfamily;	sp|A0A1P8B554|THLP1_ARATH Thaumatin-like protein 1 OS=Arabidopsis thaliana OX=3702 GN=TLP1 PE=2 SV=1	38.882664,22.729109	21.828201,23.389599	11.320873,8.459132	23.895695,5.440136	23.311844,13.651251	19.088253,23.208384	11.074905,21.015623	0.7491	-0.0954	0.3813	1.9507	0.7306	-0.2692	-0.8665
SV_DEL_2G013140	DEL	51	chr2	13179680	13179731	Csa9930_2G016300	chr2	13177957	13179957	90%coverage	-	IPR001938 Thaumatin;IPR017949 Thaumatin, conserved site;IPR037176 Osmotin/thaumatin-like superfamily;	sp|A0A1P8B554|THLP1_ARATH Thaumatin-like protein 1 OS=Arabidopsis thaliana OX=3702 GN=TLP1 PE=2 SV=1	38.882664,22.729109	21.828201,23.389599	11.320873,8.459132	23.895695,5.440136	23.311844,13.651251	19.088253,23.208384	11.074905,21.015623	0.7491	-0.0954	0.3813	1.9507	0.7306	-0.2692	-0.8665
SV_COMDEL_2G006340	COMDEL	124	chr2	13787703	13787856	Csa9930_2G016960	chr2	13786321	13788321	90%coverage	-	-	-	8.997436,0.0	6.568477,0.667114	0.663274,0.0	4.998503,2.402632	1.975851,1.745313	1.519343,0.0	17.916912,3.240391	3.3216	2.1827	0.734	0.818	0.1163	1.333	2.1574
SV_INS_2G012900	INS	1237.5	chr2	14145346	14145346	Csa9930_2G017300	chr2	14145280	14147280	90%coverage	GO:0005509 calcium ion binding;	IPR002048 EF-hand domain;IPR011992 EF-hand domain pair;IPR018247 EF-Hand 1, calcium-binding site;	sp|O82659|CML20_ARATH Probable calcium-binding protein CML20 OS=Arabidopsis thaliana OX=3702 GN=CML20 PE=1 SV=1	275.565857,178.693451	184.024246,175.82901	231.117844,88.591316	295.080444,185.881607	313.392273,401.020874	375.459076,47.620651	146.791687,51.097416	0.6221	0.0654	1.3734	0.6639	-0.3547	2.9529	1.5043
SV_DEL_2G014970	DEL	398	chr2	14291676	14292074	Csa9930_2G017500	chr2	14290115	14292115	90%coverage	GO:0003677 DNA binding;GO:0006355 regulation of transcription, DNA-templated;	IPR001356 Homeobox domain;IPR006563 POX domain;IPR008422 Homeobox KN domain;IPR009057 Homeobox-like domain superfamily;	sp|Q9SW80|BLH2_ARATH BEL1-like homeodomain protein 2 OS=Arabidopsis thaliana OX=3702 GN=BLH2 PE=1 SV=3	3.316556,4.2211	0.729344,7.982738	25.399708,28.438818	27.31296,14.066742	20.983967,11.847336	0.492339,0.085797	1.072841,7.742134	-0.2745	-2.3769	-0.1572	0.9101	0.775	0.4588	-2.0764
SV_INS_2G013350	INS	56	chr2	14608160	14608160	Csa9930_2G017990	chr2	14606383	14608383	90%coverage	GO:0004134 4-alpha-glucanotransferase activity;GO:0005975 carbohydrate metabolic process;	IPR003385 Glycoside hydrolase, family 77;IPR017853 Glycoside hydrolase superfamily;	sp|Q06801|DPEP_SOLTU 4-alpha-glucanotransferase, chloroplastic/amyloplastic OS=Solanum tuberosum OX=4113 GN=DPEP PE=1 SV=1	31.62711,3.30222	46.376438,13.241358	36.659252,27.958017	97.114914,9.845623	160.824753,28.267355	96.664581,25.855804	29.451529,21.249922	2.9229	1.7341	0.379	3.1774	2.4671	1.8626	0.4527
SV_INS_2G013710	INS	74	chr2	15074451	15074451	Csa9930_2G018510	chr2	15073535	15075535	90%coverage	-	IPR002634 BolA protein;IPR036065 BolA-like superfamily;	sp|Q9FIC3|BOLA2_ARATH Protein BOLA2 OS=Arabidopsis thaliana OX=3702 GN=BOLA2 PE=1 SV=1	210.229645,549.659851	95.720581,316.947235	108.758743,88.813438	250.319183,371.409332	253.253845,611.511658	204.132416,198.761337	197.74649,126.51207	-1.3823	-1.7169	0.2893	-0.5674	-1.2685	0.0383	0.6403
SV_INS_2G014200	INS	230	chr2	15615230	15615230	Csa9930_2G020020	chr2	15614185	15616185	90%coverage	GO:0031047 gene silencing by RNA;	IPR005380 XS domain;IPR005381 Zinc finger-XS domain;	sp|Q9LDX1|SGS3_ARATH Protein SUPPRESSOR OF GENE SILENCING 3 OS=Arabidopsis thaliana OX=3702 GN=SGS3 PE=1 SV=1	163.34938,95.282539	133.902939,88.869255	117.427696,24.565102	87.221535,18.558216	123.223427,68.399872	196.871979,43.3438	41.561981,28.150364	0.7714	0.586	2.2118	2.1734	0.8399	2.1578	0.5461
SV_COMDEL_2G007510	COMDEL	128	chr2	16813892	16814026	Csa9930_2G024670	chr2	16812689	16814689	90%coverage	-	-	-	38.934765,6.755407	12.555444,20.044088	6.20471,2.848326	23.131254,38.967651	15.540667,56.863251	11.889891,14.301188	2.675473,25.523375	2.3644	-0.6345	0.9047	-0.7279	-1.8066	-0.2474	-2.8513
SV_COMDEL_2G007520	COMDEL	78	chr2	16945815	16945904	Csa9930_2G024890	chr2	16945569	16947569	90%coverage	GO:0005215 transporter activity;GO:0016021 integral component of membrane;GO:0055085 transmembrane transport;	IPR001958 Tetracycline resistance protein TetA/multidrug resistance protein MdtG;IPR011701 Major facilitator superfamily;IPR020846 Major facilitator superfamily domain;IPR036259 MFS transporter superfamily;	sp|Q5SR56|MF14B_HUMAN Hippocampus abundant transcript-like protein 1 OS=Homo sapiens OX=9606 GN=MFSD14B PE=2 SV=3	1.312273,2.509518	0.349351,8.970005	0.833966,1.703754	0.0,660.528625	0.618385,37.295124	1.688273,2.267756	0.527539,11.42638	-0.602	-2.8853	-0.56	-9.3697	-4.5645	-0.2816	-3.0241
SV_DEL_2G017100	DEL	239	chr2	17147292	17147531	Csa9930_2G025200	chr2	17147140	17149140	90%coverage	GO:0003824 catalytic activity;GO:0005524 ATP binding;	IPR013650 ATP-grasp fold, succinyl-CoA synthetase-type;IPR013815 ATP-grasp fold, subdomain 1;IPR016102 Succinyl-CoA synthetase-like;IPR032263 ATP-citrate synthase, citrate-binding domain;	sp|Q9SGY2|ACLA1_ARATH ATP-citrate synthase alpha chain protein 1 OS=Arabidopsis thaliana OX=3702 GN=ACLA-1 PE=1 SV=1	413.252594,39.299469	494.953857,88.922157	366.667572,106.445518	555.956726,85.91523	471.8927,134.86528	286.191956,491.617096	812.689331,233.919006	3.3617	2.4635	1.7748	2.6799	1.7993	-0.7785	1.7923
SV_DEL_2G017130	DEL	143	chr2	17294966	17295109	Csa9930_2G025520	chr2	17293977	17295977	90%coverage	GO:0005524 ATP binding;GO:0006457 protein folding;GO:0051082 unfolded protein binding;	IPR002194 Chaperonin TCP-1, conserved site;IPR002423 Chaperonin Cpn60/TCP-1 family;IPR012718 T-complex protein 1, epsilon subunit;IPR017998 Chaperone tailless complex polypeptide 1 (TCP-1);IPR027409 GroEL-like apical domain superfamily;IPR027413 GroEL-like equatorial domain superfamily;IPR037290 Chaperonin Cpn60/TCP-1 domain superfamily;	sp|O04450|TCPE_ARATH T-complex protein 1 subunit epsilon OS=Arabidopsis thaliana OX=3702 GN=CCT5 PE=1 SV=1	222.15657,57.985905	285.692139,93.556686	176.777267,70.009644	59.633514,16.606794	105.765755,69.67852	266.823578,162.584457	244.189453,113.941887	1.9196	1.6003	1.324	1.784	0.5951	0.7112	1.093
SV_COMDEL_2G007610	COMDEL	327	chr2	17320820	17321161	Csa9930_2G025560	chr2	17320360	17322360	90%coverage	-	-	sp|Q5HCP3|SRAP_STAAC Serine-rich adhesin for platelets OS=Staphylococcus aureus (strain COL) OX=93062 GN=sraP PE=3 SV=1	16.971874,15.999148	12.829891,11.272338	11.230155,3.191292	5.880725,3.02576	9.579505,5.477109	18.502249,3.440253	3.129626,1.821161	0.0803	0.1724	1.545	0.7733	0.7079	2.1349	0.5497
SV_DEL_2G017290	DEL	74	chr2	17537446	17537520	Csa9930_2G025940	chr2	17537068	17539068	90%coverage	-	-	sp|O64851|IQM4_ARATH IQ domain-containing protein IQM4 OS=Arabidopsis thaliana OX=3702 GN=IQM4 PE=2 SV=1	33.545605,16.066273	23.029083,4.600838	23.4034,27.83481	13.623694,36.343517	22.192333,32.313953	32.633293,6.93177	11.043527,10.272688	1.0174	2.1011	-0.2407	-1.3526	-0.5225	2.0842	0.0954
SV_DEL_2G017320	DEL	59	chr2	17563386	17563445	Csa9930_2G026010	chr2	17562510	17564510	90%coverage	GO:0016020 membrane;GO:0030001 metal ion transport;GO:0046873 metal ion transmembrane transporter activity;GO:0055085 transmembrane transport;GO:0005385 zinc ion transmembrane transporter activity;GO:0016021 integral component of membrane;GO:0071577 zinc II ion transmembrane transport;	IPR003689 Zinc/iron permease;IPR004698 Zinc/iron permease, fungal/plant;	sp|Q8LE59|IRT3_ARATH Fe(2+) transport protein 3, chloroplastic OS=Arabidopsis thaliana OX=3702 GN=IRT3 PE=2 SV=3	22.0068,21.366426	11.31249,69.030235	10.479031,7.870055	29.151012,44.261105	22.616678,30.807173	20.821234,24.930183	2.442619,20.492704	0.0407	-2.5079	0.372	-0.5861	-0.4295	-0.2489	-2.6423
SV_DEL_2G017510	DEL	1889	chr2	18109449	18111338	Csa9930_2G026950	chr2	18110340	18112340	50%coverage	-	IPR032675 Leucine-rich repeat domain superfamily;	sp|Q8W3M4|Y4744_ARATH Uncharacterized protein At4g06744 OS=Arabidopsis thaliana OX=3702 GN=At4g06744 PE=2 SV=1	2360.562256,44.519085	741.792725,54.773258	252.291901,39.240929	119.309059,3.567567	254.577469,29.072313	489.930023,196.935562	104.052971,76.123718	5.6971	3.7353	2.6541	4.7192	3.0873	1.3105	0.4459
SV_INS_2G015420	INS	83	chr2	18158904	18158904	Csa9930_2G027030	chr2	18158771	18160771	90%coverage	GO:0004672 protein kinase activity;GO:0005524 ATP binding;GO:0006468 protein phosphorylation;	IPR000719 Protein kinase domain;IPR008271 Serine/threonine-protein kinase, active site;IPR011009 Protein kinase-like domain superfamily;IPR017441 Protein kinase, ATP binding site;	sp|Q3EDL4|Y1154_ARATH Probable serine/threonine-protein kinase At1g01540 OS=Arabidopsis thaliana OX=3702 GN=At1g01540 PE=1 SV=2	32.730354,1.272469	47.423714,2.917117	37.973427,19.102379	36.926247,0.842656	49.954723,7.606529	75.472374,47.18285	71.365669,9.412609	3.8917	3.6278	0.9551	4.3633	2.5657	0.6664	2.797
SV_INS_2G015600	INS	87	chr2	18500215	18500215	Csa9930_2G028490	chr2	18499257	18501257	90%coverage	-	IPR007651 Lipin, N-terminal;IPR013209 Lipin/Ned1/Smp2 (LNS2);IPR023214 HAD superfamily;IPR031315 LNS2/PITP;IPR036412 HAD-like superfamily;	sp|Q9FMN2|PAH2_ARATH Phosphatidate phosphatase PAH2 OS=Arabidopsis thaliana OX=3702 GN=PAH2 PE=1 SV=1	30.910561,22.970184	13.341957,17.579515	4.308588,25.421894	15.629498,14.509756	11.937631,13.76313	13.562,1.209851	3.240562,3.183562	0.4128	-0.3735	-2.3153	0.1006	-0.1904	2.7202	0.0195
SV_DEL_2G017830	DEL	140	chr2	18727549	18727689	Csa9930_2G028970	chr2	18726643	18728643	90%coverage	GO:0005515 protein binding;	IPR024145 Histone deacetylase complex subunit SAP30/SAP30-like;IPR025718 Histone deacetylase complex subunit SAP30, Sin3 binding domain;	-	58.49659,12.64806	95.069,17.798994	158.023224,13.768673	5.791728,3.5824	31.19046,13.233974	209.6465,64.055412	86.096947,12.848919	2.1241	2.3534	3.4286	0.5677	1.1773	1.6951	2.6528
SV_INS_2G015770	INS	71.4	chr2	19065717	19065717	Csa9930_2G029640	chr2	19065115	19067115	90%coverage	GO:0003993 acid phosphatase activity;GO:0046872 metal ion binding;GO:0016787 hydrolase activity;GO:0005515 protein binding;	IPR003961 Fibronectin type III;IPR004843 Calcineurin-like phosphoesterase domain, ApaH type;IPR008963 Purple acid phosphatase-like, N-terminal;IPR015914 Purple acid phosphatase, N-terminal;IPR025733 Iron/zinc purple acid phosphatase-like C-terminal domain;IPR029052 Metallo-dependent phosphatase-like;	sp|Q9SDZ9|PPAF2_IPOBA Purple acid phosphatase 2 OS=Ipomoea batatas OX=4120 GN=PAP2 PE=1 SV=1	96.381317,18.921215	106.041901,7.553991	52.041878,252.647903	72.719528,180.80661	130.853882,45.426121	186.042648,12.390599	22.083261,26.676884	2.2893	3.6454	-2.2576	-1.3023	1.5059	3.8041	-0.2618
SV_DEL_2G018090	DEL	62	chr2	19126312	19126374	Csa9930_2G029690	chr2	19125372	19127372	90%coverage	GO:0015078 hydrogen ion transmembrane transporter activity;GO:0015991 ATP hydrolysis coupled proton transport;GO:0033179 proton-transporting V-type ATPase, V0 domain;GO:0000220 vacuolar proton-transporting V-type ATPase, V0 domain;	IPR002490 V-type ATPase, V0 complex, 116kDa subunit family;IPR026028 ATPase, V0 complex, subunit 116kDa, eukaryotic;	sp|Q9SJT7|VHAA2_ARATH V-type proton ATPase subunit a2 OS=Arabidopsis thaliana OX=3702 GN=VHA-a2 PE=1 SV=1	2.244291,0.0	0.666185,0.994025	0.809915,0.162747	7.767489,4.773034	0.958638,1.601687	3.664641,0.371486	0.050785,0.781146	1.6979	-0.2591	0.6384	0.6028	-0.4096	1.766	-0.7613
SV_DEL_2G018180	DEL	79.5	chr2	19365688	19365768	Csa9930_2G030040	chr2	19364772	19366772	90%coverage	-	IPR007700 Protein of unknown function DUF668;IPR021864 Protein of unknown function DUF3475;	-	5.549119,0.527361	0.726581,0.125025	2.065468,0.126644	0.94345,0.873025	0.818109,0.411679	1.51009,0.053265	1.509347,0.219463	2.1003	0.618	1.4441	0.0532	0.365	1.2529	1.0411
SV_INS_2G015980	INS	218.5	chr2	19472608	19472608	Csa9930_2G030220	chr2	19472049	19474049	90%coverage	GO:0003676 nucleic acid binding;	IPR000504 RNA recognition motif domain;IPR035979 RNA-binding domain superfamily;	sp|Q9M1S3|ARP1_ARATH Probable RNA-binding protein ARP1 OS=Arabidopsis thaliana OX=3702 GN=ARP1 PE=2 SV=1	13.983214,24.05472	0.327426,3.620673	0.209751,0.371396	0.529279,1.562039	1.861724,2.321889	2.240925,6.646657	0.330755,13.195199	-0.7417	-1.7995	-0.1809	-0.7444	-0.2151	-1.2384	-3.4151
SV_DEL_2G018210	DEL	55	chr2	19473486	19473541	Csa9930_2G030220	chr2	19472049	19474049	90%coverage	GO:0003676 nucleic acid binding;	IPR000504 RNA recognition motif domain;IPR035979 RNA-binding domain superfamily;	sp|Q9M1S3|ARP1_ARATH Probable RNA-binding protein ARP1 OS=Arabidopsis thaliana OX=3702 GN=ARP1 PE=2 SV=1	13.983214,24.05472	0.327426,3.620673	0.209751,0.371396	0.529279,1.562039	1.861724,2.321889	2.240925,6.646657	0.330755,13.195199	-0.7417	-1.7995	-0.1809	-0.7444	-0.2151	-1.2384	-3.4151
SV_DEL_2G018230	DEL	70	chr2	19532051	19532121	Csa9930_2G030310	chr2	19530740	19532740	90%coverage	-	IPR008889 VQ;	sp|Q9M9F0|VQ9_ARATH VQ motif-containing protein 9 OS=Arabidopsis thaliana OX=3702 GN=VQ9 PE=1 SV=1	10.898396,25.545702	9.505018,11.971642	7.69474,1.606582	5.919629,61.29908	7.952019,18.816187	40.486141,17.020607	0.673262,2.264173	-1.1577	-0.3043	1.738	-3.1704	-1.1464	1.203	-0.9641
SV_INS_2G016010	INS	68	chr2	19548339	19548339	Csa9930_2G030370	chr2	19547315	19549315	90%coverage	-	-	-	7.319254,0.348113	4.948865,1.661281	3.581273,0.001476	26.590078,1.703771	20.778376,2.179534	19.903336,1.095927	5.240041,1.35027	2.6255	1.1605	2.1936	3.3511	2.776	3.3181	1.4087
SV_INS_2G016040	INS	51	chr2	19624026	19624026	Csa9930_2G030490	chr2	19622673	19624673	90%coverage	GO:0005215 transporter activity;GO:0016021 integral component of membrane;	IPR030182 Purine permease, plant;	sp|Q9FZ96|PUP1_ARATH Purine permease 1 OS=Arabidopsis thaliana OX=3702 GN=PUP1 PE=1 SV=1	4.940069,3.396893	24.324261,49.322548	16.19158,49.227783	30.585392,462.405151	32.141693,408.461426	7.474856,7.255921	23.069004,150.095703	0.434	-0.9907	-1.5468	-3.8749	-3.627	0.0378	-2.6502
SV_INS_2G016160	INS	51	chr2	19841307	19841307	Csa9930_2G030740	chr2	19841073	19843073	90%coverage	GO:0004056 argininosuccinate lyase activity;GO:0042450 arginine biosynthetic process via ornithine;GO:0003824 catalytic activity;	IPR000362 Fumarate lyase family;IPR008948 L-Aspartase-like;IPR009049 Argininosuccinate lyase;IPR020557 Fumarate lyase, conserved site;IPR022761 Fumarate lyase, N-terminal;IPR024083 Fumarase/histidase, N-terminal;IPR029419 Argininosuccinate lyase, C-terminal;	sp|Q9LEU8|ARLY_ARATH Argininosuccinate lyase, chloroplastic OS=Arabidopsis thaliana OX=3702 GN=At5g10920 PE=2 SV=1	51.099461,37.051685	33.354073,61.379913	40.511696,37.191681	23.976112,99.509361	24.442326,56.128147	75.737778,64.888481	8.026423,33.221428	0.4533	-0.8606	0.1203	-2.0087	-1.167	0.2199	-1.9227
SV_INS_2G016170	INS	59	chr2	19842831	19842831	Csa9930_2G030740	chr2	19841073	19843073	90%coverage	GO:0004056 argininosuccinate lyase activity;GO:0042450 arginine biosynthetic process via ornithine;GO:0003824 catalytic activity;	IPR000362 Fumarate lyase family;IPR008948 L-Aspartase-like;IPR009049 Argininosuccinate lyase;IPR020557 Fumarate lyase, conserved site;IPR022761 Fumarate lyase, N-terminal;IPR024083 Fumarase/histidase, N-terminal;IPR029419 Argininosuccinate lyase, C-terminal;	sp|Q9LEU8|ARLY_ARATH Argininosuccinate lyase, chloroplastic OS=Arabidopsis thaliana OX=3702 GN=At5g10920 PE=2 SV=1	51.099461,37.051685	33.354073,61.379913	40.511696,37.191681	23.976112,99.509361	24.442326,56.128147	75.737778,64.888481	8.026423,33.221428	0.4533	-0.8606	0.1203	-2.0087	-1.167	0.2199	-1.9227
SV_DEL_2G018440	DEL	81	chr2	19853129	19853210	Csa9930_2G030750	chr2	19852741	19854741	90%coverage	GO:0003777 microtubule motor activity;GO:0007018 microtubule-based movement;	IPR027640 Kinesin-like protein;	sp|F4K0J3|KN4C_ARATH Kinesin-like protein KIN-4C OS=Arabidopsis thaliana OX=3702 GN=KIN4C PE=2 SV=2	11.662915,0.164442	23.4779,1.563207	40.532192,0.774254	2.383481,0.945797	6.359846,1.913664	42.197746,2.370818	8.715576,0.877088	3.4429	3.2555	4.5489	0.7981	1.3368	3.6798	2.3718
SV_COMDEL_2G008100	COMDEL	516.5	chr2	20206981	20207509	Csa9930_2G031220	chr2	20206571	20208571	90%coverage	GO:0004471 malate dehydrogenase (decarboxylating) (NAD+) activity;GO:0055114 oxidation-reduction process;GO:0004470 malic enzyme activity;GO:0051287 NAD binding;	IPR001891 Malic oxidoreductase;IPR012301 Malic enzyme, N-terminal domain;IPR012302 Malic enzyme, NAD-binding;IPR015884 Malic enzyme, conserved site;IPR036291 NAD(P)-binding domain superfamily;IPR037062 Malic enzyme, N-terminal domain superfamily;	sp|P12628|MAOX_PHAVU NADP-dependent malic enzyme OS=Phaseolus vulgaris OX=3885 GN=ME1 PE=2 SV=1	61.732151,4.675157	102.983826,32.531002	94.926147,24.704338	53.411629,7.686441	71.495918,172.339935	77.268188,31.661821	253.090302,25.000069	3.4665	1.6328	1.8999	2.6471	-1.2576	1.2608	3.2888
SV_COMDEL_2G008120	COMDEL	53	chr2	20211687	20211746	Csa9930_2G031230	chr2	20211557	20213557	90%coverage	GO:0003723 RNA binding;GO:0003735 structural constituent of ribosome;GO:0006412 translation;GO:0015935 small ribosomal subunit;	IPR000235 Ribosomal protein S5/S7;IPR005716 Ribosomal protein S5/S7, eukaryotic/archaeal;IPR020606 Ribosomal protein S7, conserved site;IPR023798 Ribosomal protein S7 domain;IPR036823 Ribosomal protein S7 domain superfamily;	sp|Q9ZUT9|RS51_ARATH 40S ribosomal protein S5-1 OS=Arabidopsis thaliana OX=3702 GN=RPS5A PE=1 SV=1	148.39357,90.647659	193.217667,92.591919	176.291718,49.834499	39.246868,21.423359	97.213547,62.803543	149.144241,334.913269	174.703873,149.932816	0.7049	1.0532	1.8022	0.8439	0.6223	-1.1617	0.2192
SV_INS_2G016320	INS	62	chr2	20211784	20211784	Csa9930_2G031230	chr2	20211557	20213557	90%coverage	GO:0003723 RNA binding;GO:0003735 structural constituent of ribosome;GO:0006412 translation;GO:0015935 small ribosomal subunit;	IPR000235 Ribosomal protein S5/S7;IPR005716 Ribosomal protein S5/S7, eukaryotic/archaeal;IPR020606 Ribosomal protein S7, conserved site;IPR023798 Ribosomal protein S7 domain;IPR036823 Ribosomal protein S7 domain superfamily;	sp|Q9ZUT9|RS51_ARATH 40S ribosomal protein S5-1 OS=Arabidopsis thaliana OX=3702 GN=RPS5A PE=1 SV=1	148.39357,90.647659	193.217667,92.591919	176.291718,49.834499	39.246868,21.423359	97.213547,62.803543	149.144241,334.913269	174.703873,149.932816	0.7049	1.0532	1.8022	0.8439	0.6223	-1.1617	0.2192
SV_INS_2G016510	INS	167	chr2	20517657	20517657	Csa9930_2G031640	chr2	20517163	20519163	90%coverage	GO:0005509 calcium ion binding;	IPR002048 EF-hand domain;IPR011992 EF-hand domain pair;IPR018247 EF-Hand 1, calcium-binding site;	sp|Q9SU00|CML2_ARATH Calmodulin-like protein 2 OS=Arabidopsis thaliana OX=3702 GN=CML2 PE=2 SV=1	7.21033,0.089271	1.568447,0.0	6.155387,0.336238	0.115014,0.0	0.356034,0.360364	0.423841,0.780061	0.686313,5.156022	2.9141	1.3609	2.4209	0.1571	-0.0046	-0.3221	-1.8681
SV_DEL_2G018860	DEL	56	chr2	20603007	20603063	Csa9930_2G031780	chr2	20602249	20604249	90%coverage	-	IPR004853 Sugar phosphate transporter domain;	sp|Q94B65|UTR7_ARATH UDP-galactose/UDP-glucose transporter 7 OS=Arabidopsis thaliana OX=3702 GN=UTR7 PE=1 SV=1	12.906318,0.0	18.307148,5.723022	9.020883,11.396607	18.870415,9.768013	16.837561,22.797247	7.189392,3.929755	12.660081,19.746561	3.7977	1.522	-0.3069	0.8839	-0.4159	0.7322	-0.6029
SV_INS_2G016650	INS	75	chr2	20630080	20630080	Csa9930_2G031820	chr2	20629978	20631978	90%coverage	GO:0055085 transmembrane transport;	IPR004648 Tetrapeptide transporter, OPT1/isp4;IPR004813 Oligopeptide transporter, OPT superfamily;	sp|Q9T095|OPT6_ARATH Oligopeptide transporter 6 OS=Arabidopsis thaliana OX=3702 GN=OPT6 PE=2 SV=1	2.247551,0.936112	6.451231,7.894431	0.739196,0.059711	0.038703,0.0	0.419156,0.309246	3.776575,2.437174	0.0,2.2531	0.7462	-0.2554	0.7147	0.0548	0.1163	0.4748	-1.7018
SV_DEL_2G018870	DEL	60.5	chr2	20681472	20681533	Csa9930_2G031890	chr2	20679594	20681594	90%coverage	GO:0016021 integral component of membrane;GO:0006754 ATP biosynthetic process;GO:0016887 ATPase activity;GO:0000166 nucleotide binding;	IPR001757 P-type ATPase;IPR004014 Cation-transporting P-type ATPase, N-terminal;IPR006534 P-type ATPase, subfamily IIIA;IPR008250 P-type ATPase, A domain superfamily;IPR018303 P-type ATPase, phosphorylation site;IPR023298 P-type ATPase, transmembrane domain superfamily;IPR023299 P-type ATPase, cytoplasmic domain N;IPR036412 HAD-like superfamily;	sp|Q03194|PMA4_NICPL Plasma membrane ATPase 4 OS=Nicotiana plumbaginifolia OX=4092 GN=PMA4 PE=2 SV=1	8.342512,24.996161	1.142855,17.689543	4.986416,21.942579	48.15205,71.973068	20.380413,37.359306	4.541894,1.53025	1.012053,2.832626	-1.4764	-3.1246	-1.9383	-0.5701	-0.8433	1.1311	-0.9297
SV_INS_2G017020	INS	141	chr2	21368805	21368805	Csa9930_2G032890	chr2	21367128	21369128	90%coverage	GO:0003676 nucleic acid binding;	IPR013087 Zinc finger C2H2-type;IPR036236 Zinc finger C2H2 superfamily;	sp|Q39262|ZFP3_ARATH Zinc finger protein 3 OS=Arabidopsis thaliana OX=3702 GN=ZFP3 PE=1 SV=1	28.039248,12.816092	1.66453,21.899519	1.065616,1.055097	2.728384,6.464063	2.676142,2.097347	0.98626,1.479166	4.978877,17.185055	1.0717	-3.1034	0.0074	-1.0014	0.2472	-0.3198	-1.6048
SV_INS_2G017110	INS	223	chr2	21448710	21448710	Csa9930_2G032990	chr2	21447879	21449879	90%coverage	GO:0003723 RNA binding;GO:0003746 translation elongation factor activity;GO:0043022 ribosome binding;GO:0045901 positive regulation of translational elongation;GO:0006452 translational frameshifting;GO:0045905 positive regulation of translational termination;	IPR001884 Translation elongation factor IF5A-like;IPR008991 Translation protein SH3-like domain superfamily;IPR012340 Nucleic acid-binding, OB-fold;IPR014722 Ribosomal protein L2, domain 2;IPR019769 Translation elongation factor, IF5A, hypusine site;IPR020189 Translation elongation factor, IF5A C-terminal;	sp|P24922|IF5A2_NICPL Eukaryotic translation initiation factor 5A-2 OS=Nicotiana plumbaginifolia OX=4092 GN=EIF-5A2 PE=2 SV=1	63.098423,61.985378	9.98527,33.955833	3.214602,0.0	3.402911,5.88961	6.991972,4.496436	16.01425,8.859425	17.805145,4.553623	0.0253	-1.67	2.0754	-0.646	0.5401	0.7872	1.7596
SV_INS_2G017200	INS	110	chr2	21583360	21583360	Csa9930_2G033190	chr2	21581791	21583791	90%coverage	GO:0005634 nucleus;GO:0006352 DNA-templated transcription, initiation;	IPR003923 Transcription initiation factor TFIID, 23-30kDa subunit;	sp|O04173|TAF10_ARATH Transcription initiation factor TFIID subunit 10 OS=Arabidopsis thaliana OX=3702 GN=TAF10 PE=1 SV=1	42.025692,28.468616	42.041431,41.449287	61.788902,8.153987	52.184887,20.120863	58.908302,36.79554	86.429184,14.598286	90.539658,9.861237	0.546	0.02	2.778	1.3323	0.6645	2.4867	3.0752
SV_INS_2G017260	INS	4835.67	chr2	21625844	21625844	Csa9930_2G033260	chr2	21625138	21627138	90%coverage	-	IPR018971 Protein of unknown function DUF1997;	-	4.23193,19.399862	10.406631,30.043896	13.339044,15.558311	4.382446,5.935053	7.445628,7.073534	9.95928,7.565035	3.689793,9.165303	-1.9631	-1.4444	-0.2076	-0.3656	0.065	0.3556	-1.1161
SV_INS_2G017660	INS	1191	chr2	21848823	21848823	Csa9930_2G033540	chr2	21847948	21849948	90%coverage	GO:0003735 structural constituent of ribosome;GO:0005622 intracellular;GO:0005840 ribosome;GO:0006412 translation;	IPR002675 Ribosomal protein L38e;	sp|O22860|RL38_ARATH 60S ribosomal protein L38 OS=Arabidopsis thaliana OX=3702 GN=RPL38A PE=3 SV=1	1.836364,0.333993	2.591175,0.152732	2.45753,0.245196	0.341143,0.8153	2.009955,0.961356	9.428666,2.959301	2.258507,1.337659	1.0883	1.6394	1.4734	-0.4367	0.6179	1.3972	0.4791
SV_INS_2G018010	INS	93.86	chr2	22117850	22117850	Csa9930_2G033800	chr2	22116613	22118613	90%coverage	GO:0005985 sucrose metabolic process;GO:0046524 sucrose-phosphate synthase activity;GO:0016157 sucrose synthase activity;	IPR000368 Sucrose synthase;IPR001296 Glycosyl transferase, family 1;IPR006380 Sucrose-phosphatase-like, N-terminal;IPR012819 Sucrose phosphate synthase, plant;IPR035659 Sucrose-phosphate synthase, C-terminal;	sp|F4JLK2|SPSA4_ARATH Probable sucrose-phosphate synthase 4 OS=Arabidopsis thaliana OX=3702 GN=SPS4 PE=1 SV=1	6.808407,19.968367	0.610106,46.364697	0.149045,12.648145	15.247013,6.310548	4.305703,6.58883	2.935846,0.678269	0.029916,0.612308	-1.4251	-4.8786	-3.5702	1.1521	-0.5163	1.2297	-0.6466
SV_INS_2G018090	INS	65	chr2	22292752	22292752	Csa9930_2G034090	chr2	22291695	22293695	90%coverage	-	-	-	444.288635,79.987228	368.145447,193.832565	417.055206,170.044479	930.058411,425.836029	864.784363,891.723694	450.936981,217.50383	1005.919617,309.65509	2.459	0.922	1.2893	1.1252	-0.0442	1.0485	1.6966
SV_DEL_2G020350	DEL	58	chr2	22565815	22565873	Csa9930_2G034550	chr2	22565601	22567601	90%coverage	-	IPR010658 Nodulin-like;IPR020846 Major facilitator superfamily domain;IPR036259 MFS transporter superfamily;	sp|F4I9E1|NFD4_ARATH Protein NUCLEAR FUSION DEFECTIVE 4 OS=Arabidopsis thaliana OX=3702 GN=NFD4 PE=3 SV=1	17.518709,26.124863	37.148964,32.634499	13.993552,61.153435	31.787848,74.934204	23.555681,43.491337	9.399982,8.377744	20.497469,58.797894	-0.5506	0.1817	-2.0515	-1.2116	-0.8575	0.1493	-1.4759
SV_INS_2G018310	INS	131	chr2	22591203	22591203	Csa9930_2G034610	chr2	22590219	22592219	90%coverage	GO:0016491 oxidoreductase activity;GO:0055114 oxidation-reduction process;GO:0030151 molybdenum ion binding;GO:0042128 nitrate assimilation;	IPR000572 Oxidoreductase, molybdopterin-binding domain;IPR005066 Moybdenum cofactor oxidoreductase, dimerisation;IPR008335 Eukaryotic molybdopterin oxidoreductase;IPR014756 Immunoglobulin E-set;IPR036374 Oxidoreductase, molybdopterin-binding domain superfamily;	sp|Q9S850|SUOX_ARATH Sulfite oxidase OS=Arabidopsis thaliana OX=3702 GN=SOX PE=1 SV=1	1.63786,0.067901	0.990525,0.10124	1.943979,0.06217	0.745513,0.0	0.0,0.178605	3.60962,0.181058	0.599688,0.0	1.3046	0.854	1.4708	0.8037	-0.2371	1.9646	0.6778
SV_INS_2G018320	INS	68	chr2	22591553	22591553	Csa9930_2G034610	chr2	22590219	22592219	90%coverage	GO:0016491 oxidoreductase activity;GO:0055114 oxidation-reduction process;GO:0030151 molybdenum ion binding;GO:0042128 nitrate assimilation;	IPR000572 Oxidoreductase, molybdopterin-binding domain;IPR005066 Moybdenum cofactor oxidoreductase, dimerisation;IPR008335 Eukaryotic molybdopterin oxidoreductase;IPR014756 Immunoglobulin E-set;IPR036374 Oxidoreductase, molybdopterin-binding domain superfamily;	sp|Q9S850|SUOX_ARATH Sulfite oxidase OS=Arabidopsis thaliana OX=3702 GN=SOX PE=1 SV=1	1.63786,0.067901	0.990525,0.10124	1.943979,0.06217	0.745513,0.0	0.0,0.178605	3.60962,0.181058	0.599688,0.0	1.3046	0.854	1.4708	0.8037	-0.2371	1.9646	0.6778
SV_INS_2G018370	INS	411.5	chr2	22660925	22660925	Csa9930_2G034730	chr2	22660424	22662424	90%coverage	-	IPR000782 FAS1 domain;IPR036378 FAS1 domain superfamily;	sp|Q9SJ81|FLA7_ARATH Fasciclin-like arabinogalactan protein 7 OS=Arabidopsis thaliana OX=3702 GN=FLA7 PE=2 SV=1	24.552147,0.0	52.383221,2.453498	33.582184,16.736675	42.735203,0.132783	91.400848,13.761611	172.147263,44.654503	14.237566,19.279287	4.6754	3.9503	0.9633	5.2709	2.6461	1.9232	-0.4124
SV_INS_2G018570	INS	82	chr2	22828711	22828711	Csa9930_2G034910	chr2	22827780	22829780	90%coverage	-	IPR007770 Protein DMP;	sp|Q5XV67|DMP7_ARATH Protein DMP7 OS=Arabidopsis thaliana OX=3702 GN=DMP7 PE=2 SV=1	6.247859,8.163866	7.501783,14.416996	10.764532,6.676938	6.013222,3.848925	7.886604,2.490829	15.064728,3.925255	14.372234,3.93696	-0.3384	-0.8587	0.6158	0.5324	1.3481	1.7056	1.6386
SV_COMDEL_2G008870	COMDEL	55	chr2	22944179	22944248	Csa9930_2G035030	chr2	22943751	22945751	90%coverage	GO:0008171 O-methyltransferase activity;GO:0046983 protein dimerization activity;GO:0008168 methyltransferase activity;	IPR001077 O-methyltransferase, family 2;IPR012967 Plant methyltransferase dimerisation;IPR016461 O-methyltransferase COMT-type;IPR029063 S-adenosyl-L-methionine-dependent methyltransferase;IPR036388 Winged helix-like DNA-binding domain superfamily;IPR036390 Winged helix DNA-binding domain superfamily;	sp|B6VJS4|ROMT_VITVI Trans-resveratrol di-O-methyltransferase OS=Vitis vinifera OX=29760 GN=ROMT PE=1 SV=2	0.0,0.0	0.749029,0.198048	3.057575,8.998518	89.326714,33.517494	32.116383,171.91095	3.671753,1.248708	0.169306,0.613342	0	0.5459	-1.3011	1.3878	-2.3844	1.0549	-0.4644
SV_COMDEL_2G008950	COMDEL	454	chr2	23085193	23085678	Csa9930_2G035220	chr2	23084946	23086946	90%coverage	GO:0016020 membrane;GO:0016760 cellulose synthase (UDP-forming) activity;GO:0030244 cellulose biosynthetic process;	IPR005150 Cellulose synthase;IPR029044 Nucleotide-diphospho-sugar transferases;	sp|Q339N5|CSLH1_ORYSJ Cellulose synthase-like protein H1 OS=Oryza sativa subsp. japonica OX=39947 GN=CSLH1 PE=2 SV=2	31.442606,8.979872	1.312328,9.985176	5.112336,125.676849	13.002982,22.984676	23.670729,216.971069	0.822655,5.100846	20.152113,37.705715	1.7008	-2.2481	-4.3733	-0.7764	-3.1433	-1.743	-0.8717
SV_INS_2G018870	INS	53	chr2	23095098	23095098	Csa9930_2G035230	chr2	23093290	23095290	90%coverage	GO:0016020 membrane;GO:0016760 cellulose synthase (UDP-forming) activity;GO:0030244 cellulose biosynthetic process;	IPR005150 Cellulose synthase;IPR029044 Nucleotide-diphospho-sugar transferases;	sp|Q339N5|CSLH1_ORYSJ Cellulose synthase-like protein H1 OS=Oryza sativa subsp. japonica OX=39947 GN=CSLH1 PE=2 SV=2	23.742167,31.961477	7.293793,24.411503	5.395085,16.356609	5.153956,6.529026	7.809676,10.146735	7.132817,8.7607	12.474191,15.629533	-0.4138	-1.6154	-1.4404	-0.2909	-0.3395	-0.2632	-0.3035
SV_COMDEL_2G008980	COMDEL	460	chr2	23154194	23154700	Csa9930_2G035290	chr2	23152522	23154522	50%coverage	GO:0016020 membrane;GO:0016760 cellulose synthase (UDP-forming) activity;GO:0030244 cellulose biosynthetic process;	IPR005150 Cellulose synthase;IPR029044 Nucleotide-diphospho-sugar transferases;	sp|Q339N5|CSLH1_ORYSJ Cellulose synthase-like protein H1 OS=Oryza sativa subsp. japonica OX=39947 GN=CSLH1 PE=2 SV=2	0.579142,0.514382	1.229073,26.738264	3.18744,7.708141	17.375959,18.960014	19.55274,52.234238	28.797613,42.913551	0.020468,7.379171	0.0604	-3.6374	-1.0563	-0.1193	-1.373	-0.5595	-3.0376
SV_DEL_2G021180	DEL	107	chr2	23277697	23277804	Csa9930_2G035430	chr2	23277076	23279076	90%coverage	-	IPR004241 Autophagy protein Atg8 ubiquitin-like;IPR029071 Ubiquitin-like domain superfamily;	sp|Q8S927|ATG8C_ARATH Autophagy-related protein 8c OS=Arabidopsis thaliana OX=3702 GN=ATG8C PE=1 SV=1	168.564026,139.026596	72.588333,129.481644	86.611931,42.738029	115.006454,400.824341	124.811974,202.257767	158.597076,87.680687	163.694672,127.629227	0.2761	-0.8263	1.0022	-1.7924	-0.692	0.8477	0.3566
SV_INS_2G019020	INS	134	chr2	23315645	23315645	Csa9930_2G035460	chr2	23314317	23316317	90%coverage	GO:0008641 small protein activating enzyme activity;GO:0019781 NEDD8 activating enzyme activity;GO:0045116 protein neddylation;	IPR000594 THIF-type NAD/FAD binding fold;IPR030667 NEDD8-activating enzyme E1 regulatory subunit APP-BP1;IPR035985 Ubiquitin-activating enzyme;	sp|P42744|AXR1_ARATH NEDD8-activating enzyme E1 regulatory subunit AXR1 OS=Arabidopsis thaliana OX=3702 GN=AXR1 PE=1 SV=1	30.11648,17.931511	31.680363,44.095406	16.44421,13.041821	18.17371,23.944695	19.556898,100.592041	30.504019,23.418503	22.11866,48.124062	0.7169	-0.4646	0.313	-0.3796	-2.3051	0.3676	-1.0874
SV_INS_2G019030	INS	134	chr2	23315670	23315670	Csa9930_2G035460	chr2	23314317	23316317	90%coverage	GO:0008641 small protein activating enzyme activity;GO:0019781 NEDD8 activating enzyme activity;GO:0045116 protein neddylation;	IPR000594 THIF-type NAD/FAD binding fold;IPR030667 NEDD8-activating enzyme E1 regulatory subunit APP-BP1;IPR035985 Ubiquitin-activating enzyme;	sp|P42744|AXR1_ARATH NEDD8-activating enzyme E1 regulatory subunit AXR1 OS=Arabidopsis thaliana OX=3702 GN=AXR1 PE=1 SV=1	30.11648,17.931511	31.680363,44.095406	16.44421,13.041821	18.17371,23.944695	19.556898,100.592041	30.504019,23.418503	22.11866,48.124062	0.7169	-0.4646	0.313	-0.3796	-2.3051	0.3676	-1.0874
SV_DEL_2G021270	DEL	297	chr2	23315858	23316155	Csa9930_2G035460	chr2	23314317	23316317	90%coverage	GO:0008641 small protein activating enzyme activity;GO:0019781 NEDD8 activating enzyme activity;GO:0045116 protein neddylation;	IPR000594 THIF-type NAD/FAD binding fold;IPR030667 NEDD8-activating enzyme E1 regulatory subunit APP-BP1;IPR035985 Ubiquitin-activating enzyme;	sp|P42744|AXR1_ARATH NEDD8-activating enzyme E1 regulatory subunit AXR1 OS=Arabidopsis thaliana OX=3702 GN=AXR1 PE=1 SV=1	30.11648,17.931511	31.680363,44.095406	16.44421,13.041821	18.17371,23.944695	19.556898,100.592041	30.504019,23.418503	22.11866,48.124062	0.7169	-0.4646	0.313	-0.3796	-2.3051	0.3676	-1.0874
SV_DEL_2G021290	DEL	62	chr2	23341150	23341212	Csa9930_2G035490	chr2	23340113	23342113	90%coverage	-	-	-	1.406407,0.737701	1.205288,0.476267	0.782532,1.306956	46.905975,283.585754	2.230261,28.475981	1.126933,1.405189	3.158168,1.872568	0.4697	0.579	-0.3721	-2.5706	-3.1898	-0.1774	0.5336
SV_INS_2G019090	INS	56	chr2	23394108	23394108	Csa9930_2G035560	chr2	23393424	23395424	90%coverage	GO:0004970 ionotropic glutamate receptor activity;GO:0016020 membrane;	IPR001320 Ionotropic glutamate receptor;IPR001638 Solute-binding protein family 3/N-terminal domain of MltF;IPR001828 Receptor, ligand binding region;IPR017103 Ionotropic glutamate receptor, plant;IPR028082 Periplasmic binding protein-like I;	sp|Q8GXJ4|GLR34_ARATH Glutamate receptor 3.4 OS=Arabidopsis thaliana OX=3702 GN=GLR3.4 PE=2 SV=2	0.940587,2.799753	24.812559,8.130096	20.525988,16.3211	35.045307,33.076271	54.400444,69.454147	46.055363,10.306877	27.10182,41.065247	-0.9694	1.4994	0.3135	0.081	-0.3468	2.0572	-0.582
SV_INS_2G019190	INS	105	chr2	23480371	23480371	Csa9930_2G035620	chr2	23478872	23480872	90%coverage	GO:0016020 membrane;GO:0016192 vesicle-mediated transport;	IPR000727 Target SNARE coiled-coil homology domain;IPR006011 Syntaxin, N-terminal domain;IPR010989 SNARE;	sp|Q8VZU2|SY132_ARATH Syntaxin-132 OS=Arabidopsis thaliana OX=3702 GN=SYP132 PE=1 SV=1	0.0,0.998187	0.0,18.526173	0.0,2.205199	0.706109,3.980005	0.914972,2.127486	0.368704,0.231365	0.0,0.157252	-0.9987	-4.2873	-1.6804	-1.5454	-0.7077	0.1526	-0.2107
SV_INS_2G019230	INS	78	chr2	23493984	23493984	Csa9930_2G035630	chr2	23493231	23495231	90%coverage	GO:0003824 catalytic activity;GO:0008152 metabolic process;GO:0004451 isocitrate lyase activity;GO:0019752 carboxylic acid metabolic process;	IPR006254 Isocitrate lyase;IPR015813 Pyruvate/Phosphoenolpyruvate kinase-like domain superfamily;IPR018523 Isocitrate lyase/phosphorylmutase, conserved site;	sp|P49296|ACEA_CUCSA Isocitrate lyase OS=Cucumis sativus OX=3659 PE=3 SV=1	0.429352,14.301616	0.126983,0.218295	3.417274,5.217447	8.258641,2273.569092	0.040638,43.422131	0.157348,1.119191	0.0,0.766699	-3.4203	-0.1124	-0.4932	-7.9406	-5.4157	-0.8727	-0.8211
SV_DEL_2G021930	DEL	704	chr2	23723147	23723851	Csa9930_2G036030	chr2	23723090	23725090	90%coverage	GO:0005506 iron ion binding;GO:0016705 oxidoreductase activity, acting on paired donors, with incorporation or reduction of molecular oxygen;GO:0020037 heme binding;GO:0055114 oxidation-reduction process;	IPR001128 Cytochrome P450;IPR002401 Cytochrome P450, E-class, group I;IPR017972 Cytochrome P450, conserved site;IPR036396 Cytochrome P450 superfamily;	sp|Q6WNQ8|C81E8_MEDTR Cytochrome P450 81E8 OS=Medicago truncatula OX=3880 GN=CYP81E8 PE=2 SV=1	60.840763,23.222746	71.652931,14.181141	14.621959,17.856771	32.20496,8.930906	41.356693,4.442408	40.849415,8.212447	15.309043,10.863941	1.3522	2.2587	-0.2715	1.7414	2.9603	2.1836	0.4591
SV_INS_2G019530	INS	92.67	chr2	23729945	23729945	Csa9930_2G036040	chr2	23729781	23731781	90%coverage	-	-	-	25.921562,92.876396	8.59656,35.08506	2.582954,3.018337	18.38448,54.374012	28.545488,50.837803	11.801491,40.019093	6.816882,18.370018	-1.802	-1.9108	-0.1654	-1.5143	-0.8111	-1.68	-1.3092
SV_INS_2G019600	INS	67	chr2	23807478	23807478	Csa9930_2G036100	chr2	23807464	23809464	90%coverage	GO:0003677 DNA binding;	IPR001005 SANT/Myb domain;IPR009057 Homeobox-like domain superfamily;IPR017930 Myb domain;	sp|Q9FDW1|MYB44_ARATH Transcription factor MYB44 OS=Arabidopsis thaliana OX=3702 GN=MYB44 PE=1 SV=1	10.618599,142.294312	14.613748,111.728439	11.492372,11.427227	81.927071,258.067169	65.339149,102.197128	18.486679,110.250458	12.396203,33.931694	-3.6245	-2.852	0.0075	-1.6434	-0.6375	-2.5133	-1.3827
SV_INS_2G019680	INS	61	chr2	23920739	23920739	Csa9930_2G036260	chr2	23919938	23921938	90%coverage	GO:0019789 SUMO transferase activity;	IPR000608 Ubiquitin-conjugating enzyme E2;IPR016135 Ubiquitin-conjugating enzyme/RWD-like;IPR023313 Ubiquitin-conjugating enzyme, active site;IPR027230 SUMO-conjugating enzyme Ubc9;	sp|Q42551|SCE1_ARATH SUMO-conjugating enzyme SCE1 OS=Arabidopsis thaliana OX=3702 GN=SCE1 PE=1 SV=1	590.166748,242.484528	142.954971,155.239288	209.499115,73.362335	323.902466,167.310699	280.799927,119.897522	204.240021,118.764732	145.999359,140.252472	1.2797	-0.1181	1.5012	0.9489	1.2209	0.7771	0.0575
SV_INS_2G019690	INS	141	chr2	23921239	23921239	Csa9930_2G036260	chr2	23919938	23921938	90%coverage	GO:0019789 SUMO transferase activity;	IPR000608 Ubiquitin-conjugating enzyme E2;IPR016135 Ubiquitin-conjugating enzyme/RWD-like;IPR023313 Ubiquitin-conjugating enzyme, active site;IPR027230 SUMO-conjugating enzyme Ubc9;	sp|Q42551|SCE1_ARATH SUMO-conjugating enzyme SCE1 OS=Arabidopsis thaliana OX=3702 GN=SCE1 PE=1 SV=1	590.166748,242.484528	142.954971,155.239288	209.499115,73.362335	323.902466,167.310699	280.799927,119.897522	204.240021,118.764732	145.999359,140.252472	1.2797	-0.1181	1.5012	0.9489	1.2209	0.7771	0.0575
SV_DEL_2G022350	DEL	1228	chr2	24230432	24231660	Csa9930_2G036680	chr2	24229526	24231526	50%coverage	GO:0005524 ATP binding;	IPR003593 AAA+ ATPase domain;IPR003959 ATPase, AAA-type, core;IPR021911 ATPase family AAA domain-containing protein 3, domain of unknown function DUF3523;IPR027417 P-loop containing nucleoside triphosphate hydrolase;	sp|Q6PAX2|ATD3B_XENLA ATPase family AAA domain-containing protein 3-B OS=Xenopus laevis OX=8355 GN=atad3-b PE=2 SV=1	27.024084,12.993712	43.160629,10.482189	38.800381,6.915192	3.871774,0.933124	14.950318,7.023136	45.483791,20.022034	15.244051,5.160767	1.0019	1.9434	2.3301	1.3335	0.9913	1.1448	1.3987
SV_COMDEL_2G009340	COMDEL	228	chr2	24258481	24258733	Csa9930_2G036730	chr2	24257571	24259571	90%coverage	GO:0003824 catalytic activity;GO:0008152 metabolic process;	IPR000873 AMP-dependent synthetase/ligase;IPR020845 AMP-binding, conserved site;IPR025110 AMP-binding enzyme, C-terminal domain;	sp|P31687|4CL2_SOYBN 4-coumarate--CoA ligase 2 OS=Glycine max OX=3847 PE=2 SV=2	0.293087,0.027955	5.334098,1.09315	26.16466,12.701586	25.252712,4.116927	12.421744,9.53255	4.815918,5.797598	10.611996,9.991286	0.331	1.5975	0.9874	2.3591	0.3497	-0.225	0.0793
SV_INS_2G020130	INS	372	chr2	24481574	24481574	Csa9930_2G036960	chr2	24481146	24483146	90%coverage	GO:0016705 oxidoreductase activity, acting on paired donors, with incorporation or reduction of molecular oxygen;GO:0055114 oxidation-reduction process;GO:0005506 iron ion binding;GO:0020037 heme binding;	IPR001128 Cytochrome P450;IPR002401 Cytochrome P450, E-class, group I;IPR017972 Cytochrome P450, conserved site;IPR036396 Cytochrome P450 superfamily;	sp|Q42602|C89A2_ARATH Cytochrome P450 89A2 OS=Arabidopsis thaliana OX=3702 GN=CYP89A2 PE=2 SV=2	1.911906,2.989945	0.366457,80.867294	0.600592,42.171604	1.477324,111.609108	0.950925,73.792877	0.412054,6.489289	1.193953,65.86618	-0.4544	-5.9048	-4.7534	-5.5064	-5.2607	-2.407	-4.9297
SV_INS_2G020160	INS	53	chr2	24525446	24525446	Csa9930_2G037020	chr2	24524545	24526545	90%coverage	GO:0004045 aminoacyl-tRNA hydrolase activity;	IPR002833 Peptidyl-tRNA hydrolase, PTH2;IPR023476 Peptidyl-tRNA hydrolase II domain superfamily;	sp|Q9Y3E5|PTH2_HUMAN Peptidyl-tRNA hydrolase 2, mitochondrial OS=Homo sapiens OX=9606 GN=PTRH2 PE=1 SV=1	75.938553,26.885574	96.750809,32.165096	96.541084,17.914984	65.045135,15.185067	83.090645,28.028505	108.274666,46.938927	83.593536,43.460609	1.4642	1.5594	2.3665	2.0288	1.5345	1.1887	0.928
SV_INS_2G020220	INS	875	chr2	24586112	24586112	Csa9930_2G037110	chr2	24584916	24586916	90%coverage	GO:0006952 defense response;GO:0009607 response to biotic stimulus;	IPR000916 Bet v I/Major latex protein;IPR023393 START-like domain superfamily;	sp|Q4QTJ1|NCS2_PAPSO S-norcoclaurine synthase 2 OS=Papaver somniferum OX=3469 GN=NCS2 PE=1 SV=1	0.0,0.0	2.543381,0.435693	19.845049,0.0	4.945232,0.212452	4.921739,0.0	8.936115,0.0	24.695124,0.199298	0	1.3034	4.3816	2.2938	2.566	3.3127	4.4212
SV_INS_2G020300	INS	131.5	chr2	24678614	24678614	Csa9930_2G037240	chr2	24677530	24679530	90%coverage	GO:0003824 catalytic activity;GO:0005524 ATP binding;GO:0046872 metal ion binding;GO:0000287 magnesium ion binding;GO:0005622 intracellular;GO:0032957 inositol trisphosphate metabolic process;GO:0047325 inositol tetrakisphosphate 1-kinase activity;GO:0052725 inositol-1,3,4-trisphosphate 6-kinase activity;GO:0052726 inositol-1,3,4-trisphosphate 5-kinase activity;	IPR008656 Inositol-tetrakisphosphate 1-kinase;IPR011761 ATP-grasp fold;IPR013815 ATP-grasp fold, subdomain 1;	sp|Q9SBA5|ITPK1_ARATH Inositol-tetrakisphosphate 1-kinase 1 OS=Arabidopsis thaliana OX=3702 GN=ITPK1 PE=1 SV=1	107.168602,59.214348	8.530343,18.693565	7.270133,6.168708	90.93541,52.661171	85.733749,26.277256	13.275751,5.52578	7.668777,6.195513	0.8451	-1.0471	0.2062	0.7767	1.6689	1.1293	0.2687
SV_COMDEL_3G000110	COMDEL	91	chr3	435095	435193	Csa9930_3G000420	chr3	433441	435441	90%coverage	GO:0003824 catalytic activity;GO:0008152 metabolic process;	IPR000873 AMP-dependent synthetase/ligase;IPR025110 AMP-binding enzyme, C-terminal domain;	sp|Q9SEY5|AAE2_ARATH Probable acyl-activating enzyme 2 OS=Arabidopsis thaliana OX=3702 GN=AAE2 PE=2 SV=1	3.032918,0.0	6.765409,0.186996	1.977272,0.0	2.152087,0.0	7.696038,1.125186	0.595219,3.785555	3.334886,0.0	2.0118	2.7097	1.574	1.6563	2.0328	-1.5849	2.116
SV_INS_3G000660	INS	61	chr3	991249	991249	Csa9930_3G001260	chr3	991217	993217	90%coverage	-	IPR008570 ESCRT-II complex, vps25 subunit;IPR014041 ESCRT-II complex, Vps25 subunit, N-terminal winged helix;IPR036388 Winged helix-like DNA-binding domain superfamily;IPR036390 Winged helix DNA-binding domain superfamily;	sp|Q8VZC9|VPS25_ARATH Vacuolar protein sorting-associated protein 25 OS=Arabidopsis thaliana OX=3702 GN=VPS25 PE=1 SV=1	46.122055,36.17231	47.511578,44.092541	54.685959,28.49157	51.396885,17.296852	64.492424,47.168186	60.39156,41.782265	85.525757,39.687279	0.3422	0.1054	0.917	1.5179	0.4432	0.521	1.0886
SV_COMDEL_3G000290	COMDEL	66.33	chr3	1147156	1147247	Csa9930_3G001440	chr3	1146834	1148834	90%coverage	GO:0016020 membrane;GO:0005484 SNAP receptor activity;GO:0006886 intracellular protein transport;GO:0016192 vesicle-mediated transport;	IPR000727 Target SNARE coiled-coil homology domain;IPR006011 Syntaxin, N-terminal domain;IPR006012 Syntaxin/epimorphin, conserved site;IPR010989 SNARE;	sp|P93654|SYP22_ARATH Syntaxin-22 OS=Arabidopsis thaliana OX=3702 GN=SYP22 PE=1 SV=1	59.21069,128.076736	55.21032,130.400497	37.498039,60.541515	56.780132,206.302383	57.107327,167.048538	68.882416,80.093285	82.257385,141.73291	-1.1001	-1.2251	-0.6768	-1.8431	-1.5321	-0.2147	-0.7777
SV_DEL_3G000980	DEL	86	chr3	1197811	1197897	Csa9930_3G001520	chr3	1197317	1199317	90%coverage	GO:0016021 integral component of membrane;	IPR000301 Tetraspanin;IPR018499 Tetraspanin/Peripherin;	sp|Q9FIQ5|TRN2_ARATH Protein TORNADO 2 OS=Arabidopsis thaliana OX=3702 GN=TRN2 PE=1 SV=1	5.554633,0.63384	7.085314,1.184434	3.904962,0.0	0.0,0.129832	2.076276,0.543843	4.261786,0.789665	7.784313,0.669185	2.0042	1.888	2.2942	-0.1761	0.9947	1.5559	2.3958
SV_INS_3G000830	INS	116	chr3	1397662	1397662	Csa9930_3G001790	chr3	1396364	1398364	90%coverage	-	IPR001841 Zinc finger, RING-type;IPR013083 Zinc finger, RING/FYVE/PHD-type;	sp|Q8RX22|MIP1_ARATH MND1-interacting protein 1 OS=Arabidopsis thaliana OX=3702 GN=MIP1 PE=1 SV=1	25.524931,25.205368	18.064098,22.538597	12.597039,6.978746	32.525322,13.762877	29.983641,21.095613	17.929625,4.737401	13.409818,6.380376	0.0175	-0.3042	0.7691	1.1833	0.4877	1.7222	0.9653
SV_INS_3G000840	INS	189	chr3	1406105	1406105	Csa9930_3G001810	chr3	1404317	1406317	90%coverage	-	IPR002625 Smr domain;IPR002885 Pentatricopeptide repeat;	sp|Q9LS25|PP420_ARATH Pentatricopeptide repeat-containing protein At5g46580, chloroplastic OS=Arabidopsis thaliana OX=3702 GN=At5g46580 PE=2 SV=1	5.737867,3.275403	24.191057,6.834085	124.03344,111.17836	11.410261,27.433424	20.953262,29.331993	28.535196,18.677618	4.479079,15.098742	0.6562	1.6851	0.1565	-1.1961	-0.4664	0.5859	-1.5549
SV_DEL_3G001320	DEL	504	chr3	1811930	1812434	Csa9930_3G002190	chr3	1810770	1812770	90%coverage	GO:0003723 RNA binding;GO:0006396 RNA processing;GO:0008173 RNA methyltransferase activity;GO:0005488 binding;	IPR001537 tRNA/rRNA methyltransferase, SpoU type;IPR011989 Armadillo-like helical;IPR016024 Armadillo-type fold;IPR029026 tRNA (guanine-N1-)-methyltransferase, N-terminal;IPR029028 Alpha/beta knot methyltransferases;	sp|Q13395|TARB1_HUMAN Probable methyltransferase TARBP1 OS=Homo sapiens OX=9606 GN=TARBP1 PE=1 SV=1	2.988503,3.063387	2.580847,3.546663	3.067366,0.391905	0.462872,0.147326	1.533362,0.737219	4.564359,0.744888	0.147603,0.306854	-0.0268	-0.3445	1.547	0.3505	0.5443	1.6731	-0.1875
SV_INS_3G001170	INS	59	chr3	1951048	1951048	Csa9930_3G002370	chr3	1949682	1951682	90%coverage	-	-	-	2.72213,0.0	4.248782,0.572838	6.006139,0.660516	1.751812,0.0	2.149776,1.022307	4.5729,3.202722	3.969528,1.295801	1.8961	1.7386	2.077	1.4604	0.6392	0.4071	1.1141
SV_INS_3G001180	INS	54	chr3	1961186	1961186	Csa9930_3G002390	chr3	1961093	1963093	90%coverage	GO:0004843 ubiquitin-specific protease activity;GO:0005622 intracellular;GO:0006511 ubiquitin-dependent protein catabolic process;	IPR001578 Peptidase C12, ubiquitin carboxyl-terminal hydrolase;IPR036959 Peptidase C12, ubiquitin carboxyl-terminal hydrolase superfamily;	sp|Q8GWE1|UCH3_ARATH Ubiquitin carboxyl-terminal hydrolase 3 OS=Arabidopsis thaliana OX=3702 GN=UCH3 PE=2 SV=1	41.579788,76.237427	39.121593,60.392693	28.295139,20.525255	35.639301,19.345753	40.511803,37.214436	36.230385,16.373924	44.07336,11.194813	-0.8591	-0.6137	0.4446	0.8487	0.1194	1.0996	1.886
SV_INS_3G001220	INS	90	chr3	2024270	2024270	Csa9930_3G002470	chr3	2022628	2024628	90%coverage	-	IPR008480 Protein of unknown function DUF761, plant;	sp|Q9QR71|ORF73_HHV8P Protein ORF73 OS=Human herpesvirus 8 type P (isolate GK18) OX=868565 GN=ORF73 PE=1 SV=1	13.064534,50.843441	6.037187,70.667839	3.073464,3.4742	10.797668,11.989468	11.225524,8.693185	7.540771,1.717103	4.571249,2.65355	-1.8821	-3.3483	-0.1354	-0.1388	0.3349	1.6523	0.6087
SV_INS_3G001260	INS	64.5	chr3	2053205	2053205	Csa9930_3G002500	chr3	2052234	2054234	90%coverage	GO:0003677 DNA binding;	IPR001005 SANT/Myb domain;IPR006447 Myb domain, plants;IPR009057 Homeobox-like domain superfamily;IPR017930 Myb domain;	sp|Q9LVS0|KUA1_ARATH Transcription factor KUA1 OS=Arabidopsis thaliana OX=3702 GN=KUA1 PE=1 SV=1	119.130402,498.681915	80.620613,361.632416	85.273216,101.986359	48.785847,298.560028	58.514652,182.973373	87.113846,288.608429	73.313263,187.37973	-2.0564	-2.1515	-0.2555	-2.589	-1.6282	-1.7167	-1.342
SV_INS_3G001340	INS	60	chr3	2211849	2211849	Csa9930_3G002640	chr3	2210926	2212926	90%coverage	-	IPR029044 Nucleotide-diphospho-sugar transferases;	sp|Q8VZP6|GUX8_ARATH Putative glucuronosyltransferase PGSIP8 OS=Arabidopsis thaliana OX=3702 GN=PGSIP8 PE=2 SV=1	22.833696,133.343307	0.284881,14.111841	0.86072,7.645813	10.576434,59.63834	5.261165,31.683853	3.027045,10.290009	0.107541,12.986728	-2.4948	-3.556	-2.2161	-2.389	-2.3841	-1.4873	-3.6586
SV_INS_3G001420	INS	1983	chr3	2317060	2317060	Csa9930_3G002770	chr3	2315676	2317676	90%coverage	-	-	sp|Q9FGK0|NDUB8_ARATH NADH dehydrogenase [ubiquinone] 1 beta subcomplex subunit 8, mitochondrial OS=Arabidopsis thaliana OX=3702 GN=At5g47570 PE=2 SV=1	88.868996,17.547529	128.701324,31.266956	111.551933,37.802059	215.718353,46.197838	260.892365,66.914787	134.843994,130.80426	558.349792,138.114746	2.2766	2.0071	1.5364	2.199	1.9472	0.0436	2.0075
SV_DEL_3G002000	DEL	89	chr3	2809046	2809135	Csa9930_3G003290	chr3	2807695	2809695	90%coverage	GO:0005819 spindle;GO:0005874 microtubule;GO:0032147 activation of protein kinase activity;GO:0060236 regulation of mitotic spindle organization;	IPR009675 TPX2;IPR027330 TPX2 central domain;	sp|F4I2H7|TPX2_ARATH Protein TPX2 OS=Arabidopsis thaliana OX=3702 GN=TPX2 PE=1 SV=1	6.471003,0.235067	8.619286,1.262893	23.718069,0.650665	2.468413,0.324413	6.027623,1.637728	22.911367,2.683907	0.946702,0.626118	2.5967	2.0878	3.9044	1.3889	1.4137	2.6984	0.2596
SV_INS_3G001810	INS	53	chr3	2867854	2867854	Csa9930_3G003410	chr3	2866479	2868479	90%coverage	GO:0003824 catalytic activity;GO:0004630 phospholipase D activity;GO:0005509 calcium ion binding;GO:0016020 membrane;GO:0046470 phosphatidylcholine metabolic process;	IPR000008 C2 domain;IPR001736 Phospholipase D/Transphosphatidylase;IPR011402 Phospholipase D, plant;IPR015679 Phospholipase D family;IPR024632 Phospholipase D, C-terminal;IPR035892 C2 domain superfamily;	sp|P93733|PLDB1_ARATH Phospholipase D beta 1 OS=Arabidopsis thaliana OX=3702 GN=PLDBETA1 PE=1 SV=4	19.881065,5.768826	7.670758,6.068805	7.860307,19.365459	2.729927,16.948093	8.860423,11.169115	7.17289,4.484683	5.92564,7.450391	1.6252	0.2947	-1.2007	-2.2666	-0.3035	0.5754	-0.2871
SV_INS_3G002060	INS	392.33	chr3	3119117	3119117	Csa9930_3G003660	chr3	3117197	3119197	90%coverage	GO:0008152 metabolic process;GO:0010333 terpene synthase activity;GO:0016829 lyase activity;GO:0000287 magnesium ion binding;	IPR005630 Terpene synthase, metal-binding domain;IPR008949 Isoprenoid synthase domain superfamily;IPR036965 Terpene synthase, N-terminal domain superfamily;	sp|Q6Q3H3|TPSGD_VITVI (-)-germacrene D synthase OS=Vitis vinifera OX=29760 GN=VIT_19s0014g04930 PE=1 SV=1	0.76806,58.853508	3.014473,53.235985	0.0,0.0	2.491574,0.523806	0.0,0.461656	0.323521,1.672904	0.0,0.079558	-5.0812	-3.756	0	1.1962	-0.5476	-1.014	-0.1104
SV_DEL_3G002540	DEL	69	chr3	3338354	3338423	Csa9930_3G003930	chr3	3337040	3339040	90%coverage	GO:0005515 protein binding;	IPR001680 WD40 repeat;IPR015943 WD40/YVTN repeat-like-containing domain superfamily;IPR017986 WD40-repeat-containing domain;IPR032401 Enhancer of mRNA-decapping protein 4, WD40 repeat region;IPR036322 WD40-repeat-containing domain superfamily;	sp|Q9LTT8|VCS_ARATH Enhancer of mRNA-decapping protein 4 OS=Arabidopsis thaliana OX=3702 GN=VCS PE=1 SV=1	45.756908,22.919302	37.03791,23.405678	24.810068,17.025225	22.336716,24.4554	25.437826,29.537455	44.743725,14.65655	7.679429,17.333773	0.967	0.6402	0.5179	-0.1254	-0.208	1.5468	-1.0788
SV_INS_3G002780	INS	92	chr3	3997233	3997233	Csa9930_3G004690	chr3	3996693	3998693	90%coverage	-	IPR001965 Zinc finger, PHD-type;IPR011011 Zinc finger, FYVE/PHD-type;IPR013083 Zinc finger, RING/FYVE/PHD-type;IPR019786 Zinc finger, PHD-type, conserved site;IPR019787 Zinc finger, PHD-finger;	sp|Q5PNS0|Y3228_ARATH PHD finger protein At3g20280 OS=Arabidopsis thaliana OX=3702 GN=At3g20280 PE=2 SV=1	6.955565,10.075558	4.005981,5.886984	6.21928,5.416251	3.862325,5.749968	3.777449,5.055391	6.638717,4.338604	0.947957,4.512003	-0.4773	-0.4602	0.1701	-0.4732	-0.342	0.5169	-1.5006
SV_INS_3G003020	INS	146.5	chr3	4364181	4364181	Csa9930_3G005200	chr3	4362817	4364817	90%coverage	-	IPR007286 EAP30;IPR016689 ESCRT-2 complex, Snf8;IPR036388 Winged helix-like DNA-binding domain superfamily;IPR036390 Winged helix DNA-binding domain superfamily;	sp|Q5M759|VP221_ARATH Vacuolar protein sorting-associated protein 22 homolog 1 OS=Arabidopsis thaliana OX=3702 GN=VP22-1 PE=2 SV=2	16.072515,4.430419	20.883341,8.068985	16.891216,6.47787	20.25168,11.255029	25.55513,14.532343	13.719261,12.81982	20.591265,10.501376	1.6525	1.2708	1.2586	0.7942	0.7737	0.091	0.9086
SV_INS_3G003130	INS	1239	chr3	4550282	4550282	Csa9930_3G005400	chr3	4549552	4551552	90%coverage	-	IPR002068 Alpha crystallin/Hsp20 domain;IPR008978 HSP20-like chaperone;IPR031107 Small heat shock protein HSP20;	sp|Q9FIT9|HS217_ARATH 21.7 kDa class VI heat shock protein OS=Arabidopsis thaliana OX=3702 GN=HSP21.7 PE=2 SV=1	51.57811,89.52002	9.453795,86.926865	6.07732,28.88625	92.596848,46.566044	62.221504,92.027039	18.928698,51.044125	16.560675,19.221491	-0.7838	-3.0723	-2.0782	0.9765	-0.5572	-1.3849	-0.2035
SV_INS_3G003410	INS	24952	chr3	4960029	4960029	Csa9930_3G005810	chr3	4959928	4961928	90%coverage	GO:0008152 metabolic process;GO:0010333 terpene synthase activity;GO:0016829 lyase activity;GO:0000287 magnesium ion binding;	IPR001906 Terpene synthase, N-terminal domain;IPR005630 Terpene synthase, metal-binding domain;IPR008930 Terpenoid cyclases/protein prenyltransferase alpha-alpha toroid;IPR008949 Isoprenoid synthase domain superfamily;IPR034741 Terpene cyclase-like 1, C-terminal domain;IPR036965 Terpene synthase, N-terminal domain superfamily;	sp|B2KSJ5|GCSY1_CUCME (+)-gamma-cadinene synthase OS=Cucumis melo OX=3656 PE=1 SV=1	0.0,0.0	0.856579,0.0	3.230031,0.0	3.330098,0.0	52.71777,0.0	25.79306,0.0	0.956296,2.524829	0	0.8926	2.0807	2.1144	5.7473	4.7438	-0.8494
SV_DEL_3G004020	DEL	57	chr3	5125422	5125479	Csa9930_3G005990	chr3	5124906	5126906	90%coverage	-	-	-	4.452455,1.022194	6.870275,0.9997	8.33857,0.639297	13.197844,2.768854	1.569931,2.297672	5.938962,0.0	4.749622,0.489001	1.431	1.9766	2.5101	1.9135	-0.3597	2.7947	1.9491
SV_INS_3G003540	INS	84	chr3	5223268	5223268	Csa9930_3G006160	chr3	5222016	5224016	90%coverage	GO:0003755 peptidyl-prolyl cis-trans isomerase activity;GO:0000413 protein peptidyl-prolyl isomerization;	IPR002130 Cyclophilin-type peptidyl-prolyl cis-trans isomerase domain;IPR024936 Cyclophilin-type peptidyl-prolyl cis-trans isomerase;IPR029000 Cyclophilin-like domain superfamily;	sp|P82869|CYP37_ARATH Peptidyl-prolyl cis-trans isomerase CYP37, chloroplastic OS=Arabidopsis thaliana OX=3702 GN=CYP37 PE=1 SV=3	1.212734,0.0	14.200994,2.305581	43.598351,26.328005	1.034544,0.152412	4.587125,1.38509	9.431445,3.481994	9.425405,2.787679	1.1458	2.2012	0.7066	0.82	1.2281	1.2187	1.4607
SV_DEL_3G004110	DEL	59	chr3	5247142	5247201	Csa9930_3G006190	chr3	5245319	5247319	90%coverage	GO:0003677 DNA binding;GO:0006355 regulation of transcription, DNA-templated;	IPR003441 NAC domain;IPR036093 NAC domain superfamily;	sp|Q9LD44|NAC56_ARATH NAC transcription factor 56 OS=Arabidopsis thaliana OX=3702 GN=NAC056 PE=2 SV=1	2.095926,27.207418	0.056226,4.209182	0.0,1.551532	48.598827,29.196772	10.739909,27.279526	0.256469,0.333742	0.0,1.52771	-3.1876	-2.3021	-1.3514	0.7159	-1.2683	-0.0861	-1.3378
SV_COMDEL_3G001350	COMDEL	51	chr3	5247280	5247343	Csa9930_3G006190	chr3	5245319	5247319	50%coverage	GO:0003677 DNA binding;GO:0006355 regulation of transcription, DNA-templated;	IPR003441 NAC domain;IPR036093 NAC domain superfamily;	sp|Q9LD44|NAC56_ARATH NAC transcription factor 56 OS=Arabidopsis thaliana OX=3702 GN=NAC056 PE=2 SV=1	2.095926,27.207418	0.056226,4.209182	0.0,1.551532	48.598827,29.196772	10.739909,27.279526	0.256469,0.333742	0.0,1.52771	-3.1876	-2.3021	-1.3514	0.7159	-1.2683	-0.0861	-1.3378
SV_COMDEL_3G001420	COMDEL	129	chr3	5464463	5464604	Csa9930_3G006410	chr3	5463316	5465316	90%coverage	-	-	sp|Q40256|MT3_MUSAC Metallothionein-like protein type 3 OS=Musa acuminata OX=4641 PE=3 SV=1	0.0,7154.046875	0.0,1568.484497	8.009,8965.102539	248.13092,14251.080078	458.514893,4441.119141	106.937019,68.603401	0.747955,553.287537	-12.8047	-10.6161	-9.9589	-5.8381	-3.2731	0.633	-8.3088
SV_INS_3G004080	INS	105	chr3	5908215	5908215	Csa9930_3G006830	chr3	5907817	5909817	90%coverage	-	IPR006968 Root UVB sensitive family;	sp|Q93YU2|RUS6_ARATH Protein root UVB sensitive 6 OS=Arabidopsis thaliana OX=3702 GN=RUS6 PE=2 SV=1	34.666637,14.332063	26.261417,20.549931	22.386341,26.234831	79.306076,16.504496	69.156532,32.129223	24.365688,16.788805	12.991516,26.547167	1.218	0.3392	-0.2198	2.1978	1.0825	0.5119	-0.9774
SV_INS_3G004090	INS	161	chr3	5908999	5908999	Csa9930_3G006830	chr3	5907817	5909817	90%coverage	-	IPR006968 Root UVB sensitive family;	sp|Q93YU2|RUS6_ARATH Protein root UVB sensitive 6 OS=Arabidopsis thaliana OX=3702 GN=RUS6 PE=2 SV=1	34.666637,14.332063	26.261417,20.549931	22.386341,26.234831	79.306076,16.504496	69.156532,32.129223	24.365688,16.788805	12.991516,26.547167	1.218	0.3392	-0.2198	2.1978	1.0825	0.5119	-0.9774
SV_INS_3G004130	INS	82	chr3	5941376	5941376	Csa9930_3G006860	chr3	5939693	5941693	90%coverage	GO:0003824 catalytic activity;GO:0008299 isoprenoid biosynthetic process;GO:0070567 cytidylyltransferase activity;GO:0050518 2-C-methyl-D-erythritol 4-phosphate cytidylyltransferase activity;	IPR001228 2-C-methyl-D-erythritol 4-phosphate cytidylyltransferase;IPR018294 4-diphosphocytidyl-2C-methyl-D-erythritol synthase, conserved site;IPR029044 Nucleotide-diphospho-sugar transferases;IPR034683 Cytidylyltransferase IspD/TarI;	sp|P69834|ISPD_ARATH 2-C-methyl-D-erythritol 4-phosphate cytidylyltransferase, chloroplastic OS=Arabidopsis thaliana OX=3702 GN=ISPD PE=1 SV=1	7.971906,1.61073	27.323515,12.92568	54.297447,23.006285	21.030037,3.3216	35.065964,16.2118	35.851585,8.136623	30.410742,13.824269	1.781	1.0243	1.2038	2.3498	1.0672	2.012	1.0833
SV_INS_3G004180	INS	69	chr3	5979241	5979241	Csa9930_3G006910	chr3	5978138	5980138	90%coverage	GO:0005525 GTP binding;	IPR005225 Small GTP-binding protein domain;IPR006073 GTP binding domain;IPR015946 K homology domain-like, alpha/beta;IPR016484 GTP-binding protein EngA;IPR027368 tRNA modification GTPase MnmE domain 2;IPR027417 P-loop containing nucleoside triphosphate hydrolase;IPR031166 EngA-type guanine nucleotide-binding (G) domain;IPR032859 GTPase Der, C-terminal KH-domain-like;	sp|A7HYV8|DER_PARL1 GTPase Der OS=Parvibaculum lavamentivorans (strain DS-1 / DSM 13023 / NCIMB 13966) OX=402881 GN=der PE=3 SV=1	13.755196,4.115122	11.477382,3.775516	11.329233,2.665295	4.664253,0.489322	8.956832,2.348609	15.598787,4.723799	8.453959,1.772081	1.5284	1.3856	1.7501	1.9272	1.5721	1.536	1.7699
SV_INS_3G004230	INS	181	chr3	6016784	6016784	Csa9930_3G006930	chr3	6015178	6017178	90%coverage	GO:0003677 DNA binding;GO:0006355 regulation of transcription, DNA-templated;	IPR003441 NAC domain;IPR036093 NAC domain superfamily;	sp|Q9ZVP8|NAC35_ARATH NAC domain-containing protein 35 OS=Arabidopsis thaliana OX=3702 GN=NAC035 PE=1 SV=2	2.44629,0.320504	1.469018,8.610679	13.503525,48.076469	10.744546,8.93492	6.072453,5.151299	3.642173,0.480463	0.51896,3.19952	1.384	-1.9607	-1.7586	0.2414	0.2013	1.6488	-1.4671
SV_COMDEL_3G001660	COMDEL	227	chr3	6116481	6116735	Csa9930_3G007030	chr3	6116248	6118248	90%coverage	GO:0016020 membrane;GO:0055085 transmembrane transport;	IPR006685 Mechanosensitive ion channel MscS;IPR010920 LSM domain superfamily;	sp|Q56X46|MSL2_ARATH Mechanosensitive ion channel protein 2, chloroplastic OS=Arabidopsis thaliana OX=3702 GN=MSL2 PE=2 SV=1	14.98731,17.713739	3.936582,12.312525	4.334487,1.67411	5.923665,6.934096	4.870554,5.484253	8.867281,1.281504	1.885857,1.387941	-0.2272	-1.4312	0.9963	-0.1965	-0.1434	2.1127	0.2732
SV_DEL_3G004900	DEL	69	chr3	6236408	6236477	Csa9930_3G007140	chr3	6236235	6238235	90%coverage	GO:0009055 electron carrier activity;GO:0020037 heme binding;	IPR002326 Cytochrome c1;IPR009056 Cytochrome c-like domain;IPR021157 Cytochrome c1, transmembrane anchor, C-terminal;IPR036909 Cytochrome c-like domain superfamily;	sp|Q9FKS5|CYC1B_ARATH Cytochrome c1 2, heme protein, mitochondrial OS=Arabidopsis thaliana OX=3702 GN=CYC12 PE=1 SV=1	205.315613,60.855202	321.881012,106.962059	234.430923,151.60614	320.195312,108.278526	359.861572,182.985992	225.849915,205.801483	380.745758,264.263062	1.7379	1.5805	0.6255	1.5554	0.9718	0.1335	0.5252
SV_INS_3G004600	INS	76	chr3	6586705	6586705	Csa9930_3G007540	chr3	6586086	6588086	90%coverage	GO:0005576 extracellular region;GO:0019953 sexual reproduction;	IPR005795 Major pollen allergen Lol pI;IPR007112 Expansin/pollen allergen, DPBB domain;IPR007117 Expansin, cellulose-binding-like domain;IPR007118 Expansin/Lol pI;IPR009009 RlpA-like protein, double-psi beta-barrel domain;IPR036749 Expansin, cellulose-binding-like domain superfamily;IPR036908 RlpA-like domain superfamily;	sp|Q9SHY6|EXPB2_ARATH Putative expansin-B2 OS=Arabidopsis thaliana OX=3702 GN=EXPB2 PE=3 SV=2	293.155518,0.0	0.0,0.0	0.0,0.891629	1.438242,0.0	164.995911,341.596741	0.0,0.0	0.0,1.222049	8.2004	0	-0.9196	1.2858	-1.0454	0	-1.1519
SV_COMDEL_3G001780	COMDEL	54.5	chr3	6785780	6785836	Csa9930_3G007870	chr3	6784820	6786820	90%coverage	GO:0003677 DNA binding;GO:0006355 regulation of transcription, DNA-templated;GO:0043565 sequence-specific DNA binding;GO:0003700 transcription factor activity, sequence-specific DNA binding;	IPR000047 Helix-turn-helix motif;IPR001356 Homeobox domain;IPR003106 Leucine zipper, homeobox-associated;IPR009057 Homeobox-like domain superfamily;IPR017970 Homeobox, conserved site;	sp|Q9M276|ATB12_ARATH Homeobox-leucine zipper protein ATHB-12 OS=Arabidopsis thaliana OX=3702 GN=ATHB-12 PE=1 SV=1	2.833109,577.865845	0.086748,330.166748	0.831691,5.922719	0.466683,654.480835	1.669122,368.732483	1.90374,27.198523	0.428209,142.403778	-7.2386	-8.2514	-1.9182	-8.8039	-7.114	-3.2796	-6.6497
SV_DEL_3G005340	DEL	167	chr3	6997484	6997651	Csa9930_3G008280	chr3	6997486	6999486	90%coverage	GO:0005509 calcium ion binding;GO:0009523 photosystem II;GO:0009654 photosystem II oxygen evolving complex;GO:0015979 photosynthesis;GO:0019898 extrinsic component of membrane;	IPR008797 Oxygen-evolving enhancer protein 3;IPR023222 PsbQ-like domain superfamily;	sp|Q9XI73|PNSL2_ARATH Photosynthetic NDH subunit of lumenal location 2, chloroplastic OS=Arabidopsis thaliana OX=3702 GN=PNSL2 PE=1 SV=1	2.233184,30.269054	6.489765,120.652985	80.618919,179.012466	1.029925,10.326062	8.546781,18.739332	6.434336,14.117707	8.946885,105.661263	-3.2737	-4.0217	-1.1411	-2.4801	-1.048	-1.024	-3.4226
SV_DEL_3G005350	DEL	54	chr3	6998390	6998444	Csa9930_3G008280	chr3	6997486	6999486	90%coverage	GO:0005509 calcium ion binding;GO:0009523 photosystem II;GO:0009654 photosystem II oxygen evolving complex;GO:0015979 photosynthesis;GO:0019898 extrinsic component of membrane;	IPR008797 Oxygen-evolving enhancer protein 3;IPR023222 PsbQ-like domain superfamily;	sp|Q9XI73|PNSL2_ARATH Photosynthetic NDH subunit of lumenal location 2, chloroplastic OS=Arabidopsis thaliana OX=3702 GN=PNSL2 PE=1 SV=1	2.233184,30.269054	6.489765,120.652985	80.618919,179.012466	1.029925,10.326062	8.546781,18.739332	6.434336,14.117707	8.946885,105.661263	-3.2737	-4.0217	-1.1411	-2.4801	-1.048	-1.024	-3.4226
SV_INS_3G004760	INS	111	chr3	7064524	7064524	Csa9930_3G008420	chr3	7062830	7064830	90%coverage	GO:0009611 response to wounding;GO:0009694 jasmonic acid metabolic process;GO:0009864 induced systemic resistance, jasmonic acid mediated signaling pathway;GO:0080123 jasmonate-amino synthetase activity;	IPR004993 GH3 family;IPR031110 Jasmonic acid-amido synthetase JAR1;	sp|Q6I581|GH35_ORYSJ Jasmonic acid-amido synthetase JAR1 OS=Oryza sativa subsp. japonica OX=39947 GN=GH3.5 PE=2 SV=1	34.262852,53.552212	17.849876,71.829285	70.176834,38.800465	109.127426,122.720016	85.551674,77.636185	13.597775,22.66666	29.559828,77.330429	-0.6295	-1.95	0.8386	-0.1679	0.1384	-0.6971	-1.3579
SV_INS_3G004810	INS	67	chr3	7165243	7165243	Csa9930_3G008630	chr3	7164373	7166373	90%coverage	-	-	-	3.75042,16.275404	0.0,1.927818	0.0,0.0	34.108601,43.85952	0.201533,0.77952	0.248134,2.112358	2.816751,0.0	-1.8626	-1.5498	0	-0.3536	-0.5666	-1.3182	1.9323
SV_INS_3G004850	INS	269	chr3	7228875	7228875	Csa9930_3G008770	chr3	7227723	7229723	90%coverage	GO:0003700 transcription factor activity, sequence-specific DNA binding;GO:0006355 regulation of transcription, DNA-templated;GO:0043565 sequence-specific DNA binding;	IPR003657 WRKY domain;IPR036576 WRKY domain superfamily;	sp|O04609|WRK22_ARATH WRKY transcription factor 22 OS=Arabidopsis thaliana OX=3702 GN=WRKY22 PE=2 SV=1	14.33333,19.314199	8.88021,13.010816	10.296886,9.679915	5.062317,20.253773	6.680757,9.875951	11.876138,13.841098	5.327216,6.450623	-0.4058	-0.5039	0.081	-1.8098	-0.5018	-0.2049	-0.2358
SV_DEL_3G005540	DEL	171	chr3	7507850	7508021	Csa9930_3G009220	chr3	7506649	7508649	90%coverage	GO:0016787 hydrolase activity;GO:0003729 mRNA binding;GO:0005849 mRNA cleavage factor complex;GO:0006378 mRNA polyadenylation;	IPR000086 NUDIX hydrolase domain;IPR015797 NUDIX hydrolase-like domain superfamily;IPR016706 Cleavage/polyadenylation specificity factor subunit 5;IPR029045 ClpP/crotonase-like domain superfamily;	sp|Q8GXS3|CFIS2_ARATH Pre-mRNA cleavage factor Im 25 kDa subunit 2 OS=Arabidopsis thaliana OX=3702 GN=CFIS2 PE=1 SV=1	37.272701,115.993332	43.830086,106.197067	65.252846,49.157162	28.047529,51.885761	41.636032,89.938011	72.8368,144.533905	31.564169,77.832588	-1.612	-1.2577	0.4015	-0.8645	-1.0928	-0.9789	-1.2755
SV_INS_3G005040	INS	56	chr3	7545196	7545196	Csa9930_3G009280	chr3	7544367	7546367	90%coverage	GO:0016787 hydrolase activity;GO:0004298 threonine-type endopeptidase activity;	IPR000246 Peptidase T2, asparaginase 2;IPR029055 Nucleophile aminohydrolases, N-terminal;IPR037464 Threonine aspartase 1;	sp|O65268|TASP1_ARATH Putative threonine aspartase OS=Arabidopsis thaliana OX=3702 GN=At4g00590 PE=2 SV=3	4.382842,3.562779	5.793485,3.277931	6.733,0.488694	3.924963,0.607615	5.04088,1.277196	5.848591,0.880116	5.762327,1.382558	0.2385	0.6672	2.377	1.6152	1.4075	1.865	1.505
SV_DEL_3G005620	DEL	195	chr3	7591423	7591618	Csa9930_3G009390	chr3	7590276	7592276	90%coverage	GO:0005515 protein binding;	IPR001012 UBX domain;IPR003903 Ubiquitin interacting motif;IPR009060 UBA-like superfamily;IPR029071 Ubiquitin-like domain superfamily;	sp|Q4V3D3|PUX9_ARATH Plant UBX domain-containing protein 9 OS=Arabidopsis thaliana OX=3702 GN=PUX9 PE=1 SV=1	22.6534,5.396941	20.842897,12.142206	17.035393,3.848426	13.185701,8.779546	11.613086,8.536736	28.736189,27.379612	23.182255,14.170621	1.8866	0.733	1.8952	0.5366	0.4034	0.0674	0.6727
SV_INS_3G005110	INS	335	chr3	7666240	7666240	Csa9930_3G009550	chr3	7665849	7667849	90%coverage	GO:0008152 metabolic process;GO:0016616 oxidoreductase activity, acting on the CH-OH group of donors, NAD or NADP as acceptor;GO:0051287 NAD binding;GO:0055114 oxidation-reduction process;	IPR006139 D-isomer specific 2-hydroxyacid dehydrogenase, catalytic domain;IPR006140 D-isomer specific 2-hydroxyacid dehydrogenase, NAD-binding domain;IPR036291 NAD(P)-binding domain superfamily;	sp|Q9LE33|HPR3_ARATH Glyoxylate/hydroxypyruvate reductase HPR3 OS=Arabidopsis thaliana OX=3702 GN=HPR3 PE=2 SV=1	8.891761,34.550785	23.883629,85.601204	45.521572,104.821548	23.118538,83.734535	31.465029,76.90638	45.486282,117.541458	11.470862,82.633842	-1.8456	-1.7992	-1.1857	-1.8128	-1.2629	-1.3505	-2.7455
SV_COMDEL_3G001860	COMDEL	103	chr3	7754766	7754873	Csa9930_3G009680	chr3	7753644	7755644	90%coverage	GO:0005524 ATP binding;	IPR003593 AAA+ ATPase domain;IPR003959 ATPase, AAA-type, core;IPR003960 ATPase, AAA-type, conserved site;IPR007330 MIT;IPR027417 P-loop containing nucleoside triphosphate hydrolase;	sp|Q6AZT2|SPAST_XENLA Spastin OS=Xenopus laevis OX=8355 GN=spast PE=2 SV=1	25.621246,35.176159	14.298679,28.288385	12.361612,9.793554	25.610537,29.666588	24.251459,30.145773	18.437275,5.108016	21.884602,8.642665	-0.4425	-0.9369	0.3079	-0.2047	-0.3027	1.6701	1.2469
SV_INS_3G005150	INS	109	chr3	7755021	7755021	Csa9930_3G009680	chr3	7753644	7755644	90%coverage	GO:0005524 ATP binding;	IPR003593 AAA+ ATPase domain;IPR003959 ATPase, AAA-type, core;IPR003960 ATPase, AAA-type, conserved site;IPR007330 MIT;IPR027417 P-loop containing nucleoside triphosphate hydrolase;	sp|Q6AZT2|SPAST_XENLA Spastin OS=Xenopus laevis OX=8355 GN=spast PE=2 SV=1	25.621246,35.176159	14.298679,28.288385	12.361612,9.793554	25.610537,29.666588	24.251459,30.145773	18.437275,5.108016	21.884602,8.642665	-0.4425	-0.9369	0.3079	-0.2047	-0.3027	1.6701	1.2469
SV_INS_3G005290	INS	82	chr3	7884343	7884343	Csa9930_3G009860	chr3	7882933	7884933	90%coverage	GO:0003677 DNA binding;GO:0006303 double-strand break repair via nonhomologous end joining;GO:0016817 hydrolase activity, acting on acid anhydrides;GO:0000723 telomere maintenance;GO:0003684 damaged DNA binding;GO:0005634 nucleus;GO:0006310 DNA recombination;GO:0042162 telomeric DNA binding;GO:0043564 Ku70:Ku80 complex;GO:0004003 ATP-dependent DNA helicase activity;	IPR005160 Ku70/Ku80 C-terminal arm;IPR005161 Ku70/Ku80, N-terminal alpha/beta;IPR006164 Ku70/Ku80 beta-barrel domain;IPR014893 Ku, C-terminal;IPR016194 SPOC-like, C-terminal domain superfamily;IPR024193 Ku80;IPR036465 von Willebrand factor A-like domain superfamily;IPR036494 Ku, C-terminal domain superfamily;	sp|Q9FQ09|KU80_ARATH ATP-dependent DNA helicase 2 subunit KU80 OS=Arabidopsis thaliana OX=3702 GN=KU80 PE=1 SV=1	15.322041,12.8246	11.835819,15.189212	13.637691,2.899273	3.865707,5.895062	7.401697,9.308186	22.968681,6.042298	11.033838,5.568592	0.2396	-0.3349	1.9084	-0.5029	-0.295	1.767	0.8734
SV_DEL_3G005890	DEL	99.67	chr3	7884405	7884505	Csa9930_3G009860	chr3	7882933	7884933	90%coverage	GO:0003677 DNA binding;GO:0006303 double-strand break repair via nonhomologous end joining;GO:0016817 hydrolase activity, acting on acid anhydrides;GO:0000723 telomere maintenance;GO:0003684 damaged DNA binding;GO:0005634 nucleus;GO:0006310 DNA recombination;GO:0042162 telomeric DNA binding;GO:0043564 Ku70:Ku80 complex;GO:0004003 ATP-dependent DNA helicase activity;	IPR005160 Ku70/Ku80 C-terminal arm;IPR005161 Ku70/Ku80, N-terminal alpha/beta;IPR006164 Ku70/Ku80 beta-barrel domain;IPR014893 Ku, C-terminal;IPR016194 SPOC-like, C-terminal domain superfamily;IPR024193 Ku80;IPR036465 von Willebrand factor A-like domain superfamily;IPR036494 Ku, C-terminal domain superfamily;	sp|Q9FQ09|KU80_ARATH ATP-dependent DNA helicase 2 subunit KU80 OS=Arabidopsis thaliana OX=3702 GN=KU80 PE=1 SV=1	15.322041,12.8246	11.835819,15.189212	13.637691,2.899273	3.865707,5.895062	7.401697,9.308186	22.968681,6.042298	11.033838,5.568592	0.2396	-0.3349	1.9084	-0.5029	-0.295	1.767	0.8734
SV_INS_3G005370	INS	69	chr3	8031825	8031825	Csa9930_3G010090	chr3	8031366	8033366	90%coverage	GO:0006400 tRNA modification;GO:0008176 tRNA (guanine-N7-)-methyltransferase activity;	IPR003358 tRNA (guanine-N-7) methyltransferase, Trmb type;IPR029063 S-adenosyl-L-methionine-dependent methyltransferase;	sp|Q2JJQ0|TRMB_SYNJB tRNA (guanine-N(7)-)-methyltransferase OS=Synechococcus sp. (strain JA-2-3B'a(2-13)) OX=321332 GN=trmB PE=3 SV=1	4.268966,5.557463	8.388916,4.559465	23.633554,8.285656	7.381568,8.411101	10.846682,9.356544	13.11629,2.067358	6.463271,2.150891	-0.3156	0.756	1.4075	-0.1671	0.1939	2.2023	1.244
SV_INS_3G005410	INS	86	chr3	8055391	8055391	Csa9930_3G010110	chr3	8054645	8056645	90%coverage	GO:0005488 binding;	IPR008979 Galactose-binding-like domain superfamily;IPR011989 Armadillo-like helical;IPR016024 Armadillo-type fold;	sp|O13024|INCEA_XENLA Inner centromere protein A OS=Xenopus laevis OX=8355 GN=incenp-a PE=1 SV=1	13.514648,9.64605	9.031316,10.634438	8.236276,2.373881	8.052134,2.858512	7.392812,3.553482	12.546886,0.880657	1.329541,0.976505	0.4472	-0.2139	1.4529	1.2302	0.8822	2.8487	0.2371
SV_DEL_3G006100	DEL	95	chr3	8286546	8286641	Csa9930_3G010490	chr3	8285112	8287112	90%coverage	GO:0005506 iron ion binding;GO:0008610 lipid biosynthetic process;GO:0016491 oxidoreductase activity;GO:0055114 oxidation-reduction process;	IPR006694 Fatty acid hydroxylase;IPR021940 Uncharacterised domain Wax2, C-terminal;	sp|F4HVY0|CER1_ARATH Protein ECERIFERUM 1 OS=Arabidopsis thaliana OX=3702 GN=CER1 PE=1 SV=1	0.09778,0.199894	0.0,0.225161	0.298892,0.0	23.183842,0.0	44.864777,19.784107	1.549124,0.825511	0.0,0.051498	-0.1283	-0.293	0.3773	4.596	1.1419	0.4817	-0.0724
SV_INS_3G005650	INS	155	chr3	8606915	8606915	Csa9930_3G011040	chr3	8606118	8608118	90%coverage	-	IPR008700 RIN4, pathogenic type III effector avirulence factor Avr cleavage site;	sp|Q8GYN5|RIN4_ARATH RPM1-interacting protein 4 OS=Arabidopsis thaliana OX=3702 GN=RIN4 PE=1 SV=1	29.662153,15.642017	25.430559,7.421297	34.900463,16.52758	0.791927,1.117513	12.913762,4.20946	30.172659,16.738358	57.335903,3.755559	0.8816	1.6501	1.0344	-0.2409	1.4173	0.8134	3.6167
SV_DEL_3G006530	DEL	52	chr3	8823172	8823225	Csa9930_3G011360	chr3	8822148	8824148	90%coverage	GO:0005515 protein binding;	IPR011990 Tetratricopeptide-like helical domain superfamily;IPR013026 Tetratricopeptide repeat-containing domain;IPR019734 Tetratricopeptide repeat;	sp|Q8GXU5|SDI1_ARATH Protein SULFUR DEFICIENCY-INDUCED 1 OS=Arabidopsis thaliana OX=3702 GN=SDI1 PE=2 SV=1	11.42965,28.028042	13.207147,30.720425	11.547225,0.782286	45.914318,8.23933	33.062588,8.183264	18.504749,1.611478	7.333442,3.961089	-1.2237	-1.1588	2.8156	2.3442	1.8911	2.9009	0.7483
SV_COMDEL_3G002230	COMDEL	1490	chr3	8985042	8986688	Csa9930_3G011680	chr3	8985537	8987537	50%coverage	GO:0005515 protein binding;	IPR004045 Glutathione S-transferase, N-terminal;IPR004046 Glutathione S-transferase, C-terminal;IPR010987 Glutathione S-transferase, C-terminal-like;IPR036249 Thioredoxin-like superfamily;IPR036282 Glutathione S-transferase, C-terminal domain superfamily;	sp|Q03663|GSTX2_TOBAC Probable glutathione S-transferase OS=Nicotiana tabacum OX=4097 PE=2 SV=1	8.011237,19.136103	1.732482,10.149774	1.269051,8.822785	3.88225,39.572586	4.93153,50.649578	1.89832,4.743495	1.196549,16.104168	-1.16	-2.0287	-2.114	-3.0549	-3.1223	-0.9867	-2.961
SV_INS_3G006080	INS	53	chr3	9263120	9263120	Csa9930_3G012150	chr3	9261299	9263299	90%coverage	GO:0005737 cytoplasm;GO:0120009 -;GO:0120013 -;	IPR014830 Glycolipid transfer protein domain;IPR036497 Glycolipid transfer protein superfamily;	sp|O22797|GLTP1_ARATH Glycolipid transfer protein 1 OS=Arabidopsis thaliana OX=3702 GN=GLTP1 PE=2 SV=1	165.05542,40.128754	119.497559,89.959999	62.570679,55.297203	174.678635,91.81736	166.242004,181.065506	130.970337,101.783157	252.473923,164.05658	2.0134	0.4057	0.1753	0.9205	-0.1225	0.3606	0.6189
SV_DEL_3G006750	DEL	96	chr3	9288331	9288427	Csa9930_3G012200	chr3	9286738	9288738	90%coverage	GO:0004672 protein kinase activity;GO:0005524 ATP binding;GO:0006468 protein phosphorylation;	IPR000719 Protein kinase domain;IPR008271 Serine/threonine-protein kinase, active site;IPR011009 Protein kinase-like domain superfamily;IPR017441 Protein kinase, ATP binding site;	sp|Q39050|CKL11_ARATH Casein kinase 1-like protein 11 OS=Arabidopsis thaliana OX=3702 GN=CKL11 PE=1 SV=1	90.671005,21.029381	94.804588,25.85722	65.774452,26.23074	81.36869,37.024212	79.893631,50.077457	77.303261,17.818935	58.325832,35.28875	2.057	1.8348	1.2941	1.1152	0.6633	2.0569	0.7091
SV_INS_3G006110	INS	201.75	chr3	9307579	9307579	Csa9930_3G012220	chr3	9307333	9309333	90%coverage	-	IPR006936 ALOG domain;	sp|Q9LW68|LSH4_ARATH Protein LIGHT-DEPENDENT SHORT HYPOCOTYLS 4 OS=Arabidopsis thaliana OX=3702 GN=LSH4 PE=1 SV=1	5.73332,0.0	2.663693,2.770857	1.316521,0.0	0.0,11.308502	0.327767,0.172953	3.227699,0.507488	0.456242,0.452619	2.7513	-0.0416	1.212	-3.6216	0.1789	1.4877	0.0036
SV_INS_3G006120	INS	53	chr3	9322695	9322695	Csa9930_3G012250	chr3	9321187	9323187	90%coverage	-	IPR005998 Ribosomal protein L7, eukaryotic;IPR012988 Ribosomal protein L30, N-terminal;IPR016082 Ribosomal protein L30, ferredoxin-like fold domain;IPR018038 Ribosomal protein L30, conserved site;IPR035808 Ribosomal protein L7, eukaryotic/archaeal;IPR036919 Ribosomal protein L30, ferredoxin-like fold domain superfamily;	sp|Q9LHP1|RL74_ARATH 60S ribosomal protein L7-4 OS=Arabidopsis thaliana OX=3702 GN=RPL7D PE=2 SV=1	518.97168,86.9384	714.757935,96.943886	745.968384,65.949181	247.646698,12.180805	624.063171,70.76403	857.422974,308.868347	929.814514,113.469833	2.5639	2.8694	3.4799	4.2376	3.1227	1.47	3.0235
SV_DEL_3G006820	DEL	54	chr3	9376634	9376688	Csa9930_3G012330	chr3	9375417	9377417	90%coverage	GO:0005315 inorganic phosphate transmembrane transporter activity;GO:0006817 phosphate ion transport;GO:0016021 integral component of membrane;GO:0022857 transmembrane transporter activity;GO:0055085 transmembrane transport;	IPR004738 Phosphate permease;IPR005828 Major facilitator, sugar transporter-like;IPR020846 Major facilitator superfamily domain;IPR036259 MFS transporter superfamily;	sp|O48639|PHT13_ARATH Probable inorganic phosphate transporter 1-3 OS=Arabidopsis thaliana OX=3702 GN=PHT1-3 PE=2 SV=1	65.826569,6.082757	0.0,0.0	0.0,5.758285	0.0,9.752795	0.0,2.266003	0.0,0.1362	0.0,0.061928	3.238	0	-2.7567	-3.4266	-1.7075	-0.1842	-0.0867
SV_INS_3G006320	INS	83	chr3	9713305	9713305	Csa9930_3G012880	chr3	9712432	9714432	90%coverage	GO:0006813 potassium ion transport;GO:0008324 cation transmembrane transporter activity;	IPR010420 CASTOR/POLLUX/SYM8 ion channels;IPR036721 Regulator of K+ conductance, C-terminal domain superfamily;	sp|Q940Y9|POLL2_ARATH Putative ion channel POLLUX-like 2 OS=Arabidopsis thaliana OX=3702 GN=At5g43745 PE=2 SV=1	14.459656,9.718878	3.938996,6.191278	2.391999,0.328063	18.120975,0.215995	10.298633,0.733203	4.675554,0.224687	1.896127,0.076978	0.5284	-0.542	1.3528	3.9749	2.7046	2.2123	1.4271
SV_INS_3G006340	INS	80.75	chr3	9771881	9771881	Csa9930_3G012970	chr3	9770950	9772950	90%coverage	GO:0004871 signal transducer activity;GO:0005834 heterotrimeric G-protein complex;GO:0007186 G-protein coupled receptor signaling pathway;	IPR015898 G-protein gamma-like domain;	sp|Q93V47|GG2_ARATH Guanine nucleotide-binding protein subunit gamma 2 OS=Arabidopsis thaliana OX=3702 GN=GG2 PE=1 SV=1	44.991276,25.825296	1.85832,21.932901	5.622521,1.801135	29.998728,0.44526	27.458689,8.506943	16.770761,43.614716	0.0,1.447729	0.7778	-3.0042	1.2414	4.4228	1.5818	-1.328	-1.2914
SV_INS_3G006390	INS	115	chr3	9895091	9895091	Csa9930_3G013150	chr3	9893795	9895795	90%coverage	-	IPR008546 Domain of unknown function DUF828;IPR013666 Pleckstrin-like, plant;	sp|Q8W4K5|VAB_ARATH VAN3-binding protein OS=Arabidopsis thaliana OX=3702 GN=VAB PE=1 SV=1	8.07673,0.0	2.512321,0.0	2.737907,0.0	17.725355,0.0	1.127005,0.0	2.311379,0.0	0.90869,0.0	3.1822	1.8124	1.9022	4.2269	1.0888	1.7274	0.9326
SV_DEL_3G007340	DEL	61	chr3	10082957	10083018	Csa9930_3G013530	chr3	10081378	10083378	90%coverage	GO:0009055 electron carrier activity;GO:0051536 iron-sulfur cluster binding;GO:0022900 electron transport chain;GO:0051537 2 iron, 2 sulfur cluster binding;	IPR001041 2Fe-2S ferredoxin-type iron-sulfur binding domain;IPR010241 Ferredoxin [2Fe-2S], plant;IPR012675 Beta-grasp domain superfamily;IPR036010 2Fe-2S ferredoxin-like superfamily;	sp|O23344|FDC1_ARATH Ferredoxin C 1, chloroplastic OS=Arabidopsis thaliana OX=3702 GN=FDC1 PE=1 SV=1	7.485033,1.556124	91.603218,19.236303	285.443817,144.902313	21.067635,5.524123	60.706299,20.814489	91.238632,78.340485	137.615402,64.616676	1.731	2.1941	0.9732	1.7581	1.5001	0.2173	1.079
SV_DEL_3G007520	DEL	57	chr3	10358595	10358652	Csa9930_3G013940	chr3	10357235	10359235	90%coverage	GO:0016787 hydrolase activity;	IPR002925 Dienelactone hydrolase;IPR029058 Alpha/Beta hydrolase fold;	sp|Q9ZT66|E134_MAIZE Endo-1,3;1,4-beta-D-glucanase OS=Zea mays OX=4577 PE=1 SV=1	48.523659,42.36483	83.531174,38.71558	90.96843,75.370117	55.023918,26.028048	88.241585,28.529474	90.7883,136.623352	126.862938,110.006149	0.1916	1.0898	0.2681	1.0516	1.5956	-0.5843	0.204
SV_INS_3G006630	INS	66	chr3	10380671	10380671	Csa9930_3G013980	chr3	10379325	10381325	90%coverage	GO:0005488 binding;	IPR011989 Armadillo-like helical;IPR016024 Armadillo-type fold;	-	6.36357,1.186024	1.789372,2.281673	5.828055,3.634972	25.713055,325.008453	3.345043,58.426281	2.192216,1.186319	1.724537,1.935582	1.7521	-0.2345	0.5589	-3.6093	-3.7737	0.5461	-0.1076
SV_DEL_3G007530	DEL	55	chr3	10426074	10426129	Csa9930_3G014060	chr3	10424828	10426828	90%coverage	GO:0006979 response to oxidative stress;GO:0016671 oxidoreductase activity, acting on a sulfur group of donors, disulfide as acceptor;GO:0030091 protein repair;GO:0033743 peptide-methionine (R)-S-oxide reductase activity;GO:0055114 oxidation-reduction process;	IPR002579 Peptide methionine sulphoxide reductase MrsB;IPR011057 Mss4-like superfamily;IPR028427 Peptide methionine sulfoxide reductase;	sp|Q6AUK5|MSRB3_ORYSJ Peptide methionine sulfoxide reductase B3, chloroplastic OS=Oryza sativa subsp. japonica OX=39947 GN=MSRB3 PE=2 SV=1	52.638325,30.378838	25.909981,23.310381	30.781084,7.493361	21.26511,8.506308	34.107441,7.950928	35.673283,26.070642	37.477226,34.704494	0.7735	0.1466	1.9038	1.2278	1.9717	0.438	0.1079
SV_DEL_3G007580	DEL	79	chr3	10625722	10625801	Csa9930_3G014280	chr3	10624833	10626833	90%coverage	GO:0005515 protein binding;	IPR001810 F-box domain;IPR036047 F-box-like domain superfamily;	-	15.406287,56.398651	12.935561,39.047665	11.930395,12.127537	27.957361,101.234131	19.720694,54.735752	13.524151,40.859478	24.763433,28.596605	-1.8068	-1.5229	-0.0218	-1.8199	-1.4275	-1.5271	-0.2001
SV_INS_3G006780	INS	5763	chr3	10638610	10638610	Csa9930_3G014310	chr3	10637965	10639965	90%coverage	-	IPR006459 Casparian strip membrane protein;IPR006702 Domain of unknown function DUF588;	sp|C6TBD0|CSPL6_SOYBN CASP-like protein 1E1 OS=Glycine max OX=3847 PE=2 SV=1	0.0,0.0	0.240845,5.796492	0.51552,0.0	18.360817,0.465809	25.490385,2.097491	3.492635,4.239747	19.13068,6.593864	0	-2.4535	0.5998	3.7234	3.0963	-0.2219	1.4065
SV_COMDEL_3G002620	COMDEL	514	chr3	10640973	10641513	Csa9930_3G014320	chr3	10640789	10642789	90%coverage	GO:0046983 protein dimerization activity;	IPR011598 Myc-type, basic helix-loop-helix (bHLH) domain;IPR036638 Helix-loop-helix DNA-binding domain superfamily;	sp|Q9FXA3|BH095_ARATH Transcription factor bHLH95 OS=Arabidopsis thaliana OX=3702 GN=BHLH95 PE=2 SV=2	1.54013,0.0	2.895098,0.0	1.832392,0.144129	2.472798,0.64852	3.991595,0.377753	3.181603,3.323311	5.02733,0.419376	1.3449	1.9617	1.3078	1.0749	1.8572	-0.0481	2.0863
SV_COMDEL_3G002630	COMDEL	898	chr3	10641529	10642429	Csa9930_3G014320	chr3	10640789	10642789	90%coverage	GO:0046983 protein dimerization activity;	IPR011598 Myc-type, basic helix-loop-helix (bHLH) domain;IPR036638 Helix-loop-helix DNA-binding domain superfamily;	sp|Q9FXA3|BH095_ARATH Transcription factor bHLH95 OS=Arabidopsis thaliana OX=3702 GN=BHLH95 PE=2 SV=2	1.54013,0.0	2.895098,0.0	1.832392,0.144129	2.472798,0.64852	3.991595,0.377753	3.181603,3.323311	5.02733,0.419376	1.3449	1.9617	1.3078	1.0749	1.8572	-0.0481	2.0863
SV_INS_3G006900	INS	70	chr3	10774075	10774075	Csa9930_3G014550	chr3	10773315	10775315	90%coverage	GO:0006351 transcription, DNA-templated;GO:0007049 cell cycle;GO:0017053 transcriptional repressor complex;GO:0003677 DNA binding;	IPR001005 SANT/Myb domain;IPR009057 Homeobox-like domain superfamily;IPR010561 Protein LIN-9/Protein ALWAYS EARLY;IPR017884 SANT domain;IPR028306 Protein ALWAYS EARLY, plant;IPR033471 DIRP domain;	sp|Q6A332|ALY3_ARATH Protein ALWAYS EARLY 3 OS=Arabidopsis thaliana OX=3702 GN=ALY3 PE=1 SV=1	24.651711,32.489147	18.612789,31.734066	17.132797,8.127327	11.094972,10.129307	13.978463,12.682685	24.298903,6.010919	8.709733,4.178251	-0.3846	-0.739	0.9903	0.12	0.1305	1.8514	0.907
SV_INS_3G007000	INS	54	chr3	10937159	10937159	Csa9930_3G014840	chr3	10935990	10937990	90%coverage	GO:0006950 response to stress;	IPR006015 Universal stress protein A;IPR006016 UspA;IPR014729 Rossmann-like alpha/beta/alpha sandwich fold;	sp|Q8VYN9|PHO32_ARATH Universal stress protein PHOS32 OS=Arabidopsis thaliana OX=3702 GN=PHOS32 PE=1 SV=1	5.058952,1.468719	6.13779,3.727474	5.613553,1.223752	13.288376,7.603848	4.385578,1.467675	11.368112,3.908431	4.670242,1.547625	1.2953	0.5944	1.5724	0.7318	1.1259	1.3333	1.1543
SV_INS_3G007260	INS	54	chr3	11431998	11431998	Csa9930_3G015460	chr3	11430420	11432420	90%coverage	GO:0003676 nucleic acid binding;	IPR003029 S1 domain;IPR012340 Nucleic acid-binding, OB-fold;IPR022967 RNA-binding domain, S1;	sp|P29344|RR1_SPIOL 30S ribosomal protein S1, chloroplastic OS=Spinacia oleracea OX=3562 GN=RPS1 PE=1 SV=1	20.992687,6.758987	148.712158,37.533234	381.226471,249.681839	39.952782,32.161018	76.927895,40.695755	97.393944,48.634083	56.751366,57.053123	1.5031	1.958	0.6086	0.3045	0.9022	0.9872	-0.0075
SV_INS_3G007400	INS	357	chr3	11612373	11612373	Csa9930_3G015700	chr3	11611450	11613450	90%coverage	GO:0004672 protein kinase activity;GO:0005524 ATP binding;GO:0006468 protein phosphorylation;GO:0007165 signal transduction;	IPR000719 Protein kinase domain;IPR001772 Kinase associated domain 1 (KA1);IPR004041 NAF domain;IPR008271 Serine/threonine-protein kinase, active site;IPR011009 Protein kinase-like domain superfamily;IPR017441 Protein kinase, ATP binding site;IPR018451 NAF/FISL domain;	sp|Q8RWC9|CIPK1_ARATH CBL-interacting serine/threonine-protein kinase 1 OS=Arabidopsis thaliana OX=3702 GN=CIPK1 PE=1 SV=2	28.262192,64.70253	10.338055,158.885666	9.848757,8.622627	22.089136,29.533972	14.007636,15.609455	13.698738,2.285829	31.322342,9.838843	-1.1669	-3.8178	0.173	-0.4032	-0.1463	2.1614	1.5763
SV_INS_3G007690	INS	274.4	chr3	12044089	12044089	Csa9930_3G016230	chr3	12043581	12045581	90%coverage	GO:0006886 intracellular protein transport;GO:0017119 Golgi transport complex;	IPR019335 Conserved oligomeric Golgi complex subunit 7;	sp|P83436|COG7_HUMAN Conserved oligomeric Golgi complex subunit 7 OS=Homo sapiens OX=9606 GN=COG7 PE=1 SV=1	41.408077,6.222396	40.225925,12.760282	24.663433,7.733547	34.097717,7.674221	33.097099,16.55452	38.020733,8.219964	17.761045,13.118011	2.5538	1.583	1.5551	2.0166	0.9578	2.0814	0.4102
SV_DEL_3G008850	DEL	103	chr3	12044372	12044475	Csa9930_3G016230	chr3	12043581	12045581	90%coverage	GO:0006886 intracellular protein transport;GO:0017119 Golgi transport complex;	IPR019335 Conserved oligomeric Golgi complex subunit 7;	sp|P83436|COG7_HUMAN Conserved oligomeric Golgi complex subunit 7 OS=Homo sapiens OX=9606 GN=COG7 PE=1 SV=1	41.408077,6.222396	40.225925,12.760282	24.663433,7.733547	34.097717,7.674221	33.097099,16.55452	38.020733,8.219964	17.761045,13.118011	2.5538	1.583	1.5551	2.0166	0.9578	2.0814	0.4102
SV_INS_3G007920	INS	74.5	chr3	12295218	12295218	Csa9930_3G016570	chr3	12293890	12295890	90%coverage	GO:0005515 protein binding;	IPR010417 Embryo-specific ATS3;IPR036392 PLAT/LH2 domain superfamily;	sp|Q6NPM5|ATS3B_ARATH Embryo-specific protein ATS3B OS=Arabidopsis thaliana OX=3702 GN=ATS3B PE=1 SV=1	10.278705,9.028566	7.356144,13.011587	10.732211,6.849216	17.074432,0.0	15.208963,5.078146	14.723769,7.50014	9.783336,3.365664	0.1695	-0.7457	0.5799	4.1759	1.4151	0.8874	1.3045
SV_INS_3G008350	INS	53	chr3	13049993	13049993	Csa9930_3G017630	chr3	13049849	13051849	90%coverage	-	IPR008580 PPPDE putative peptidase domain;	sp|Q93VG8|PPDEX_ARATH DeSI-like protein At4g17486 OS=Arabidopsis thaliana OX=3702 GN=At4g17486 PE=2 SV=1	32.704552,20.669327	33.250504,89.086433	33.534119,14.005384	21.701948,28.389132	28.077795,50.548828	56.854725,11.744046	63.012287,11.610212	0.6373	-1.3952	1.2025	-0.3725	-0.826	2.1826	2.3438
SV_INS_3G008480	INS	80	chr3	13174475	13174475	Csa9930_3G017820	chr3	13173837	13175837	90%coverage	GO:0005515 protein binding;	IPR007052 CS domain;IPR007699 SGS domain;IPR008978 HSP20-like chaperone;IPR011990 Tetratricopeptide-like helical domain superfamily;IPR013026 Tetratricopeptide repeat-containing domain;IPR019734 Tetratricopeptide repeat;	sp|Q0JL44|SGT1_ORYSJ Protein SGT1 homolog OS=Oryza sativa subsp. japonica OX=39947 GN=SGT1 PE=1 SV=1	211.090622,58.715389	170.404984,69.021194	120.159096,41.648052	72.815178,67.778496	108.688568,88.494446	159.659729,93.188583	191.778336,96.395287	1.8285	1.2915	1.5064	0.102	0.2935	0.7704	0.985
SV_DEL_3G009830	DEL	171	chr3	13206119	13206290	Csa9930_3G017850	chr3	13204887	13206887	90%coverage	-	-	-	3.116211,7.550085	5.562557,13.364423	11.075639,36.053368	4.992536,15.698368	8.352829,25.991259	5.451158,31.39451	5.764588,28.751104	-1.0546	-1.1302	-1.6175	-1.4785	-1.529	-2.3281	-2.1369
SV_DEL_3G009870	DEL	60	chr3	13270136	13270196	Csa9930_3G017890	chr3	13269723	13271723	90%coverage	-	-	-	8.617561,5.480814	7.083685,9.954382	12.008804,1.650873	1.435708,1.547199	5.263811,3.409472	13.795148,3.332754	2.65468,6.794624	0.5695	-0.4384	2.2949	-0.0646	0.5064	1.7718	-1.0927
SV_DEL_3G010050	DEL	74	chr3	13502328	13502402	Csa9930_3G018110	chr3	13501317	13503317	90%coverage	GO:0004190 aspartic-type endopeptidase activity;GO:0006508 proteolysis;	IPR001461 Aspartic peptidase A1 family;IPR001969 Aspartic peptidase, active site;IPR021109 Aspartic peptidase domain superfamily;IPR032799 Xylanase inhibitor, C-terminal;IPR032861 Xylanase inhibitor, N-terminal;IPR033121 Peptidase family A1 domain;IPR034161 Pepsin-like domain, plant;	sp|Q9LZL3|PCS1L_ARATH Aspartic proteinase PCS1 OS=Arabidopsis thaliana OX=3702 GN=PCS1 PE=2 SV=1	12.781545,13.512103	3.450643,111.477882	4.0813,33.022446	4.959006,42.829838	2.712271,16.154301	1.859877,1.588147	0.693645,7.046265	-0.0745	-4.6595	-2.7432	-2.8788	-2.2082	0.144	-2.2482
SV_DEL_3G010060	DEL	52.5	chr3	13502491	13502544	Csa9930_3G018110	chr3	13501317	13503317	90%coverage	GO:0004190 aspartic-type endopeptidase activity;GO:0006508 proteolysis;	IPR001461 Aspartic peptidase A1 family;IPR001969 Aspartic peptidase, active site;IPR021109 Aspartic peptidase domain superfamily;IPR032799 Xylanase inhibitor, C-terminal;IPR032861 Xylanase inhibitor, N-terminal;IPR033121 Peptidase family A1 domain;IPR034161 Pepsin-like domain, plant;	sp|Q9LZL3|PCS1L_ARATH Aspartic proteinase PCS1 OS=Arabidopsis thaliana OX=3702 GN=PCS1 PE=2 SV=1	12.781545,13.512103	3.450643,111.477882	4.0813,33.022446	4.959006,42.829838	2.712271,16.154301	1.859877,1.588147	0.693645,7.046265	-0.0745	-4.6595	-2.7432	-2.8788	-2.2082	0.144	-2.2482
SV_INS_3G009140	INS	56	chr3	13920505	13920505	Csa9930_3G018410	chr3	13918871	13920871	90%coverage	-	IPR008011 Complex 1 LYR protein;	sp|Q1G3M2|LYRM9_ARATH LYR motif-containing protein At3g19508 OS=Arabidopsis thaliana OX=3702 GN=At3g19508 PE=3 SV=1	50.480042,22.255163	62.414761,22.596739	65.334473,21.101582	74.364784,32.778641	88.258591,65.145271	103.559784,36.092163	98.463432,46.046577	1.1465	1.4262	1.5856	1.1578	0.4324	1.4951	1.0801
SV_DEL_3G010690	DEL	75	chr3	13926261	13926336	Csa9930_3G018420	chr3	13925752	13927752	90%coverage	GO:0009086 methionine biosynthetic process;GO:0046522 S-methyl-5-thioribose kinase activity;	IPR002575 Aminoglycoside phosphotransferase;IPR009212 Methylthioribose kinase;IPR011009 Protein kinase-like domain superfamily;	sp|Q9C6D2|MTK_ARATH Methylthioribose kinase OS=Arabidopsis thaliana OX=3702 GN=MTK PE=1 SV=1	66.667168,11.81599	90.766174,22.921543	66.230232,34.271561	66.978699,31.669529	66.838844,55.73278	71.057358,37.273647	37.665375,44.656918	2.4005	1.9397	0.9306	1.0571	0.2579	0.9128	-0.2398
SV_INS_3G009160	INS	918.5	chr3	13927101	13927101	Csa9930_3G018420	chr3	13925752	13927752	90%coverage	GO:0009086 methionine biosynthetic process;GO:0046522 S-methyl-5-thioribose kinase activity;	IPR002575 Aminoglycoside phosphotransferase;IPR009212 Methylthioribose kinase;IPR011009 Protein kinase-like domain superfamily;	sp|Q9C6D2|MTK_ARATH Methylthioribose kinase OS=Arabidopsis thaliana OX=3702 GN=MTK PE=1 SV=1	66.667168,11.81599	90.766174,22.921543	66.230232,34.271561	66.978699,31.669529	66.838844,55.73278	71.057358,37.273647	37.665375,44.656918	2.4005	1.9397	0.9306	1.0571	0.2579	0.9128	-0.2398
SV_DEL_3G010790	DEL	52	chr3	13963083	13963135	Csa9930_3G018470	chr3	13961538	13963538	90%coverage	-	IPR003388 Reticulon;	sp|Q9LT71|RTNLK_ARATH Reticulon-like protein B11 OS=Arabidopsis thaliana OX=3702 GN=RTNLB11 PE=2 SV=1	48.111519,12.167274	56.802944,22.620401	38.023468,19.232763	45.098125,9.401502	51.71579,30.071951	52.216949,44.422264	78.653923,32.779167	1.8991	1.2911	0.9476	2.1479	0.7626	0.2285	1.2376
SV_INS_3G009250	INS	73	chr3	14016148	14016148	Csa9930_3G018520	chr3	14014824	14016824	90%coverage	GO:0005634 nucleus;	IPR004367 Cyclin, C-terminal domain;IPR006671 Cyclin, N-terminal;IPR013763 Cyclin-like;IPR036915 Cyclin-like superfamily;	sp|P42753|CCD31_ARATH Cyclin-D3-1 OS=Arabidopsis thaliana OX=3702 GN=CYCD3-1 PE=1 SV=3	52.930321,1.038339	45.768307,2.086031	175.67189,5.097739	0.797312,0.060837	19.744652,11.435601	148.072906,57.82571	23.588017,2.938203	4.7256	3.9217	4.8567	0.7606	0.7383	1.3415	2.6423
SV_INS_3G009500	INS	54	chr3	14376853	14376853	Csa9930_3G018930	chr3	14376104	14378104	90%coverage	GO:0003677 DNA binding;	IPR003340 B3 DNA binding domain;IPR015300 DNA-binding pseudobarrel domain superfamily;	sp|Q0JP99|Y1341_ORYSJ B3 domain-containing protein Os01g0234100 OS=Oryza sativa subsp. japonica OX=39947 GN=Os01g0234100 PE=2 SV=1	6.137246,1.700797	5.185099,5.90064	4.460426,1.556466	5.829593,0.507231	9.949238,4.770835	19.394072,2.05363	7.899976,1.157807	1.402	-0.1579	1.0949	2.1799	0.924	2.7396	2.0442
SV_COMDEL_3G003800	COMDEL	73	chr3	14574869	14574943	Csa9930_3G019170	chr3	14573044	14575044	90%coverage	GO:0006629 lipid metabolic process;GO:0008152 metabolic process;GO:0016042 lipid catabolic process;GO:0016787 hydrolase activity;	IPR002641 Patatin-like phospholipase domain;IPR016035 Acyl transferase/acyl hydrolase/lysophospholipase;IPR033562 Patatin-like phospholipase domain-containing protein;	sp|Q9NST1|PLPL3_HUMAN Patatin-like phospholipase domain-containing protein 3 OS=Homo sapiens OX=9606 GN=PNPLA3 PE=1 SV=2	18.334042,6.993596	31.098623,6.703814	21.714003,19.225649	42.259995,19.825132	36.107101,24.390867	24.688803,15.315094	9.230682,22.99935	1.2742	2.0589	0.1674	1.0547	0.5474	0.6549	-1.2301
SV_INS_3G009810	INS	125.75	chr3	14698382	14698382	Csa9930_3G019350	chr3	14696519	14698519	90%coverage	-	IPR000772 Ricin B, lectin domain;IPR035992 Ricin B-like lectins;	sp|P33183|NIGB_SAMNI Nigrin b OS=Sambucus nigra OX=4202 PE=1 SV=2	67.245331,41347.816406	0.0,150.87384	0.0,3.260652	0.0,0.143303	0.0,0.0	0.0,0.041184	0.0,0.252461	-9.2429	-7.2467	-2.0911	-0.1932	0	-0.0582	-0.3248
SV_INS_3G010250	INS	259.67	chr3	15243305	15243305	Csa9930_3G019730	chr3	15242379	15244379	90%coverage	GO:0004386 helicase activity;GO:0003676 nucleic acid binding;GO:0005524 ATP binding;	IPR001650 Helicase, C-terminal;IPR007502 Helicase-associated domain;IPR011545 DEAD/DEAH box helicase domain;IPR011709 Domain of unknown function DUF1605;IPR014001 Helicase superfamily 1/2, ATP-binding domain;IPR027417 P-loop containing nucleoside triphosphate hydrolase;	sp|F4I9Q5|DEXH7_ARATH DExH-box ATP-dependent RNA helicase DExH7, chloroplastic OS=Arabidopsis thaliana OX=3702 GN=At1g58060 PE=2 SV=1	9.163733,9.288305	4.818571,8.152919	4.08636,1.315116	4.327675,2.108212	4.120983,2.429842	6.418751,0.616795	0.961636,0.771457	-0.0176	-0.6536	1.1355	0.7774	0.5783	2.198	0.1471
SV_DEL_3G012320	DEL	66	chr3	15298171	15298237	Csa9930_3G019830	chr3	15296369	15298369	90%coverage	GO:0030001 metal ion transport;GO:0046872 metal ion binding;	IPR006121 Heavy metal-associated domain, HMA;IPR036163 Heavy metal-associated domain superfamily;	sp|B3H6D0|HIP45_ARATH Heavy metal-associated isoprenylated plant protein 45 OS=Arabidopsis thaliana OX=3702 GN=HIPP45 PE=3 SV=1	0.0,0.0	1.874504,0.0	0.371615,0.0	4.124403,0.0	2.18136,0.44829	4.335497,1.184246	0.0,0.0	0	1.5233	0.4559	2.3574	1.1353	1.2885	0
SV_DEL_3G012340	DEL	90	chr3	15306902	15306992	Csa9930_3G019840	chr3	15305552	15307552	90%coverage	GO:0005515 protein binding;	IPR001611 Leucine-rich repeat;IPR013210 Leucine-rich repeat-containing N-terminal, plant-type;IPR032675 Leucine-rich repeat domain superfamily;	sp|Q6JN46|EIX2_SOLLC Receptor-like protein EIX2 OS=Solanum lycopersicum OX=4081 GN=EIX2 PE=1 SV=2	0.0,0.0	0.0,1.975787	0.0,0.148792	0.0,0.0	0.098539,0.172227	0.0,0.0	0.0,0.531108	0	-1.5733	-0.2001	0	-0.0937	0	-0.6146
SV_INS_3G010420	INS	61.75	chr3	15376042	15376042	Csa9930_3G019910	chr3	15375537	15377537	90%coverage	GO:0000287 magnesium ion binding;GO:0019509 L-methionine biosynthetic process from methylthioadenosine;GO:0043874 acireductone synthase activity;GO:0008152 metabolic process;GO:0016787 hydrolase activity;	IPR001303 Class II aldolase/adducin N-terminal;IPR006439 HAD hydrolase, subfamily IA;IPR023214 HAD superfamily;IPR023943 Enolase-phosphatase E1;IPR036409 Class II aldolase/adducin N-terminal domain superfamily;IPR036412 HAD-like superfamily;	sp|E0CSI1|MTBC1_VITVI Probable bifunctional methylthioribulose-1-phosphate dehydratase/enolase-phosphatase E1 1 OS=Vitis vinifera OX=29760 GN=VIT_19s0014g02480 PE=3 SV=2	5.240818,6.831541	17.009201,8.564418	43.942142,44.695442	4.034959,2.766906	13.591234,2.735897	13.148955,6.394147	7.267478,4.338133	-0.3276	0.913	-0.024	0.4186	1.9656	0.9362	0.6311
SV_DEL_3G012380	DEL	85	chr3	15376358	15376443	Csa9930_3G019910	chr3	15375537	15377537	90%coverage	GO:0000287 magnesium ion binding;GO:0019509 L-methionine biosynthetic process from methylthioadenosine;GO:0043874 acireductone synthase activity;GO:0008152 metabolic process;GO:0016787 hydrolase activity;	IPR001303 Class II aldolase/adducin N-terminal;IPR006439 HAD hydrolase, subfamily IA;IPR023214 HAD superfamily;IPR023943 Enolase-phosphatase E1;IPR036409 Class II aldolase/adducin N-terminal domain superfamily;IPR036412 HAD-like superfamily;	sp|E0CSI1|MTBC1_VITVI Probable bifunctional methylthioribulose-1-phosphate dehydratase/enolase-phosphatase E1 1 OS=Vitis vinifera OX=29760 GN=VIT_19s0014g02480 PE=3 SV=2	5.240818,6.831541	17.009201,8.564418	43.942142,44.695442	4.034959,2.766906	13.591234,2.735897	13.148955,6.394147	7.267478,4.338133	-0.3276	0.913	-0.024	0.4186	1.9656	0.9362	0.6311
SV_INS_3G010430	INS	237.75	chr3	15379001	15379001	Csa9930_3G019930	chr3	15378870	15380870	90%coverage	GO:0006855 drug transmembrane transport;GO:0015238 drug transmembrane transporter activity;GO:0015297 antiporter activity;GO:0016020 membrane;GO:0055085 transmembrane transport;	IPR002528 Multi antimicrobial extrusion protein;	sp|Q9LUH3|DTX18_ARATH Protein DETOXIFICATION 18 OS=Arabidopsis thaliana OX=3702 GN=DTX18 PE=2 SV=1	0.0,53.189785	1.781685,53.471889	0.106441,18.20266	0.178038,252.672485	0.38848,126.848679	1.052253,24.700516	0.0,38.212467	-5.7599	-4.2915	-4.1173	-7.7504	-6.5248	-3.6465	-5.2932
SV_INS_3G010520	INS	91	chr3	15454903	15454903	Csa9930_3G020010	chr3	15454259	15456259	90%coverage	-	-	-	6.723261,1.172458	5.098351,1.871694	0.636249,0.177556	1.676041,1.051375	2.958635,5.341872	4.035993,9.18839	2.089257,1.614169	1.8299	1.0865	0.4746	0.3835	-0.6799	-1.0166	0.2409
SV_DEL_3G012470	DEL	89	chr3	15459290	15459379	Csa9930_3G020020	chr3	15458495	15460495	90%coverage	-	IPR021434 Protein of unknown function DUF3082;	-	8.639071,3.075486	34.71233,16.50712	82.230843,120.988174	16.867685,5.851349	30.410116,19.798393	34.067013,18.689209	6.047556,19.274397	1.2419	1.0285	-0.5516	1.3829	0.5948	0.8327	-1.5245
SV_DEL_3G012570	DEL	68	chr3	15554963	15555031	Csa9930_3G020190	chr3	15554337	15556337	90%coverage	GO:0005509 calcium ion binding;GO:0005578 proteinaceous extracellular matrix;GO:0007165 signal transduction;	IPR002048 EF-hand domain;IPR011992 EF-hand domain pair;IPR018247 EF-Hand 1, calcium-binding site;IPR019577 SPARC/Testican, calcium-binding domain;	sp|J3S9D9|RCN2V_CROAD Reticulocalbin-2 OS=Crotalus adamanteus OX=8729 PE=1 SV=1	0.200424,0.0	29.237089,8.631127	2.875452,1.039652	36.165604,20.407644	3.061503,1.784195	3.157535,0.388143	21.609081,0.861251	0.2635	1.6505	0.926	0.7958	0.5448	1.5826	3.6026
SV_INS_3G010630	INS	59.67	chr3	15628416	15628416	Csa9930_3G020310	chr3	15627549	15629549	90%coverage	-	-	sp|Q94A79|DMS3_ARATH Protein DEFECTIVE IN MERISTEM SILENCING 3 OS=Arabidopsis thaliana OX=3702 GN=DMS3 PE=1 SV=1	20.862156,3.086366	26.770292,6.531828	20.202454,5.050446	11.425555,2.247347	15.314536,4.238775	39.302921,9.522656	24.945412,9.770095	2.4195	1.8825	1.8091	1.936	1.6389	1.9374	1.2684
SV_INS_3G012830	INS	94	chr3	17772710	17772710	Csa9930_3G021860	chr3	17771166	17773166	90%coverage	-	-	-	321.38681,541.205383	226.479218,753.596436	228.864426,314.84433	397.93924,1178.512451	360.981934,1203.440918	270.808044,457.683533	106.473907,845.793518	-0.75	-1.73	-0.4584	-1.5639	-1.7344	-0.7549	-2.978
SV_DEL_3G018870	DEL	248	chr3	20635077	20635325	Csa9930_3G024070	chr3	20633816	20635816	90%coverage	-	-	sp|O48915|NDR1_ARATH Protein NDR1 OS=Arabidopsis thaliana OX=3702 GN=NDR1 PE=1 SV=1	12.168436,3.233794	4.130381,3.500426	11.542353,8.928864	16.321634,2.714059	20.635742,5.254392	16.010836,36.118645	4.420651,9.219556	1.6371	0.189	0.3371	2.2215	1.7905	-1.1257	-0.9148
SV_DEL_3G018970	DEL	83	chr3	20673670	20673753	Csa9930_3G024090	chr3	20672368	20674368	90%coverage	GO:0005515 protein binding;	IPR000626 Ubiquitin domain;IPR019954 Ubiquitin conserved site;IPR019956 Ubiquitin;IPR029071 Ubiquitin-like domain superfamily;	sp|Q3E7T8|UBQ14_ARATH Polyubiquitin 14 OS=Arabidopsis thaliana OX=3702 GN=UBQ14 PE=2 SV=2	171.106552,588.613159	61.374596,179.9673	58.024017,45.691689	443.397888,421.363037	96.609489,207.203568	79.961136,87.485413	325.640961,55.49057	-1.7765	-1.5367	0.3381	0.0734	-1.0929	-0.1282	2.5316
SV_INS_3G016250	INS	66.67	chr3	21323275	21323275	Csa9930_3G024620	chr3	21321900	21323900	90%coverage	-	-	-	5.231475,0.188711	5.763971,0.869302	11.628334,0.11519	0.332552,0.137627	1.700239,1.065483	14.919968,3.426036	2.250771,1.377092	2.3902	1.8554	3.5013	0.2282	0.3866	1.8468	0.4516
SV_INS_3G016260	INS	56	chr3	21323630	21323630	Csa9930_3G024620	chr3	21321900	21323900	90%coverage	-	-	-	5.231475,0.188711	5.763971,0.869302	11.628334,0.11519	0.332552,0.137627	1.700239,1.065483	14.919968,3.426036	2.250771,1.377092	2.3902	1.8554	3.5013	0.2282	0.3866	1.8468	0.4516
SV_INS_3G016280	INS	491.29	chr3	21331454	21331454	Csa9930_3G024630	chr3	21330133	21332133	90%coverage	GO:0000160 phosphorelay signal transduction system;GO:0004871 signal transducer activity;	IPR008207 Signal transduction histidine kinase, phosphotransfer (Hpt) domain;IPR036641 HPT domain superfamily;	sp|Q6F303|PHP5_ORYSJ Pseudo histidine-containing phosphotransfer protein 5 OS=Oryza sativa subsp. japonica OX=39947 GN=PHP5 PE=2 SV=1	3.30714,0.0	0.0,4.015583	0.0,0.0	67.736717,0.0	21.185455,4.607643	2.538204,0.562163	0.0,0.0	2.1067	-2.3264	0	6.103	1.9841	1.1795	0
SV_DEL_3G020150	DEL	56	chr3	21607454	21607510	Csa9930_3G024800	chr3	21606734	21608734	90%coverage	GO:0005515 protein binding;	IPR001680 WD40 repeat;IPR015943 WD40/YVTN repeat-like-containing domain superfamily;IPR017986 WD40-repeat-containing domain;IPR020472 G-protein beta WD-40 repeat;IPR036322 WD40-repeat-containing domain superfamily;	sp|O48716|JGB_ARATH Protein JINGUBANG OS=Arabidopsis thaliana OX=3702 GN=JGB PE=1 SV=1	0.0,0.0	0.0,0.0	0.043424,0.0	0.384003,2.676183	0.907647,1.643532	0.0,0.0	37.396133,12.054155	0	0	0.0613	-1.4094	-0.4707	0	1.5565
SV_DEL_3G021130	DEL	6276	chr3	22453499	22459775	Csa9930_3G027370	chr3	22453257	22455257	50%coverage	-	-	-	14.393644,10.274291	24.023895,11.988052	36.284103,10.702977	14.317479,6.767181	16.537931,18.750595	35.629261,8.845261	64.542007,13.113434	0.4493	0.9461	1.6717	0.9797	-0.1714	1.8955	2.2154
SV_COMDEL_3G008360	COMDEL	66	chr3	22466721	22466796	Csa9930_3G027390	chr3	22465588	22467588	90%coverage	-	-	-	0.439502,0.0	4.726842,0.0	13.809412,4.665065	0.0,1.180172	1.524701,3.768894	11.612096,13.887008	0.564917,3.799943	0.5256	2.5177	1.3863	-1.1244	-0.9175	-0.2392	-1.6169
SV_DEL_3G022340	DEL	69	chr3	23509538	23509607	Csa9930_3G028160	chr3	23507632	23509632	90%coverage	GO:0003735 structural constituent of ribosome;GO:0005840 ribosome;GO:0006412 translation;	IPR001911 Ribosomal protein S21;	sp|P82024|RR21_SPIOL 30S ribosomal protein S21, chloroplastic OS=Spinacia oleracea OX=3562 GN=rps21 PE=1 SV=2	16.238852,42.24876	285.285675,89.066048	529.465759,420.689728	68.359604,81.076485	137.4776,91.032272	146.494019,190.157745	110.512337,148.920822	-1.327	1.6684	0.3311	-0.2429	0.5894	-0.3741	-0.427
SV_INS_3G018760	INS	51	chr3	23524618	23524618	Csa9930_3G028170	chr3	23524271	23526271	90%coverage	GO:0006396 RNA processing;GO:0008173 RNA methyltransferase activity;GO:0008168 methyltransferase activity;	IPR007848 Methyltransferase small domain;IPR010280 (Uracil-5)-methyltransferase family;IPR029063 S-adenosyl-L-methionine-dependent methyltransferase;	sp|Q6M9M7|Y1998_PARUW Uncharacterized RNA methyltransferase pc1998 OS=Protochlamydia amoebophila (strain UWE25) OX=264201 GN=pc1998 PE=3 SV=1	4.490245,1.602085	15.177669,4.376155	29.565964,13.170571	1.708992,2.838056	5.789565,4.962292	13.348331,4.048795	4.178632,5.708017	1.0772	1.5894	1.109	-0.5026	0.1875	1.5069	-0.3733
SV_COMDEL_3G009020	COMDEL	343	chr3	23530722	23531071	Csa9930_3G028180	chr3	23529444	23531444	90%coverage	GO:0016788 hydrolase activity, acting on ester bonds;GO:0006629 lipid metabolic process;	IPR006693 Partial AB-hydrolase lipase domain;IPR025483 Lipase, eukaryotic;IPR029058 Alpha/Beta hydrolase fold;	sp|Q67ZU1|LIP2_ARATH Triacylglycerol lipase 2 OS=Arabidopsis thaliana OX=3702 GN=LIP2 PE=2 SV=1	104.238464,50.995251	4.162686,16.167908	2.118471,4.227304	19.621357,27.237423	5.05225,11.745367	43.233002,20.254356	0.263723,3.810345	1.0172	-1.7335	-0.7452	-0.4535	-1.0744	1.0574	-1.9285
SV_DEL_3G022450	DEL	76	chr3	23622984	23623060	Csa9930_3G028310	chr3	23622046	23624046	90%coverage	-	IPR013057 Amino acid transporter, transmembrane domain;	sp|Q9FKS8|LHT1_ARATH Lysine histidine transporter 1 OS=Arabidopsis thaliana OX=3702 GN=LHT1 PE=1 SV=1	7.465185,6.419064	2.853707,15.06927	5.895127,16.924585	49.072842,84.138405	11.891063,45.362259	4.462212,3.197243	2.02925,20.863878	0.1903	-2.06	-1.3783	-0.7658	-1.8466	0.38	-2.8515
SV_INS_3G019020	INS	52	chr3	23938446	23938446	Csa9930_3G028740	chr3	23936459	23938459	90%coverage	-	-	-	0.633873,0.110017	0.583456,0.253836	0.401888,0.173992	1.101811,0.669274	1.116473,0.628062	1.95235,0.030858	0.709823,0.012865	0.5577	0.3367	0.2559	0.3324	0.3785	1.518	0.7554
SV_DEL_3G022730	DEL	112	chr3	24002455	24002567	Csa9930_3G028760	chr3	24000715	24002715	90%coverage	-	IPR018108 Mitochondrial substrate/solute carrier;IPR023395 Mitochondrial carrier domain superfamily;	sp|Q9FMU6|MPCP3_ARATH Mitochondrial phosphate carrier protein 3, mitochondrial OS=Arabidopsis thaliana OX=3702 GN=MPT3 PE=1 SV=1	0.987472,2.426443	0.0,0.67383	0.435187,2.671329	0.775189,3.68743	0.604242,1.044997	0.534868,0.481337	0.0,1.858763	-0.7858	-0.7432	-1.3551	-1.4008	-0.3502	0.0512	-1.5154
SV_INS_3G020820	INS	93	chr3	25714332	25714332	Csa9930_3G032150	chr3	25712876	25714876	90%coverage	-	-	sp|Q6NLW5|XRI1_ARATH Protein XRI1 OS=Arabidopsis thaliana OX=3702 GN=XRI1 PE=1 SV=2	27.460039,4.501225	17.429884,8.229895	36.184334,9.558493	21.657553,9.313735	25.221247,14.032265	33.257549,12.406414	19.159018,12.954789	2.3711	0.9977	1.8163	1.1354	0.8027	1.3535	0.5307
SV_COMDEL_3G009930	COMDEL	56	chr3	25861359	25861420	Csa9930_3G032320	chr3	25861385	25863385	50%coverage	GO:0005515 protein binding;GO:0004842 ubiquitin-protein transferase activity;GO:0016567 protein ubiquitination;	IPR003613 U box domain;IPR011990 Tetratricopeptide-like helical domain superfamily;IPR013026 Tetratricopeptide repeat-containing domain;IPR013083 Zinc finger, RING/FYVE/PHD-type;IPR019734 Tetratricopeptide repeat;	sp|Q9SRS9|CHIP_ARATH E3 ubiquitin-protein ligase CHIP OS=Arabidopsis thaliana OX=3702 GN=CHIP PE=1 SV=1	35.418419,18.57465	32.192749,32.993103	32.301228,11.642197	27.981886,28.130356	37.900139,35.668667	42.064102,13.507632	39.715611,10.373139	0.8957	-0.0344	1.3973	-0.0074	0.0852	1.5697	1.84
SV_INS_3G021020	INS	113	chr3	25950686	25950686	Csa9930_3G032460	chr3	25950225	25952225	90%coverage	GO:0008152 metabolic process;GO:0016758 transferase activity, transferring hexosyl groups;	IPR002213 UDP-glucuronosyl/UDP-glucosyltransferase;IPR035595 UDP-glycosyltransferase family, conserved site;	sp|O22820|U74F1_ARATH Flavonol 7-O-beta-glucosyltransferase UGT74F1 OS=Arabidopsis thaliana OX=3702 GN=UGT74F1 PE=1 SV=1	10.65677,12.272298	21.487787,18.77091	2.100176,0.048474	42.623146,10.496397	22.018332,28.666346	2.017441,3.931056	90.545631,10.87043	-0.1873	0.1858	1.5641	1.9239	-0.366	-0.7086	2.9471
SV_INS_3G021100	INS	1255	chr3	26013750	26013750	Csa9930_3G032520	chr3	26013586	26015586	90%coverage	-	-	-	0.471418,6.941017	0.0,18.072529	0.36911,12.21815	1.207078,30.156057	0.0,27.561871	0.0,28.098932	0.0,25.964642	-2.4321	-4.2534	-3.2712	-3.8193	-4.836	-4.8629	-4.753
SV_COMDEL_3G009990	COMDEL	70	chr3	26022564	26022640	Csa9930_3G032530	chr3	26021151	26023151	90%coverage	GO:0003333 amino acid transmembrane transport;GO:0015171 amino acid transmembrane transporter activity;GO:0016020 membrane;	IPR002293 Amino acid/polyamine transporter I;	sp|Q9C6S5|PHSB_ARATH Probable polyamine transporter At1g31830 OS=Arabidopsis thaliana OX=3702 GN=At1g31830 PE=2 SV=1	26.589808,6.941017	22.450003,18.072529	20.31657,12.21815	27.079781,30.156057	28.28544,27.561871	25.493988,28.098932	12.263438,25.964642	1.7967	0.2981	0.6895	-0.15	0.0361	-0.1353	-1.0236
SV_DEL_3G025500	DEL	51	chr3	26335315	26335366	Csa9930_3G032780	chr3	26334883	26336883	90%coverage	-	-	-	15.739175,3.956691	16.449984,2.787228	10.477003,2.060538	12.031395,5.841022	8.433286,8.243312	11.726275,3.115824	8.869512,4.165398	1.7558	2.204	1.9069	0.9297	0.0294	1.6286	0.9341
SV_COMINS_3G012990	COMINS	266	chr3	26352542	26352760	Csa9930_3G032800	chr3	26352528	26354528	50%coverage	GO:0008152 metabolic process;GO:0016758 transferase activity, transferring hexosyl groups;	IPR002213 UDP-glucuronosyl/UDP-glucosyltransferase;	sp|Q9LZD8|U89A2_ARATH UDP-glycosyltransferase 89A2 OS=Arabidopsis thaliana OX=3702 GN=UGT89A2 PE=2 SV=1	21.597288,1.829745	62.367432,4.14612	13.665544,1.99379	17.791569,0.272269	25.08975,4.148847	33.650364,14.039503	13.154106,10.494187	2.9974	3.6222	2.2924	3.8846	2.3412	1.2041	0.3003
SV_DEL_3G025910	DEL	51	chr3	26640987	26641038	Csa9930_3G033110	chr3	26640747	26642747	90%coverage	GO:0005515 protein binding;GO:0003824 catalytic activity;GO:0010181 FMN binding;GO:0016491 oxidoreductase activity;GO:0055114 oxidation-reduction process;	IPR000262 FMN-dependent dehydrogenase;IPR008259 FMN-dependent alpha-hydroxy acid dehydrogenase, active site;IPR011990 Tetratricopeptide-like helical domain superfamily;IPR012133 Alpha-hydroxy acid dehydrogenase, FMN-dependent;IPR013026 Tetratricopeptide repeat-containing domain;IPR013785 Aldolase-type TIM barrel;IPR037396 FMN hydroxy acid dehydrogenase domain;	sp|Q9LJH5|GLO4_ARATH Peroxisomal (S)-2-hydroxy-acid oxidase GLO4 OS=Arabidopsis thaliana OX=3702 GN=GLO4 PE=2 SV=1	20.131592,21.959585	32.09235,14.568771	54.659893,4.084661	19.520266,0.675226	37.215012,4.081618	37.289711,7.934232	40.543369,3.942679	-0.1197	1.0878	3.4524	3.6146	2.9108	2.0995	3.0713
SV_INS_3G021990	INS	1846.67	chr3	26745300	26745300	Csa9930_3G033210	chr3	26743683	26745683	90%coverage	GO:0016788 hydrolase activity, acting on ester bonds;GO:0006629 lipid metabolic process;GO:0016298 lipase activity;	IPR001087 GDSL lipase/esterase;IPR008265 Lipase, GDSL, active site;IPR035669 GDSL lipase/esterase-like, plant;IPR036514 SGNH hydrolase superfamily;	sp|Q9SYF0|GLIP2_ARATH GDSL esterase/lipase 2 OS=Arabidopsis thaliana OX=3702 GN=GLIP2 PE=2 SV=1	2.967689,0.0	0.0,0.0	0.0,0.0	1.229672,0.0	0.0,0.0	0.0,0.0	0.0,0.0	1.9883	0	0	1.1568	0	0	0
SV_INS_3G022070	INS	564	chr3	26813613	26813613	Csa9930_3G033300	chr3	26812361	26814361	90%coverage	GO:0004857 enzyme inhibitor activity;GO:0005618 cell wall;GO:0030599 pectinesterase activity;GO:0042545 cell wall modification;	IPR000070 Pectinesterase, catalytic;IPR006501 Pectinesterase inhibitor domain;IPR011050 Pectin lyase fold/virulence factor;IPR012334 Pectin lyase fold;IPR033131 Pectinesterase, Asp active site;IPR035513 Invertase/pectin methylesterase inhibitor domain superfamily;	sp|Q43111|PME3_PHAVU Pectinesterase 3 OS=Phaseolus vulgaris OX=3885 GN=MPE3 PE=2 SV=1	35.43074,20.172346	36.60342,18.037653	16.245907,12.042475	82.474083,18.351187	69.222015,32.982758	23.476162,15.56216	35.867493,23.203161	0.783	0.982	0.403	2.1089	1.0471	0.5635	0.6072
SV_COMDEL_3G010430	COMDEL	250	chr3	26821853	26822106	Csa9930_3G033310	chr3	26820550	26822550	90%coverage	GO:0005515 protein binding;GO:0007094 mitotic spindle assembly checkpoint;	IPR011990 Tetratricopeptide-like helical domain superfamily;IPR013212 Mad3/Bub1 homology region 1;IPR015661 Mitotic spindle checkpoint protein Bub1/Mad3;	sp|Q54CV5|BUB1_DICDI Probable inactive serine/threonine-protein kinase bub1 OS=Dictyostelium discoideum OX=44689 GN=bub1 PE=3 SV=1	14.18944,4.00584	14.984501,4.638698	20.506653,4.838086	6.937078,1.011282	12.232299,6.306087	22.05022,6.214405	16.765932,4.334319	1.6014	1.5032	1.8812	1.9805	0.8569	1.6758	1.7357
SV_INS_3G023310	INS	390	chr3	27593121	27593121	Csa9930_3G034180	chr3	27592011	27594011	90%coverage	-	IPR004320 Protein of unknown function DUF241, plant;	-	18.306313,21.277821	8.082786,13.878543	13.288668,16.671534	17.119236,278.4039	15.652366,84.067871	12.668372,6.539654	11.453867,10.337825	-0.2065	-0.712	-0.3066	-3.9468	-2.3529	0.8583	0.1354
SV_INS_3G023350	INS	113.5	chr3	27684230	27684230	Csa9930_3G034300	chr3	27683823	27685823	90%coverage	-	IPR006946 Domain of unknown function DUF642;IPR008979 Galactose-binding-like domain superfamily;	-	580.854248,10.067136	424.646881,29.262356	192.540909,53.755527	180.711578,3.212548	246.27774,34.23344	158.66748,50.197304	133.537323,127.307907	5.7163	3.8141	1.8216	5.4308	2.8111	1.6409	0.0684
SV_INS_3G023520	INS	256.33	chr3	27871564	27871564	Csa9930_3G034520	chr3	27870975	27872975	90%coverage	GO:0005525 GTP binding;GO:0003924 GTPase activity;	IPR001806 Small GTPase superfamily;IPR005225 Small GTP-binding protein domain;IPR027417 P-loop containing nucleoside triphosphate hydrolase;	sp|Q9FE79|RAA4C_ARATH Ras-related protein RABA4c OS=Arabidopsis thaliana OX=3702 GN=RABA4C PE=2 SV=1	26.058596,39.024311	17.595766,41.637356	7.317774,15.176532	49.044735,44.789379	29.866507,59.778889	13.180835,43.679165	11.062207,31.536484	-0.5648	-1.1971	-0.9596	0.1282	-0.9775	-1.6557	-1.4316
SV_INS_3G023760	INS	75	chr3	28144286	28144286	Csa9930_3G034860	chr3	28142312	28144312	90%coverage	GO:0003824 catalytic activity;GO:0008152 metabolic process;	IPR000873 AMP-dependent synthetase/ligase;IPR020845 AMP-binding, conserved site;IPR025110 AMP-binding enzyme, C-terminal domain;	sp|O24145|4CL1_TOBAC 4-coumarate--CoA ligase 1 OS=Nicotiana tabacum OX=4097 GN=4CL1 PE=2 SV=1	109.885834,137.549469	16.743454,312.268982	13.911904,9.40121	6.335295,4.324328	14.120131,6.77858	13.83916,6.259395	14.530172,187.706696	-0.3213	-4.142	0.5197	0.4623	0.9589	1.0315	-3.603
SV_DEL_3G028190	DEL	54	chr3	28584087	28584141	Csa9930_3G035370	chr3	28583742	28585742	90%coverage	-	IPR001841 Zinc finger, RING-type;IPR013083 Zinc finger, RING/FYVE/PHD-type;	sp|Q9LZV8|ATL74_ARATH RING-H2 finger protein ATL74 OS=Arabidopsis thaliana OX=3702 GN=ATL74 PE=2 SV=1	0.0,13.161178	0.0,1798.678101	0.0,2711.188232	0.0,1408.542603	0.0,5772.491699	0.0,1253.501709	0.0,3945.347168	-3.8239	-10.8135	-11.4052	-10.461	-12.4952	-10.2929	-11.9463
SV_DEL_3G028200	DEL	52	chr3	28584286	28584338	Csa9930_3G035370	chr3	28583742	28585742	90%coverage	-	IPR001841 Zinc finger, RING-type;IPR013083 Zinc finger, RING/FYVE/PHD-type;	sp|Q9LZV8|ATL74_ARATH RING-H2 finger protein ATL74 OS=Arabidopsis thaliana OX=3702 GN=ATL74 PE=2 SV=1	0.0,13.161178	0.0,1798.678101	0.0,2711.188232	0.0,1408.542603	0.0,5772.491699	0.0,1253.501709	0.0,3945.347168	-3.8239	-10.8135	-11.4052	-10.461	-12.4952	-10.2929	-11.9463
SV_INS_3G024280	INS	100	chr3	28729019	28729019	Csa9930_3G035690	chr3	28728089	28730089	90%coverage	GO:0005515 protein binding;GO:0004672 protein kinase activity;GO:0006468 protein phosphorylation;GO:0005524 ATP binding;	IPR000719 Protein kinase domain;IPR001245 Serine-threonine/tyrosine-protein kinase, catalytic domain;IPR001611 Leucine-rich repeat;IPR003591 Leucine-rich repeat, typical subtype;IPR011009 Protein kinase-like domain superfamily;IPR013210 Leucine-rich repeat-containing N-terminal, plant-type;IPR032675 Leucine-rich repeat domain superfamily;	sp|Q9SCT4|IMK2_ARATH Probably inactive leucine-rich repeat receptor-like protein kinase IMK2 OS=Arabidopsis thaliana OX=3702 GN=IMK2 PE=1 SV=1	31.126978,1.731794	56.524448,4.849225	63.406094,1.004397	2.160688,0.220236	10.909454,2.693969	92.689957,5.022757	6.830079,2.077833	3.5559	3.2979	5.006	1.3731	1.6889	3.9594	1.3471
SV_INS_3G024290	INS	98.6	chr3	28766081	28766081	Csa9930_3G035770	chr3	28765247	28767247	90%coverage	-	IPR005247 YbhB/YbcL;IPR008914 Phosphatidylethanolamine-binding protein;IPR036610 PEBP-like superfamily;	sp|O26373|Y273_METTH UPF0098 protein MTH_273 OS=Methanothermobacter thermautotrophicus (strain ATCC 29096 / DSM 1053 / JCM 10044 / NBRC 100330 / Delta H) OX=187420 GN=MTH_273 PE=3 SV=1	9.839891,392.478394	0.59335,40.309586	1.294208,1.444247	7.443155,63.478523	2.379032,54.123436	3.623686,17.109976	4.392167,9.054008	-5.1819	-4.6963	-0.0914	-2.933	-4.028	-1.9697	-0.8988
SV_COMDEL_3G011250	COMDEL	742	chr3	28950115	28950868	Csa9930_3G036120	chr3	28949453	28951453	90%coverage	GO:0006508 proteolysis;GO:0008236 serine-type peptidase activity;GO:0016020 membrane;	IPR000223 Peptidase S26A, signal peptidase I;IPR015927 Peptidase S24/S26A/S26B/S26C;IPR036286 LexA/Signal peptidase-like superfamily;	sp|Q6AZD4|IMP2L_DANRE Mitochondrial inner membrane protease subunit 2 OS=Danio rerio OX=7955 GN=immp2l PE=2 SV=1	13.156878,4.820124	14.560571,7.362658	22.766521,4.078005	9.45155,2.942271	13.786911,4.433519	27.61602,12.845754	20.114559,7.484348	1.2824	0.8959	2.2266	1.4066	1.4444	1.0474	1.3154
SV_DEL_3G028490	DEL	652	chr3	28978984	28979636	Csa9930_3G036160	chr3	28977809	28979809	90%coverage	GO:0005515 protein binding;GO:0004672 protein kinase activity;GO:0005524 ATP binding;GO:0006468 protein phosphorylation;	IPR000719 Protein kinase domain;IPR001611 Leucine-rich repeat;IPR003591 Leucine-rich repeat, typical subtype;IPR008271 Serine/threonine-protein kinase, active site;IPR011009 Protein kinase-like domain superfamily;IPR013210 Leucine-rich repeat-containing N-terminal, plant-type;IPR017441 Protein kinase, ATP binding site;IPR032675 Leucine-rich repeat domain superfamily;	sp|Q9SD62|Y3471_ARATH Putative receptor-like protein kinase At3g47110 OS=Arabidopsis thaliana OX=3702 GN=At3g47110 PE=3 SV=1	3.94578,0.728441	0.744457,0.666694	1.068646,1.376057	0.703623,0.826131	1.39183,1.197807	0.999319,0.221052	0.413346,0.743976	1.5167	0.0658	-0.1999	-0.1002	0.1221	0.7114	-0.3033
SV_INS_3G024450	INS	56	chr3	29060946	29060946	Csa9930_3G036310	chr3	29060322	29062322	90%coverage	-	IPR001296 Glycosyl transferase, family 1;IPR028098 Glycosyltransferase subfamily 4-like, N-terminal domain;	sp|Q8S4F6|SQD2_ARATH Sulfoquinovosyl transferase SQD2 OS=Arabidopsis thaliana OX=3702 GN=SQD2 PE=1 SV=1	39.438675,16.728954	118.389,32.823792	81.109009,764.897949	85.95752,230.115997	82.467323,92.070717	65.150833,25.194706	23.059511,52.49979	1.1896	1.8196	-3.2215	-1.4102	-0.1571	1.3365	-1.1529
SV_INS_3G024510	INS	56	chr3	29181907	29181907	Csa9930_3G036630	chr3	29181236	29183236	90%coverage	-	IPR002068 Alpha crystallin/Hsp20 domain;IPR008978 HSP20-like chaperone;	sp|P19243|HSP11_PEA 18.1 kDa class I heat shock protein OS=Pisum sativum OX=3888 GN=HSP18.1 PE=1 SV=1	3.563742,26.007336	15.232143,927.588989	2.435242,23.171703	100.243904,80.101028	41.46579,41.552101	4.50178,2.591296	7.388942,80.340118	-2.5651	-5.8381	-2.8148	0.32	-0.0029	0.6154	-3.2774
SV_DEL_3G028540	DEL	82	chr3	29206544	29206626	Csa9930_3G036690	chr3	29205828	29207828	90%coverage	-	-	-	4.914934,212.279678	34.084923,73.970642	1.122288,10.76365	131.033234,647.077637	46.281498,190.047256	6.584219,7.183372	3.260994,44.021309	-5.1722	-1.0955	-2.4706	-2.2953	-2.0146	-0.1097	-3.4013
SV_DEL_3G028570	DEL	258	chr3	29244670	29244928	Csa9930_3G036740	chr3	29243551	29245551	90%coverage	-	IPR021825 Protein RETICULATA-related;	sp|B9DFK5|RETIC_ARATH Protein RETICULATA, chloroplastic OS=Arabidopsis thaliana OX=3702 GN=RE PE=1 SV=1	13.705132,14.839522	19.239931,65.508781	12.747008,69.210152	28.249609,14.095538	20.696571,17.081514	11.414515,24.278704	14.941819,31.503778	-0.1072	-1.7163	-2.3526	0.9543	0.263	-1.0259	-1.0278
SV_INS_3G024710	INS	70.5	chr3	29668834	29668834	Csa9930_3G037590	chr3	29667445	29669445	90%coverage	GO:0005515 protein binding;	IPR001810 F-box domain;IPR004045 Glutathione S-transferase, N-terminal;IPR010987 Glutathione S-transferase, C-terminal-like;IPR036047 F-box-like domain superfamily;IPR036249 Thioredoxin-like superfamily;IPR036282 Glutathione S-transferase, C-terminal domain superfamily;	sp|Q9LZ06|GSTL3_ARATH Glutathione S-transferase L3 OS=Arabidopsis thaliana OX=3702 GN=GSTL3 PE=2 SV=1	40.26796,79.519638	38.563976,139.169861	51.242542,458.337982	31.065519,467.042084	51.085773,503.772644	35.804424,101.224968	61.071831,175.708847	-0.9643	-1.8249	-3.1363	-3.8675	-3.2767	-1.4738	-1.5094
SV_INS_3G024720	INS	189	chr3	29752141	29752141	Csa9930_3G037720	chr3	29751186	29753186	90%coverage	GO:0005634 nucleus;GO:0006355 regulation of transcription, DNA-templated;GO:0043565 sequence-specific DNA binding;GO:0046982 protein heterodimerization activity;	IPR003956 Transcription factor, NFYB/HAP3, conserved site;IPR003958 Transcription factor CBF/NF-Y/archaeal histone domain;IPR009072 Histone-fold;	sp|Q67XJ2|NFYBA_ARATH Nuclear transcription factor Y subunit B-10 OS=Arabidopsis thaliana OX=3702 GN=NFYB10 PE=1 SV=1	108.274208,53.472652	114.592285,73.513145	143.54808,15.280727	257.007202,54.474556	195.911606,70.256439	175.637726,67.107559	240.6259,39.358055	1.0043	0.6335	3.1503	2.2175	1.4665	1.3749	2.5818
SV_DEL_3G029100	DEL	66	chr3	30320222	30320288	Csa9930_3G038710	chr3	30319840	30321840	90%coverage	GO:0016491 oxidoreductase activity;GO:0055114 oxidation-reduction process;	IPR005123 Oxoglutarate/iron-dependent dioxygenase;IPR026992 Non-haem dioxygenase N-terminal domain;IPR027443 Isopenicillin N synthase-like;	sp|Q9ZSA8|DLO1_ARATH Protein DMR6-LIKE OXYGENASE 1 OS=Arabidopsis thaliana OX=3702 GN=DLO1 PE=1 SV=1	2.639923,0.0	0.0,0.191195	0.0,0.233443	0.0,0.0	0.126494,0.175291	0.0,0.0	0.0,0.0	1.8639	-0.2524	-0.3027	0	-0.0612	0	0
SV_INS_3G025000	INS	93.33	chr3	30478101	30478101	Csa9930_3G038990	chr3	30477546	30479546	90%coverage	-	-	-	15.376219,10.996591	5.212856,13.565076	13.862904,4.400847	11.45412,4.059749	19.740479,4.42413	21.351416,3.463426	2.525636,0.952645	0.449	-1.2292	1.4605	1.2995	1.935	2.3241	0.8525
SV_INS_3G025770	INS	79	chr3	31241759	31241759	Csa9930_3G040160	chr3	31240344	31242344	90%coverage	-	-	-	4.296883,0.0	1.500462,0.0	1.166734,0.0	2.686719,3.427917	1.913726,0.690113	3.357169,1.704837	1.443345,0.0	2.4051	1.3222	1.1155	-0.2643	0.7857	0.6878	1.2889
SV_DEL_3G030110	DEL	54	chr3	31705825	31705879	Csa9930_3G040710	chr3	31704561	31706561	90%coverage	GO:0005515 protein binding;	IPR006652 Kelch repeat type 1;IPR015915 Kelch-type beta propeller;IPR036047 F-box-like domain superfamily;	sp|O80582|FBK46_ARATH F-box/kelch-repeat protein At2g44130 OS=Arabidopsis thaliana OX=3702 GN=At2g44130 PE=2 SV=2	6.290401,135.505722	26.229082,11.425651	6.584227,114.114616	53.091232,38.919991	27.916527,84.06797	4.15184,96.836159	4.19305,248.401825	-4.2268	1.1318	-3.9239	0.4383	-1.5567	-4.2472	-5.5857
SV_INS_3G026140	INS	73	chr3	31829525	31829525	Csa9930_3G040790	chr3	31828777	31830777	90%coverage	GO:0016020 membrane;GO:0005262 calcium channel activity;GO:0030176 integral component of endoplasmic reticulum membrane;GO:0032469 endoplasmic reticulum calcium ion homeostasis;	IPR002809 Integral membrane protein EMC3/TMCO1-like;IPR008559 Calcium load-activated calcium channel;	sp|Q5I0H4|TMCO1_RAT Calcium load-activated calcium channel OS=Rattus norvegicus OX=10116 GN=Tmco1 PE=2 SV=1	52.423992,12.76326	82.839035,20.072454	49.987595,8.147172	91.370361,13.927284	91.335251,20.117765	57.860222,14.218967	47.957104,16.987497	1.9567	1.9923	2.4787	2.6295	2.1284	1.9514	1.4445
SV_DEL_3G030400	DEL	67	chr3	31829779	31829846	Csa9930_3G040790	chr3	31828777	31830777	90%coverage	GO:0016020 membrane;GO:0005262 calcium channel activity;GO:0030176 integral component of endoplasmic reticulum membrane;GO:0032469 endoplasmic reticulum calcium ion homeostasis;	IPR002809 Integral membrane protein EMC3/TMCO1-like;IPR008559 Calcium load-activated calcium channel;	sp|Q5I0H4|TMCO1_RAT Calcium load-activated calcium channel OS=Rattus norvegicus OX=10116 GN=Tmco1 PE=2 SV=1	52.423992,12.76326	82.839035,20.072454	49.987595,8.147172	91.370361,13.927284	91.335251,20.117765	57.860222,14.218967	47.957104,16.987497	1.9567	1.9923	2.4787	2.6295	2.1284	1.9514	1.4445
SV_INS_3G026190	INS	246	chr3	31830978	31830978	Csa9930_3G040800	chr3	31829977	31831977	90%coverage	-	-	-	2.990802,4.124413	16.549559,8.167338	62.460369,15.070575	9.903289,7.038949	14.924914,13.097704	15.767551,11.472589	12.845465,9.165489	-0.3607	0.9369	1.9814	0.4397	0.1758	0.4269	0.4457
SV_INS_3G026270	INS	60	chr3	32082946	32082946	Csa9930_3G041220	chr3	32082503	32084503	90%coverage	GO:0003700 transcription factor activity, sequence-specific DNA binding;GO:0006355 regulation of transcription, DNA-templated;GO:0006351 transcription, DNA-templated;GO:0043565 sequence-specific DNA binding;	IPR004827 Basic-leucine zipper domain;IPR025422 Transcription factor TGA like domain;	sp|Q52MZ2|TGA10_TOBAC bZIP transcription factor TGA10 OS=Nicotiana tabacum OX=4097 GN=TGA10 PE=1 SV=1	4.242995,2.909071	0.0,0.0	0.207192,0.077594	3.682912,0.056813	0.297528,0.075983	0.530673,0.0	0.0,0.091469	0.4236	0	0.1638	2.1477	0.2701	0.6142	-0.1263
SV_INS_3G026290	INS	204	chr3	32103045	32103045	Csa9930_3G041250	chr3	32102220	32104220	90%coverage	GO:0005506 iron ion binding;GO:0016705 oxidoreductase activity, acting on paired donors, with incorporation or reduction of molecular oxygen;GO:0020037 heme binding;GO:0055114 oxidation-reduction process;	IPR001128 Cytochrome P450;IPR002401 Cytochrome P450, E-class, group I;IPR017972 Cytochrome P450, conserved site;IPR036396 Cytochrome P450 superfamily;	sp|Q42798|C93A1_SOYBN 3,9-dihydroxypterocarpan 6A-monooxygenase OS=Glycine max OX=3847 GN=CYP93A1 PE=1 SV=1	2.255901,0.0	0.0,0.0	0.038049,0.085265	0.0,0.0	0.0,0.0	0.0,0.0	0.0,0.0	1.7031	0	-0.0642	0	0	0	0
SV_DEL_3G030850	DEL	165	chr3	32424600	32424765	Csa9930_3G041600	chr3	32422990	32424990	90%coverage	-	-	-	21.710999,1.390553	5.327536,1.895948	2.909378,0.319659	1.055096,0.648953	0.186826,0.093549	2.977166,0.295283	0.712673,1.23201	3.248	1.1276	1.5668	0.3177	0.1181	1.6185	-0.3821
SV_COMDEL_3G011750	COMDEL	174	chr3	32512983	32513171	Csa9930_3G041700	chr3	32512056	32514056	90%coverage	GO:0043531 ADP binding;GO:0005515 protein binding;	IPR001611 Leucine-rich repeat;IPR002182 NB-ARC;IPR027417 P-loop containing nucleoside triphosphate hydrolase;IPR032675 Leucine-rich repeat domain superfamily;IPR036388 Winged helix-like DNA-binding domain superfamily;	sp|Q7XA42|RGA1_SOLBU Putative disease resistance protein RGA1 OS=Solanum bulbocastanum OX=147425 GN=RGA1 PE=2 SV=2	6.851737,2.993721	2.418066,3.03291	2.325341,0.370795	4.546139,0.290969	6.280851,0.653314	5.040308,0.297484	2.210362,0.487743	0.9753	-0.2386	1.2785	2.103	2.1387	2.2189	1.1096
SV_COMDEL_3G011790	COMDEL	61	chr3	32652402	32652496	Csa9930_3G041880	chr3	32650435	32652435	50%coverage	GO:0003735 structural constituent of ribosome;GO:0006412 translation;GO:0015935 small ribosomal subunit;GO:0005840 ribosome;GO:0003723 RNA binding;	IPR000851 Ribosomal protein S5;IPR005324 Ribosomal protein S5, C-terminal;IPR005711 Ribosomal protein S5, eukaryotic/archaeal;IPR013810 Ribosomal protein S5, N-terminal;IPR014721 Ribosomal protein S5 domain 2-type fold, subgroup;IPR018192 Ribosomal protein S5, N-terminal, conserved site;IPR020568 Ribosomal protein S5 domain 2-type fold;	sp|Q9SCM3|RS24_ARATH 40S ribosomal protein S2-4 OS=Arabidopsis thaliana OX=3702 GN=RPS2D PE=2 SV=1	75.544678,14.797944	113.363358,15.268591	83.774391,11.662962	18.359798,2.77119	42.835304,9.315127	76.944313,99.583466	143.204102,29.726299	2.2766	2.8135	2.743	2.36	2.0873	-0.3679	2.2306
SV_INS_3G026760	INS	362	chr3	32719154	32719154	Csa9930_3G041970	chr3	32718960	32720960	90%coverage	-	IPR021099 Plant organelle RNA recognition domain;	sp|Q689D6|RPD1_ARATH Protein ROOT PRIMORDIUM DEFECTIVE 1 OS=Arabidopsis thaliana OX=3702 GN=RPD1 PE=1 SV=1	3.380339,1.437977	4.020757,2.823507	5.21495,1.714471	1.522336,1.4671	3.026966,3.154073	6.706474,1.250344	1.940445,0.811664	0.8454	0.393	1.1951	0.0319	-0.0448	1.7759	0.6987
SV_INS_3G027030	INS	217	chr3	33266570	33266570	Csa9930_3G042710	chr3	33266110	33268110	90%coverage	GO:0004553 hydrolase activity, hydrolyzing O-glycosyl compounds;GO:0005975 carbohydrate metabolic process;	IPR001360 Glycoside hydrolase family 1;IPR017853 Glycoside hydrolase superfamily;IPR033132 Glycosyl hydrolases family 1, N-terminal conserved site;	sp|Q5Z9Z0|BGL24_ORYSJ Beta-glucosidase 24 OS=Oryza sativa subsp. japonica OX=39947 GN=BGLU24 PE=2 SV=1	505.434418,336.455811	4.955266,133.116135	2.352763,4.468826	0.544238,2.995956	1.74698,4.908839	2.067421,0.521971	5.81398,1.387649	0.5857	-4.4932	-0.7059	-1.3716	-1.105	1.0111	1.5129
SV_DEL_3G031360	DEL	264	chr3	33266999	33267263	Csa9930_3G042710	chr3	33266110	33268110	90%coverage	GO:0004553 hydrolase activity, hydrolyzing O-glycosyl compounds;GO:0005975 carbohydrate metabolic process;	IPR001360 Glycoside hydrolase family 1;IPR017853 Glycoside hydrolase superfamily;IPR033132 Glycosyl hydrolases family 1, N-terminal conserved site;	sp|Q5Z9Z0|BGL24_ORYSJ Beta-glucosidase 24 OS=Oryza sativa subsp. japonica OX=39947 GN=BGLU24 PE=2 SV=1	505.434418,336.455811	4.955266,133.116135	2.352763,4.468826	0.544238,2.995956	1.74698,4.908839	2.067421,0.521971	5.81398,1.387649	0.5857	-4.4932	-0.7059	-1.3716	-1.105	1.0111	1.5129
SV_DEL_3G031370	DEL	78	chr3	33274854	33274932	Csa9930_3G042720	chr3	33274268	33276268	90%coverage	GO:0016491 oxidoreductase activity;GO:0055114 oxidation-reduction process;	IPR002937 Amine oxidase;IPR036188 FAD/NAD(P)-binding domain superfamily;	sp|C3VEP9|PDS_ONCHC 15-cis-phytoene desaturase, chloroplastic/chromoplastic OS=Oncidium hybrid cultivar OX=141207 GN=PDS PE=2 SV=1	3.568437,9.012728	17.809912,17.984783	21.515079,56.609829	5.160378,31.390554	6.100414,19.649439	8.25426,22.334354	7.258038,40.622219	-1.1321	-0.0134	-1.3554	-2.3945	-1.5401	-1.3343	-2.3335
SV_INS_3G027040	INS	102	chr3	33275694	33275694	Csa9930_3G042720	chr3	33274268	33276268	90%coverage	GO:0016491 oxidoreductase activity;GO:0055114 oxidation-reduction process;	IPR002937 Amine oxidase;IPR036188 FAD/NAD(P)-binding domain superfamily;	sp|C3VEP9|PDS_ONCHC 15-cis-phytoene desaturase, chloroplastic/chromoplastic OS=Oncidium hybrid cultivar OX=141207 GN=PDS PE=2 SV=1	3.568437,9.012728	17.809912,17.984783	21.515079,56.609829	5.160378,31.390554	6.100414,19.649439	8.25426,22.334354	7.258038,40.622219	-1.1321	-0.0134	-1.3554	-2.3945	-1.5401	-1.3343	-2.3335
SV_COMDEL_3G011910	COMDEL	99	chr3	33281197	33281331	Csa9930_3G042740	chr3	33280378	33282378	90%coverage	GO:0016021 integral component of membrane;GO:0055085 transmembrane transport;	IPR004837 Sodium/calcium exchanger membrane region;	sp|Q9FKP2|CCX2_ARATH Cation/calcium exchanger 2 OS=Arabidopsis thaliana OX=3702 GN=CCX2 PE=3 SV=1	16.846075,26.188814	8.205096,107.678452	11.826601,9.444541	29.726229,140.596619	25.456984,145.484268	18.206951,23.015543	14.509178,113.511337	-0.6074	-3.5615	0.2964	-2.2042	-2.469	-0.3223	-2.8843
SV_INS_3G027050	INS	3964	chr3	33292929	33292929	Csa9930_3G042750	chr3	33291337	33293337	90%coverage	GO:0043531 ADP binding;	IPR002182 NB-ARC;IPR027417 P-loop containing nucleoside triphosphate hydrolase;IPR032675 Leucine-rich repeat domain superfamily;IPR036388 Winged helix-like DNA-binding domain superfamily;	sp|Q7XA40|RGA3_SOLBU Putative disease resistance protein RGA3 OS=Solanum bulbocastanum OX=147425 GN=RGA3 PE=2 SV=2	1.513643,0.28423	3.333543,2.280948	2.947836,2.790511	1.200056,0.917864	2.687927,2.175452	4.036255,0.775245	5.098558,0.892596	0.9689	0.4014	0.0587	0.198	0.2158	1.5043	1.6881
SV_INS_3G027270	INS	54	chr3	33656781	33656781	Csa9930_3G043320	chr3	33655617	33657617	90%coverage	GO:0005515 protein binding;GO:0043531 ADP binding;GO:0007165 signal transduction;	IPR000157 Toll/interleukin-1 receptor homology (TIR) domain;IPR001611 Leucine-rich repeat;IPR002182 NB-ARC;IPR027417 P-loop containing nucleoside triphosphate hydrolase;IPR032675 Leucine-rich repeat domain superfamily;IPR035897 Toll/interleukin-1 receptor homology (TIR) domain superfamily;	sp|Q40392|TMVRN_NICGU TMV resistance protein N OS=Nicotiana glutinosa OX=35889 GN=N PE=1 SV=1	6.411918,1.805375	1.343164,1.601482	0.545124,0.205157	0.563417,0.521733	1.849009,0.364991	3.588966,0.373098	0.407781,0.0	1.4017	-0.1509	0.3585	0.039	1.0616	1.7407	0.4934
SV_COMDEL_3G012130	COMDEL	387.5	chr3	34083385	34083797	Csa9930_3G043920	chr3	34083243	34085243	90%coverage	GO:0005524 ATP binding;	IPR003593 AAA+ ATPase domain;IPR003959 ATPase, AAA-type, core;IPR003960 ATPase, AAA-type, conserved site;IPR025753 AAA-type ATPase, N-terminal domain;IPR027417 P-loop containing nucleoside triphosphate hydrolase;	sp|Q9FLD5|ASD_ARATH AAA-ATPase ASD, mitochondrial OS=Arabidopsis thaliana OX=3702 GN=AATP1 PE=1 SV=1	36.933418,3.601867	7.712955,10.415559	4.852162,0.70873	2.350358,9.74543	11.36856,11.508233	3.849428,31.750101	8.429384,1.945362	3.0432	-0.3898	1.776	-1.6813	-0.0162	-2.7556	1.6787
SV_INS_3G027520	INS	1189	chr3	34083860	34083860	Csa9930_3G043920	chr3	34083243	34085243	90%coverage	GO:0005524 ATP binding;	IPR003593 AAA+ ATPase domain;IPR003959 ATPase, AAA-type, core;IPR003960 ATPase, AAA-type, conserved site;IPR025753 AAA-type ATPase, N-terminal domain;IPR027417 P-loop containing nucleoside triphosphate hydrolase;	sp|Q9FLD5|ASD_ARATH AAA-ATPase ASD, mitochondrial OS=Arabidopsis thaliana OX=3702 GN=AATP1 PE=1 SV=1	36.933418,3.601867	7.712955,10.415559	4.852162,0.70873	2.350358,9.74543	11.36856,11.508233	3.849428,31.750101	8.429384,1.945362	3.0432	-0.3898	1.776	-1.6813	-0.0162	-2.7556	1.6787
SV_DEL_3G032070	DEL	172	chr3	34104845	34105017	Csa9930_3G043970	chr3	34103679	34105679	90%coverage	GO:0003677 DNA binding;	IPR001005 SANT/Myb domain;IPR009057 Homeobox-like domain superfamily;IPR017930 Myb domain;	sp|Q9LSI7|MYB35_ARATH Transcription factor MYB35 OS=Arabidopsis thaliana OX=3702 GN=MYB35 PE=2 SV=1	0.742803,0.0	2.502791,0.436452	2.371558,0.389543	1.056211,0.0	1.208788,0.233182	1.454434,1.165312	6.654526,0.822418	0.8014	1.286	1.2788	1.04	0.8409	0.1808	2.0705
SV_INS_3G027650	INS	916	chr3	34291041	34291041	Csa9930_3G044260	chr3	34290686	34292686	90%coverage	GO:0016020 membrane;GO:0016021 integral component of membrane;GO:0022857 transmembrane transporter activity;	IPR000620 EamA domain;IPR030184 WAT1-related protein;	sp|F4KHA8|WTR41_ARATH WAT1-related protein At5g40230 OS=Arabidopsis thaliana OX=3702 GN=At5g40230 PE=3 SV=1	6.632394,18.79369	15.767642,12.41542	11.71562,23.529631	13.622503,57.396542	13.866628,51.298126	40.921524,12.522086	4.243698,41.381721	-1.3748	0.3218	-0.9479	-1.9977	-1.8147	1.6324	-3.0148
SV_DEL_3G032240	DEL	224	chr3	34291185	34291409	Csa9930_3G044260	chr3	34290686	34292686	90%coverage	GO:0016020 membrane;GO:0016021 integral component of membrane;GO:0022857 transmembrane transporter activity;	IPR000620 EamA domain;IPR030184 WAT1-related protein;	sp|F4KHA8|WTR41_ARATH WAT1-related protein At5g40230 OS=Arabidopsis thaliana OX=3702 GN=At5g40230 PE=3 SV=1	6.632394,18.79369	15.767642,12.41542	11.71562,23.529631	13.622503,57.396542	13.866628,51.298126	40.921524,12.522086	4.243698,41.381721	-1.3748	0.3218	-0.9479	-1.9977	-1.8147	1.6324	-3.0148
SV_INS_3G027770	INS	794.75	chr3	34444963	34444963	Csa9930_3G044510	chr3	34443628	34445628	90%coverage	-	-	sp|Q9M3C6|PSA3C_ARATH Photosystem I assembly factor PSA3, chloroplastic OS=Arabidopsis thaliana OX=3702 GN=PSA3 PE=1 SV=1	7.316608,1.562246	40.876095,10.637773	80.029213,26.894772	4.842353,2.455459	18.955168,8.710944	32.147678,47.148056	45.593143,25.209238	1.6986	1.8473	1.5384	0.7577	1.0391	-0.5386	0.83
SV_INS_3G027900	INS	63	chr3	34605361	34605361	Csa9930_3G044740	chr3	34604176	34606176	90%coverage	-	-	-	0.718801,0.441786	0.487481,25.21699	0.60163,0.0	0.0,0.307527	0.244198,1.793942	1.227714,0.402967	3.048048,0.632052	0.2535	-4.1396	0.6795	-0.3868	-1.1671	0.6671	1.3105
SV_INS_3G028010	INS	85	chr3	34835723	34835723	Csa9930_3G045030	chr3	34835370	34837370	90%coverage	-	IPR002035 von Willebrand factor, type A;IPR002885 Pentatricopeptide repeat;IPR010734 Copine;IPR036465 von Willebrand factor A-like domain superfamily;	sp|Q9SS90|RGLG1_ARATH E3 ubiquitin-protein ligase RGLG1 OS=Arabidopsis thaliana OX=3702 GN=RGLG1 PE=1 SV=1	44.41898,81.410561	28.877975,55.272148	24.586075,9.374838	14.269897,328.195923	23.032568,85.94593	30.230595,14.237972	36.578571,11.784478	-0.8595	-0.9133	1.3023	-4.4302	-1.8551	1.0353	1.5555
SV_DEL_3G032520	DEL	225	chr3	34909615	34909840	Csa9930_3G045100	chr3	34908121	34910121	90%coverage	GO:0006470 protein dephosphorylation;GO:0008138 protein tyrosine/serine/threonine phosphatase activity;GO:0004725 protein tyrosine phosphatase activity;GO:0016311 dephosphorylation;GO:0016791 phosphatase activity;	IPR000340 Dual specificity phosphatase, catalytic domain;IPR000387 Tyrosine specific protein phosphatases domain;IPR016130 Protein-tyrosine phosphatase, active site;IPR016278 Dual specificity protein phosphatase 12;IPR020422 Dual specificity protein phosphatase domain;IPR024950 Dual specificity phosphatase;IPR029021 Protein-tyrosine phosphatase-like;	sp|Q9UNI6|DUS12_HUMAN Dual specificity protein phosphatase 12 OS=Homo sapiens OX=9606 GN=DUSP12 PE=1 SV=1	41.170387,6.41526	32.475269,11.766526	16.740194,8.336911	32.274376,11.061252	23.751965,24.876936	23.927603,25.484194	46.145756,26.808695	2.5077	1.3907	0.926	1.464	-0.0641	-0.0874	0.7616
SV_DEL_3G032570	DEL	76	chr3	34921956	34922032	Csa9930_3G045140	chr3	34921815	34923815	90%coverage	GO:0003871 5-methyltetrahydropteroyltriglutamate-homocysteine S-methyltransferase activity;GO:0008270 zinc ion binding;GO:0009086 methionine biosynthetic process;GO:0008652 cellular amino acid biosynthetic process;	IPR002629 Cobalamin-independent methionine synthase MetE, C-terminal/archaeal;IPR006276 Cobalamin-independent methionine synthase;IPR013215 Cobalamin-independent methionine synthase MetE, N-terminal;	sp|Q42699|METE_CATRO 5-methyltetrahydropteroyltriglutamate--homocysteine methyltransferase OS=Catharanthus roseus OX=4058 GN=METE PE=2 SV=1	539.108337,29.782318	506.822296,169.45993	178.222778,45.420208	335.74585,15.655452	243.779694,36.831684	193.920853,113.333199	242.257324,327.408508	4.1331	1.5749	1.9489	4.3376	2.6938	0.7696	-0.433
SV_DEL_3G032620	DEL	56	chr3	34973730	34973786	Csa9930_3G045210	chr3	34971999	34973999	90%coverage	-	-	sp|G4SLH0|TTN1_CAEEL Titin homolog OS=Caenorhabditis elegans OX=6239 GN=ttn-1 PE=1 SV=2	90.656151,378.733459	36.502304,188.536789	35.305885,5.531649	79.585548,52.078384	67.156403,33.629169	25.865406,2.44513	10.984275,2.156618	-2.0507	-2.3374	2.4747	0.6024	0.9769	2.9631	1.9247
SV_INS_3G028290	INS	188.38	chr3	35122373	35122373	Csa9930_3G045390	chr3	35121096	35123096	90%coverage	GO:0005524 ATP binding;GO:0006457 protein folding;GO:0051082 unfolded protein binding;	IPR002194 Chaperonin TCP-1, conserved site;IPR002423 Chaperonin Cpn60/TCP-1 family;IPR012721 T-complex protein 1, theta subunit;IPR017998 Chaperone tailless complex polypeptide 1 (TCP-1);IPR027409 GroEL-like apical domain superfamily;IPR027413 GroEL-like equatorial domain superfamily;IPR037290 Chaperonin Cpn60/TCP-1 domain superfamily;	sp|Q94K05|TCPQ_ARATH T-complex protein 1 subunit theta OS=Arabidopsis thaliana OX=3702 GN=CCT8 PE=1 SV=1	148.199554,48.779057	183.779297,65.360664	133.727371,41.373116	58.210068,10.87021	86.993301,44.756561	180.825775,78.402847	98.408035,47.609875	1.5836	1.4774	1.6688	2.3185	0.9434	1.1953	1.0321
SV_DEL_3G032810	DEL	331	chr3	35140649	35140980	Csa9930_3G045410	chr3	35139407	35141407	90%coverage	GO:0016491 oxidoreductase activity;	IPR002347 Short-chain dehydrogenase/reductase SDR;IPR020904 Short-chain dehydrogenase/reductase, conserved site;IPR036291 NAD(P)-binding domain superfamily;	sp|Q9SQR4|ADRC3_ARATH NADPH-dependent aldehyde reductase-like protein, chloroplastic OS=Arabidopsis thaliana OX=3702 GN=At3g03980 PE=3 SV=1	15.834303,21.863251	16.363672,18.355103	23.213091,13.277491	17.629047,20.042547	16.766741,21.965364	23.511244,85.708061	14.820049,33.687962	-0.4416	-0.1566	0.762	-0.1758	-0.3703	-1.8227	-1.1327
SV_INS_3G028370	INS	86.86	chr3	35225243	35225243	Csa9930_3G045520	chr3	35223601	35225601	90%coverage	GO:0004672 protein kinase activity;GO:0006468 protein phosphorylation;GO:0005524 ATP binding;	IPR000719 Protein kinase domain;IPR001245 Serine-threonine/tyrosine-protein kinase, catalytic domain;IPR008271 Serine/threonine-protein kinase, active site;IPR011009 Protein kinase-like domain superfamily;IPR017441 Protein kinase, ATP binding site;IPR021157 Cytochrome c1, transmembrane anchor, C-terminal;IPR032675 Leucine-rich repeat domain superfamily;	sp|Q9LT96|Y5977_ARATH Probable leucine-rich repeat receptor-like protein kinase At5g49770 OS=Arabidopsis thaliana OX=3702 GN=At5g49770 PE=2 SV=1	33.415035,22.647816	11.615929,9.749134	22.483856,11.32625	38.357224,22.07679	34.657909,32.474728	20.908302,2.604174	9.225699,5.029549	0.5413	0.231	0.9299	0.7702	0.0911	2.6037	0.7621
SV_DEL_3G032970	DEL	188	chr3	35320776	35320964	Csa9930_3G045590	chr3	35320020	35322020	90%coverage	GO:0005509 calcium ion binding;GO:0016491 oxidoreductase activity;GO:0055114 oxidation-reduction process;GO:0004601 peroxidase activity;GO:0050664 oxidoreductase activity, acting on NAD(P)H, oxygen as acceptor;GO:0016020 membrane;	IPR000778 Cytochrome b245, heavy chain;IPR002048 EF-hand domain;IPR011992 EF-hand domain pair;IPR013112 FAD-binding 8;IPR013121 Ferric reductase, NAD binding domain;IPR013130 Ferric reductase transmembrane component-like domain;IPR013623 NADPH oxidase Respiratory burst;IPR017927 Ferredoxin reductase-type FAD-binding domain;IPR017938 Riboflavin synthase-like beta-barrel;IPR018247 EF-Hand 1, calciu…	sp|Q2HXL0|RBOHC_SOLTU Respiratory burst oxidase homolog protein C OS=Solanum tuberosum OX=4113 GN=RBOHC PE=1 SV=2	85.115845,78.120544	12.951793,7.33246	13.293102,36.469879	22.601923,54.854393	38.510487,36.398193	20.238951,13.119652	7.555954,47.295715	0.1222	0.7436	-1.3904	-1.2428	0.0793	0.589	-2.4969
SV_INS_3G028430	INS	123	chr3	35364389	35364389	Csa9930_3G045650	chr3	35363908	35365908	90%coverage	GO:0005525 GTP binding;	IPR004095 TGS;IPR005225 Small GTP-binding protein domain;IPR006073 GTP binding domain;IPR006074 GTP1/OBG, conserved site;IPR012675 Beta-grasp domain superfamily;IPR012676 TGS-like;IPR027417 P-loop containing nucleoside triphosphate hydrolase;IPR031167 OBG-type guanine nucleotide-binding (G) domain;IPR031662 GTP binding protein, second domain;	sp|Q9CAI1|DRG2_ARATH Developmentally-regulated G-protein 2 OS=Arabidopsis thaliana OX=3702 GN=DRG2 PE=2 SV=1	78.61792,29.213518	73.932129,35.444019	54.428375,14.981688	53.486965,11.446888	64.15744,22.010645	74.731773,25.297318	69.99527,25.005131	1.3979	1.0399	1.7942	2.1301	1.5016	1.526	1.4489
SV_COMDEL_3G012610	COMDEL	194	chr3	35601250	35601617	Csa9930_3G045870	chr3	35601473	35603473	50%coverage	-	IPR008480 Protein of unknown function DUF761, plant;	-	0.776336,0.0	0.906792,0.083476	9.711019,4.86267	0.775872,0.082095	1.551976,0.117977	4.244865,0.496912	2.699863,1.137638	0.8289	0.8155	0.8695	0.7147	1.1907	1.8089	0.7915
SV_INS_3G028760	INS	750.33	chr3	35834472	35834472	Csa9930_3G046080	chr3	35832730	35834730	90%coverage	GO:0004630 phospholipase D activity;GO:0005509 calcium ion binding;GO:0016020 membrane;GO:0046470 phosphatidylcholine metabolic process;GO:0003824 catalytic activity;	IPR000008 C2 domain;IPR001736 Phospholipase D/Transphosphatidylase;IPR011402 Phospholipase D, plant;IPR015679 Phospholipase D family;IPR024632 Phospholipase D, C-terminal;IPR035892 C2 domain superfamily;	sp|Q9C888|PLDA4_ARATH Phospholipase D alpha 4 OS=Arabidopsis thaliana OX=3702 GN=PLDALPHA4 PE=2 SV=1	2.030277,1.151369	1.915814,0.49903	3.011175,1.106777	5.750141,60.172218	4.763042,5.205031	5.140872,0.698681	3.581213,1.466072	0.4942	0.9599	0.929	-3.1799	-0.1066	1.854	0.8935
SV_INS_3G028910	INS	80	chr3	35956963	35956963	Csa9930_3G046210	chr3	35956700	35958700	90%coverage	GO:0005515 protein binding;	IPR032675 Leucine-rich repeat domain superfamily;IPR036047 F-box-like domain superfamily;	sp|Q9FNI9|FBD14_ARATH Putative FBD-associated F-box protein At5g22720 OS=Arabidopsis thaliana OX=3702 GN=At5g22720 PE=4 SV=2	7.90019,3.69144	5.325189,3.361261	7.239314,1.214556	4.60974,0.871739	6.831773,2.823554	11.831818,3.455041	4.286017,1.072644	0.9238	0.5364	1.8955	1.5836	1.0344	1.5262	1.3507
SV_INS_3G028920	INS	2409	chr3	35993604	35993604	Csa9930_3G046270	chr3	35993552	35995552	90%coverage	GO:0046983 protein dimerization activity;	IPR011598 Myc-type, basic helix-loop-helix (bHLH) domain;IPR036638 Helix-loop-helix DNA-binding domain superfamily;	sp|Q8S3D2|BH087_ARATH Transcription factor bHLH87 OS=Arabidopsis thaliana OX=3702 GN=BHLH87 PE=1 SV=1	0.0,0.0	0.0,0.0	0.142404,4.429738	0.0,0.128877	0.130562,0.736712	0.0,0.0	0.0,0.202457	0	0	-2.2488	-0.1749	-0.6193	0	-0.266
SV_INS_3G028930	INS	52	chr3	35993913	35993913	Csa9930_3G046270	chr3	35993552	35995552	90%coverage	GO:0046983 protein dimerization activity;	IPR011598 Myc-type, basic helix-loop-helix (bHLH) domain;IPR036638 Helix-loop-helix DNA-binding domain superfamily;	sp|Q8S3D2|BH087_ARATH Transcription factor bHLH87 OS=Arabidopsis thaliana OX=3702 GN=BHLH87 PE=1 SV=1	0.0,0.0	0.0,0.0	0.142404,4.429738	0.0,0.128877	0.130562,0.736712	0.0,0.0	0.0,0.202457	0	0	-2.2488	-0.1749	-0.6193	0	-0.266
SV_DEL_3G033530	DEL	261	chr3	36005509	36005770	Csa9930_3G046280	chr3	36004456	36006456	90%coverage	GO:0003676 nucleic acid binding;	IPR000313 PWWP domain;IPR035979 RNA-binding domain superfamily;	sp|Q9M3G7|ATM_ARATH Serine/threonine-protein kinase ATM OS=Arabidopsis thaliana OX=3702 GN=ATM PE=2 SV=1	37.013493,31.175627	21.136021,26.926697	32.214642,11.94898	23.423382,19.300539	30.597593,23.067724	48.411057,11.523219	23.884571,5.944405	0.2405	-0.3352	1.359	0.2667	0.3927	1.9802	1.8413
SV_INS_3G029170	INS	1768.5	chr3	36147685	36147685	Csa9930_3G046440	chr3	36146739	36148739	90%coverage	-	-	-	0.0,0.31068	0.253049,0.158396	0.21003,3.603878	7.113198,8.940894	0.133006,0.0	0.188986,0.397659	0.208649,0.0	-0.3903	0.1133	-1.9278	-0.2931	0.1802	-0.2333	0.2734
SV_INS_3G029200	INS	459	chr3	36189819	36189819	Csa9930_3G046500	chr3	36188854	36190854	90%coverage	GO:0016787 hydrolase activity;GO:0004519 endonuclease activity;GO:0006302 double-strand break repair;GO:0008408 3'-5' exonuclease activity;GO:0030870 Mre11 complex;GO:0005634 nucleus;GO:0030145 manganese ion binding;	IPR003701 DNA double-strand break repair protein Mre11;IPR004843 Calcineurin-like phosphoesterase domain, ApaH type;IPR007281 Mre11, DNA-binding;IPR029052 Metallo-dependent phosphatase-like;	sp|Q9XGM2|MRE11_ARATH Double-strand break repair protein MRE11 OS=Arabidopsis thaliana OX=3702 GN=MRE11 PE=1 SV=1	10.871008,8.226648	10.510185,20.621559	8.129568,4.356776	6.926915,3.78703	10.828936,8.367194	16.741087,3.231652	8.479261,3.9752	0.3636	-0.9096	0.7692	0.7276	0.3366	2.0678	0.93
SV_INS_3G029270	INS	214.5	chr3	36280374	36280374	Csa9930_3G046580	chr3	36279959	36281959	90%coverage	-	IPR005636 DTW;	-	5.182802,0.723367	13.298576,1.071197	5.449961,1.937979	6.016402,2.356189	6.340559,2.141926	7.551241,2.767514	7.730893,1.340698	1.843	2.7873	1.1345	1.0639	1.2242	1.1825	1.8992
SV_INS_3G029310	INS	3930.33	chr3	36308029	36308029	Csa9930_3G046620	chr3	36306840	36308840	90%coverage	GO:0006396 RNA processing;GO:0000387 spliceosomal snRNP assembly;	IPR001163 LSM domain, eukaryotic/archaea-type;IPR010920 LSM domain superfamily;IPR027141 Like-Sm (LSM) domain containing protein, LSm4/SmD1/SmD3;IPR034102 Small nuclear ribonucleoprotein D1;	sp|Q9SY09|SMD1B_ARATH Small nuclear ribonucleoprotein SmD1b OS=Arabidopsis thaliana OX=3702 GN=SMD1B PE=3 SV=1	228.766556,116.266151	283.803619,137.051102	373.851654,71.416969	140.257263,54.303314	240.907883,146.443359	455.299866,618.349915	432.977325,149.61322	0.9704	1.0448	2.3719	1.3529	0.7143	-0.4408	1.5268
SV_INS_3G029470	INS	89.67	chr3	36521837	36521837	Csa9930_3G046800	chr3	36521058	36523058	90%coverage	GO:0005506 iron ion binding;GO:0016705 oxidoreductase activity, acting on paired donors, with incorporation or reduction of molecular oxygen;GO:0020037 heme binding;GO:0055114 oxidation-reduction process;	IPR001128 Cytochrome P450;IPR002401 Cytochrome P450, E-class, group I;IPR017972 Cytochrome P450, conserved site;IPR036396 Cytochrome P450 superfamily;	sp|O49858|C82A3_SOYBN Cytochrome P450 82A3 OS=Glycine max OX=3847 GN=CYP82A3 PE=2 SV=1	3.855661,26.139788	13.76149,202.157867	13.379262,6.742887	6.689062,41.512749	15.412274,37.454769	17.267828,8.995519	49.785587,48.70013	-2.4827	-3.7827	0.893	-2.467	-1.2284	0.87	0.0312
SV_INS_3G029480	INS	52	chr3	36528808	36528808	Csa9930_3G046810	chr3	36527165	36529165	90%coverage	GO:0016705 oxidoreductase activity, acting on paired donors, with incorporation or reduction of molecular oxygen;GO:0055114 oxidation-reduction process;GO:0005506 iron ion binding;GO:0020037 heme binding;	IPR001128 Cytochrome P450;IPR002401 Cytochrome P450, E-class, group I;IPR017972 Cytochrome P450, conserved site;IPR036396 Cytochrome P450 superfamily;	sp|Q9SZ46|C82C4_ARATH Cytochrome P450 82C4 OS=Arabidopsis thaliana OX=3702 GN=CYP82C4 PE=2 SV=1	3.757806,0.871441	6.690772,10.201869	9.271351,3.72463	4.790027,32.49678	8.610512,47.339283	12.18811,5.91273	2.051177,5.307864	1.3461	-0.5425	1.1204	-2.5324	-2.3305	0.9319	-1.0478
SV_INS_3G029510	INS	457.83	chr3	36542682	36542682	Csa9930_3G046830	chr3	36541918	36543918	90%coverage	GO:0005506 iron ion binding;GO:0016705 oxidoreductase activity, acting on paired donors, with incorporation or reduction of molecular oxygen;GO:0020037 heme binding;GO:0055114 oxidation-reduction process;	IPR001128 Cytochrome P450;IPR002401 Cytochrome P450, E-class, group I;IPR017972 Cytochrome P450, conserved site;IPR036396 Cytochrome P450 superfamily;	sp|O49858|C82A3_SOYBN Cytochrome P450 82A3 OS=Glycine max OX=3847 GN=CYP82A3 PE=2 SV=1	0.0,0.871441	2.585906,10.201869	5.945271,3.72463	1.041561,32.49678	3.643202,47.339283	0.112545,5.91273	21.658327,5.307864	-0.9041	-1.6433	0.5558	-4.0363	-3.38	-2.6354	1.8448
SV_COMDEL_3G013060	COMDEL	374	chr3	36565934	36566961	Csa9930_3G046880	chr3	36565699	36567699	90%coverage	GO:0005506 iron ion binding;GO:0016705 oxidoreductase activity, acting on paired donors, with incorporation or reduction of molecular oxygen;GO:0020037 heme binding;GO:0055114 oxidation-reduction process;	IPR001128 Cytochrome P450;IPR002401 Cytochrome P450, E-class, group I;IPR017972 Cytochrome P450, conserved site;IPR036396 Cytochrome P450 superfamily;	sp|Q9SZ46|C82C4_ARATH Cytochrome P450 82C4 OS=Arabidopsis thaliana OX=3702 GN=CYP82C4 PE=2 SV=1	20.248549,19.580738	0.276992,0.067248	2.234371,0.0	0.095481,0.326639	0.465991,0.0	12.200137,0.0	0.0,0.0	0.0461	0.2589	1.6935	-0.2762	0.5519	3.7225	0
SV_INS_3G029570	INS	4390	chr3	36575118	36575118	Csa9930_3G046900	chr3	36574931	36576931	90%coverage	GO:0005506 iron ion binding;GO:0016705 oxidoreductase activity, acting on paired donors, with incorporation or reduction of molecular oxygen;GO:0020037 heme binding;GO:0055114 oxidation-reduction process;	IPR001128 Cytochrome P450;IPR002401 Cytochrome P450, E-class, group I;IPR017972 Cytochrome P450, conserved site;IPR036396 Cytochrome P450 superfamily;	sp|O49858|C82A3_SOYBN Cytochrome P450 82A3 OS=Glycine max OX=3847 GN=CYP82A3 PE=2 SV=1	0.0,19.580738	2.661764,0.067248	12.363469,0.0	4.458881,0.326639	5.663373,0.0	0.734143,0.0	36.842056,0.0	-4.3632	1.7786	3.7402	2.0408	2.7363	0.7942	5.2419
SV_COMDEL_3G013140	COMDEL	92	chr3	36592590	36592708	Csa9930_3G046930	chr3	36592559	36594559	90%coverage	GO:0005506 iron ion binding;GO:0016705 oxidoreductase activity, acting on paired donors, with incorporation or reduction of molecular oxygen;GO:0020037 heme binding;GO:0055114 oxidation-reduction process;	IPR001128 Cytochrome P450;IPR002401 Cytochrome P450, E-class, group I;IPR017972 Cytochrome P450, conserved site;IPR036396 Cytochrome P450 superfamily;	sp|O49858|C82A3_SOYBN Cytochrome P450 82A3 OS=Glycine max OX=3847 GN=CYP82A3 PE=2 SV=1	0.235875,47.423748	0.098307,3.908338	0.434844,41.34	3.180387,5.705377	10.261674,5.914553	4.807541,0.0	0.865041,3.236708	-5.2921	-2.16	-4.8831	-0.6817	0.7037	2.5379	-1.1837
SV_INS_3G029700	INS	106	chr3	36782769	36782769	Csa9930_3G047180	chr3	36781652	36783652	90%coverage	-	IPR025150 Domain of unknown function DUF4091;	-	25.477959,31.947796	21.646763,30.570581	11.918281,4.275496	36.706676,31.455215	26.037258,31.966999	19.322596,6.146608	18.563198,11.618918	-0.3154	-0.4793	1.292	0.2164	-0.2861	1.5078	0.6326
SV_COMDEL_3G013300	COMDEL	446	chr3	36925997	36926469	Csa9930_3G047370	chr3	36924686	36926686	90%coverage	GO:0005215 transporter activity;GO:0016021 integral component of membrane;GO:0055085 transmembrane transport;GO:0016020 membrane;GO:0022857 transmembrane transporter activity;	IPR003663 Sugar/inositol transporter;IPR005828 Major facilitator, sugar transporter-like;IPR005829 Sugar transporter, conserved site;IPR020846 Major facilitator superfamily domain;IPR036259 MFS transporter superfamily;	sp|Q9FRL3|ERDL6_ARATH Sugar transporter ERD6-like 6 OS=Arabidopsis thaliana OX=3702 GN=At1g75220 PE=1 SV=1	1.929001,1.899142	2.935634,3.548186	0.557246,0.093514	8.415134,1.89161	1.9235,0.927354	0.611624,1.854365	1.805652,3.656177	0.0148	-0.2087	0.51	1.7031	0.6011	-0.8247	-0.7308
SV_INS_3G029950	INS	4150	chr3	37094923	37094923	Csa9930_3G047620	chr3	37093054	37095054	90%coverage	GO:0005524 ATP binding;	IPR003593 AAA+ ATPase domain;IPR003959 ATPase, AAA-type, core;IPR003960 ATPase, AAA-type, conserved site;IPR025753 AAA-type ATPase, N-terminal domain;IPR027417 P-loop containing nucleoside triphosphate hydrolase;	sp|Q147F9|AATPC_ARATH AAA-ATPase At3g50940 OS=Arabidopsis thaliana OX=3702 GN=At3g50940 PE=2 SV=1	0.0,0.0	0.0,0.074259	0.643953,4.05247	0.168988,0.449071	0.636799,0.664299	0.397403,0.417994	0.0,0.0	0	-0.1033	-1.6198	-0.3099	-0.024	-0.0211	0
SV_INS_3G030230	INS	342	chr3	37651951	37651951	Csa9930_3G048300	chr3	37651342	37653342	90%coverage	GO:0003676 nucleic acid binding;	IPR002775 DNA/RNA-binding protein Alba-like;IPR036882 Alba-like domain superfamily;	sp|Q99JH1|RP25L_MOUSE Ribonuclease P protein subunit p25-like protein OS=Mus musculus OX=10090 GN=Rpp25l PE=1 SV=1	291.49411,137.461639	433.906921,128.512222	410.901581,72.903519	172.154068,46.757381	218.758087,96.551483	433.825073,226.773376	308.323303,106.154022	1.0789	1.7476	2.4786	1.8583	1.1717	0.9328	1.5294
SV_COMDEL_3G013660	COMDEL	131	chr3	37702072	37702208	Csa9930_3G048380	chr3	37700786	37702786	90%coverage	GO:0008168 methyltransferase activity;GO:0008152 metabolic process;GO:0006694 steroid biosynthetic process;	IPR013216 Methyltransferase type 11;IPR013705 Sterol methyltransferase C-terminal;IPR029063 S-adenosyl-L-methionine-dependent methyltransferase;IPR030384 SAM-dependent methyltransferase SMT-type;	sp|Q39227|SMT2_ARATH 24-methylenesterol C-methyltransferase 2 OS=Arabidopsis thaliana OX=3702 GN=SMT2 PE=1 SV=2	178.365982,38.258995	45.267601,47.742397	7.106599,67.20076	21.43729,24.449213	48.485764,41.23291	72.032784,216.594437	6.141107,43.410286	2.1918	-0.0752	-3.0726	-0.1817	0.2286	-1.575	-2.6367
SV_INS_3G030250	INS	733.5	chr3	37702505	37702505	Csa9930_3G048380	chr3	37700786	37702786	90%coverage	GO:0008168 methyltransferase activity;GO:0008152 metabolic process;GO:0006694 steroid biosynthetic process;	IPR013216 Methyltransferase type 11;IPR013705 Sterol methyltransferase C-terminal;IPR029063 S-adenosyl-L-methionine-dependent methyltransferase;IPR030384 SAM-dependent methyltransferase SMT-type;	sp|Q39227|SMT2_ARATH 24-methylenesterol C-methyltransferase 2 OS=Arabidopsis thaliana OX=3702 GN=SMT2 PE=1 SV=2	178.365982,38.258995	45.267601,47.742397	7.106599,67.20076	21.43729,24.449213	48.485764,41.23291	72.032784,216.594437	6.141107,43.410286	2.1918	-0.0752	-3.0726	-0.1817	0.2286	-1.575	-2.6367
SV_INS_3G030380	INS	1523	chr3	37939182	37939182	Csa9930_3G048700	chr3	37938511	37940511	90%coverage	-	IPR036410 Heat shock protein DnaJ, cysteine-rich domain superfamily;	-	0.0,2.177295	1.417864,1.562843	8.821451,59.530266	4.672187,16.799562	9.265603,23.405134	0.789939,1.023862	0.795984,13.137166	-1.6678	-0.084	-2.6236	-1.6499	-1.2494	-0.1772	-2.9766
SV_COMDEL_3G013730	COMDEL	223	chr3	37973448	37973672	Csa9930_3G048740	chr3	37972112	37974112	90%coverage	GO:0016020 membrane;GO:0016760 cellulose synthase (UDP-forming) activity;GO:0030244 cellulose biosynthetic process;	IPR001841 Zinc finger, RING-type;IPR005150 Cellulose synthase;IPR013083 Zinc finger, RING/FYVE/PHD-type;IPR027934 Cellulose synthase, RING-type zinc finger;IPR029044 Nucleotide-diphospho-sugar transferases;	sp|O48946|CESA1_ARATH Cellulose synthase A catalytic subunit 1 [UDP-forming] OS=Arabidopsis thaliana OX=3702 GN=CESA1 PE=1 SV=1	236.967758,30.967207	185.196198,78.487411	75.877846,75.188332	133.678772,21.873634	123.528244,59.008148	90.132668,43.04884	170.44725,90.279572	2.8961	1.228	0.013	2.5578	1.0532	1.0489	0.9094
SV_INS_3G030450	INS	57	chr3	38039021	38039021	Csa9930_3G048850	chr3	38038414	38040414	90%coverage	-	-	-	4.197624,2.982253	4.04064,46.025455	4.903945,19.13283	28.658676,16.609377	24.458536,7.038804	6.989168,1.725394	6.063813,9.766095	0.3843	-3.2218	-1.7698	0.7521	1.6631	1.5516	-0.608
SV_COMDEL_3G013780	COMDEL	78	chr3	38317177	38317272	Csa9930_3G049200	chr3	38316935	38318935	90%coverage	-	IPR013865 Protein of unknown function DUF1754, eukaryotic;	sp|Q6GQN4|FA32A_DANRE Protein FAM32A-like OS=Danio rerio OX=7955 GN=fam32al PE=3 SV=1	0.39401,0.71656	0.185398,0.480706	0.156295,0.0	0.38427,0.806812	0.258552,0.0	0.682114,0.226821	6.882488,0.0	-0.3003	-0.3209	0.2095	-0.3843	0.3318	0.4554	2.9787
SV_COMDEL_3G013790	COMDEL	53	chr3	38319405	38319470	Csa9930_3G049190	chr3	38318044	38320044	90%coverage	GO:0005737 cytoplasm;GO:0006364 rRNA processing;GO:0008168 methyltransferase activity;	IPR003742 RNA methyltransferase RlmH;IPR029026 tRNA (guanine-N1-)-methyltransferase, N-terminal;IPR029028 Alpha/beta knot methyltransferases;	sp|Q9LXB4|Y5620_ARATH Putative RNA methyltransferase At5g10620 OS=Arabidopsis thaliana OX=3702 GN=At5g10620 PE=3 SV=1	8.509398,3.675702	12.27588,2.508032	22.518513,1.522424	3.561464,0.378854	6.865228,3.446103	15.993448,3.158037	12.938022,2.104033	1.0242	1.9201	3.2209	1.726	0.8229	2.031	2.1668
SV_INS_3G030930	INS	277.33	chr3	38707762	38707762	Csa9930_3G049720	chr3	38707374	38709374	90%coverage	GO:0004252 serine-type endopeptidase activity;GO:0016021 integral component of membrane;	IPR022764 Peptidase S54, rhomboid domain;IPR035952 Rhomboid-like superfamily;	sp|Q84MB5|RBL11_ARATH Rhomboid-like protein 11, chloroplastic OS=Arabidopsis thaliana OX=3702 GN=RBL11 PE=1 SV=1	7.270799,4.579619	10.840575,6.502567	18.066521,8.167582	4.199597,13.867945	7.991165,8.391309	6.689,7.298277	12.717408,9.335747	0.5679	0.6583	1.0564	-1.5157	-0.0628	-0.11	0.4084
SV_DEL_3G036040	DEL	553.17	chr3	38763195	38763748	Csa9930_3G049810	chr3	38762021	38764021	90%coverage	GO:0009785 blue light signaling pathway;GO:0009882 blue light photoreceptor activity;	IPR002081 Cryptochrome/DNA photolyase class 1;IPR005101 Cryptochrome/DNA photolyase, FAD-binding domain;IPR006050 DNA photolyase, N-terminal;IPR014134 Cryptochrome, plant;IPR014729 Rossmann-like alpha/beta/alpha sandwich fold;IPR018394 Cryptochrome/DNA photolyase class 1, conserved site, C-terminal;IPR020978 Cryptochrome C-terminal;IPR036134 Cryptochrome/DNA photolyase, FAD-binding domain-like su…	sp|Q43125|CRY1_ARATH Cryptochrome-1 OS=Arabidopsis thaliana OX=3702 GN=CRY1 PE=1 SV=2	34.077698,286.561127	63.841301,366.689423	34.42651,79.903183	39.263916,188.322449	38.823479,134.983292	43.016014,79.953194	32.873928,85.879646	-3.0352	-2.5035	-1.1914	-2.2333	-1.7717	-0.8791	-1.3588
SV_COMDEL_3G013960	COMDEL	220	chr3	38844677	38844930	Csa9930_3G049930	chr3	38843737	38845737	90%coverage	GO:0019211 phosphatase activator activity;	IPR004327 Phosphotyrosyl phosphatase activator, PTPA;IPR037218 PTPA superfamily;	sp|Q28717|PTPA_RABIT Serine/threonine-protein phosphatase 2A activator OS=Oryctolagus cuniculus OX=9986 GN=PTPA PE=1 SV=1	18.553473,31.695574	14.326389,28.256561	13.314638,19.433157	20.521868,23.661861	20.394064,34.745716	25.134384,43.236233	5.585962,31.86578	-0.7417	-0.9327	-0.5134	-0.1965	-0.7406	-0.7593	-2.3191
SV_INS_3G031350	INS	53	chr3	39548747	39548747	Csa9930_3G050840	chr3	39547482	39549482	90%coverage	GO:0004672 protein kinase activity;GO:0005524 ATP binding;GO:0006468 protein phosphorylation;GO:0007049 cell cycle;	IPR000719 Protein kinase domain;IPR008271 Serine/threonine-protein kinase, active site;IPR011009 Protein kinase-like domain superfamily;IPR017441 Protein kinase, ATP binding site;IPR030616 Aurora kinase;	sp|Q9M077|AUR1_ARATH Serine/threonine-protein kinase Aurora-1 OS=Arabidopsis thaliana OX=3702 GN=AUR1 PE=1 SV=1	37.976711,3.705821	61.65229,10.034157	133.751602,4.915495	5.964541,5.417951	22.865654,9.206881	126.287102,36.889572	21.699306,13.717199	3.0501	2.5054	4.5097	0.1179	1.2254	1.7482	0.6251
SV_DEL_3G036780	DEL	57	chr3	39793572	39793629	Csa9930_3G051210	chr3	39792187	39794187	90%coverage	GO:0004631 phosphomevalonate kinase activity;GO:0005524 ATP binding;	IPR006204 GHMP kinase N-terminal domain;IPR013750 GHMP kinase, C-terminal domain;IPR014721 Ribosomal protein S5 domain 2-type fold, subgroup;IPR016005 Phosphomevalonate kinase Erg8;IPR020568 Ribosomal protein S5 domain 2-type fold;IPR035102 Phosphomevalonate kinase;IPR036554 GHMP kinase, C-terminal domain superfamily;	sp|Q9C6T1|PMK_ARATH Phosphomevalonate kinase, peroxisomal OS=Arabidopsis thaliana OX=3702 GN=PMK PE=1 SV=1	21.353683,6.489906	19.562304,10.203618	16.294207,11.632905	22.730652,22.937305	27.224426,31.41835	17.033304,18.781656	14.862667,17.819786	1.5775	0.876	0.4531	-0.0125	-0.1999	-0.1335	-0.2466
SV_DEL_3G036980	DEL	530	chr3	39987858	39988388	Csa9930_3G051460	chr3	39986671	39988671	90%coverage	-	-	-	48.239689,0.0	31.360996,0.0	60.479229,0.284945	118.718452,0.93157	184.055374,0.896589	112.429405,1.493771	6.330481,0.0	5.6217	5.0162	5.5803	5.9537	6.6084	5.5073	2.8739
SV_COMDEL_3G014240	COMDEL	349	chr3	40390651	40391059	Csa9930_3G051990	chr3	40388927	40390927	50%coverage	-	IPR007112 Expansin/pollen allergen, DPBB domain;IPR007117 Expansin, cellulose-binding-like domain;IPR009009 RlpA-like protein, double-psi beta-barrel domain;IPR036749 Expansin, cellulose-binding-like domain superfamily;IPR036908 RlpA-like domain superfamily;	sp|Q850K7|EXLB1_ORYSJ Expansin-like B1 OS=Oryza sativa subsp. japonica OX=39947 GN=EXLB1 PE=2 SV=2	3.128605,11.623922	0.28841,0.828327	0.522505,28.226461	6.53198,56.421333	2.815309,50.711575	1.085662,6.883465	0.0,1.356517	-1.6124	-0.5049	-4.2628	-2.9305	-3.7606	-1.9183	-1.2367
SV_DEL_3G037430	DEL	63	chr3	40582378	40582441	Csa9930_3G052120	chr3	40581934	40583934	90%coverage	-	-	-	3.989062,3.123647	4.065411,3.702217	13.301393,2.639434	10.768528,2.281332	17.738031,4.726666	11.40848,11.769125	47.383099,5.846067	0.2748	0.1073	1.9744	1.8426	1.7102	-0.0413	2.8212
SV_DEL_3G037440	DEL	56	chr3	40582526	40582582	Csa9930_3G052120	chr3	40581934	40583934	90%coverage	-	-	-	3.989062,3.123647	4.065411,3.702217	13.301393,2.639434	10.768528,2.281332	17.738031,4.726666	11.40848,11.769125	47.383099,5.846067	0.2748	0.1073	1.9744	1.8426	1.7102	-0.0413	2.8212
SV_DEL_3G037490	DEL	63	chr3	40696047	40696110	Csa9930_3G052250	chr3	40695659	40697659	90%coverage	-	IPR006214 Bax inhibitor 1-related;	sp|Q9LD45|BI1_ARATH Bax inhibitor 1 OS=Arabidopsis thaliana OX=3702 GN=BI-1 PE=1 SV=1	18.11569,12.952441	4.151355,4.277503	5.037287,4.307464	15.891934,72.455544	5.202674,79.608749	3.328056,6.630709	28.997906,8.92329	0.4542	-0.0349	0.1859	-2.1205	-3.7	-0.8181	1.596
SV_INS_3G032310	INS	104.75	chr3	40810699	40810699	Csa9930_3G052460	chr3	40810579	40812579	90%coverage	-	IPR005516 Remorin, C-terminal;IPR005518 Remorin, N-terminal;	sp|P93788|REMO_SOLTU Remorin OS=Solanum tuberosum OX=4113 PE=1 SV=1	283.9375,139.190338	247.901474,594.313354	131.478165,354.11673	246.339966,570.861206	244.729462,633.145813	196.937073,174.400528	128.660873,571.727783	1.0233	-1.2581	-1.4225	-1.2092	-1.3677	0.1744	-2.1431
SV_INS_3G032320	INS	62.8	chr3	40825442	40825442	Csa9930_3G052480	chr3	40825003	40827003	90%coverage	GO:0004672 protein kinase activity;GO:0005524 ATP binding;GO:0006468 protein phosphorylation;	IPR000719 Protein kinase domain;IPR011009 Protein kinase-like domain superfamily;	-	11.612163,11.69994	11.413446,21.927708	19.381603,11.594549	9.841354,16.587877	13.242741,30.813959	20.317734,3.978109	11.300946,8.997461	-0.01	-0.8852	0.6945	-0.698	-1.1594	2.0984	0.2991
SV_DEL_4G000010	DEL	219	chr4	52404	52623	Csa9930_4G000050	chr4	51299	53299	90%coverage	-	-	-	5.574461,56.632675	7.491335,140.137405	14.09043,26.094324	6.080442,148.164703	8.639227,101.816902	5.045114,11.688025	19.054348,30.311031	-3.1319	-4.055	-0.8444	-4.3969	-3.415	-1.0696	-0.6428
SV_INS_4G000040	INS	60	chr4	106863	106863	Csa9930_4G000130	chr4	105348	107348	90%coverage	-	-	-	2.501649,0.0	6.861095,0.0	11.224957,0.625141	17.794289,0.0	12.480108,0.802288	7.287353,0.305784	79.607521,3.453393	1.808	2.9747	2.9112	4.2322	2.9029	2.666	4.1779
SV_INS_4G000270	INS	108	chr4	487585	487585	Csa9930_4G000810	chr4	486583	488583	90%coverage	GO:0003824 catalytic activity;	IPR000073 Alpha/beta hydrolase fold-1;IPR000639 Epoxide hydrolase-like;IPR029058 Alpha/Beta hydrolase fold;	sp|I6YGS0|EPHA_MYCTU Epoxide hydrolase A OS=Mycobacterium tuberculosis (strain ATCC 25618 / H37Rv) OX=83332 GN=ephA PE=1 SV=1	1.268889,1.295247	2.674927,6.414907	8.921041,104.699493	0.591533,7.029966	4.095512,4.751583	0.776597,0.685214	2.084485,23.200426	-0.0167	-1.0127	-3.4133	-2.335	-0.1747	0.0762	-2.9719
SV_DEL_4G000220	DEL	96	chr4	532132	532228	Csa9930_4G000930	chr4	531263	533263	90%coverage	GO:0005985 sucrose metabolic process;GO:0016157 sucrose synthase activity;	IPR000368 Sucrose synthase;IPR001296 Glycosyl transferase, family 1;IPR012820 Sucrose synthase, plant/cyanobacteria;	sp|O24301|SUS2_PEA Sucrose synthase 2 OS=Pisum sativum OX=3888 GN=SUS2 PE=2 SV=1	64.176407,22.918764	23.113754,41.115768	13.418248,4.031697	5.244038,3.812976	7.989613,3.548982	42.255325,18.832575	5.322034,10.410921	1.4462	-0.8045	1.5188	0.3756	0.9827	1.125	-0.852
SV_INS_4G000330	INS	90	chr4	600774	600774	Csa9930_4G001010	chr4	599249	601249	90%coverage	GO:0016020 membrane;GO:0016760 cellulose synthase (UDP-forming) activity;GO:0030244 cellulose biosynthetic process;	IPR005150 Cellulose synthase;IPR029044 Nucleotide-diphospho-sugar transferases;	sp|Q9SRW9|CSLD5_ARATH Cellulose synthase-like protein D5 OS=Arabidopsis thaliana OX=3702 GN=CSLD5 PE=2 SV=1	15.20338,3.318671	2.978247,24.243128	0.165559,0.371887	0.476825,1.0054	0.90459,0.06833	0.952207,0.030861	0.495901,0.394106	1.9076	-2.6657	-0.2351	-0.4414	0.8341	0.9213	0.1017
SV_COMDEL_4G000080	COMDEL	73	chr4	652130	652205	Csa9930_4G001100	chr4	651161	653161	90%coverage	-	-	-	2.740343,0.0	3.920768,1.937189	3.177311,4.429373	5.57734,0.743005	5.636757,2.099013	3.790993,1.96376	2.853612,1.465488	1.9032	0.7444	-0.3782	1.9159	1.0987	0.6929	0.6443
SV_INS_4G000380	INS	66	chr4	668617	668617	Csa9930_4G001120	chr4	668064	670064	90%coverage	GO:0004553 hydrolase activity, hydrolyzing O-glycosyl compounds;GO:0005975 carbohydrate metabolic process;	IPR001764 Glycoside hydrolase, family 3, N-terminal;IPR002772 Glycoside hydrolase family 3 C-terminal domain;IPR013783 Immunoglobulin-like fold;IPR017853 Glycoside hydrolase superfamily;IPR026891 Fibronectin type III-like domain;IPR036881 Glycoside hydrolase family 3 C-terminal domain superfamily;IPR036962 Glycoside hydrolase, family 3, N-terminal domain superfamily;	sp|Q94KD8|BXL2_ARATH Probable beta-D-xylosidase 2 OS=Arabidopsis thaliana OX=3702 GN=BXL2 PE=2 SV=1	0.384783,0.0	0.664763,0.0	2.702158,0.390743	0.290677,0.379019	8.744363,0.17417	14.37754,4.439907	0.225166,0.080355	0.4697	0.7353	1.4125	-0.0955	3.0529	1.4992	0.1815
SV_INS_4G000400	INS	74	chr4	704983	704983	Csa9930_4G001210	chr4	703259	705259	90%coverage	-	IPR025846 PMR5 N-terminal domain;IPR026057 PC-Esterase;IPR029962 Trichome birefringence-like family;IPR029965 Protein trichome birefringence-like 6;	sp|Q9LZQ1|TBL6_ARATH Protein trichome birefringence-like 6 OS=Arabidopsis thaliana OX=3702 GN=TBL6 PE=2 SV=1	22.221176,2.566299	12.548295,2.159367	8.650351,0.665475	5.838597,0.0	7.951144,0.949409	17.051367,1.594846	9.977457,0.296748	2.7029	2.1004	2.5346	2.7737	2.199	2.7984	3.0816
SV_INS_4G000480	INS	77	chr4	982076	982076	Csa9930_4G001670	chr4	980263	982263	90%coverage	-	-	sp|Q9LVZ7|PDCT1_ARATH Phosphatidylcholine:diacylglycerol cholinephosphotransferase 1 OS=Arabidopsis thaliana OX=3702 GN=ROD1 PE=1 SV=1	28.844465,1.640537	102.267014,85.766945	70.83094,5.8803	75.223206,3.988828	86.428162,12.258504	56.037407,44.954903	104.818909,24.978529	3.4986	0.2512	3.3841	3.9335	2.7212	0.3117	2.0262
SV_DEL_4G000570	DEL	79	chr4	1118160	1118239	Csa9930_4G001860	chr4	1116628	1118628	90%coverage	GO:0005509 calcium ion binding;	IPR002048 EF-hand domain;IPR011992 EF-hand domain pair;	sp|P42322|CANB1_NAEGR Calcineurin subunit B OS=Naegleria gruberi OX=5762 GN=CNB1 PE=3 SV=1	10.81141,3.367668	14.003126,2.476059	8.040575,1.848841	7.396172,5.8721	9.280576,6.696485	11.097391,6.812395	15.7825,5.587429	1.4352	2.1097	1.666	0.289	0.4176	0.6309	1.3492
SV_INS_4G000660	INS	1040.8	chr4	1221942	1221942	Csa9930_4G002040	chr4	1221055	1223055	90%coverage	GO:0016021 integral component of membrane;GO:0016125 sterol metabolic process;GO:0047750 cholestenol delta-isomerase activity;	IPR007905 Emopamil-binding protein;IPR033118 EXPERA domain;	sp|O48962|EBP_ARATH Probable 3-beta-hydroxysteroid-Delta(8),Delta(7)-isomerase OS=Arabidopsis thaliana OX=3702 GN=At1g20050 PE=2 SV=1	79.465363,35.300453	64.663658,38.601719	42.745125,21.074606	22.8743,98.171089	33.551125,127.003868	55.620579,46.016628	75.117744,130.416	1.1484	0.7295	0.9867	-2.0545	-1.8894	0.2682	-0.7878
SV_INS_4G000860	INS	221.67	chr4	1386911	1386911	Csa9930_4G002280	chr4	1385735	1387735	90%coverage	GO:0005737 cytoplasm;GO:0006559 L-phenylalanine catabolic process;GO:0016841 ammonia-lyase activity;GO:0003824 catalytic activity;	IPR001106 Aromatic amino acid lyase;IPR005922 Phenylalanine ammonia-lyase;IPR008948 L-Aspartase-like;IPR022313 Phenylalanine/histidine ammonia-lyases, active site;IPR023144 Phenylalanine ammonia-lyase, shielding domain superfamily;IPR024083 Fumarase/histidase, N-terminal;	sp|P45730|PALY_POPTR Phenylalanine ammonia-lyase OS=Populus trichocarpa OX=3694 GN=PAL PE=2 SV=1	7.367517,7.13592	1.478698,1.419531	0.377958,4.20703	0.079871,0.918188	0.20898,0.70285	0.313703,0.973817	2.330135,2.423792	0.0405	0.0349	-1.9179	-0.8289	-0.4942	-0.5873	-0.04
SV_COMDEL_4G000350	COMDEL	55	chr4	1464525	1464587	Csa9930_4G002380	chr4	1463296	1465296	90%coverage	GO:0005509 calcium ion binding;GO:0005783 endoplasmic reticulum;GO:0006457 protein folding;GO:0051082 unfolded protein binding;GO:0005515 protein binding;	IPR001580 Calreticulin/calnexin;IPR009033 Calreticulin/calnexin, P domain superfamily;IPR009169 Calreticulin;IPR013320 Concanavalin A-like lectin/glucanase domain superfamily;IPR018124 Calreticulin/calnexin, conserved site;	sp|O04153|CALR3_ARATH Calreticulin-3 OS=Arabidopsis thaliana OX=3702 GN=CRT3 PE=1 SV=2	155.215347,28.971905	199.468933,33.232254	126.932983,37.686657	136.100128,56.332027	145.72197,98.84594	137.796463,55.482853	137.928467,58.293118	2.3819	2.55	1.7255	1.2578	0.5553	1.2971	1.2284
SV_INS_4G001080	INS	75	chr4	1744975	1744975	Csa9930_4G002740	chr4	1743825	1745825	90%coverage	GO:0046983 protein dimerization activity;	IPR011598 Myc-type, basic helix-loop-helix (bHLH) domain;IPR036638 Helix-loop-helix DNA-binding domain superfamily;	sp|Q7XJU2|BH153_ARATH Transcription factor bHLH153 OS=Arabidopsis thaliana OX=3702 GN=BHLH153 PE=1 SV=1	119.348686,51.410725	18.277082,20.704287	21.525808,14.836657	23.116989,94.747711	22.714987,113.995102	45.433598,56.977234	8.865852,31.85486	1.1993	-0.1711	0.5083	-1.9892	-2.2777	-0.3203	-1.7356
SV_INS_4G001150	INS	64.67	chr4	1880300	1880300	Csa9930_4G002940	chr4	1879356	1881356	90%coverage	GO:0003700 transcription factor activity, sequence-specific DNA binding;GO:0006355 regulation of transcription, DNA-templated;GO:0043565 sequence-specific DNA binding;	IPR003657 WRKY domain;IPR036576 WRKY domain superfamily;	sp|Q9FYA2|WRK75_ARATH Probable WRKY transcription factor 75 OS=Arabidopsis thaliana OX=3702 GN=WRKY75 PE=2 SV=1	11.985332,110.258087	0.097849,31.740816	0.371201,9.854056	3.163858,287.389832	0.901325,147.754913	0.0,6.204315	0.575696,34.558922	-3.099	-4.8983	-2.9847	-6.114	-6.2898	-2.8489	-4.4962
SV_INS_4G001170	INS	477.5	chr4	1904463	1904463	Csa9930_4G003020	chr4	1903587	1905587	90%coverage	GO:0005524 ATP binding;GO:0016301 kinase activity;GO:0016310 phosphorylation;GO:2001070 starch binding;GO:0003824 catalytic activity;GO:0030246 carbohydrate binding;	IPR002044 Carbohydrate binding module family 20;IPR002192 Pyruvate phosphate dikinase, PEP/pyruvate-binding;IPR013783 Immunoglobulin-like fold;IPR013784 Carbohydrate-binding-like fold;IPR013815 ATP-grasp fold, subdomain 1;	sp|Q6ZY51|PWD_ARATH Phosphoglucan, water dikinase, chloroplastic OS=Arabidopsis thaliana OX=3702 GN=GWD3 PE=1 SV=1	28.718733,10.651468	32.798489,20.535975	30.237427,42.011608	206.977356,35.62019	176.242462,46.489246	35.602882,7.614644	9.938436,11.294832	1.3509	0.6502	-0.4615	2.5057	1.9001	2.0871	-0.1686
SV_DEL_4G001250	DEL	327	chr4	2007468	2007795	Csa9930_4G003170	chr4	2007122	2009122	90%coverage	-	IPR023210 NADP-dependent oxidoreductase domain;IPR036812 NADP-dependent oxidoreductase domain superfamily;	sp|Q7XT99|AKR2_ORYSJ Probable aldo-keto reductase 2 OS=Oryza sativa subsp. japonica OX=39947 GN=Os04g0338000 PE=2 SV=2	26.421999,50.572121	0.0,39.798553	0.0,3.005196	0.0,3.215048	0.339648,2.336601	0.0,0.0	0.817223,10.104549	-0.9113	-5.3504	-2.0019	-2.0755	-1.3165	0	-2.6113
SV_INS_4G001390	INS	695.83	chr4	2231401	2231401	Csa9930_4G003600	chr4	2231162	2233162	90%coverage	-	-	-	9.407021,6.655794	7.010857,13.077258	5.448933,2.018048	6.409952,0.920926	10.212923,4.790967	9.576877,2.803624	9.795595,6.898853	0.4429	-0.8133	1.0954	1.9477	0.9533	1.4755	0.4507
SV_INS_4G001450	INS	82	chr4	2289805	2289805	Csa9930_4G003650	chr4	2288301	2290301	90%coverage	GO:0006355 regulation of transcription, DNA-templated;	IPR004330 FAR1 DNA binding domain;IPR031052 FHY3/FAR1 family;	sp|Q9SZL8|FRS5_ARATH Protein FAR1-RELATED SEQUENCE 5 OS=Arabidopsis thaliana OX=3702 GN=FRS5 PE=1 SV=1	15.851707,11.858032	8.905931,7.794845	10.48133,4.405791	13.37316,11.144108	10.350155,13.29061	13.193322,6.003568	14.790545,4.476467	0.3902	0.1716	1.0867	0.2431	-0.3324	1.0191	1.5277
SV_INS_4G001490	INS	95	chr4	2373916	2373916	Csa9930_4G003750	chr4	2373266	2375266	90%coverage	GO:0046983 protein dimerization activity;	IPR011598 Myc-type, basic helix-loop-helix (bHLH) domain;IPR036638 Helix-loop-helix DNA-binding domain superfamily;	sp|Q8H102|BH128_ARATH Transcription factor bHLH128 OS=Arabidopsis thaliana OX=3702 GN=BHLH128 PE=1 SV=1	13.93509,22.148232	9.513886,35.742432	17.180758,28.144556	6.256835,56.768444	7.096073,28.428724	10.660741,9.424553	10.949399,12.753474	-0.6322	-1.8052	-0.6808	-2.9929	-1.8619	0.1617	-0.2029
SV_COMINS_4G000900	COMINS	67	chr4	2385161	2385200	Csa9930_4G003780	chr4	2384418	2386418	50%coverage	-	-	-	1.961004,65.433304	0.0,69.026466	0.0,96.11673	0.0,106.959846	0.0,88.003075	0.0,15.001397	0.0,142.639954	-4.4877	-6.1298	-6.6016	-6.7544	-6.4758	-4.0001	-7.1663
SV_DEL_4G001510	DEL	2108	chr4	2389652	2391760	Csa9930_4G003800	chr4	2389769	2391769	90%coverage	-	-	-	0.0,2.171621	0.0,0.0	0.0,0.0	0.236793,0.405347	0.0,0.0	0.0,0.0	0.0,0.0	-1.6652	0	0	-0.1843	0	0	0
SV_INS_4G001570	INS	57	chr4	2447956	2447956	Csa9930_4G003910	chr4	2446047	2448047	90%coverage	GO:0005515 protein binding;	IPR032675 Leucine-rich repeat domain superfamily;IPR036047 F-box-like domain superfamily;	sp|Q9FGN3|FB290_ARATH F-box protein At5g51380 OS=Arabidopsis thaliana OX=3702 GN=At5g51380 PE=2 SV=1	6.937841,2.886533	9.046109,3.310658	25.049458,6.005755	8.876946,4.902546	9.678111,8.30929	24.492947,7.643271	3.637869,2.610465	1.0303	1.2207	1.8946	0.7427	0.1979	1.5604	0.3613
SV_DEL_4G001600	DEL	91	chr4	2472675	2472766	Csa9930_4G003930	chr4	2471224	2473224	90%coverage	GO:0005515 protein binding;GO:0004672 protein kinase activity;GO:0005524 ATP binding;GO:0006468 protein phosphorylation;	IPR000719 Protein kinase domain;IPR001611 Leucine-rich repeat;IPR003591 Leucine-rich repeat, typical subtype;IPR008271 Serine/threonine-protein kinase, active site;IPR011009 Protein kinase-like domain superfamily;IPR013210 Leucine-rich repeat-containing N-terminal, plant-type;IPR017441 Protein kinase, ATP binding site;IPR032675 Leucine-rich repeat domain superfamily;	sp|Q9FII5|TDR_ARATH Leucine-rich repeat receptor-like protein kinase TDR OS=Arabidopsis thaliana OX=3702 GN=TDR PE=1 SV=1	85.09523,7.93736	35.381317,11.100642	25.91748,5.851804	3.101797,0.379186	12.491681,3.080507	55.125004,10.734984	5.01431,7.900715	3.268	1.5881	1.974	1.5724	1.7252	2.2578	-0.5655
SV_INS_4G001660	INS	60.5	chr4	2625123	2625123	Csa9930_4G004110	chr4	2624058	2626058	90%coverage	GO:0003700 transcription factor activity, sequence-specific DNA binding;GO:0006355 regulation of transcription, DNA-templated;GO:0003677 DNA binding;	IPR001471 AP2/ERF domain;IPR016177 DNA-binding domain superfamily;IPR036955 AP2/ERF domain superfamily;	sp|Q9LY05|EF106_ARATH Ethylene-responsive transcription factor ERF106 OS=Arabidopsis thaliana OX=3702 GN=ERF106 PE=2 SV=1	3.013158,36.342251	0.619249,13.375587	5.078459,345.581573	1.383804,806.095154	4.866747,618.726379	1.599425,751.690796	6.492813,661.934937	-3.218	-3.1502	-5.8333	-8.4033	-6.7229	-8.1777	-6.4672
SV_INS_4G001860	INS	75	chr4	2837932	2837932	Csa9930_4G004440	chr4	2836057	2838057	90%coverage	GO:0004150 dihydroneopterin aldolase activity;GO:0006760 folic acid-containing compound metabolic process;	IPR006156 Dihydroneopterin aldolase;IPR006157 Dihydroneopterin aldolase/epimerase domain;	sp|Q9SF23|FOLB1_ARATH Dihydroneopterin aldolase 1 OS=Arabidopsis thaliana OX=3702 GN=FOLB1 PE=1 SV=1	43.24017,13.928068	17.145161,13.281671	34.989716,7.733928	31.226204,16.911261	47.326031,26.052734	52.701958,15.853045	53.317978,10.518125	1.5673	0.3454	2.0429	0.8474	0.837	1.672	2.2375
SV_COMDEL_4G000950	COMDEL	111	chr4	3405487	3405624	Csa9930_4G005090	chr4	3405169	3407169	90%coverage	GO:0003676 nucleic acid binding;	IPR013083 Zinc finger, RING/FYVE/PHD-type;IPR013087 Zinc finger C2H2-type;IPR036236 Zinc finger C2H2 superfamily;	sp|Q9LVQ7|IDD1_ARATH Protein indeterminate-domain 1 OS=Arabidopsis thaliana OX=3702 GN=IDD1 PE=1 SV=1	11.129633,31.4876	6.075124,13.810254	12.272129,24.861101	13.403745,218.406815	18.54479,130.297348	4.572931,16.497419	3.289638,43.071102	-1.4214	-1.0658	-0.9624	-3.9291	-2.748	-1.6506	-3.3609
SV_DEL_4G003100	DEL	4222	chr4	4148302	4152524	Csa9930_4G006120	chr4	4148757	4150757	90%coverage	GO:0016853 isomerase activity;	IPR004265 Dirigent protein;IPR034871 Allene oxide cyclase/dirigent protein;	sp|P13240|DR206_PEA Disease resistance response protein 206 OS=Pisum sativum OX=3888 GN=PI206 PE=1 SV=2	26.083908,0.732223	3.694356,4.402128	11.685838,2.141888	3.602545,0.487003	7.448225,3.951452	14.493644,0.421554	1.938766,5.247006	3.9667	-0.2026	2.0135	1.63	0.7708	3.4461	-1.088
SV_INS_4G002870	INS	62	chr4	4241921	4241921	Csa9930_4G006230	chr4	4240802	4242802	90%coverage	GO:0003924 GTPase activity;GO:0005525 GTP binding;GO:0003743 translation initiation factor activity;GO:0005622 intracellular;GO:0006413 translational initiation;	IPR000178 Translation initiation factor aIF-2, bacterial-like;IPR000795 Transcription factor, GTP-binding domain;IPR005225 Small GTP-binding protein domain;IPR009000 Translation protein, beta-barrel domain superfamily;IPR015760 Translation initiation factor IF- 2;IPR023115 Translation initiation factor IF- 2, domain 3;IPR027417 P-loop containing nucleoside triphosphate hydrolase;IPR036925 Transla…	sp|A7HZ93|IF2_PARL1 Translation initiation factor IF-2 OS=Parvibaculum lavamentivorans (strain DS-1 / DSM 13023 / NCIMB 13966) OX=402881 GN=infB PE=3 SV=1	20.745207,10.866257	29.428791,10.059772	22.817091,10.143787	11.343704,3.636081	16.948055,11.716042	32.624859,10.247371	10.70851,6.398508	0.8738	1.4601	1.0958	1.4128	0.4972	1.5799	0.6623
SV_INS_4G002910	INS	165.75	chr4	4306030	4306030	Csa9930_4G006340	chr4	4304445	4306445	90%coverage	-	IPR009071 High mobility group box domain;IPR036910 High mobility group box domain superfamily;	sp|Q9SUP7|HMGB6_ARATH High mobility group B protein 6 OS=Arabidopsis thaliana OX=3702 GN=HMGB6 PE=2 SV=1	77.15477,9.340946	106.104454,24.022646	245.282364,5.221257	1.035648,0.296737	28.661734,9.89967	225.011337,14.062973	17.237467,5.317506	2.918	2.0977	5.307	0.6506	1.4443	3.9073	1.5295
SV_INS_4G003060	INS	72	chr4	4654804	4654804	Csa9930_4G006770	chr4	4654793	4656793	90%coverage	GO:0016021 integral component of membrane;	IPR004316 SWEET sugar transporter;	sp|Q8LBF7|SWET7_ARATH Bidirectional sugar transporter SWEET7 OS=Arabidopsis thaliana OX=3702 GN=SWEET7 PE=1 SV=1	60.908535,481.665894	0.638989,232.667191	0.347065,2.798021	282.650024,242.637955	81.950249,147.972412	31.518145,27.27961	0.348124,34.272427	-2.9628	-7.1555	-1.4954	0.2194	-0.8447	0.2015	-4.7095
SV_INS_4G003180	INS	54	chr4	4723752	4723752	Csa9930_4G006870	chr4	4723422	4725422	90%coverage	GO:0004672 protein kinase activity;GO:0005524 ATP binding;GO:0006468 protein phosphorylation;	IPR000719 Protein kinase domain;IPR001245 Serine-threonine/tyrosine-protein kinase, catalytic domain;IPR008271 Serine/threonine-protein kinase, active site;IPR011009 Protein kinase-like domain superfamily;IPR017441 Protein kinase, ATP binding site;	sp|Q9SY91|PBL15_ARATH Probable serine/threonine-protein kinase PBL15 OS=Arabidopsis thaliana OX=3702 GN=PBL15 PE=1 SV=1	15.973691,4.130318	4.780892,2.845325	4.352906,2.385331	11.600505,1.143897	12.556577,0.956493	6.227542,1.44242	1.78479,0.925665	1.7262	0.5882	0.661	2.5552	2.7927	1.5652	0.5322
SV_DEL_4G003480	DEL	79	chr4	4742453	4742532	Csa9930_4G006900	chr4	4741216	4743216	90%coverage	-	IPR010658 Nodulin-like;	sp|F4I9E1|NFD4_ARATH Protein NUCLEAR FUSION DEFECTIVE 4 OS=Arabidopsis thaliana OX=3702 GN=NFD4 PE=3 SV=1	1.113761,3.788412	0.074294,1.357379	0.0,8.452382	0.182976,3.762604	0.03459,3.153727	0.0,0.0	0.0,2.272091	-1.1797	-1.1338	-3.2407	-2.0093	-2.0053	0	-1.7102
SV_DEL_4G003590	DEL	64	chr4	4900983	4901047	Csa9930_4G007050	chr4	4900583	4902583	90%coverage	GO:0005524 ATP binding;GO:0016887 ATPase activity;GO:0016020 membrane;	IPR003439 ABC transporter-like;IPR003593 AAA+ ATPase domain;IPR013525 ABC-2 type transporter;IPR017871 ABC transporter, conserved site;IPR027417 P-loop containing nucleoside triphosphate hydrolase;	sp|Q9C6W5|AB14G_ARATH ABC transporter G family member 14 OS=Arabidopsis thaliana OX=3702 GN=ABCG14 PE=2 SV=1	91.231949,237.254242	29.464109,223.270264	12.003211,13.863472	27.137255,3.795012	28.646292,28.340088	29.098162,20.565483	7.296321,59.955875	-1.3692	-2.8801	-0.1929	2.5529	0.015	0.481	-2.8772
SV_DEL_4G003600	DEL	60	chr4	4919205	4919265	Csa9930_4G007070	chr4	4917635	4919635	90%coverage	GO:0016702 oxidoreductase activity, acting on single donors with incorporation of molecular oxygen, incorporation of two atoms of oxygen;GO:0055114 oxidation-reduction process;	IPR004294 Carotenoid oxygenase;	sp|O49675|CCD4_ARATH Probable carotenoid cleavage dioxygenase 4, chloroplastic OS=Arabidopsis thaliana OX=3702 GN=CCD4 PE=1 SV=1	8.680237,7.667289	19.836805,19.888891	29.919838,334.289459	1.994383,30.388556	16.476561,140.231094	22.243576,72.163994	2.052855,23.986031	0.1595	-0.0036	-3.4388	-3.3899	-3.0146	-1.6543	-3.0329
SV_DEL_4G003660	DEL	1927	chr4	4988052	4989979	Csa9930_4G007220	chr4	4988511	4990511	50%coverage	-	IPR001594 Palmitoyltransferase, DHHC domain;	sp|Q8L5Y5|ZDH17_ARATH Probable protein S-acyltransferase 19 OS=Arabidopsis thaliana OX=3702 GN=PAT19 PE=2 SV=1	18.878483,6.846008	18.733166,11.222486	18.943226,8.814968	9.426847,2.464877	15.067784,6.586831	21.492559,13.271923	8.84222,8.935429	1.3412	0.6911	1.0228	1.5894	1.0826	0.6563	-0.0136
SV_DEL_4G003730	DEL	75	chr4	5060344	5060419	Csa9930_4G007290	chr4	5058503	5060503	90%coverage	GO:0003735 structural constituent of ribosome;GO:0005622 intracellular;GO:0005840 ribosome;GO:0006412 translation;	IPR001141 Ribosomal protein L27e;IPR005824 KOW;IPR008991 Translation protein SH3-like domain superfamily;IPR014722 Ribosomal protein L2, domain 2;IPR018262 Ribosomal protein L27e, conserved site;	sp|Q05462|RL27_PEA 60S ribosomal protein L27 OS=Pisum sativum OX=3888 GN=RPL27 PE=2 SV=1	504.888,156.323059	554.190674,209.136993	669.617004,135.217361	299.52179,59.995014	451.489288,171.738754	711.08197,798.586975	615.58728,361.317169	1.6851	1.4017	2.2996	2.3007	1.3893	-0.1672	0.7671
SV_INS_4G003380	INS	2327	chr4	5113169	5113169	Csa9930_4G007360	chr4	5111549	5113549	90%coverage	GO:0016491 oxidoreductase activity;GO:0055114 oxidation-reduction process;	IPR001613 Flavin amine oxidase;IPR002937 Amine oxidase;IPR036188 FAD/NAD(P)-binding domain superfamily;	sp|Q9SKX5|PAO2_ARATH Probable polyamine oxidase 2 OS=Arabidopsis thaliana OX=3702 GN=PAO2 PE=2 SV=1	48.457317,24.106884	39.719074,123.72718	85.951302,5.641971	394.140381,21.758898	279.844696,30.656832	54.414436,11.819197	61.706768,96.738564	0.9781	-1.615	3.7105	4.1179	3.1492	2.112	-0.6403
SV_INS_4G003420	INS	69	chr4	5144887	5144887	Csa9930_4G007390	chr4	5143661	5145661	90%coverage	GO:0004386 helicase activity;GO:0003676 nucleic acid binding;GO:0005524 ATP binding;	IPR001374 R3H domain;IPR001650 Helicase, C-terminal;IPR007502 Helicase-associated domain;IPR011545 DEAD/DEAH box helicase domain;IPR011709 Domain of unknown function DUF1605;IPR014001 Helicase superfamily 1/2, ATP-binding domain;IPR020683 Ankyrin repeat-containing domain;IPR027417 P-loop containing nucleoside triphosphate hydrolase;IPR036770 Ankyrin repeat-containing domain superfamily;IPR036867 …	sp|F4INY4|HVT1_ARATH DExH-box ATP-dependent RNA helicase DExH6 OS=Arabidopsis thaliana OX=3702 GN=HVT1 PE=2 SV=1	23.305893,23.052038	18.037727,26.03685	17.040527,7.064544	14.023187,14.099969	14.744722,16.025969	23.146894,5.737671	7.435106,7.538185	0.0151	-0.5061	1.1616	-0.0074	-0.1129	1.8415	-0.0175
SV_INS_4G003810	INS	267	chr4	5667468	5667468	Csa9930_4G007970	chr4	5666668	5668668	90%coverage	-	IPR032710 NTF2-like domain superfamily;	sp|P16273|PRPX_HORVU Pathogen-related protein OS=Hordeum vulgare OX=4513 PE=2 SV=2	2.403925,0.0	41.544827,0.0	21.720642,2.657465	61.789352,3.578014	50.117188,2.446013	25.220684,0.413729	130.884247,0.0	1.7672	5.4109	2.6351	3.7777	3.8908	4.2131	7.0431
SV_INS_4G003840	INS	84	chr4	5752388	5752388	Csa9930_4G008110	chr4	5751513	5753513	90%coverage	GO:0005622 intracellular;GO:0008270 zinc ion binding;	IPR000315 B-box-type zinc finger;	sp|Q9SYM2|BBX22_ARATH B-box zinc finger protein 22 OS=Arabidopsis thaliana OX=3702 GN=BBX22 PE=1 SV=2	20.817484,44.77219	64.371223,23.000378	44.606499,81.917625	34.91996,55.575661	40.928116,120.190643	27.073648,42.315018	77.239548,75.705215	-1.069	1.4456	-0.8624	-0.6554	-1.5313	-0.6257	0.0286
SV_DEL_4G004380	DEL	355	chr4	5970142	5970497	Csa9930_4G008420	chr4	5969403	5971403	90%coverage	-	IPR019685 Protein of unknown function DUF2534;	-	2.279396,5.282019	2.299477,11.390095	4.876481,3.334761	24.138052,45.468689	5.951742,22.726023	4.095452,8.236184	0.582902,6.929485	-0.9378	-1.9089	0.439	-0.8864	-1.771	-0.8581	-2.3247
SV_INS_4G004140	INS	177.33	chr4	6006672	6006672	Csa9930_4G008430	chr4	6006191	6008191	90%coverage	GO:0004222 metalloendopeptidase activity;GO:0006508 proteolysis;GO:0008233 peptidase activity;	IPR001567 Peptidase M3A/M3B catalytic domain;IPR024080 Neurolysin/Thimet oligopeptidase, N-terminal;IPR034005 Peptidyl-dipeptidase DCP;	sp|Q94AM1|OOPDA_ARATH Organellar oligopeptidase A, chloroplastic/mitochondrial OS=Arabidopsis thaliana OX=3702 GN=OOP PE=1 SV=1	92.078529,22.094498	99.156464,41.192047	82.576324,45.536526	63.26622,26.40764	80.057327,26.568096	98.392654,39.26899	42.694496,53.862747	2.0109	1.2472	0.8447	1.2295	1.5559	1.3035	-0.3284
SV_DEL_4G004430	DEL	156	chr4	6007484	6007640	Csa9930_4G008430	chr4	6006191	6008191	90%coverage	GO:0004222 metalloendopeptidase activity;GO:0006508 proteolysis;GO:0008233 peptidase activity;	IPR001567 Peptidase M3A/M3B catalytic domain;IPR024080 Neurolysin/Thimet oligopeptidase, N-terminal;IPR034005 Peptidyl-dipeptidase DCP;	sp|Q94AM1|OOPDA_ARATH Organellar oligopeptidase A, chloroplastic/mitochondrial OS=Arabidopsis thaliana OX=3702 GN=OOP PE=1 SV=1	92.078529,22.094498	99.156464,41.192047	82.576324,45.536526	63.26622,26.40764	80.057327,26.568096	98.392654,39.26899	42.694496,53.862747	2.0109	1.2472	0.8447	1.2295	1.5559	1.3035	-0.3284
SV_DEL_4G004440	DEL	104	chr4	6007499	6007603	Csa9930_4G008430	chr4	6006191	6008191	90%coverage	GO:0004222 metalloendopeptidase activity;GO:0006508 proteolysis;GO:0008233 peptidase activity;	IPR001567 Peptidase M3A/M3B catalytic domain;IPR024080 Neurolysin/Thimet oligopeptidase, N-terminal;IPR034005 Peptidyl-dipeptidase DCP;	sp|Q94AM1|OOPDA_ARATH Organellar oligopeptidase A, chloroplastic/mitochondrial OS=Arabidopsis thaliana OX=3702 GN=OOP PE=1 SV=1	92.078529,22.094498	99.156464,41.192047	82.576324,45.536526	63.26622,26.40764	80.057327,26.568096	98.392654,39.26899	42.694496,53.862747	2.0109	1.2472	0.8447	1.2295	1.5559	1.3035	-0.3284
SV_INS_4G004180	INS	154	chr4	6035332	6035332	Csa9930_4G008460	chr4	6033647	6035647	90%coverage	GO:0003676 nucleic acid binding;	IPR000504 RNA recognition motif domain;IPR009818 Ataxin-2, C-terminal;IPR034823 CID8-like protein, RNA recognition motif 1;IPR034825 CID8-like protein, RNA recognition motif 2;IPR035979 RNA-binding domain superfamily;	sp|Q9LPI5|CID11_ARATH Polyadenylate-binding protein-interacting protein 11 OS=Arabidopsis thaliana OX=3702 GN=CID11 PE=2 SV=1	116.034103,40.843098	123.823914,49.834785	85.242622,26.530281	85.93383,33.23563	99.207993,59.652622	116.829048,72.714348	91.94857,65.191223	1.4839	1.296	1.6474	1.3444	0.7244	0.6767	0.4898
SV_COMINS_4G002390	COMINS	51	chr4	6058616	6058641	Csa9930_4G008480	chr4	6058177	6060177	50%coverage	GO:0046854 phosphatidylinositol phosphorylation;	IPR000760 Inositol monophosphatase-like;IPR020550 Inositol monophosphatase, conserved site;	sp|Q2QWT4|DPNP_ORYSJ 3'(2'),5'-bisphosphate nucleotidase OS=Oryza sativa subsp. japonica OX=39947 GN=Os12g0183300 PE=2 SV=1	0.0,0.0	0.531029,0.315252	7.213459,0.0	0.659816,0.0	2.759156,0.174481	0.332812,0.673516	2.333125,1.81799	0	0.2192	3.038	0.731	1.6784	-0.3284	0.2422
SV_DEL_4G004820	DEL	54	chr4	6437553	6437607	Csa9930_4G008870	chr4	6436338	6438338	90%coverage	-	-	-	25.414881,3.324298	19.760809,6.934102	14.018841,5.998259	31.297403,7.751728	29.847643,17.512812	10.623691,19.09034	91.460999,23.534718	2.6108	1.3877	1.1017	1.8838	0.7366	-0.7894	1.914
SV_INS_4G004630	INS	66	chr4	6582178	6582178	Csa9930_4G009010	chr4	6581720	6583720	90%coverage	GO:0005534 galactose binding;GO:0005524 ATP binding;	IPR006204 GHMP kinase N-terminal domain;IPR012369 Galactokinase, glycosyltransferase;IPR014721 Ribosomal protein S5 domain 2-type fold, subgroup;IPR019539 Galactokinase galactose-binding domain;IPR020568 Ribosomal protein S5 domain 2-type fold;IPR036554 GHMP kinase, C-terminal domain superfamily;	sp|O23461|ARAK_ARATH L-arabinokinase OS=Arabidopsis thaliana OX=3702 GN=ARA1 PE=1 SV=1	23.014217,21.443312	17.151888,20.635578	14.693903,6.204865	38.266476,45.439034	26.40711,18.280298	17.111738,4.763027	7.346393,10.119941	0.0976	-0.2533	1.1232	-0.242	0.5074	1.652	-0.4139
SV_INS_4G004700	INS	81.75	chr4	6677241	6677241	Csa9930_4G009080	chr4	6676591	6678591	90%coverage	GO:0004672 protein kinase activity;GO:0005524 ATP binding;GO:0006468 protein phosphorylation;GO:0005515 protein binding;	IPR000719 Protein kinase domain;IPR001611 Leucine-rich repeat;IPR003591 Leucine-rich repeat, typical subtype;IPR008271 Serine/threonine-protein kinase, active site;IPR011009 Protein kinase-like domain superfamily;IPR013210 Leucine-rich repeat-containing N-terminal, plant-type;IPR017441 Protein kinase, ATP binding site;IPR032675 Leucine-rich repeat domain superfamily;	sp|Q9S7I6|RPK2_ARATH LRR receptor-like serine/threonine-protein kinase RPK2 OS=Arabidopsis thaliana OX=3702 GN=RPK2 PE=2 SV=1	18.512049,13.87589	11.956277,12.367282	12.818675,11.40165	13.342046,13.282858	13.5181,13.48995	19.33135,11.936872	2.277385,10.479739	0.3914	-0.0451	0.1561	0.006	0.0028	0.6522	-1.8085
SV_COMDEL_4G002360	COMDEL	72	chr4	7254975	7255063	Csa9930_4G009560	chr4	7253664	7255664	90%coverage	GO:0005215 transporter activity;GO:0006814 sodium ion transport;GO:0016020 membrane;GO:0055085 transmembrane transport;	IPR001898 Solute carrier family 13;IPR030676 Citrate carrier CitT-related;	sp|Q9FMF7|DIT21_ARATH Dicarboxylate transporter 2.1, chloroplastic OS=Arabidopsis thaliana OX=3702 GN=DIT2-1 PE=1 SV=1	34.050812,15.582317	42.010674,18.77335	50.193153,36.808929	39.367928,9.59788	40.694378,17.48522	30.29641,20.8437	7.134408,38.681622	1.0798	1.1211	0.4372	1.9294	1.1735	0.5188	-2.2864
SV_INS_4G005480	INS	138.67	chr4	7290986	7290986	Csa9930_4G009600	chr4	7290031	7292031	90%coverage	GO:0008686 3,4-dihydroxy-2-butanone-4-phosphate synthase activity;GO:0009231 riboflavin biosynthetic process;GO:0003935 GTP cyclohydrolase II activity;	IPR000422 3,4-dihydroxy-2-butanone 4-phosphate synthase, RibB;IPR000926 GTP cyclohydrolase II, RibA;IPR016299 Riboflavin biosynthesis protein RibBA;IPR017945 DHBP synthase RibB-like alpha/beta domain superfamily;IPR032677 GTP cyclohydrolase II;IPR036144 RibA-like superfamily;	sp|P47924|RIBA1_ARATH Bifunctional riboflavin biosynthesis protein RIBA 1, chloroplastic OS=Arabidopsis thaliana OX=3702 GN=RIBA1 PE=1 SV=2	16.768368,0.733918	0.0,0.0	0.062412,0.04629	0.0,0.0	0.0,0.0	0.0,0.055208	0.0,0.0	3.3572	0	0.0221	0	0	-0.0775	0
SV_INS_4G005490	INS	2427.75	chr4	7297361	7297361	Csa9930_4G009610	chr4	7296052	7298052	90%coverage	-	-	-	1.98807,24.908321	0.0,18.855675	0.0,0.471907	13.082829,0.0	0.93362,0.0	0.0,0.0	0.0,0.306447	-3.1161	-4.3115	-0.5577	3.8159	0.9513	0	-0.3856
SV_INS_4G005670	INS	349	chr4	7413264	7413264	Csa9930_4G009700	chr4	7412371	7414371	90%coverage	-	-	-	36.990116,24.437897	13.296847,48.677231	11.728416,10.171743	29.602936,19.866657	18.488569,28.66576	30.563456,5.489801	3.889641,10.532992	0.5786	-1.7969	0.1882	0.5525	-0.6062	2.282	-1.238
SV_INS_4G006010	INS	243	chr4	7780593	7780593	Csa9930_4G010060	chr4	7779905	7781905	90%coverage	-	IPR019378 GDP-fucose protein O-fucosyltransferase;IPR024709 Putative O-fucosyltransferase, plant;	sp|Q4V398|OFT34_ARATH O-fucosyltransferase 34 OS=Arabidopsis thaliana OX=3702 GN=OFUT34 PE=2 SV=1	17.27742,0.514836	13.319537,0.06999	9.545864,0.761783	31.918322,0.109511	33.473629,0.621166	20.632372,1.698079	14.84294,1.541105	3.5928	3.7423	2.5816	4.8909	4.4104	3.0032	2.6403
SV_COMINS_4G003500	COMINS	57	chr4	7956112	7956140	Csa9930_4G010210	chr4	7955519	7957519	50%coverage	-	IPR010530 NADH-ubiquinone reductase complex 1 MLRQ subunit;	-	34.501968,5.705305	0.0,0.0	0.0,0.0	0.0,0.0	0.0,1.257075	0.0,0.189598	0.0,0.0	2.4045	0	0	0	-1.1745	-0.2505	0
SV_INS_4G006180	INS	83.67	chr4	7985245	7985245	Csa9930_4G010240	chr4	7983786	7985786	90%coverage	-	-	-	5.382546,177.521744	11.505811,354.519226	10.707348,44.613121	8.231059,24.459644	22.096748,19.551508	2.430097,36.028812	3.564292,143.757477	-4.8058	-4.8293	-1.962	-1.4636	0.1684	-3.4323	-4.9871
SV_INS_4G006200	INS	899	chr4	8005834	8005834	Csa9930_4G010270	chr4	8005285	8007285	90%coverage	GO:0004672 protein kinase activity;GO:0006468 protein phosphorylation;GO:0005524 ATP binding;	IPR000719 Protein kinase domain;IPR001245 Serine-threonine/tyrosine-protein kinase, catalytic domain;IPR008271 Serine/threonine-protein kinase, active site;IPR011009 Protein kinase-like domain superfamily;IPR017441 Protein kinase, ATP binding site;IPR024788 Malectin-like carbohydrate-binding domain;	sp|Q9SCZ4|FERON_ARATH Receptor-like protein kinase FERONIA OS=Arabidopsis thaliana OX=3702 GN=FER PE=1 SV=1	3.46944,1.234122	3.72576,6.689097	6.049493,15.870073	1.757975,11.43732	8.380509,8.906225	4.889025,5.531205	0.728517,10.375606	1.0004	-0.7023	-1.2589	-2.173	-0.0787	-0.1493	-2.7183
SV_INS_4G006560	INS	14717	chr4	8299742	8299742	Csa9930_4G010500	chr4	8299644	8301644	90%coverage	GO:0006869 lipid transport;	IPR016140 Bifunctional inhibitor/plant lipid transfer protein/seed storage helical domain;IPR033872 Non-specific lipid-transfer protein type 2;IPR036312 Bifunctional inhibitor/plant lipid transfer protein/seed storage helical domain superfamily;	sp|Q43681|NLTP_VIGUN Probable non-specific lipid-transfer protein AKCS9 OS=Vigna unguiculata OX=3917 PE=2 SV=1	5.119024,0.0	20.742008,9.75829	125.410149,1.269874	214.279526,17.551744	87.620674,84.785469	47.696594,72.379974	55.245171,4717.006348	2.6133	1.015	5.7994	3.5366	0.0469	-0.5916	-6.3903
SV_DEL_4G007920	DEL	455	chr4	8751915	8752370	Csa9930_4G011810	chr4	8750397	8752397	90%coverage	GO:0009058 biosynthetic process;GO:0015995 chlorophyll biosynthetic process;GO:0016851 magnesium chelatase activity;	IPR003672 CobN/magnesium chelatase;IPR011771 Magnesium-chelatase, subunit H;IPR022571 Magnesium chelatase, subunit H, N-terminal;	sp|Q9FNB0|CHLH_ARATH Magnesium-chelatase subunit ChlH, chloroplastic OS=Arabidopsis thaliana OX=3702 GN=CHLH PE=1 SV=1	3.489205,7.792233	157.662292,135.522446	240.737793,267.666443	0.763451,0.786652	16.857311,6.412217	39.438694,9.891456	139.066193,13.019705	-0.9698	0.2168	-0.1524	-0.0189	1.2685	1.8925	3.3206
SV_COMDEL_4G003850	COMDEL	79	chr4	9194193	9194280	Csa9930_4G012050	chr4	9193265	9195265	90%coverage	GO:0005515 protein binding;GO:0042254 ribosome biogenesis;	IPR001680 WD40 repeat;IPR012972 NLE;IPR015943 WD40/YVTN repeat-like-containing domain superfamily;IPR017986 WD40-repeat-containing domain;IPR019775 WD40 repeat, conserved site;IPR020472 G-protein beta WD-40 repeat;IPR028599 WD repeat WDR12/Ytm1;IPR036322 WD40-repeat-containing domain superfamily;	sp|Q9LF27|WDR12_ARATH Ribosome biogenesis protein WDR12 homolog OS=Arabidopsis thaliana OX=3702 GN=WDR12 PE=1 SV=1	37.163643,22.334854	50.972404,22.572632	42.642731,11.025462	7.481234,1.611706	19.675808,12.154437	51.581379,23.002825	25.410915,13.578668	0.7097	1.1406	1.8596	1.6993	0.6524	1.1313	0.8573
SV_DEL_4G009400	DEL	1092	chr4	9672202	9673294	Csa9930_4G013440	chr4	9670815	9672815	50%coverage	GO:0005488 binding;	IPR011989 Armadillo-like helical;IPR016024 Armadillo-type fold;	sp|Q5XVI1|SINE1_ARATH Protein SINE1 OS=Arabidopsis thaliana OX=3702 GN=SINE1 PE=1 SV=1	7.538844,0.153384	7.545607,0.317514	20.596933,0.280879	0.734249,0.0	2.374818,1.248347	19.282822,2.138043	1.323146,0.997526	2.8882	2.6974	4.0756	0.7943	0.5859	2.6923	0.2179
SV_COMDEL_4G004310	COMDEL	171	chr4	9711386	9711565	Csa9930_4G013520	chr4	9710884	9712884	90%coverage	GO:0004525 ribonuclease III activity;GO:0006396 RNA processing;	IPR000999 Ribonuclease III domain;IPR014720 Double-stranded RNA-binding domain;IPR036389 Ribonuclease III, endonuclease domain superfamily;	sp|Q9LTQ0|RTL2_ARATH Ribonuclease 3-like protein 2 OS=Arabidopsis thaliana OX=3702 GN=RTL2 PE=1 SV=1	9.739906,2.386485	6.477757,5.184315	10.752781,1.641521	1.688823,0.267565	5.884403,2.593117	13.016628,5.907306	4.031528,2.404065	1.6651	0.274	2.1536	1.0849	0.9381	1.0209	0.5637
SV_INS_4G009080	INS	432.83	chr4	10245258	10245258	Csa9930_4G014980	chr4	10244036	10246036	90%coverage	-	-	sp|P9WJD3|ESPE_MYCTU ESX-1 secretion-associated protein EspE OS=Mycobacterium tuberculosis (strain ATCC 25618 / H37Rv) OX=83332 GN=espE PE=1 SV=1	153.725555,40.383514	0.675772,1.494164	0.142603,0.225063	0.148202,0.277141	2.532683,0.255469	0.37809,0.0	0.153302,24.901995	1.9026	-0.5737	-0.1005	-0.1535	1.4925	0.4627	-4.4892
SV_INS_4G011110	INS	66	chr4	13154378	13154378	Csa9930_4G022400	chr4	13153491	13155491	90%coverage	GO:0006506 GPI anchor biosynthetic process;GO:0016021 integral component of membrane;GO:0017176 phosphatidylinositol N-acetylglucosaminyltransferase activity;	IPR007720 N-acetylglucosaminyl transferase component;	sp|O14357|GPI1_SCHPO N-acetylglucosaminyl-phosphatidylinositol biosynthetic protein gpi1 OS=Schizosaccharomyces pombe (strain 972 / ATCC 24843) OX=284812 GN=gpi1 PE=2 SV=1	5.659024,2.654041	4.420096,2.049566	6.163305,1.271743	3.557317,1.24005	4.128442,2.523263	7.60126,1.766022	1.087732,1.629858	0.8658	0.8297	1.6568	1.0247	0.5416	1.6367	-0.333
SV_INS_4G011430	INS	860	chr4	13694969	13694969	Csa9930_4G023860	chr4	13693399	13695399	90%coverage	GO:0016853 isomerase activity;	IPR004265 Dirigent protein;IPR034871 Allene oxide cyclase/dirigent protein;	sp|Q9C523|DIR19_ARATH Dirigent protein 19 OS=Arabidopsis thaliana OX=3702 GN=DIR19 PE=2 SV=1	166.575821,49.968071	192.970444,50.40797	64.661415,48.210503	13.722251,14.800246	25.93491,16.150167	134.411743,178.824127	29.084312,52.445045	1.7171	1.9158	0.4161	-0.1019	0.6513	-0.4092	-0.829
SV_DEL_4G013070	DEL	62	chr4	13882819	13882881	Csa9930_4G024190	chr4	13881480	13883480	90%coverage	GO:0005515 protein binding;GO:0016702 oxidoreductase activity, acting on single donors with incorporation of molecular oxygen, incorporation of two atoms of oxygen;GO:0046872 metal ion binding;GO:0055114 oxidation-reduction process;GO:0016491 oxidoreductase activity;	IPR000907 Lipoxygenase;IPR001024 PLAT/LH2 domain;IPR001246 Lipoxygenase, plant;IPR013819 Lipoxygenase, C-terminal;IPR020833 Lipoxygenase, iron binding site;IPR020834 Lipoxygenase, conserved site;IPR027433 Lipoxygenase, domain 3;IPR036226 Lipoxigenase, C-terminal domain superfamily;IPR036392 PLAT/LH2 domain superfamily;	sp|P38418|LOX2_ARATH Lipoxygenase 2, chloroplastic OS=Arabidopsis thaliana OX=3702 GN=LOX2 PE=1 SV=1	8.007752,117.960197	0.0,63.805592	0.734828,45.20319	0.0,37.800179	0.0,13.177166	0.0,3.928349	0.0,13.169258	-3.7232	-6.018	-4.7351	-5.278	-3.8255	-2.3011	-3.8247
SV_DEL_4G013080	DEL	1125	chr4	13890805	13891930	Csa9930_4G024200	chr4	13890134	13892134	90%coverage	GO:0005515 protein binding;GO:0016702 oxidoreductase activity, acting on single donors with incorporation of molecular oxygen, incorporation of two atoms of oxygen;GO:0046872 metal ion binding;GO:0055114 oxidation-reduction process;GO:0016491 oxidoreductase activity;	IPR000907 Lipoxygenase;IPR001024 PLAT/LH2 domain;IPR001246 Lipoxygenase, plant;IPR013819 Lipoxygenase, C-terminal;IPR027433 Lipoxygenase, domain 3;IPR036226 Lipoxigenase, C-terminal domain superfamily;IPR036392 PLAT/LH2 domain superfamily;	sp|P38419|LOXC1_ORYSJ Lipoxygenase 7, chloroplastic OS=Oryza sativa subsp. japonica OX=39947 GN=CM-LOX1 PE=2 SV=2	0.201311,117.960197	0.0,63.805592	0.0,45.20319	0.0,37.800179	0.0,13.177166	0.0,3.928349	0.0,13.169258	-6.6297	-6.018	-5.5299	-5.278	-3.8255	-2.3011	-3.8247
SV_DEL_4G013180	DEL	65	chr4	13966741	13966806	Csa9930_4G024300	chr4	13965301	13967301	90%coverage	GO:0004674 protein serine/threonine kinase activity;GO:0004672 protein kinase activity;GO:0005524 ATP binding;GO:0006468 protein phosphorylation;	IPR000719 Protein kinase domain;IPR001480 Bulb-type lectin domain;IPR011009 Protein kinase-like domain superfamily;IPR017441 Protein kinase, ATP binding site;IPR024171 S-receptor-like serine/threonine-protein kinase;IPR036426 Bulb-type lectin domain superfamily;	sp|Q0JEU6|LERK3_ORYSJ G-type lectin S-receptor-like serine/threonine-protein kinase LECRK3 OS=Oryza sativa subsp. japonica OX=39947 GN=LECRK3 PE=3 SV=2	17.062237,5.68242	2.228682,4.104239	2.912496,4.264684	3.255869,23.734146	6.285253,11.770956	3.533056,5.007561	4.606966,4.43409	1.4345	-0.6608	-0.4283	-2.539	-0.8098	-0.4063	0.0452
SV_INS_4G011740	INS	76	chr4	13966926	13966926	Csa9930_4G024300	chr4	13965301	13967301	90%coverage	GO:0004674 protein serine/threonine kinase activity;GO:0004672 protein kinase activity;GO:0005524 ATP binding;GO:0006468 protein phosphorylation;	IPR000719 Protein kinase domain;IPR001480 Bulb-type lectin domain;IPR011009 Protein kinase-like domain superfamily;IPR017441 Protein kinase, ATP binding site;IPR024171 S-receptor-like serine/threonine-protein kinase;IPR036426 Bulb-type lectin domain superfamily;	sp|Q0JEU6|LERK3_ORYSJ G-type lectin S-receptor-like serine/threonine-protein kinase LECRK3 OS=Oryza sativa subsp. japonica OX=39947 GN=LECRK3 PE=3 SV=2	17.062237,5.68242	2.228682,4.104239	2.912496,4.264684	3.255869,23.734146	6.285253,11.770956	3.533056,5.007561	4.606966,4.43409	1.4345	-0.6608	-0.4283	-2.539	-0.8098	-0.4063	0.0452
SV_INS_4G011780	INS	135	chr4	13990858	13990858	Csa9930_4G024350	chr4	13990654	13992654	90%coverage	GO:0005524 ATP binding;GO:0004672 protein kinase activity;GO:0006468 protein phosphorylation;	IPR000719 Protein kinase domain;IPR001480 Bulb-type lectin domain;IPR011009 Protein kinase-like domain superfamily;IPR017441 Protein kinase, ATP binding site;IPR036426 Bulb-type lectin domain superfamily;	sp|Q25AG3|LERK3_ORYSI G-type lectin S-receptor-like serine/threonine-protein kinase LECRK3 OS=Oryza sativa subsp. indica OX=39946 GN=LECRK3 PE=3 SV=2	3.788645,2.998875	0.914739,2.642583	1.056269,1.263929	1.243061,103.792938	2.909996,7.63345	2.116197,2.006706	0.953383,1.849779	0.26	-0.9278	-0.1388	-5.5459	-1.1428	0.0516	-0.5449
SV_INS_4G011800	INS	64	chr4	14010262	14010262	Csa9930_4G024390	chr4	14009265	14011265	90%coverage	-	-	sp|Q9LXU9|IRKI_ARATH IRK-interacting protein OS=Arabidopsis thaliana OX=3702 GN=IRKI PE=1 SV=1	22.842846,1.377651	12.276959,26.300478	29.292065,21.330988	21.440931,3.261436	29.276268,11.983699	37.989166,17.518572	6.934213,5.972472	3.3259	-1.04	0.4399	2.3967	1.2215	1.0741	0.1864
SV_DEL_4G013450	DEL	164	chr4	14292317	14292481	Csa9930_4G024800	chr4	14291581	14293581	90%coverage	GO:0005524 ATP binding;GO:0006139 nucleobase-containing compound metabolic process;GO:0019205 nucleobase-containing compound kinase activity;GO:0004017 adenylate kinase activity;GO:0016776 phosphotransferase activity, phosphate group as acceptor;	IPR000850 Adenylate kinase/UMP-CMP kinase;IPR006259 Adenylate kinase subfamily;IPR027417 P-loop containing nucleoside triphosphate hydrolase;IPR033690 Adenylate kinase, conserved site;	sp|Q9ZUU1|KAD1_ARATH Adenylate kinase 1, chloroplastic OS=Arabidopsis thaliana OX=3702 GN=ADK PE=1 SV=1	113.554367,44.1465	140.635666,65.381882	81.650581,57.580467	195.303162,46.104233	267.272278,79.092972	88.500801,83.646729	126.151505,107.076591	1.3433	1.0933	0.4966	2.0592	1.744	0.0804	0.2345
SV_DEL_4G013630	DEL	66	chr4	14538812	14538878	Csa9930_4G025220	chr4	14537963	14539963	90%coverage	-	IPR015216 SANT associated;	sp|F4KCE9|KNL2_ARATH Kinetochore-associated protein KNL-2 homolog OS=Arabidopsis thaliana OX=3702 GN=KNL2 PE=1 SV=1	7.859675,4.433578	6.860426,3.069086	18.661678,0.886314	3.397828,2.117586	5.943613,1.85922	19.480183,4.339121	4.465871,1.594505	0.7054	0.9499	3.3817	0.4964	1.2801	1.9396	1.075
SV_DEL_4G013690	DEL	117	chr4	14569727	14569844	Csa9930_4G025250	chr4	14568957	14570957	90%coverage	-	IPR013126 Heat shock protein 70 family;IPR018181 Heat shock protein 70, conserved site;IPR029047 Heat shock protein 70kD, peptide-binding domain superfamily;IPR029048 Heat shock protein 70kD, C-terminal domain superfamily;	sp|P22953|MD37E_ARATH Probable mediator of RNA polymerase II transcription subunit 37e OS=Arabidopsis thaliana OX=3702 GN=MED37E PE=1 SV=3	739.181824,179.784622	1274.311157,300.100067	660.234131,244.55246	547.189636,46.038567	622.105103,131.175842	1018.885193,431.105652	744.212952,487.094696	2.0336	2.0825	1.4291	3.5428	2.237	1.239	0.6105
SV_INS_4G012250	INS	54	chr4	14628133	14628133	Csa9930_4G025350	chr4	14626383	14628383	90%coverage	GO:0005515 protein binding;	IPR001680 WD40 repeat;IPR015943 WD40/YVTN repeat-like-containing domain superfamily;IPR017986 WD40-repeat-containing domain;IPR019775 WD40 repeat, conserved site;IPR020472 G-protein beta WD-40 repeat;IPR036322 WD40-repeat-containing domain superfamily;	sp|Q498F0|WDR44_XENLA WD repeat-containing protein 44 OS=Xenopus laevis OX=8355 GN=wdr44 PE=2 SV=1	1.399503,0.0	0.748778,0.0	2.693961,0.077239	8.17736,6.439654	0.74931,0.100523	2.309733,0.215504	0.497051,0.0	1.2627	0.8063	1.7778	0.3028	0.6686	1.4452	0.5821
SV_INS_4G012270	INS	579.33	chr4	14631768	14631768	Csa9930_4G025360	chr4	14631096	14633096	90%coverage	-	-	-	2.44601,0.0	1.403043,0.936563	1.697219,0.0	1.359911,0.0	0.0,0.385152	0.660052,0.519155	2.246868,0.0	1.7849	0.3114	1.4315	1.2387	-0.47	0.128	1.699
SV_INS_4G012280	INS	69	chr4	14638308	14638308	Csa9930_4G025370	chr4	14637645	14639645	90%coverage	-	IPR004000 Actin family;IPR004001 Actin, conserved site;IPR020902 Actin/actin-like conserved site;	sp|O81221|ACT_GOSHI Actin OS=Gossypium hirsutum OX=3635 PE=3 SV=1	11.335596,0.0	3.157635,0.913209	6.931816,1.546335	43.244862,6.71777	11.623692,1.322787	3.498233,1.028132	7.897787,2.205324	3.6248	1.1198	1.6392	2.5193	2.4422	1.1492	1.473
SV_DEL_4G013950	DEL	69	chr4	14834955	14835024	Csa9930_4G025670	chr4	14834365	14836365	90%coverage	-	IPR000408 Regulator of chromosome condensation, RCC1;IPR009091 Regulator of chromosome condensation 1/beta-lactamase-inhibitor protein II;	sp|Q9FN03|UVR8_ARATH Ultraviolet-B receptor UVR8 OS=Arabidopsis thaliana OX=3702 GN=UVR8 PE=1 SV=1	17.730293,12.692617	36.865021,23.707581	49.015919,13.658628	25.874926,10.246475	29.431692,15.994094	44.727402,8.933828	136.486679,9.596129	0.452	0.6159	1.7706	1.2568	0.8405	2.2026	3.6977
SV_INS_4G012480	INS	78	chr4	14862742	14862742	Csa9930_4G025720	chr4	14860873	14862873	90%coverage	GO:0016491 oxidoreductase activity;GO:0055114 oxidation-reduction process;	IPR018170 Aldo/keto reductase, conserved site;IPR020471 Aldo/keto reductase;IPR023210 NADP-dependent oxidoreductase domain;IPR036812 NADP-dependent oxidoreductase domain superfamily;	sp|Q84TF0|AKRCA_ARATH Aldo-keto reductase family 4 member C10 OS=Arabidopsis thaliana OX=3702 GN=AKR4C10 PE=1 SV=1	0.0,0.0	0.0,2.211422	8.991143,54.010864	0.896507,0.210058	0.73007,0.682422	2.024485,0.894066	0.0,6.433487	0	-1.6832	-2.461	0.6483	0.0403	0.6752	-2.894
SV_COMDEL_4G006180	COMDEL	97	chr4	14876923	14877031	Csa9930_4G025740	chr4	14875302	14877302	90%coverage	GO:0016491 oxidoreductase activity;GO:0055114 oxidation-reduction process;	IPR018170 Aldo/keto reductase, conserved site;IPR020471 Aldo/keto reductase;IPR023210 NADP-dependent oxidoreductase domain;IPR036812 NADP-dependent oxidoreductase domain superfamily;	sp|Q0PGJ6|AKRC9_ARATH NADPH-dependent aldo-keto reductase, chloroplastic OS=Arabidopsis thaliana OX=3702 GN=AKR4C9 PE=1 SV=1	41.915798,0.0	56.047459,2.211422	39.884602,54.010864	29.642559,0.210058	43.19566,0.682422	45.461735,0.894066	40.83239,6.433487	5.4234	4.1509	-0.4282	4.6624	4.7153	4.6165	2.4925
SV_INS_4G012800	INS	11123	chr4	15056589	15056589	Csa9930_4G026040	chr4	15056425	15058425	90%coverage	-	IPR013886 PI31 proteasome regulator, C-terminal;IPR021625 PI31 proteasome regulator, N-terminal;	sp|Q9M330|PSMF1_ARATH Probable proteasome inhibitor OS=Arabidopsis thaliana OX=3702 GN=At3g53970 PE=1 SV=1	64.712059,72.585007	45.072716,47.163269	40.742149,38.661697	42.101028,156.004608	47.505592,124.887405	52.310726,56.637722	45.483788,75.119781	-0.1633	-0.064	0.0738	-1.865	-1.3759	-0.1126	-0.7115
SV_COMDEL_4G006230	COMDEL	51	chr4	15056948	15057070	Csa9930_4G026040	chr4	15056425	15058425	90%coverage	-	IPR013886 PI31 proteasome regulator, C-terminal;IPR021625 PI31 proteasome regulator, N-terminal;	sp|Q9M330|PSMF1_ARATH Probable proteasome inhibitor OS=Arabidopsis thaliana OX=3702 GN=At3g53970 PE=1 SV=1	64.712059,72.585007	45.072716,47.163269	40.742149,38.661697	42.101028,156.004608	47.505592,124.887405	52.310726,56.637722	45.483788,75.119781	-0.1633	-0.064	0.0738	-1.865	-1.3759	-0.1126	-0.7115
SV_INS_4G012810	INS	142	chr4	15057069	15057069	Csa9930_4G026040	chr4	15056425	15058425	90%coverage	-	IPR013886 PI31 proteasome regulator, C-terminal;IPR021625 PI31 proteasome regulator, N-terminal;	sp|Q9M330|PSMF1_ARATH Probable proteasome inhibitor OS=Arabidopsis thaliana OX=3702 GN=At3g53970 PE=1 SV=1	64.712059,72.585007	45.072716,47.163269	40.742149,38.661697	42.101028,156.004608	47.505592,124.887405	52.310726,56.637722	45.483788,75.119781	-0.1633	-0.064	0.0738	-1.865	-1.3759	-0.1126	-0.7115
SV_DEL_4G014240	DEL	154	chr4	15112297	15112449	Csa9930_4G026140	chr4	15111056	15113056	90%coverage	GO:0005515 protein binding;	IPR004045 Glutathione S-transferase, N-terminal;IPR004046 Glutathione S-transferase, C-terminal;IPR010987 Glutathione S-transferase, C-terminal-like;IPR036249 Thioredoxin-like superfamily;IPR036282 Glutathione S-transferase, C-terminal domain superfamily;	sp|Q9SR36|GSTU8_ARATH Glutathione S-transferase U8 OS=Arabidopsis thaliana OX=3702 GN=GSTU8 PE=2 SV=1	20.751848,6.305067	2.087921,6.362447	8.178743,88.228012	1.847454,5.689292	2.305664,8.136114	1.422264,14.189597	33.058689,18.801249	1.5742	-1.2535	-3.2811	-1.2322	-1.4666	-2.6487	0.7824
SV_INS_4G012880	INS	121	chr4	15115586	15115586	Csa9930_4G026150	chr4	15114810	15116810	90%coverage	-	IPR002068 Alpha crystallin/Hsp20 domain;IPR008978 HSP20-like chaperone;IPR031107 Small heat shock protein HSP20;	sp|P13853|HS17C_ARATH 17.6 kDa class I heat shock protein 3 OS=Arabidopsis thaliana OX=3702 GN=HSP17.6C PE=2 SV=2	5.541708,1.520083	12.363226,2.12347	9.446795,3.301712	1.613922,2.163865	2.909854,3.45171	6.781947,7.719685	36.794727,13.167606	1.3762	2.097	1.2801	-0.2755	-0.1872	-0.1641	1.4156
SV_DEL_4G014270	DEL	258	chr4	15118465	15118723	Csa9930_4G026170	chr4	15118349	15120349	90%coverage	GO:0005375 copper ion transmembrane transporter activity;GO:0016021 integral component of membrane;GO:0035434 copper ion transmembrane transport;	IPR007274 Ctr copper transporter;	sp|Q9STG2|COPT2_ARATH Copper transporter 2 OS=Arabidopsis thaliana OX=3702 GN=COPT2 PE=2 SV=1	1.026605,0.773442	0.069985,1.13864	1.424522,2.537474	18.728729,0.919836	11.207985,1.381196	0.503286,3.354596	0.272085,3.311148	0.1925	-0.9991	-0.545	3.3612	2.3581	-1.5344	-1.7609
SV_DEL_4G014470	DEL	1230	chr4	15426082	15427312	Csa9930_4G026530	chr4	15426476	15428476	50%coverage	GO:0046872 metal ion binding;GO:0003676 nucleic acid binding;	IPR000504 RNA recognition motif domain;IPR000571 Zinc finger, CCCH-type;IPR035979 RNA-binding domain superfamily;IPR036855 Zinc finger, CCCH-type superfamily;	sp|Q10B98|C3H25_ORYSJ Zinc finger CCCH domain-containing protein 25 OS=Oryza sativa subsp. japonica OX=39947 GN=Os03g0826400 PE=2 SV=1	29.065224,40.41227	28.304703,45.138889	37.630676,11.432799	19.053288,20.690971	23.586708,19.706224	41.4258,7.845658	17.714563,5.763948	-0.462	-0.6549	1.6356	-0.1133	0.2478	2.2619	1.4682
SV_DEL_4G014630	DEL	111	chr4	15647378	15647489	Csa9930_4G026760	chr4	15645826	15647826	90%coverage	GO:0015995 chlorophyll biosynthetic process;GO:0016021 integral component of membrane;GO:0046408 chlorophyll synthetase activity;GO:0016765 transferase activity, transferring alkyl or aryl (other than methyl) groups;	IPR000537 UbiA prenyltransferase family;IPR006372 Bacteriochlorophyll/chlorophyll synthetase;IPR011799 Chlorophyll synthase, ChlG;	sp|Q38833|CHLG_ARATH Chlorophyll synthase, chloroplastic OS=Arabidopsis thaliana OX=3702 GN=CHLG PE=2 SV=1	43.769661,9.223368	55.259945,13.438534	97.877998,49.279346	18.142548,16.796026	35.077854,11.533155	34.416096,31.931707	12.518253,28.4807	2.1307	1.9622	0.9757	0.1052	1.5254	0.1049	-1.1249
SV_INS_4G013620	INS	57	chr4	16105939	16105939	Csa9930_4G027450	chr4	16105468	16107468	90%coverage	GO:0009058 biosynthetic process;GO:0030170 pyridoxal phosphate binding;GO:0006520 cellular amino acid metabolic process;GO:0008483 transaminase activity;GO:0003824 catalytic activity;	IPR000796 Aspartate/other aminotransferase;IPR004838 Aminotransferases, class-I, pyridoxal-phosphate-binding site;IPR004839 Aminotransferase, class I/classII;IPR015421 Pyridoxal phosphate-dependent transferase, major region, subdomain 1;IPR015422 Pyridoxal phosphate-dependent transferase, subdomain 2;IPR015424 Pyridoxal phosphate-dependent transferase;	sp|P46643|AAT1_ARATH Aspartate aminotransferase, mitochondrial OS=Arabidopsis thaliana OX=3702 GN=ASP1 PE=1 SV=1	23.042465,3.445097	5.118011,9.359966	4.05741,0.0	1.060377,0.157639	2.052458,1.535453	5.667944,0.824456	2.966373,0.800565	2.4353	-0.7599	2.3384	0.8317	0.2677	1.8698	1.1394
SV_DEL_4G015630	DEL	150	chr4	16572733	16572883	Csa9930_4G027910	chr4	16570985	16572985	90%coverage	-	-	-	12.013153,8.188835	2.368742,12.108804	0.437912,0.864526	23.150099,25.127419	6.562573,40.128258	2.564234,1.093857	1.416913,3.21753	0.502	-1.9603	-0.3748	-0.1135	-2.4432	0.7674	-0.8032
SV_COMDEL_4G006680	COMDEL	66	chr4	16585653	16585735	Csa9930_4G027930	chr4	16583982	16585982	90%coverage	GO:0016021 integral component of membrane;GO:0055085 transmembrane transport;	IPR004776 Membrane transport protein;	sp|Q9LZN2|PILS6_ARATH Protein PIN-LIKES 6 OS=Arabidopsis thaliana OX=3702 GN=PILS6 PE=2 SV=1	39.945053,12.106804	56.80513,187.686951	10.461,17.588482	53.892982,22.307606	52.592495,43.262314	58.607494,21.016756	50.177048,74.158455	1.6434	-1.7067	-0.6977	1.2358	0.276	1.4369	-0.5544
SV_COMDEL_4G006710	COMDEL	141	chr4	16657114	16657270	Csa9930_4G028000	chr4	16655577	16657577	90%coverage	GO:0018738 S-formylglutathione hydrolase activity;GO:0046294 formaldehyde catabolic process;	IPR000801 Putative esterase;IPR014186 S-formylglutathione hydrolase;IPR029058 Alpha/Beta hydrolase fold;	sp|Q8LAS8|SFGH_ARATH S-formylglutathione hydrolase OS=Arabidopsis thaliana OX=3702 GN=SFGH PE=1 SV=2	15.793578,38.175034	24.614115,96.234207	64.735451,128.829498	11.500552,51.577534	22.188278,91.550568	28.995428,142.044174	18.083086,158.794617	-1.222	-1.9245	-0.9819	-2.0725	-1.9968	-2.2536	-3.0659
SV_INS_4G014450	INS	84	chr4	16864992	16864992	Csa9930_4G028120	chr4	16863716	16865716	90%coverage	GO:0003676 nucleic acid binding;GO:0006364 rRNA processing;GO:0008408 3'-5' exonuclease activity;	IPR012337 Ribonuclease H-like superfamily;IPR013087 Zinc finger C2H2-type;IPR013520 Exonuclease, RNase T/DNA polymerase III;IPR036397 Ribonuclease H superfamily;IPR037431 RNA exonuclease 4, DEDDh 3'-5' exonuclease domain;	sp|Q4IEV5|REXO4_GIBZE RNA exonuclease 4 OS=Gibberella zeae (strain PH-1 / ATCC MYA-4620 / FGSC 9075 / NRRL 31084) OX=229533 GN=REX4 PE=3 SV=1	33.052723,7.611756	31.206718,5.93073	24.731644,4.98844	20.27652,5.342992	24.602934,11.171414	28.95682,8.823835	21.953287,6.800168	1.9834	2.2163	2.1033	1.746	1.0728	1.6085	1.5571
SV_DEL_4G015960	DEL	101	chr4	16890467	16890568	Csa9930_4G028140	chr4	16888942	16890942	90%coverage	GO:0003677 DNA binding;GO:0005524 ATP binding;GO:0006259 DNA metabolic process;GO:0008094 DNA-dependent ATPase activity;GO:0003697 single-stranded DNA binding;GO:0006281 DNA repair;	IPR003593 AAA+ ATPase domain;IPR013765 DNA recombination and repair protein RecA;IPR020587 DNA recombination and repair protein RecA, monomer-monomer interface;IPR020588 DNA recombination and repair protein RecA-like, ATP-binding domain;IPR023400 DNA recombination and repair protein RecA, C-terminal;IPR027417 P-loop containing nucleoside triphosphate hydrolase;	sp|Q8RY99|RECAM_ARATH DNA repair protein recA homolog 2, mitochondrial OS=Arabidopsis thaliana OX=3702 GN=At3g10140 PE=2 SV=1	18.412975,2.447271	22.875391,5.100361	28.961739,4.252068	11.619493,0.780872	18.036724,5.056816	34.371674,4.630512	24.605982,2.468027	2.4935	1.9686	2.5122	2.825	1.6522	2.6513	2.8843
SV_INS_4G014850	INS	690	chr4	17219010	17219010	Csa9930_4G028360	chr4	17218448	17220448	90%coverage	GO:0009055 electron carrier activity;GO:0015035 protein disulfide oxidoreductase activity;GO:0045454 cell redox homeostasis;	IPR002109 Glutaredoxin;IPR036249 Thioredoxin-like superfamily;	sp|Q9LH89|Y3885_ARATH Uncharacterized protein At3g28850 OS=Arabidopsis thaliana OX=3702 GN=At3g28850 PE=4 SV=1	2.471867,0.679258	3.794199,3.298749	88.195122,13.09276	4.053471,20.41728	6.641266,17.711029	19.267515,0.239729	2.332903,4.984397	1.0479	0.1574	2.662	-2.0834	-1.292	4.0311	-0.8444
SV_INS_4G015150	INS	118.5	chr4	17539941	17539941	Csa9930_4G028710	chr4	17539372	17541372	90%coverage	GO:0006457 protein folding;GO:0051082 unfolded protein binding;	IPR002939 Chaperone DnaJ, C-terminal;IPR008971 HSP40/DnaJ peptide-binding;	sp|P59910|DJB13_HUMAN DnaJ homolog subfamily B member 13 OS=Homo sapiens OX=9606 GN=DNAJB13 PE=1 SV=1	1.122843,2.756791	0.229607,3.454701	0.946949,3.006875	23.036074,76.500153	1.100575,27.606524	1.990473,9.096092	1.031436,8.437757	-0.8235	-1.8571	-1.0413	-1.689	-3.7675	-1.7554	-2.2159
SV_INS_4G015500	INS	1446	chr4	17810073	17810073	Csa9930_4G029020	chr4	17809142	17811142	90%coverage	GO:0048544 recognition of pollen;	IPR000858 S-locus glycoprotein domain;IPR001480 Bulb-type lectin domain;IPR036426 Bulb-type lectin domain superfamily;	sp|O65238|Y5537_ARATH G-type lectin S-receptor-like serine/threonine-protein kinase At5g35370 OS=Arabidopsis thaliana OX=3702 GN=At5g35370 PE=2 SV=2	4.722265,0.268552	4.255068,0.203725	4.736556,0.304209	3.287227,0.841203	6.059782,0.378341	4.82685,0.143954	4.95465,0.057091	2.1734	2.1262	2.137	1.2194	2.3567	2.3487	2.4939
SV_DEL_4G016990	DEL	59	chr4	17818675	17818734	Csa9930_4G029030	chr4	17818351	17820351	90%coverage	-	IPR012340 Nucleic acid-binding, OB-fold;	-	1.517881,0.0	3.922424,0.088562	6.409669,0.61946	0.896569,0.0	2.494168,0.598167	8.40899,2.048053	7.322595,0.0	1.3322	2.1769	2.1939	0.9234	1.1285	1.6262	3.057
SV_COMDEL_4G007730	COMDEL	60	chr4	18518900	18518975	Csa9930_4G029690	chr4	18518357	18520357	90%coverage	-	IPR011051 RmlC-like cupin domain superfamily;IPR014710 RmlC-like jelly roll fold;	-	35.450768,128.036545	27.156942,116.750793	28.498306,32.099442	23.301237,286.853882	30.02549,133.834152	38.962753,126.806137	25.896484,59.943321	-1.8238	-2.0642	-0.1662	-3.5662	-2.1197	-1.6772	-1.1801
SV_DEL_4G018230	DEL	62	chr4	18604343	18604405	Csa9930_4G029780	chr4	18603281	18605281	90%coverage	GO:0000774 adenyl-nucleotide exchange factor activity;GO:0006457 protein folding;GO:0042803 protein homodimerization activity;GO:0051087 chaperone binding;	IPR000740 GrpE nucleotide exchange factor;IPR013805 GrpE nucleotide exchange factor, coiled-coil;	sp|Q59978|GRPE_SYNY3 Protein GrpE OS=Synechocystis sp. (strain PCC 6803 / Kazusa) OX=1111708 GN=grpE PE=3 SV=1	28.980387,27.790525	115.414795,36.764111	167.003601,106.728745	41.765427,21.440226	57.393311,50.555119	73.28009,48.419243	54.942421,28.62191	0.0584	1.6242	0.6411	0.9304	0.1797	0.5879	0.9173
SV_INS_4G016400	INS	93	chr4	18677379	18677379	Csa9930_4G029860	chr4	18676770	18678770	90%coverage	-	IPR005366 ER membrane protein complex subunit 8/9;IPR037518 MPN domain;	sp|Q9FG71|EMC89_ARATH ER membrane protein complex subunit 8/9 homolog OS=Arabidopsis thaliana OX=3702 GN=EMB2731 PE=2 SV=1	50.419758,20.1516	70.401581,32.293049	51.822243,16.706364	52.022167,45.88364	64.711586,41.307114	51.863113,90.979828	138.497955,72.610153	1.2816	1.1007	1.5769	0.1775	0.6352	-0.7991	0.9223
SV_DEL_4G018280	DEL	97	chr4	18677431	18677528	Csa9930_4G029860	chr4	18676770	18678770	90%coverage	-	IPR005366 ER membrane protein complex subunit 8/9;IPR037518 MPN domain;	sp|Q9FG71|EMC89_ARATH ER membrane protein complex subunit 8/9 homolog OS=Arabidopsis thaliana OX=3702 GN=EMB2731 PE=2 SV=1	50.419758,20.1516	70.401581,32.293049	51.822243,16.706364	52.022167,45.88364	64.711586,41.307114	51.863113,90.979828	138.497955,72.610153	1.2816	1.1007	1.5769	0.1775	0.6352	-0.7991	0.9223
SV_DEL_4G018300	DEL	82	chr4	18677543	18677625	Csa9930_4G029860	chr4	18676770	18678770	90%coverage	-	IPR005366 ER membrane protein complex subunit 8/9;IPR037518 MPN domain;	sp|Q9FG71|EMC89_ARATH ER membrane protein complex subunit 8/9 homolog OS=Arabidopsis thaliana OX=3702 GN=EMB2731 PE=2 SV=1	50.419758,20.1516	70.401581,32.293049	51.822243,16.706364	52.022167,45.88364	64.711586,41.307114	51.863113,90.979828	138.497955,72.610153	1.2816	1.1007	1.5769	0.1775	0.6352	-0.7991	0.9223
SV_DEL_4G018310	DEL	93	chr4	18677586	18677679	Csa9930_4G029860	chr4	18676770	18678770	90%coverage	-	IPR005366 ER membrane protein complex subunit 8/9;IPR037518 MPN domain;	sp|Q9FG71|EMC89_ARATH ER membrane protein complex subunit 8/9 homolog OS=Arabidopsis thaliana OX=3702 GN=EMB2731 PE=2 SV=1	50.419758,20.1516	70.401581,32.293049	51.822243,16.706364	52.022167,45.88364	64.711586,41.307114	51.863113,90.979828	138.497955,72.610153	1.2816	1.1007	1.5769	0.1775	0.6352	-0.7991	0.9223
SV_INS_4G016460	INS	66	chr4	18710427	18710427	Csa9930_4G029910	chr4	18709972	18711972	90%coverage	GO:2001070 starch binding;GO:0004134 4-alpha-glucanotransferase activity;GO:0005975 carbohydrate metabolic process;GO:0030246 carbohydrate binding;	IPR002044 Carbohydrate binding module family 20;IPR003385 Glycoside hydrolase, family 77;IPR013783 Immunoglobulin-like fold;IPR013784 Carbohydrate-binding-like fold;IPR017853 Glycoside hydrolase superfamily;IPR034840 DPE2, CBM20 domain 1;	sp|Q8RXD9|DPE2_ARATH 4-alpha-glucanotransferase DPE2 OS=Arabidopsis thaliana OX=3702 GN=DPE2 PE=1 SV=1	27.746548,9.73394	36.922932,20.151863	45.524799,86.655724	409.792664,25.553175	323.275421,52.187191	46.951565,10.185064	10.28583,12.371083	1.4212	0.8423	-0.9138	3.9515	2.6081	2.1	-0.2446
SV_INS_4G016580	INS	95	chr4	18782592	18782592	Csa9930_4G029970	chr4	18780662	18782662	90%coverage	GO:0016021 integral component of membrane;GO:0022857 transmembrane transporter activity;GO:0016020 membrane;	IPR000620 EamA domain;IPR030184 WAT1-related protein;	sp|Q9FL41|WTR38_ARATH WAT1-related protein At5g07050 OS=Arabidopsis thaliana OX=3702 GN=At5g07050 PE=2 SV=1	35.519154,166.485916	13.456837,127.380821	7.947774,7.33773	16.580688,85.084091	20.048035,52.414536	23.372866,10.646091	2.292366,6.877726	-2.1973	-3.1506	0.1019	-2.2918	-1.3435	1.0654	-1.2587
SV_INS_4G016770	INS	6745.5	chr4	18978748	18978748	Csa9930_4G030140	chr4	18977665	18979665	90%coverage	-	IPR002347 Short-chain dehydrogenase/reductase SDR;IPR036291 NAD(P)-binding domain superfamily;	sp|P51831|FABG_BACSU 3-oxoacyl-[acyl-carrier-protein] reductase FabG OS=Bacillus subtilis (strain 168) OX=224308 GN=fabG PE=3 SV=3	0.0,0.0	0.0,0.086638	0.0,1.131821	0.0,13.47812	0.0,368.594238	0.285912,0.203595	0.0,0.617957	0	-0.1199	-1.0921	-3.8558	-8.5298	0.0954	-0.6942
SV_INS_4G016870	INS	120	chr4	19065002	19065002	Csa9930_4G030200	chr4	19063823	19065823	90%coverage	-	IPR019378 GDP-fucose protein O-fucosyltransferase;	-	21.237566,4.320282	37.713898,4.975296	20.099277,7.925703	14.304943,1.123008	16.067245,5.715352	26.414354,15.473104	17.466438,10.324202	2.0634	2.6958	1.2412	2.8498	1.3457	0.7348	0.7055
SV_DEL_4G019170	DEL	67	chr4	19268816	19268883	Csa9930_4G030390	chr4	19268145	19270145	90%coverage	-	-	-	2.007471,0.128501	0.183786,34.776913	1.12497,2.049778	0.0,0.985061	0.0,8.924873	2.482979,10.690981	0.0,36.516674	1.4141	-4.9175	-0.5213	-0.9892	-3.311	-1.747	-5.2295
SV_DEL_4G019940	DEL	660.25	chr4	19838012	19838673	Csa9930_4G030760	chr4	19836491	19838491	50%coverage	GO:0004672 protein kinase activity;GO:0005524 ATP binding;GO:0006468 protein phosphorylation;	IPR000719 Protein kinase domain;IPR008271 Serine/threonine-protein kinase, active site;IPR011009 Protein kinase-like domain superfamily;IPR017441 Protein kinase, ATP binding site;	sp|Q940H6|SRK2E_ARATH Serine/threonine-protein kinase SRK2E OS=Arabidopsis thaliana OX=3702 GN=SRK2E PE=1 SV=1	91.89959,0.484167	9.40749,0.0	5.393478,0.0	18.148476,0.0	20.944658,0.0	20.940458,0.0	2.811888,0.0	5.9679	3.3796	2.6766	4.2592	4.4558	4.4555	1.9305
SV_COMDEL_4G008860	COMDEL	130	chr4	20278660	20278799	Csa9930_4G031190	chr4	20277931	20279931	90%coverage	GO:0006812 cation transport;GO:0015299 solute:proton antiporter activity;GO:0016021 integral component of membrane;GO:0055085 transmembrane transport;	IPR006153 Cation/H+ exchanger;IPR014729 Rossmann-like alpha/beta/alpha sandwich fold;	sp|Q9SIT5|CHX15_ARATH Cation/H(+) antiporter 15 OS=Arabidopsis thaliana OX=3702 GN=CHX15 PE=2 SV=1	0.0,0.145747	0.370653,0.204587	0.449026,0.033362	0.159275,3.535846	0.257338,0.455916	1.9586,2.00912	0.046223,0.0	-0.1963	0.1863	0.4877	-1.9681	-0.2116	-0.0244	0.0652
SV_COMDEL_4G008920	COMDEL	425	chr4	20565503	20565929	Csa9930_4G031410	chr4	20565064	20567064	90%coverage	GO:0005525 GTP binding;	IPR006073 GTP binding domain;IPR023179 GTP-binding protein, orthogonal bundle domain superfamily;IPR027368 tRNA modification GTPase MnmE domain 2;IPR027417 P-loop containing nucleoside triphosphate hydrolase;IPR030378 Circularly permuted (CP)-type guanine nucleotide-binding (G) domain;	sp|Q9SJF1|LSG12_ARATH GTPase LSG1-2 OS=Arabidopsis thaliana OX=3702 GN=LSG1-2 PE=1 SV=1	27.709309,123.36821	19.433083,89.932594	15.711274,19.957336	21.093138,51.229115	18.719339,40.325169	21.136118,29.220463	10.343078,31.841742	-2.115	-2.1539	-0.3266	-1.2413	-1.0674	-0.4491	-1.5337
SV_DEL_4G021550	DEL	58	chr4	20976650	20976708	Csa9930_4G031710	chr4	20974961	20976961	90%coverage	GO:0003841 1-acylglycerol-3-phosphate O-acyltransferase activity;GO:0008654 phospholipid biosynthetic process;GO:0016020 membrane;GO:0008152 metabolic process;GO:0016746 transferase activity, transferring acyl groups;	IPR002123 Phospholipid/glycerol acyltransferase;IPR004552 1-acyl-sn-glycerol-3-phosphate acyltransferase;	sp|Q9LLY4|LPAT1_BRANA 1-acyl-sn-glycerol-3-phosphate acyltransferase 1, chloroplastic OS=Brassica napus OX=3708 GN=LPAT1 PE=2 SV=1	13.560977,10.362645	8.137417,11.76337	4.385171,10.235013	10.673265,20.475348	10.942042,19.230478	6.227015,4.147828	1.407819,11.472956	0.3578	-0.4822	-1.0609	-0.8795	-0.7605	0.4894	-2.373
SV_DEL_4G023490	DEL	346	chr4	22344588	22344934	Csa9930_4G032690	chr4	22343979	22345979	90%coverage	-	IPR025486 Domain of unknown function DUF4378;	sp|F4HSD5|TRM32_ARATH Protein TRM32 OS=Arabidopsis thaliana OX=3702 GN=TRM32 PE=2 SV=1	1.669844,3.26222	0.986198,2.094046	1.529343,0.659982	6.051587,1.938788	2.427756,2.421238	1.971728,0.022608	0.621183,0.132949	-0.6748	-0.6395	0.6076	1.2627	0.0027	1.539	0.517
SV_INS_4G020910	INS	51	chr4	22506574	22506574	Csa9930_4G032910	chr4	22505464	22507464	90%coverage	GO:0003735 structural constituent of ribosome;GO:0005840 ribosome;GO:0006412 translation;	IPR021138 60S ribosomal protein L18a/ L20, eukaryotes;IPR023573 Ribosomal protein 50S-L18Ae/60S-L20/60S-L18A;IPR028877 50S ribosomal protein L18Ae/60S ribosomal protein L20 and L18a;	sp|Q9ATF5|RL18A_CASSA 60S ribosomal protein L18a OS=Castanea sativa OX=21020 GN=RPL18A PE=2 SV=1	200.073593,56.020691	306.934326,59.654861	303.524231,29.622858	138.480453,14.308033	206.483582,51.394157	348.60556,106.587875	264.140106,30.38015	1.8182	2.3439	3.3139	3.1877	1.9855	1.7002	3.0788
SV_COMDEL_4G009800	COMDEL	59.5	chr4	22522998	22523079	Csa9930_4G032950	chr4	22521793	22523793	90%coverage	GO:0003723 RNA binding;GO:0008168 methyltransferase activity;	IPR001678 SAM-dependent methyltransferase RsmB/NOP2-type;IPR002478 PUA domain;IPR015947 PUA-like superfamily;IPR018314 Bacterial Fmu (Sun)/eukaryotic nucleolar NOL1/Nop2p, conserved site;IPR023267 RNA (C5-cytosine) methyltransferase;IPR029063 S-adenosyl-L-methionine-dependent methyltransferase;IPR036974 PUA domain superfamily;	sp|Q7TS68|NSUN6_MOUSE Putative methyltransferase NSUN6 OS=Mus musculus OX=10090 GN=Nsun6 PE=2 SV=2	14.696975,4.982498	14.919334,5.768584	14.823354,1.910395	3.428362,1.231082	9.36236,1.357524	20.490797,3.446487	11.113611,2.465512	1.3917	1.2339	2.4428	0.989	2.136	2.273	1.8055
SV_INS_4G021210	INS	549.5	chr4	22882417	22882417	Csa9930_4G033340	chr4	22882024	22884024	90%coverage	GO:0003824 catalytic activity;GO:0009058 biosynthetic process;	IPR004821 Cytidyltransferase-like domain;IPR014729 Rossmann-like alpha/beta/alpha sandwich fold;	sp|Q9ZV56|CCT1_ARATH Choline-phosphate cytidylyltransferase 1 OS=Arabidopsis thaliana OX=3702 GN=CCT1 PE=1 SV=1	132.929031,281.031555	95.152405,275.785767	78.987907,91.064217	124.594025,199.353943	119.635185,191.540939	112.819275,62.513851	117.843849,107.442047	-1.0744	-1.5254	-0.2029	-0.6738	-0.6745	0.8416	0.1321
SV_INS_4G021260	INS	61	chr4	22921498	22921498	Csa9930_4G033400	chr4	22920693	22922693	90%coverage	GO:0008152 metabolic process;GO:0016758 transferase activity, transferring hexosyl groups;	IPR002213 UDP-glucuronosyl/UDP-glucosyltransferase;IPR035595 UDP-glycosyltransferase family, conserved site;	sp|D3UAG1|U7A16_PYRCO UDP-glycosyltransferase 71A16 OS=Pyrus communis OX=23211 GN=UGT71A16 PE=1 SV=1	25.052973,0.0	1.287965,0.108078	3.818593,0.128727	0.637779,0.0	8.926081,0.0	2.552641,0.0	6.596497,0.0	4.7034	1.046	2.0939	0.7117	3.3112	1.8289	2.9253
SV_COMDEL_4G009930	COMDEL	1155	chr4	22921765	22922967	Csa9930_4G033400	chr4	22920693	22922693	50%coverage	GO:0008152 metabolic process;GO:0016758 transferase activity, transferring hexosyl groups;	IPR002213 UDP-glucuronosyl/UDP-glucosyltransferase;IPR035595 UDP-glycosyltransferase family, conserved site;	sp|D3UAG1|U7A16_PYRCO UDP-glycosyltransferase 71A16 OS=Pyrus communis OX=23211 GN=UGT71A16 PE=1 SV=1	25.052973,0.0	1.287965,0.108078	3.818593,0.128727	0.637779,0.0	8.926081,0.0	2.552641,0.0	6.596497,0.0	4.7034	1.046	2.0939	0.7117	3.3112	1.8289	2.9253
SV_DEL_4G024190	DEL	81	chr4	22994344	22994425	Csa9930_4G033560	chr4	22993329	22995329	90%coverage	-	IPR000408 Regulator of chromosome condensation, RCC1;IPR009091 Regulator of chromosome condensation 1/beta-lactamase-inhibitor protein II;	sp|O95714|HERC2_HUMAN E3 ubiquitin-protein ligase HERC2 OS=Homo sapiens OX=9606 GN=HERC2 PE=1 SV=2	6.840165,1.100155	13.938426,0.87189	8.681621,2.209051	4.243099,0.608782	5.683494,3.64995	10.3181,9.011358	5.658319,5.000341	1.9004	2.9965	1.5931	1.7045	0.5234	0.177	0.1501
SV_DEL_4G024200	DEL	68	chr4	23001081	23001149	Csa9930_4G033570	chr4	23000550	23002550	90%coverage	GO:0000148 1,3-beta-D-glucan synthase complex;GO:0003843 1,3-beta-D-glucan synthase activity;GO:0006075 (1->3)-beta-D-glucan biosynthetic process;GO:0016020 membrane;	IPR003440 Glycosyl transferase, family 48;IPR023175 Vacuolar protein sorting-associate protein Vta1/Callose synthase, N-terminal;IPR026899 1,3-beta-glucan synthase subunit FKS1-like, domain-1;	sp|Q9LUD7|CALS8_ARATH Putative callose synthase 8 OS=Arabidopsis thaliana OX=3702 GN=CALS8 PE=3 SV=2	23.013687,11.800638	4.911758,20.158281	4.006192,4.833788	10.266027,8.015974	4.771056,9.024291	7.445757,1.478979	0.967515,2.518538	0.9076	-1.8396	-0.2207	0.3214	-0.7966	1.7685	-0.8386
SV_DEL_4G024220	DEL	331	chr4	23035261	23035592	Csa9930_4G033610	chr4	23035349	23037349	50%coverage	-	IPR001279 Metallo-beta-lactamase;IPR036866 Metallo-hydrolase/oxidoreductase superfamily;	sp|Q9C8L4|ETHE1_ARATH Persulfide dioxygenase ETHE1 homolog, mitochondrial OS=Arabidopsis thaliana OX=3702 GN=GLY3 PE=1 SV=3	32.934429,19.374714	14.607697,18.456993	14.472035,3.273818	21.724022,8.285509	27.35417,16.23555	21.806427,13.031674	15.941206,13.362358	0.736	-0.318	1.8561	1.2912	0.7182	0.7008	0.2382
SV_INS_4G021850	INS	78	chr4	23642935	23642935	Csa9930_4G034430	chr4	23641472	23643472	90%coverage	GO:0004857 enzyme inhibitor activity;GO:0043086 negative regulation of catalytic activity;GO:0046910 pectinesterase inhibitor activity;	IPR006501 Pectinesterase inhibitor domain;IPR034086 Pectinesterase inhibitor, plant;IPR035513 Invertase/pectin methylesterase inhibitor domain superfamily;	sp|P83326|PMEI_ACTDE Pectinesterase inhibitor OS=Actinidia deliciosa OX=3627 GN=PMEI PE=1 SV=2	0.0,0.0	0.060734,0.209617	0.075687,0.0	0.0,3.281069	0.0,1.91458	0.0,0.518367	0.277048,0.237907	0	-0.1895	0.1053	-2.098	-1.5433	-0.6025	0.0449
SV_INS_4G021920	INS	90	chr4	23697555	23697555	Csa9930_4G034510	chr4	23696717	23698717	90%coverage	GO:0003700 transcription factor activity, sequence-specific DNA binding;GO:0006355 regulation of transcription, DNA-templated;GO:0003677 DNA binding;	IPR001471 AP2/ERF domain;IPR016177 DNA-binding domain superfamily;IPR017392 AP2/ERF transcription factor ERF/PTI6;IPR036955 AP2/ERF domain superfamily;	sp|O80340|ERF78_ARATH Ethylene-responsive transcription factor 4 OS=Arabidopsis thaliana OX=3702 GN=ERF4 PE=1 SV=1	12.841407,44.554943	94.966339,15.870225	17.449207,18.55871	7.0257,29.976109	6.345841,18.601151	12.573984,27.231758	21.863997,20.075138	-1.7186	2.508	-0.0843	-1.9485	-1.4159	-1.0565	0.1175
SV_COMDEL_4G010220	COMDEL	88	chr4	24039559	24039664	Csa9930_4G034950	chr4	24038703	24040703	90%coverage	GO:0005506 iron ion binding;GO:0016705 oxidoreductase activity, acting on paired donors, with incorporation or reduction of molecular oxygen;GO:0020037 heme binding;GO:0055114 oxidation-reduction process;	IPR001128 Cytochrome P450;IPR002401 Cytochrome P450, E-class, group I;IPR017972 Cytochrome P450, conserved site;IPR036396 Cytochrome P450 superfamily;	sp|Q93ZB2|KO1_ARATH Ent-kaurene oxidase, chloroplastic OS=Arabidopsis thaliana OX=3702 GN=KO PE=1 SV=2	8.081832,0.860906	12.193549,6.240443	11.468741,4.298398	10.864684,3.258656	19.047571,7.960462	28.641953,10.426922	3.370431,0.989672	2.287	0.8657	1.2347	1.4782	1.1618	1.3752	1.1352
SV_DEL_4G025010	DEL	304	chr4	24063733	24064037	Csa9930_4G035000	chr4	24062687	24064687	90%coverage	GO:0005615 extracellular space;	IPR000215 Serpin family;IPR023795 Serpin, conserved site;IPR023796 Serpin domain;IPR036186 Serpin superfamily;	sp|Q9S7T8|SPZX_ARATH Serpin-ZX OS=Arabidopsis thaliana OX=3702 GN=At1g47710 PE=1 SV=1	103.540222,491.324219	71.968483,649.252808	29.868114,47.506451	120.913185,370.911346	99.000595,364.189941	86.425797,197.795471	15.733108,302.472748	-2.2356	-3.1557	-0.6521	-1.6091	-1.8686	-1.1852	-4.1808
SV_DEL_4G025250	DEL	211	chr4	24390907	24391118	Csa9930_4G035470	chr4	24389373	24391373	90%coverage	GO:0006629 lipid metabolic process;	IPR002921 Fungal lipase-like domain;IPR029058 Alpha/Beta hydrolase fold;	sp|O59952|LIP_THELA Lipase OS=Thermomyces lanuginosus OX=5541 GN=LIP PE=1 SV=1	0.0,0.0	7.481465,0.0	60.208969,0.0	0.868323,0.0	7.260746,0.0	6.178566,0.057019	1.31176,0.067386	0	3.0843	5.9357	0.9017	3.0463	2.7637	1.1149
SV_INS_4G022310	INS	249	chr4	24396603	24396603	Csa9930_4G035490	chr4	24395419	24397419	90%coverage	-	-	-	0.0,2.47075	0.0,0.136604	0.0,0.0	0.0,0.0	0.0,0.0	0.0,0.0	0.0,0.0	-1.7952	-0.1847	0	0	0	0	0
SV_DEL_4G025410	DEL	52	chr4	24520059	24520111	Csa9930_4G035730	chr4	24519550	24521550	90%coverage	GO:0003700 transcription factor activity, sequence-specific DNA binding;GO:0003677 DNA binding;GO:0006355 regulation of transcription, DNA-templated;	IPR001471 AP2/ERF domain;IPR016177 DNA-binding domain superfamily;IPR017392 AP2/ERF transcription factor ERF/PTI6;IPR036955 AP2/ERF domain superfamily;	sp|Q9SNE1|ERF11_ARATH Ethylene-responsive transcription factor ERF011 OS=Arabidopsis thaliana OX=3702 GN=ERF011 PE=2 SV=1	4.094903,335.840332	0.543884,286.740112	1.835131,10.145026	11.626498,808.521606	4.765688,218.386917	1.480741,4.173966	0.346939,183.242538	-6.0469	-7.5421	-1.9749	-6.0025	-5.2498	-1.0605	-7.0958
SV_DEL_4G025580	DEL	2047.33	chr4	24863416	24865464	Csa9930_4G036330	chr4	24863920	24865920	50%coverage	GO:0003676 nucleic acid binding;	IPR000504 RNA recognition motif domain;IPR035979 RNA-binding domain superfamily;	sp|Q9C652|RBP1_ARATH RNA-binding protein 1 OS=Arabidopsis thaliana OX=3702 GN=RBP1 PE=2 SV=1	3.592183,2.143706	4.958891,5.420958	10.147691,7.632852	3.339532,4.898845	6.309007,7.785572	8.013617,5.593981	7.644427,1.194744	0.5467	-0.1077	0.3688	-0.4429	-0.2655	0.451	1.9777
SV_INS_4G023320	INS	141	chr4	25972148	25972148	Csa9930_4G037990	chr4	25970538	25972538	90%coverage	-	-	-	79.791962,1.686069	23.895306,0.733702	28.530558,3.599036	0.143854,0.125972	3.518428,4.112153	41.758507,18.295855	1.986245,0.556627	4.9106	3.8439	2.6828	0.0227	-0.1781	1.1479	0.9399
SV_INS_4G023430	INS	98	chr4	26134263	26134263	Csa9930_4G038290	chr4	26134005	26136005	90%coverage	GO:0004096 catalase activity;GO:0006979 response to oxidative stress;GO:0020037 heme binding;GO:0055114 oxidation-reduction process;	IPR002226 Catalase haem-binding site;IPR010582 Catalase immune-responsive domain;IPR011614 Catalase core domain;IPR018028 Catalase, mono-functional, haem-containing;IPR020835 Catalase superfamily;IPR024708 Catalase active site;IPR024711 Catalase, mono-functional, haem-containing, clades 1 and 3;IPR037060 Catalase core domain superfamily;	sp|P17598|CATA1_GOSHI Catalase isozyme 1 OS=Gossypium hirsutum OX=3635 GN=CAT1 PE=2 SV=2	7.29955,164.830322	2.519983,149.738586	8.684448,221.525635	35.969456,627.055969	1.346038,294.375824	2.024395,26.579725	2.741775,22.929277	-4.3205	-5.4203	-4.5222	-4.0865	-6.9762	-3.1889	-2.677
SV_INS_4G023440	INS	168	chr4	26134385	26134385	Csa9930_4G038290	chr4	26134005	26136005	90%coverage	GO:0004096 catalase activity;GO:0006979 response to oxidative stress;GO:0020037 heme binding;GO:0055114 oxidation-reduction process;	IPR002226 Catalase haem-binding site;IPR010582 Catalase immune-responsive domain;IPR011614 Catalase core domain;IPR018028 Catalase, mono-functional, haem-containing;IPR020835 Catalase superfamily;IPR024708 Catalase active site;IPR024711 Catalase, mono-functional, haem-containing, clades 1 and 3;IPR037060 Catalase core domain superfamily;	sp|P17598|CATA1_GOSHI Catalase isozyme 1 OS=Gossypium hirsutum OX=3635 GN=CAT1 PE=2 SV=2	7.29955,164.830322	2.519983,149.738586	8.684448,221.525635	35.969456,627.055969	1.346038,294.375824	2.024395,26.579725	2.741775,22.929277	-4.3205	-5.4203	-4.5222	-4.0865	-6.9762	-3.1889	-2.677
SV_DEL_5G000380	DEL	141	chr5	595958	596099	Csa9930_5G001060	chr5	594963	596963	90%coverage	-	-	-	4.066751,13.23985	1.747306,77.625961	13.327427,10.202874	10.782436,26.306726	9.160612,15.786694	1.548263,7.560042	14.987937,4.307628	-1.4908	-4.8389	0.3549	-1.2126	-0.7243	-1.7481	1.5908
SV_INS_5G000430	INS	89	chr5	607418	607418	Csa9930_5G001080	chr5	605892	607892	90%coverage	-	IPR002347 Short-chain dehydrogenase/reductase SDR;IPR036291 NAD(P)-binding domain superfamily;	sp|Q6RVV4|TIC32_PEA Short-chain dehydrogenase TIC 32, chloroplastic OS=Pisum sativum OX=3888 GN=TIC32 PE=1 SV=1	25.900261,0.0	60.544594,0.385403	141.563965,1.304394	72.910858,0.0	87.563866,0.332644	62.583351,1.12038	108.53994,0.186343	4.7495	5.4733	5.9511	6.2077	6.0544	4.9063	6.5288
SV_INS_5G000590	INS	56	chr5	932804	932804	Csa9930_5G001500	chr5	932268	934268	90%coverage	-	-	sp|F4I878|BLT_ARATH Protein BRANCHLESS TRICHOME OS=Arabidopsis thaliana OX=3702 GN=BLT PE=1 SV=1	13.107763,3.973076	17.85668,7.397187	14.79647,6.153334	30.205271,7.761869	27.534771,7.294491	15.641548,1.963057	17.502832,18.365419	1.5043	1.1671	1.1429	1.8325	1.7825	2.4896	-0.0657
SV_DEL_5G000560	DEL	71	chr5	1034075	1034146	Csa9930_5G001670	chr5	1032588	1034588	90%coverage	GO:0003677 DNA binding;GO:0006355 regulation of transcription, DNA-templated;	IPR003851 Zinc finger, Dof-type;	sp|Q8LAP8|DOF46_ARATH Dof zinc finger protein DOF4.6 OS=Arabidopsis thaliana OX=3702 GN=DOF4.6 PE=2 SV=2	43.338184,68.358978	28.342449,68.446915	25.496157,14.790636	38.929646,17.104069	44.342655,50.394081	100.350563,30.972904	11.664014,19.725256	-0.6455	-1.2429	0.7467	1.1411	-0.1807	1.6644	-0.7107
SV_INS_5G000800	INS	53	chr5	1422967	1422967	Csa9930_5G002220	chr5	1421746	1423746	90%coverage	-	IPR004864 Late embryogenesis abundant protein, LEA-14;IPR013783 Immunoglobulin-like fold;	sp|Q6DST1|Y1465_ARATH Late embryogenesis abundant protein At1g64065 OS=Arabidopsis thaliana OX=3702 GN=At1g64065 PE=2 SV=1	1.684675,5.486615	4.903202,8.174949	4.619842,49.887051	1.488679,52.907288	3.253661,25.832163	3.620432,4.251688	1.468362,14.753442	-1.2727	-0.6362	-3.1787	-4.437	-2.6572	-0.1848	-2.674
SV_DEL_5G000750	DEL	58	chr5	1448194	1448252	Csa9930_5G002240	chr5	1448055	1450055	90%coverage	GO:0008270 zinc ion binding;GO:0019789 SUMO transferase activity;	IPR004181 Zinc finger, MIZ-type;IPR013083 Zinc finger, RING/FYVE/PHD-type;IPR027229 E3 SUMO protein ligase;	sp|F4JYG0|PIAL2_ARATH E4 SUMO-protein ligase PIAL2 OS=Arabidopsis thaliana OX=3702 GN=PIAL2 PE=1 SV=1	6.628194,5.160174	7.34739,8.864479	11.204224,2.884335	10.890471,3.630906	11.304786,8.663527	17.622234,4.918249	1.975798,2.422706	0.3084	-0.2409	1.6516	1.3604	0.3486	1.6538	-0.2019
SV_INS_5G000830	INS	347.25	chr5	1462427	1462427	Csa9930_5G002250	chr5	1461668	1463668	90%coverage	GO:0004553 hydrolase activity, hydrolyzing O-glycosyl compounds;GO:0005975 carbohydrate metabolic process;GO:0003824 catalytic activity;	IPR001701 Glycoside hydrolase family 9;IPR008928 Six-hairpin glycosidase-like;IPR018221 Glycoside hydrolase family 9, His active site;IPR033126 Glycosyl hydrolases family 9, Asp/Glu active sites;	sp|P22503|GUN_PHAVU Endoglucanase OS=Phaseolus vulgaris OX=3885 PE=2 SV=2	0.0,0.0	0.0,0.0	0.0,0.0	0.301779,6.512479	0.0,0.255103	0.0,0.229735	0.0,0.0	0	0	0	-2.5288	-0.3278	-0.2983	0
SV_INS_5G001430	INS	61	chr5	2463182	2463182	Csa9930_5G003690	chr5	2462895	2464895	90%coverage	GO:0005506 iron ion binding;GO:0016705 oxidoreductase activity, acting on paired donors, with incorporation or reduction of molecular oxygen;GO:0020037 heme binding;GO:0055114 oxidation-reduction process;	IPR001128 Cytochrome P450;IPR002401 Cytochrome P450, E-class, group I;IPR017972 Cytochrome P450, conserved site;IPR036396 Cytochrome P450 superfamily;	sp|P37120|C75A2_SOLME Flavonoid 3',5'-hydroxylase OS=Solanum melongena OX=4111 GN=CYP75A2 PE=2 SV=1	0.463319,1.562984	19.165146,0.0	33.220798,0.098395	9.395579,10.189876	19.761866,22.279848	21.863976,0.0	29.289408,0.0	-0.8086	4.3338	4.9614	-0.1062	-0.1651	4.515	4.9207
SV_INS_5G001650	INS	78	chr5	2868322	2868322	Csa9930_5G004220	chr5	2866432	2868432	90%coverage	GO:0008152 metabolic process;GO:0016491 oxidoreductase activity;GO:0055114 oxidation-reduction process;	IPR000683 Oxidoreductase, N-terminal;IPR004104 Oxidoreductase, C-terminal;IPR036291 NAD(P)-binding domain superfamily;	sp|Q9WYP5|IOLG_THEMA Myo-inositol 2-dehydrogenase OS=Thermotoga maritima (strain ATCC 43589 / MSB8 / DSM 3109 / JCM 10099) OX=243274 GN=iolG PE=1 SV=1	50.952965,19.920258	10.707843,20.196129	20.874998,10.897107	22.116966,2.868772	36.095291,7.380122	19.568005,3.210234	8.92375,9.647285	1.3123	-0.8563	0.8787	2.579	2.1462	2.2884	-0.1015
SV_INS_5G001880	INS	64	chr5	3044128	3044128	Csa9930_5G004560	chr5	3043433	3045433	90%coverage	GO:0004252 serine-type endopeptidase activity;GO:0006508 proteolysis;GO:0008240 tripeptidyl-peptidase activity;	IPR000209 Peptidase S8/S53 domain;IPR015500 Peptidase S8, subtilisin-related;IPR022229 Peptidase S8A, tripeptidyl peptidase II;IPR022398 Peptidase S8, subtilisin, His-active site;IPR023828 Peptidase S8, subtilisin, Ser-active site;IPR034051 Tripeptidyl-peptidase II domain;IPR036852 Peptidase S8/S53 domain superfamily;	sp|F4JVN6|TPPII_ARATH Tripeptidyl-peptidase 2 OS=Arabidopsis thaliana OX=3702 GN=TPP2 PE=1 SV=1	37.220383,2.779652	42.30405,13.257352	38.707832,23.740713	25.888742,6.812152	26.87253,12.626368	25.741901,11.499315	7.946349,20.082216	3.338	1.6028	0.6825	1.7832	1.0324	1.0973	-1.2367
SV_INS_5G002030	INS	105	chr5	3171920	3171920	Csa9930_5G004790	chr5	3171464	3173464	90%coverage	GO:0003700 transcription factor activity, sequence-specific DNA binding;GO:0006355 regulation of transcription, DNA-templated;GO:0003677 DNA binding;	IPR001471 AP2/ERF domain;IPR016177 DNA-binding domain superfamily;IPR036955 AP2/ERF domain superfamily;	sp|Q9LY05|EF106_ARATH Ethylene-responsive transcription factor ERF106 OS=Arabidopsis thaliana OX=3702 GN=ERF106 PE=2 SV=1	46.57806,251.736923	12.793712,104.55188	16.265156,84.609222	51.866482,294.320099	44.471592,79.457329	24.991652,141.396606	44.535572,351.538879	-2.4093	-2.9359	-2.3099	-2.4819	-0.8233	-2.4538	-2.9527
SV_INS_5G002040	INS	69	chr5	3180488	3180488	Csa9930_5G004810	chr5	3179136	3181136	90%coverage	GO:0012511 monolayer-surrounded lipid storage body;GO:0016021 integral component of membrane;	IPR000136 Oleosin;	sp|Q43804|OLEO1_PRUDU Oleosin 1 OS=Prunus dulcis OX=3755 GN=OLE1 PE=2 SV=1	57.503368,16.11721	82.145531,17.313736	79.725601,9.748362	8.842914,6.521304	35.312271,26.714787	54.275112,32.824547	20.430323,78.583313	1.7731	2.1827	2.9089	0.3881	0.3898	0.7086	-1.8928
SV_INS_5G002050	INS	53	chr5	3180791	3180791	Csa9930_5G004810	chr5	3179136	3181136	90%coverage	GO:0012511 monolayer-surrounded lipid storage body;GO:0016021 integral component of membrane;	IPR000136 Oleosin;	sp|Q43804|OLEO1_PRUDU Oleosin 1 OS=Prunus dulcis OX=3755 GN=OLE1 PE=2 SV=1	57.503368,16.11721	82.145531,17.313736	79.725601,9.748362	8.842914,6.521304	35.312271,26.714787	54.275112,32.824547	20.430323,78.583313	1.7731	2.1827	2.9089	0.3881	0.3898	0.7086	-1.8928
SV_INS_5G002120	INS	74	chr5	3276634	3276634	Csa9930_5G004970	chr5	3274983	3276983	90%coverage	-	-	sp|A0A0D3MU35|ORGRE_CUCME Protein ORANGE-GREEN, chloroplastic OS=Cucumis melo OX=3656 GN=OR PE=2 SV=1	38.023495,46.737629	38.428928,178.909027	35.469448,91.726791	33.77058,27.456167	40.961285,43.4786	41.332577,33.286804	35.016376,37.900272	-0.2908	-2.1899	-1.3463	0.2891	-0.0841	0.3041	-0.1111
SV_INS_5G002220	INS	56	chr5	3425819	3425819	Csa9930_5G005230	chr5	3424325	3426325	90%coverage	GO:0005524 ATP binding;GO:0004672 protein kinase activity;GO:0006468 protein phosphorylation;GO:0005515 protein binding;GO:0005488 binding;	IPR000225 Armadillo;IPR000719 Protein kinase domain;IPR008271 Serine/threonine-protein kinase, active site;IPR011009 Protein kinase-like domain superfamily;IPR011989 Armadillo-like helical;IPR016024 Armadillo-type fold;IPR017441 Protein kinase, ATP binding site;	sp|Q2QAV0|TIO_ARATH Serine/threonine-protein kinase TIO OS=Arabidopsis thaliana OX=3702 GN=TIO PE=1 SV=1	8.877113,0.658501	12.707506,1.734833	14.097841,0.325808	1.864399,0.347562	3.531021,1.580203	23.377951,2.188156	1.134947,0.849661	2.5742	2.3254	3.5094	1.0879	0.8124	2.9348	0.2069
SV_DEL_5G001940	DEL	112	chr5	3425961	3426073	Csa9930_5G005230	chr5	3424325	3426325	90%coverage	GO:0005524 ATP binding;GO:0004672 protein kinase activity;GO:0006468 protein phosphorylation;GO:0005515 protein binding;GO:0005488 binding;	IPR000225 Armadillo;IPR000719 Protein kinase domain;IPR008271 Serine/threonine-protein kinase, active site;IPR011009 Protein kinase-like domain superfamily;IPR011989 Armadillo-like helical;IPR016024 Armadillo-type fold;IPR017441 Protein kinase, ATP binding site;	sp|Q2QAV0|TIO_ARATH Serine/threonine-protein kinase TIO OS=Arabidopsis thaliana OX=3702 GN=TIO PE=1 SV=1	8.877113,0.658501	12.707506,1.734833	14.097841,0.325808	1.864399,0.347562	3.531021,1.580203	23.377951,2.188156	1.134947,0.849661	2.5742	2.3254	3.5094	1.0879	0.8124	2.9348	0.2069
SV_INS_5G003200	INS	1126	chr5	4578414	4578414	Csa9930_5G006890	chr5	4577869	4579869	90%coverage	GO:0003735 structural constituent of ribosome;GO:0005840 ribosome;GO:0006412 translation;GO:0005622 intracellular;	IPR001014 Ribosomal protein L23/L25, conserved site;IPR005633 Ribosomal protein L23/L25, N-terminal;IPR012678 Ribosomal protein L23/L15e core domain superfamily;IPR013025 Ribosomal protein L25/L23;IPR019985 Ribosomal protein L23;	sp|Q9AT35|RL23A_DAUCA 60S ribosomal protein L23a OS=Daucus carota OX=4039 GN=RPL23A PE=2 SV=1	875.241394,494.756042	807.87793,600.100525	979.0849,215.03067	423.091187,96.026482	864.675964,365.903717	1492.713867,897.576416	783.480774,431.164581	0.8217	0.4283	2.1817	2.1279	1.2384	0.7332	0.8602
SV_DEL_5G002960	DEL	858	chr5	4578616	4579474	Csa9930_5G006890	chr5	4577869	4579869	90%coverage	GO:0003735 structural constituent of ribosome;GO:0005840 ribosome;GO:0006412 translation;GO:0005622 intracellular;	IPR001014 Ribosomal protein L23/L25, conserved site;IPR005633 Ribosomal protein L23/L25, N-terminal;IPR012678 Ribosomal protein L23/L15e core domain superfamily;IPR013025 Ribosomal protein L25/L23;IPR019985 Ribosomal protein L23;	sp|Q9AT35|RL23A_DAUCA 60S ribosomal protein L23a OS=Daucus carota OX=4039 GN=RPL23A PE=2 SV=1	875.241394,494.756042	807.87793,600.100525	979.0849,215.03067	423.091187,96.026482	864.675964,365.903717	1492.713867,897.576416	783.480774,431.164581	0.8217	0.4283	2.1817	2.1279	1.2384	0.7332	0.8602
SV_DEL_5G002970	DEL	89	chr5	4579018	4579107	Csa9930_5G006890	chr5	4577869	4579869	90%coverage	GO:0003735 structural constituent of ribosome;GO:0005840 ribosome;GO:0006412 translation;GO:0005622 intracellular;	IPR001014 Ribosomal protein L23/L25, conserved site;IPR005633 Ribosomal protein L23/L25, N-terminal;IPR012678 Ribosomal protein L23/L15e core domain superfamily;IPR013025 Ribosomal protein L25/L23;IPR019985 Ribosomal protein L23;	sp|Q9AT35|RL23A_DAUCA 60S ribosomal protein L23a OS=Daucus carota OX=4039 GN=RPL23A PE=2 SV=1	875.241394,494.756042	807.87793,600.100525	979.0849,215.03067	423.091187,96.026482	864.675964,365.903717	1492.713867,897.576416	783.480774,431.164581	0.8217	0.4283	2.1817	2.1279	1.2384	0.7332	0.8602
SV_COMDEL_5G001120	COMDEL	168	chr5	4756951	4757260	Csa9930_5G008040	chr5	4756181	4758181	90%coverage	GO:0004553 hydrolase activity, hydrolyzing O-glycosyl compounds;GO:0005975 carbohydrate metabolic process;	IPR000490 Glycoside hydrolase family 17;IPR012946 X8 domain;IPR017853 Glycoside hydrolase superfamily;	sp|P52409|E13B_WHEAT Glucan endo-1,3-beta-glucosidase OS=Triticum aestivum OX=4565 GN=GLC1 PE=2 SV=1	27.204649,4.938002	30.665188,7.245159	9.434499,4.343747	81.142891,146.933319	7.685692,6.869686	17.570026,27.905527	4.319723,8.488541	2.2479	1.9413	0.9654	-0.8487	0.1423	-0.6384	-0.8348
[truncated: 944 more rows]
