# Supplementary material for: Graph-based pan-genome reveals structural and sequence variations related to agronomic traits and domestication in cucumber
Source: Nat Commun. 2022 Feb 3;13:682. doi: 10.1038/s41467-022-28362-0 (PMC8813957; doi:10.1038/s41467-022-28362-0)
Supplement: Supplementary file 14 — Source Data [file 41467_2022_28362_MOESM14_ESM.zip › Source Data.xlsx]

## Sheet: Fig. 1d
Fig. 1d. The phylogenetic tree of the 12 cucumber accessions in Newick format.
(Cucumis_melo:0.01230166957293256,((W8:0.0025714585972075495,Cuc64:0.001557354017243641):6.80517918866197E-4,((Hx14:0.0018803844486193141,((Cuc80:0.0012562608342738917,Hx117:0.0031272077484214705):2.1353066481344385E-4,((((XTMC:0.0012434435423114253,9930:0.0013260506903438295):2.1326687581331438E-4,Cu2:0.0013038131001123741):1.8925968545035338E-4,9110gt:0.001969833117135191):2.0709818973764504E-4…

## Sheet: Fig. 2d
Fig. 2d. Length of core and dispensable genes.
Length of core gene	Length of dispensable gene
2955	276
849	69
2007	447
1455	204
1077	189
2370	405
699	750
555	135
1236	2358
837	231
459	1356
648	116
1293	162
1017	753
420	83
627	2040
687	378
1548	65
228	1122
1281	194
2223	972
411	336
534	365
462	321
1587	390
1743	846
1308	242
1470	375
813	1401
1941	246
237	1632
227	429
1266	116
2169	56
858	234
2637	231
1035	161
909	180
945	204
1362	498
1791	231
221	129
870	660
4182	210
819	282
564	1164
1437	157
1875	174
1533	86
945	81
2460	570
291	80
546	960
3213	234
2715	156
747	342
9030	96
702	101
492	297
3501	507
2685	150
990	351
960	549
441	173
939	291
2862	336
3462	282
741	1950
1794	180
864	1629
1335	357
2997	204
1134	222
1833	414
3147	546
1062	195
609	453
2838	159
930	213
1512	176
1884	150
294	54
1227	108
999	1389
2559	152
444	1086
444	282
792	180
600	156
924	579
4116	663
3027	1425
828	231
2019	2298
4773	463
2307	264
930	1059
3042	286
1272	168
477	230
1221	912
1401	948
831	315
1452	146
2904	318
3078	150
207	444
1929	246
1620	432
939	155
1626	351
1443	153
912	474
756	327
774	1404
297	336
1458	228
1689	201
1182	411
648	1368
1482	57
4146	348
963	333
657	603
879	150
1836	153
1134	156
1242	894
1740	171
1962	162
894	213
1635	219
413	72
1956	1062
2718	128
1899	552
1464	107
293	228
2055	342
984	168
1224	182
1023	330
2976	462
2181	684
2217	169
1749	149
906	125
1413	153
1491	258
489	98
1848	468
507	235
1275	35
1584	375
1659	990
2646	789
1242	56
750	261
522	714
375	152
963	585
594	194
2154	222
870	219
2256	516
702	203
1599	114
1020	170
1212	161
1092	276
1098	309
1482	723
831	510
1527	333
894	945
2955	105
1029	1269
1818	260
744	675
4083	2616
1539	552
1719	119
477	173
552	444
3861	2115
2157	1914
2148	153
1053	240
1944	192
1536	180
1806	95
2691	318
1632	339
1080	513
255	189
1554	180
354	397
2736	1278
816	600
552	354
2961	675
1896	576
2925	180
1554	160
1581	334
3153	153
531	146
1464	258
4398	179
2250	210
1179	282
1326	108
3240	1152
1044	333
2583	194
615	169
663	346
1389	160
720	459
1458	1020
1608	99
2349	378
3789	258
639	504
2166	152
1401	214
306	258
234	942
411	154
720	309
462	330
1698	183
1170	229
1563	171
1317	153
804	1770
3267	214
135	630
447	270
1389	204
246	1488
579	84
186	297
582	240
543	177
2703	429
1407	177
2067	296
2415	291
1188	396
444	166
516	210
717	321
627	3072
3798	116
447	1488
1410	152
1806	168
423	156
153	294
693	558
822	196
1161	225
222	156
4653	167
1281	327
882	447
894	216
1677	1179
1389	260
1302	603
3042	706
1164	417
666	294
1233	609
1392	252
2901	192
1923	693
1959	289
1851	263
612	966
3477	519
1350	177
1500	2073
591	86
729	132
1620	105
1128	987
1254	63
1827	198
2226	420
1995	342
990	291
2325	248
1788	153
498	252
391	239
729	348
1623	348
1050	365
1710	168
939	477
576	429
942	237
1170	210
1122	246
1533	264
1071	183
450	203
2229	3351
1806	1524
264	345
1761	222
1062	219
657	648
2040	477
639	309
534	258
702	288
3285	270
3198	192
1380	309
564	444
627	789
435	56
1638	930
1238	167
3105	261
333	336
1026	1794
1236	311
2889	119
143	228
1071	204
187	74
735	87
2226	104
849	39
3111	399
1518	225
624	176
1071	1746
339	1266
1293	153
1446	858
735	519
4077	134
225	273
942	288
318	1125
1497	531
1338	300
2241	171
855	215
186	305
1269	1116
909	723
1821	260
759	471
1176	157
1065	177
1413	882
1761	33
1863	333
1134	54
855	510
366	285
822	252
1500	234
468	366
1149	537
2106	276
1017	237
396	1113
1740	69
1179	534
4707	441
1941	300
1344	1044
990	372
615	348
2469	5499
1770	303
465	51
2037	77
747	108
150	207
711	179
158	324
339	1002
1167	180
1464	2328
1647	102
2655	336
381	471
834	345
759	486
1020	765
330	1110
2940	54
744	161
633	39
672	167
321	198
1479	359
522	330
1008	453
2088	237
546	549
2538	190
372	417
2499	62
1029	483
188	156
194	185
1209	1056
759	70
861	123
2412	99
1329	633
1242	230
1143	209
1773	269
2007	195
1560	453
1557	240
1188	774
999	74
1311	74
1833	474
2286	131
1146	354
408	1632
1836	366
840	169
153	414
2004	165
861	253
1341	168
3174	162
2190	195
1107	462
1155	282
1404	183
1551	206
696	273
894	327
137	2367
238	471
930	209
504	75
945	312
1593	57
2457	116
432	117
918	303
519	1041
966	312
912	585
237	125
1527	128
1269	217
1938	222
1206	381
1470	861
1485	627
1182	888
624	3270
2064	810
588	294
2010	243
738	1038
154	405
1008	244
2820	54
2688	378
270	273
1107	150
452	94
1203	471
3666	240
306	195
1488	354
684	501
1041	231
1872	197
3300	2433
525	48
2535	219
540	609
873	93
1920	471
1116	156
1722	1533
783	444
1983	330
165	191
1242	105
918	187
2838	696
2049	999
603	801
345	207
354	1218
327	167
2694	1122
2214	134
1752	213
1134	339
175	618
459	312
762	213
110	936
1722	155
180	111
1572	131
1173	180
1113	234
3147	222
615	342
2499	1053
1332	228
1020	264
1035	178
936	203
1602	318
666	404
3960	276
1308	177
1359	286
1035	371
378	1290
447	1245
687	550
236	680
633	140
1476	300
1920	189
336	624
1161	195
297	267
1281	50
2112	366
423	435
1680	348
927	237
2055	197
2661	231
1395	351
1428	56
1170	273
1080	279
1563	426
1074	240
405	237
1029	3684
372	120
1008	921
600	318
663	1635
1761	1791
969	444
636	285
1059	1392
2382	372
516	435
3696	408
1977	267
894	264
1560	1302
1125	57
363	348
555	195
272	207
1014	143
203	170
252	168
1539	582
268	370
915	2235
1284	165
2166	198
1611	132
1644	201
399	365
2091	1251
1020	168
1359	59
1143	96
369	438
1023	282
1452	180
1644	996
936	153
1338	297
1470	1452
2487	140
591	195
1398	239
249	2262
717	603
2121	174
2007	348
3324	181
3171	192
885	57
1557	228
522	235
1113	465
2895	822
732	825
96	351
1407	110
1659	159
531	252
900	156
1557	215
4116	1272
1077	219
903	456
3354	192
177	65
1725	606
1008	1575
1398	327
2025	2640
1062	123
528	113
2784	143
1143	309
1053	989
1767	358
1797	68
762	80
1824	975
217	1380
1704	192
2187	258
2577	77
3165	240
3594	1101
915	480
1131	95
987	606
1845	210
762	462
312	342
1230	573
1731	1560
876	298
1443	225
1644	80
1086	204
1002	233
654	195
1062	648
1449	705
203	708
516	264
1038	304
870	585
627	227
1884	236
915	1185
990	211
1119	178
2787	540
2358	255
2160	648
1026	1782
648	186
330	1455
306	303
345	669
1074	180
212	171
1881	218
4347	165
804	291
2067	456
828	1770
1794	375
747	274
213	153
192	144
2358	248
1296	201
230	2025
822	639
858	343
2082	231
336	333
1578	435
1710	387
1065	230
1503	188
2109	248
1074	135
762	1119
1950	60
1275	2293
2499	1266
648	300
435	171
1008	153
3216	164
380	192
2202	246
1842	207
1695	243
1005	399
1509	363
1101	1623
909	65
387	393
465	144
237	618
453	183
1803	201
1512	186
1170	1986
465	173
657	297
924	180
813	171
1206	672
1086	204
1272	1113
2325	483
1143	960
1164	203
513	744
4908	1452
822	450
1269	92
201	81
831	102
1710	159
771	84
900	1161
2085	777
327	279
1776	348
858	125
429	258
1710	387
609	582
660	213
402	435
645	369
531	429
507	222
2775	257
1458	429
1746	2190
450	210
2124	371
214	86
1911	444
158	230
1758	153
3480	240
1668	1239
504	108
609	795
2418	222
1695	198
1221	120
2595	816
354	84
3150	414
1701	116
1491	177
1983	224
1533	83
221	375
1341	184
1278	708
672	186
1197	59
2832	1527
1302	186
321	266
285	507
2430	429
1455	228
1230	462
1047	336
996	183
1365	336
1326	187
1896	384
1881	291
351	192
1050	2145
174	348
187	135
288	262
4116	582
801	384
336	315
1521	561
819	294
2799	246
393	591
3039	435
708	309
1113	150
816	273
441	537
2265	95
201	231
2070	68
1023	348
267	249
1464	222
204	209
747	624
1326	132
1587	747
2559	114
1845	1098
324	390
714	176
2142	1794
1512	333
630	186
6549	423
771	483
162	213
1521	196
519	213
522	465
936	312
2799	442
1683	1302
798	104
738	489
1059	924
1395	42
768	402
363	804
768	645
1284	163
1068	648
369	186
2208	167
423	1089
408	165
1095	354
342	294
630	281
762	158
225	111
900	1026
990	59
1269	294
240	234
951	138
762	774
2922	363
657	747
2664	315
1260	41
807	1665
1404	342
1158	294
243	242
309	690
4254	930
3771	449
915	206
1491	96
819	234
966	231
2763	774
1476	246
1110	84
1446	2949
157	1806
2262	180
723	546
1332	161
1302	245
1986	140
477	357
1425	78
2469	206
1032	1572
579	261
246	351
1677	429
1641	273
867	755
855	255
162	246
828	365
156	213
1476	678
1998	98
894	4257
1368	795
357	261
552	125
1314	582
3291	249
1755	1938
654	99
1671	303
2181	537
348	294
2835	327
1113	66
795	182
474	2199
651	424
3591	282
2373	210
2433	441
2091	243
852	234
2160	486
194	504
1062	108
345	185
516	243
591	309
1026	543
215	105
3180	220
483	77
1653	942
447	921
237	2622
375	204
1923	1347
5124	178
1218	609
870	309
339	74
1416	59
2949	224
834	330
1113	549
708	243
204	153
468	1125
1284	801
477	954
864	423
642	204
1599	179
666	801
918	294
231	1104
1557	380
213	424
1062	276
1365	382
588	87
1947	194
5010	474
492	351
1431	333
165	738
1881	273
1734	287
1293	294
1911	267
1248	157
1158	80
191	364
1077	213
2526	342
1941	717
615	233
918	219
1827	1422
1509	660
1464	245
2889	63
681	390
816	56
2628	255
1296	164
993	214
756	300
3867	255
2337	552
519	210
1524	384
729	303
705	783
1119	126
1365	321
2079	2646
2466	215
882	80
531	384
1731	357
1650	122
2922	375
1308	56
1509	417
3063	232
1518	1302
462	153
1737	324
732	219
1320	180
3324	206
1638	250
216	114
1695	240
1356	1290
777	345
942	444
945	222
684	1008
771	162
151	1122
1890	1104
1242	1083
771	279
828	879
810	495
996	306
2787	260
1032	342
1056	570
1086	255
1884	181
1125	243
2136	1302
2346	152
300	633
504	39
2070	71
266	486
507	363
1026	495
828	123
948	183
750	309
268	465
1119	81
909	209
1659	246
645	261
825	430
1455	2145
1707	831
639	399
537	1131
648	312
1656	65
342	363
2424	170
169	210
1062	269
1002	198
1536	396
1278	216
1662	306
1017	201
2310	288
3435	360
1536	224
963	477
180	242
1257	230
996	348
1815	218
1848	240
1095	1338
1527	321
1194	714
540	729
1173	426
864	420
849	128
321	396
423	273
915	459
825	858
1107	255
804	348
1533	99
2052	1770
2934	66
777	195
1770	942
456	594
396	157
1263	266
2847	624
1026	372
1746	501
1794	1233
462	113
726	183
1119	309
1929	342
813	3087
816	396
1668	945
1851	348
1728	375
849	471
495	681
2163	246
681	417
1770	306
408	401
897	87
693	126
1026	969
1347	348
813	528
2364	137
1416	1275
2085	228
438	303
1425	191
1089	1122
1149	471
1581	149
663	504
1134	567
1602	558
924	2457
1755	1260
165	480
1785	244
175	546
1338	489
158	174
1581	177
1356	390
651	270
1998	216
390	519
894	747
1068	1167
2019	125
2127	110
420	215
1011	410
531	2238
777	1611
867	2472
1203	255
186	294
1824	702
3309	231
2274	228
1281	240
2862	235
681	165
270	593
978	171
1482	155
768	426
609	921
368	246
158	543
870	312
858	42
2793	307
204	176
612	229
726	300
1095	207
927	267
909	1095
159	585
170	444
2271	2484
1401	372
2076	294
1269	315
1641	225
1095	63
3750	343
1047	264
1926	372
537	251
870	174
657	380
930	167
852	284
1674	222
1290	2472
281	321
1095	171
1452	150
711	1635
618	194
1299	423
1029	207
918	134
1089	219
2154	195
1215	627
897	149
831	166
840	324
891	180
753	180
423	47
440	222
1314	719
3306	249
468	189
1155	264
1641	152
867	345
207	246
441	408
192	300
1812	243
996	174
1260	105
2391	1182
618	519
2253	1662
1068	348
165	241
867	570
543	198
318	891
1602	159
1035	213
525	534
510	317
1173	87
477	330
1023	364
1053	165
1737	471
1470	259
1254	273
1332	201
393	240
744	212
588	68
1956	189
978	308
2094	192
1023	976
171	153
1683	156
1305	1470
828	126
2526	159
1587	157
216	183
1407	198
894	171
1806	567
792	234
876	126
570	404
390	615
2070	324
489	162
1470	597
2772	255
657	192
486	348
1935	219
2067	348
492	693
846	174
330	150
213	180
2229	62
429	294
1404	459
1632	90
2421	414
3252	575
1593	498
210	65
1041	678
165	160
1449	354
2760	456
2034	327
206	474
879	189
642	95
513	110
2412	177
164	315
621	262
1791	1020
576	173
1332	216
369	867
3084	930
2319	186
1167	318
2034	156
3093	477
978	234
3048	194
468	1203
816	306
591	951
522	300
3756	591
1206	3072
1644	33
1977	162
1929	96
2898	423
2103	1419
2442	312
1287	588
2094	167
159	402
1896	207
633	2841
1896	78
1281	366
888	276
1140	1653
1488	51
1938	432
2661	954
3882	420
1860	126
390	62
837	222
212	315
855	210
1113	78
1014	555
203	261
1764	480
1776	210
1254	294
1257	465
303	696
576	189
1044	168
1197	87
1107	504
5652	114
1068	807
894	822
1884	219
819	417
816	864
1617	690
2712	174
4050	209
3384	107
1263	107
624	876
759	123
396	225
1851	204
717	270
804	240
1074	350
297	198
1185	1491
798	873
1602	122
654	152
1599	1176
2097	168
1485	306
2139	366
1014	153
1071	525
1170	1197
660	1119
2076	570
411	225
717	175
1026	62
183	324
1470	89
2370	1017
642	1242
1365	173
849	261
1965	1440
1212	417
1371	927
1902	174
5247	276
1098	372
1158	351
1107	513
1110	165
1137	555
2232	2061
183	184
1404	1566
2475	1458
1293	162
717	213
2262	95
264	326
1848	336
2835	303
741	666
2022	207
579	1644
972	66
203	191
1335	384
732	334
900	231
1122	895
1188	1110
1791	154
471	462
2142	203
1800	159
2679	164
2793	217
1158	1221
570	197
198	480
1563	456
804	53
348	624
1524	174
1524	207
2562	684
381	720
1242	252
537	90
498	1710
420	405
2004	180
1509	330
894	153
1161	411
1125	177
624	294
981	1932
1086	267
885	158
242	63
228	68
633	419
1848	152
1608	149
1872	327
1026	327
1014	522
519	149
555	309
2763	321
552	216
1455	154
6360	405
438	246
5187	378
624	246
3255	315
540	213
2493	1125
621	69
450	63
618	1485
1194	321
726	57
783	255
1566	270
2355	345
378	232
654	216
1374	402
2166	296
453	146
2244	249
1314	243
312	435
249	381
726	444
2256	363
2127	918
2460	444
14289	293
1884	143
218	152
564	105
216	473
1782	186
948	240
1215	193
465	1080
696	648
2085	285
1650	206
1380	231
906	1212
1365	321
2298	348
1734	66
1071	255
170	2376
225	1239
1359	155
867	255
2676	255
2205	261
342	312
5730	375
1815	186
636	216
1599	312
921	169
2394	92
393	177
957	582
315	188
1068	585
732	195
1509	199
3072	426
2190	582
477	1632
888	510
570	321
1395	1122
714	138
1563	744
1296	156
2016	843
990	155
1554	378
2013	783
582	432
1842	137
303	1845
1119	324
369	210
519	675
2283	153
1686	606
2397	213
1122	240
984	516
1605	273
885	60
591	339
1785	183
180	333
729	240
942	68
1134	225
594	1377
1518	62
381	162
1857	954
516	98
1860	56
1593	666
99	558
1059	186
951	165
1050	221
669	1680
1911	240
176	120
594	630
846	429
174	274
2154	951
1227	161
408	648
1668	65
555	393
978	169
1314	278
1815	1371
1062	186
1578	900
387	981
1353	333
2901	189
1884	168
726	486
1173	153
1503	573
915	129
179	861
312	282
1839	330
4470	1596
1929	885
1128	300
1869	160
540	258
282	259
891	228
201	246
321	1029
948	189
2562	1500
1278	237
177	215
1245	417
1551	1194
1686	498
309	141
1374	207
594	138
756	414
1470	402
1839	1722
210	321
3090	165
1032	1617
960	143
864	522
1440	426
1155	179
1869	441
777	99
1281	184
480	159
936	160
1149	609
1785	153
1809	696
3315	425
1992	339
2028	38
984	117
672	207
152	149
267	119
474	327
315	520
1104	453
2967	279
852	516
477	152
1407	729
1635	759
450	417
558	150
1581	84
537	324
1194	936
150	240
1725	423
1431	2193
612	282
270	153
729	188
435	210
1554	1641
3204	57
621	546
2928	197
459	550
1749	243
1242	402
2442	338
1539	84
315	642
387	246
849	111
1104	1404
534	516
486	153
720	177
513	525
954	156
792	315
2547	300
1005	879
4332	342
624	340
351	726
2082	303
801	162
300	56
1266	1131
786	195
912	1536
798	276
2646	320
3366	234
1899	201
2328	312
621	291
1458	165
672	597
744	579
1254	39
615	465
1257	261
585	1632
1662	396
666	1326
1107	243
534	480
1473	186
1104	309
1179	90
1077	341
1479	213
1398	48
4242	213
1650	369
1158	69
273	270
198	172
225	222
834	238
1122	1128
963	642
1962	254
684	194
1308	1008
567	291
1572	1140
1035	213
1401	1755
1680	318
1413	1182
741	183
867	180
210	199
867	227
717	324
1905	351
216	183
2856	255
924	303
951	183
702	480
1590	231
648	119
1044	300
1068	159
465	450
3588	411
1668	228
525	360
1692	93
1617	537
1179	548
2892	189
189	321
633	198
780	135
1443	254
2679	555
990	150
328	160
366	309
1152	228
196	240
1542	354
1536	179
741	104
1188	102
1104	44
186	93
972	336
157	1473
738	432
900	1242
996	402
185	477
249	288
1710	114
1527	41
639	336
1617	450
783	993
960	72
855	196
723	162
726	312
306	153
1011	282
2310	189
843	153
3282	1575
1257	188
312	173
675	372
456	266
558	300
174	438
1437	53
873	369
1083	429
3519	234
1047	83
726	297
942	102
1959	357
552	164
696	122
1824	128
214	393
1737	570
1320	2457
429	87
1047	152
180	170
1332	1023
846	204
2040	159
1803	467
894	123
1353	627
4047	111
840	168
588	321
750	161
2694	225
588	231
2058	405
1872	933
885	222
1602	204
1458	257
3414	498
1104	152
3291	321
234	633
1065	849
825	207
2535	763
573	80
1125	246
1743	1128
1953	56
1959	165
627	160
612	498
315	237
1443	314
1686	189
1401	105
339	1614
2070	75
1338	321
222	162
669	161
1071	231
795	375
918	195
1239	65
561	2223
1179	411
558	264
483	1386
924	165
1692	1968
708	840
1776	239
1569	213
185	243
1446	153
2565	155
1236	225
1716	191
687	98
984	1047
825	255
615	306
1269	198
1173	222
948	246
2316	756
687	717
1821	245
1404	291
525	171
1473	645
813	1077
192	188
753	191
450	387
1245	1167
672	807
1677	708
174	633
435	96
429	169
813	171
1017	108
1077	234
1560	216
726	471
525	354
804	756
444	594
3918	90
1527	152
609	507
642	1281
2607	309
777	360
864	351
3660	471
206	294
774	77
2091	456
1065	156
3585	249
156	261
1797	574
1050	303
1689	1650
729	157
1551	549
1260	92
1584	540
237	141
846	66
1326	96
1986	249
885	213
1800	273
828	411
216	360
585	483
1629	108
1029	189
2148	291
2073	408
333	309
405	687
1224	1011
2919	474
726	198
1632	612
2277	399
459	465
558	102
270	246
435	156
1416	795
858	132
264	219
552	189
966	176
1440	291
1317	363
1884	90
456	315
1086	258
849	378
759	240
1143	305
1065	861
390	723
612	303
255	372
777	1299
1263	1668
288	144
1125	447
984	165
2763	354
1389	975
2859	462
705	468
888	240
2766	168
2472	879
1917	486
2040	468
1626	441
231	171
1233	200
2787	153
708	306
1833	426
152	669
480	855
1218	207
2445	801
657	251
3915	89
2382	384
192	170
531	786
1044	215
1347	213
2430	340
[truncated: 16,638 more rows]

## Sheet: Fig. 2e
Fig. 2e. Expression levels of core and dispensable genes.
Expression levels of core gene	Expression levels of dispensable gene
3.9423	8.78253
10.4203	2.19184
4.18779	6.67196
5.41932	60.7863
9.75817	29.8828
4.05583	15.2277
15.5424	7.609
5.7314	14.737
17.2768	3.47731
32.0668	0.873638
15.182	2.42407
23.674	9.37309
6.11182	0.509283
4.23884	50.5054
7.57638	0.011788
3.27133	5.19975
14.498	29.2896
9.05416	12.8212
3.89722	4.19939
6.36623	0.45625
7.0345	0
8.80126	17.7252
10.4792	13.394
11.6984	0.0386549
15.9449	5.72696
14.3148	37.9778
5.21854	0.0796929
6.28743	2.43484
4.1839	3.1578
23.3269	1.42681
4.18099	1.04935
19.3401	0.937988
8.52567	16.1126
35.768	40.3851
18.1195	1.89451
18.9131	0.851375
0.209304	1.5381
57.3862	1.20917
9.41392	2.86372
18.5694	17.6036
4.49608	0.0779916
18.1479	1.22311
10.6433	16.9084
27.2455	6.35281
6.05301	10.4499
38.1023	78.2329
10.134	0.185119
1.32597	2.67847
7.14961	11.4499
6.68134	2.08275
0.469845	4.93045
12.6257	5.25121
5.68937	1.49201
39.5533	1.95823
29.5129	29.8361
10.1912	0.0128847
16.6081	3.2308
8.40031	16.9806
8.81922	3.72592
1.89516	3.76939
23.1573	4.09736
1.18893	9.5558
26.2398	16.717
16.0802	6.32267
8.60842	1.99557
14.0427	43.6952
9.7214	0.0065249
59.7778	4.80697
14.4913	12.4821
13.4058	36.3097
3.29508	0.0748346
0.0845583	0.329182
23.1535	8.45554
25.0054	86.2416
13.8342	2.61435
6.11562	12.6499
2.78023	1.09545
21.8018	0.0828893
15.6391	0.813016
18.6168	28.5143
14.2437	1.12535
5.98956	0
8.58846	5.73354
8.15232	1.16501
11.5933	0.701666
10.2789	20.54
24.5484	22.4452
20.5071	0.295684
5.55107	18.82
13.8505	16.7473
9.93504	5.7821
29.3864	24.9574
28.0284	2.18309
10.6111	0.0808027
12.1856	1.19987
1.30979	6.50873
5.38943	1.03164
24.9575	18.7728
2.35929	14.2502
59.0555	15.0872
18.4786	54.5892
14.8635	0.0624012
10.7634	0.335045
11.1194	0.10251
2.4966	2.17592
31.4031	26.5848
5.14655	8.6591
19.0148	31.1335
8.61339	16.9304
25.063	5.4393
2.52899	7.66894
21.3268	14.6891
10.8213	0
55.6723	11.4859
18.7129	43.7433
6.92473	5.68964
9.09419	0.324305
5.3926	14.0798
29.1419	1.21197
14.8506	5.54301
4.19351	6.96142
32.0854	13.3935
25.7517	7.25312
8.60977	1.09269
37.5583	34.4954
19.4494	10.259
13.5561	1.16477
10.9981	0.747759
5.43271	0.843948
32.8079	8.42365
16.8908	49.4607
24.9375	13.8841
30.9828	5.74606
13.6024	26.7639
8.56382	5.60787
2.20279	3.48248
25.9055	1.72639
6.07012	6.9532
16.0325	38.1018
106.78	0.570675
5.15005	5.86445
29.1291	13.1376
8.66471	24.5196
4.26489	0.0481261
8.19055	3.98263
22.8452	19.9419
14.7119	2.11542
0.0248814	60.3689
13.1269	2.59015
0.316445	4.09242
0.37457	4.98411
1.55399	65.3605
1.03919	57.1669
9.80055	29.1327
10.0406	136.765
12.9741	14.0895
0.487464	1.1815
7.48439	4.06791
7.9206	17.5778
18.1135	21.3083
21.591	29.1969
15.3977	20.1046
11.1712	0.9605
15.3561	13.0292
23.6217	20.5515
7.64785	4.7602
11.2284	3.66202
27.3234	80.467
8.03667	32.2477
24.7437	0.613111
19.9669	36.7484
25.0143	1.43161
10.0564	2.80342
7.83478	1.61379
26.6924	63.746
36.0682	0
10.3495	9.60346
18.2114	3.51035
9.91748	5.59268
9.74873	17.0257
14.266	0.753474
1.9309	18.6753
14.4348	0.98123
9.64448	3.33708
13.0731	4.8277
42.0995	0.0380603
5.44703	3.29034
65.5058	2.78012
1.16704	6.4589
12.4567	5.05263
5.52001	28.5756
19.6165	11.154
14.9847	33.8834
6.25284	1.45864
13.5905	0.325937
18.0591	2.1024
29.319	0.226444
11.238	30.5996
5.80744	9.40083
15.7282	0.228548
21.0096	88.7239
6.40469	0.307121
9.85129	5.05221
11.8182	0.619605
4.06833	0.0939085
14.342	15.8682
19.9786	9.54401
0.262108	15.496
30.6142	0.152088
9.30465	8.29188
14.0179	28.3876
14.2672	0.840917
32.4999	0.0311296
6.91642	2.60141
23.7847	2.66119
5.19468	0.64038
3.16482	9.37338
5.21156	0
16.1635	0.102529
16.3663	34.713
0.536776	16.3944
43.5748	0
19.6949	7.31941
15.1947	5.60298
1.1509	19.6881
11.3089	0
9.33332	86.4061
4.95819	1.62564
12.2837	0.926967
55.4613	2.8094
2.07564	42.9377
7.79639	3.98186
35.3948	7.86338
5.68484	41.4698
6.87596	0.0332942
99.4358	1.36207
12.5712	6.15038
25.0079	11.6419
2.1328	30.9294
11.4615	15.2931
5.13212	5.6384
2.26682	19.8869
9.99637	0.152984
17.1285	3.13441
37.0925	13.2398
1.99151	1.93464
17.3603	37.876
6.53531	29.3548
10.6107	1.56272
1.59909	0.738119
7.60691	0.398454
19.7289	3.57475
41.9882	24.5031
3.66872	5.76735
0.16743	52.6035
40.385	0
30.6778	5.09588
14.9215	22.3285
2.23538	0.0629268
10.2617	0.339082
31.3689	11.8303
21.083	126.372
0.893542	1.81456
11.9643	5.73527
0.726984	8.23955
24.8398	5.37071
6.85749	0.60257
14.1624	45.0701
21.0417	35.8997
20.1917	0.216225
1.28553	24.5444
14.9807	22.3018
16.7576	0
9.27294	4.27042
28.4	3.22779
12.2474	6.0539
4.14762	0.0185832
0.142172	11.5895
21.869	7.45611
32.9964	47.2882
31.1916	74.4676
4.50573	2.15476
0.511475	0.220753
14.812	0.57534
6.64758	12.2722
24.521	0.0175327
17.355	9.24578
17.1487	6.74527
20.1434	4.17979
1.07043	118.178
15.731	19.0744
23.7773	0.40887
79.2154	129.141
15.5755	16.756
17.8218	19.5419
7.88146	2.70305
11.7121	0.0248455
3.43324	4.12176
8.98279	0
1.89947	30.8934
13.7514	131.311
22.7048	12.7325
12.0982	0
0.109522	1.53606
9.17418	0.232475
7.12974	4.14717
8.17263	0.0136812
1.11904	18.0945
19.7324	40.0962
9.69427	0.632858
5.23131	15.6092
19.9046	8.25324
0.843782	8.37306
18.3215	8.356
15.0386	86.2392
39.5207	43.6169
75.895	28.5964
12.0247	5.41701
24.686	0
1.22735	64.2428
0.551735	1.44576
5.84553	37.3453
24.823	5.60489
6.82407	0.741469
8.40433	0.82235
12.0989	13.1285
10.1534	19.8398
4.40288	27.6089
26.9559	27.1155
3.19166	99.3246
12.6286	7.32542
7.75212	0.525664
20.5538	9.74692
22.1428	21.7904
11.1987	17.907
8.59247	0.21084
5.74327	4.8796
5.05732	50.8324
6.0463	0
17.8806	0.878642
7.61692	0.0055931
21.8414	2.6287
4.69972	0.0894956
20.1181	32.4071
17.9965	10.2898
9.34374	9.22413
6.11967	0.668416
25.6938	0
5.63612	2.13902
2.28342	19.1073
8.50203	28.0926
13.6565	596.082
6.19971	21.5652
12.8227	2.95797
3.90853	19.6297
5.32399	0.0029802
6.46538	0.0612744
3.74258	0.273999
20.928	10.4616
10.7001	5.31459
0.684022	29.22
29.606	2.87838
15.8157	4.12435
15.8784	11.4424
0.693178	1021.07
12.1886	33.044
8.24239	24.2399
73.3157	0.0807034
18.8672	24.9004
32.3834	98.0491
16.0894	43.2794
7.59209	67.3091
6.57693	0.0961746
19.4974	9.66383
35.0456	0.184806
10.8488	0.0478764
29.9755	0.50362
6.2984	7.55148
19.3013	287.98
10.8297	23.7177
13.2173	8.54269
23.048	15.7355
2.75147	370.543
9.94679	107.698
4.16553	6.27859
8.98949	1.62325
29.4258	0.029707
48.8016	21.3321
18.8424	394.788
11.9999	12.65
11.649	8.41413
11.6544	6.11139
19.2628	5.19462
17.5067	8.12072
10.0562	22.3513
37.9006	279.554
1.55274	0.14183
38.0729	0.329706
20.1916	137.743
13.5102	137.115
34.0972	37.5138
6.45787	0
51.2142	0
9.31968	0.0356673
2.89118	1.63813
17.8443	40.2367
2.05586	12.6638
17.5739	33.6342
11.8223	208.083
14.2406	14.4578
16.2575	26.6319
0.265825	3.04377
41.1687	0.320091
2.43762	2.74424
7.76521	1.7473
21.0008	0.445475
1.84224	11.4024
33.3216	2.16757
1.85936	3.57192
33.7332	65.7013
15.351	54.1581
59.5721	3.51216
5.64184	39.4332
20.0332	0.052004
2.43455	0
12.0909	43.7308
25.0217	43.7754
4.77024	0.729173
13.1304	4.29996
9.93563	0
3.5216	26.5006
2.00436	0.0470634
10.1101	41.6056
8.59199	81.3144
4.69362	17.7238
3.27589	19.0721
4.69238	5.87056
7.40895	1.08243
20.2715	1.92285
16.8343	0.119
8.51828	0.025363
8.09143	0.598587
4.86659	0.0036886
8.41461	0.103693
26.2506	8.50359
1.65375	103.805
3.76479	0.0048037
21.0092	19.2118
36.4385	76.4405
31.3452	20.8487
62.9728	0.0099324
24.7543	0
47.5517	0.0049786
6.92413	13.7801
38.6989	0
24.1704	4.90605
92.1115	21.4357
29.1244	69.5593
7.94305	2.60812
5.77755	0.305242
19.6896	2.65634
50.7233	0.131083
5.8742	35.4933
3.87512	61.88
11.6227	0.677885
26.4833	0.119665
20.2056	15.3417
19.9475	184.297
31.8462	99.0285
3.46669	4.45753
5.84314	75.4918
37.869	0.437137
8.57559	7.07798
29.7477	0.162048
7.11035	10.6212
9.24412	0.0676595
21.4285	0
15.842	0.351337
8.21335	57.5986
2.96949	2.46937
11.5307	6.77039
7.49635	39.9755
5.28067	8.48408
6.10615	12.2058
24.0896	15.069
10.3939	2.58671
15.7159	0.761191
15.111	23.6174
22.2409	38.3475
27.0832	22.1045
29.1463	32.796
42.6342	23.7906
9.35598	0.960373
7.88432	0.3651
8.57122	4.48934
9.71714	10.6719
9.78474	5.77698
17.4888	6.39535
35.4801	7.55426
40.6393	9.24585
0.118476	15.3009
0.0153652	38.9647
31.6462	31.7694
0.676804	10.0557
1.22306	12.2103
21.8186	0.395918
16.7846	0.486893
35.5169	16.1617
9.60208	19.6096
6.11564	10.1072
113.723	0.174793
31.2982	9.59634
10.9306	14.2861
6.54953	10.5381
23.9539	6.54048
8.84783	15.1803
26.3781	0
1.50646	203.364
19.3869	24.8467
2.8327	4.33039
9.02579	29.7439
0.681304	37.7437
3.08676	2.066
18.2602	80.5375
10.1364	4.84508
16.6627	9.34123
8.78741	4.56597
15.0589	36.4244
11.0615	33.2087
4.58267	1.53539
1.09345	41.8823
2.54483	15.7578
18.2787	17.7902
41.6531	68.9688
222.164	8.08026
37.6864	30.3976
2.98044	0
9.07832	0.0528852
6.22341	18.9306
37.3225	4.20032
0.0278598	12.936
1.25722	10.8573
8.4782	6.43509
1.73048	6.65687
9.13055	96.2301
6.23486	20.9848
12.057	0
10.6153	0.0461481
5.21244	0.0179995
16.741	4.47514
13.7175	12.129
6.53576	0.406317
25.9121	1.35718
0.643986	17.8211
27.2222	2.7799
69.0063	0.586065
5.29094	7.5667
0.751172	1.50265
5.31644	0.116647
22.5546	0.822351
17.9649	0.202431
15.3318	152.58
30.9497	34.6975
2.30825	8.04214
3.05044	47.2106
17.8755	0.0917453
52.2326	0.488175
8.55244	21.3806
4.74438	0
30.386	54.7734
8.42543	3.47784
21.64	2.6311
6.72297	0.675014
16.7175	0
10.2979	13.026
7.86232	2.43891
2.29903	11.2355
12.6335	58.1686
20.9385	13.8815
72.6752	25.9249
39.6118	32.7287
14.9136	0
22.253	0
14.7858	0.13385
28.1221	12.606
41.7267	2.00518
79.1655	37.7837
1.85709	0.0175588
10.1991	8.68401
16.8003	0
1.90367	0.21301
18.1027	35.7694
10.9214	322.8
23.1853	2.66561
47.8614	3.19038
1.90122	12.3372
16.3066	6.49158
11.5372	0.0813644
12.8143	0.0444401
41.8453	1.08904
12.1406	99.0057
3.76906	2.29908
55.2384	1.79168
8.63251	2.48722
0.277783	3.2124
3.50958	2287.94
28.2329	0
35.841	0.0561798
3.23472	0.0014894
21.2778	3.63066
55.0355	1.26473
38.8463	12.4354
17.1978	11.1004
5.05664	49.1651
43.7362	0.0574591
9.977	0.0059952
6.78852	84.7891
4.34847	6.35775
10.6489	6.75574
18.9652	42.9553
27.5958	67.4582
1.27036	21.5428
10.1486	546.619
7.32402	8.77197
47.0477	13.7847
2.68928	55.8631
10.1968	8.04935
15.1327	0.0869656
17.6971	0.743089
5.96049	1.03779
17.7274	3.33482
13.7915	0.0606636
38.7811	0.0085295
10.1929	15.5253
0.795313	0
37.34	0
11.9767	137.965
29.5629	0
7.74328	9.58707
5.8579	49.2537
2.58818	0.0019276
39.2663	0.226534
13.7426	4.67259
2.13767	23.4883
6.07077	14.2449
107.392	31.3696
9.77884	4.53703
3.05065	8.55677
5.72872	113.971
23.8393	35.0524
12.0913	3.18591
14.3506	65.5546
18.5705	0.0345722
19.0023	3.77066
1.8448	80.0783
3.83885	0
39.3311	6.81019
8.07037	16.9567
25.3074	15.7968
52.8003	1.0435
6.84754	8.16654
177.564	46.681
39.3738	129.039
42.3083	39.3743
57.5459	4.40787
0.194615	10.2575
38.4068	0.929682
12.7347	83.7048
13.933	5.07621
4.22352	7.79761
11.4417	166.659
11.8647	13.0676
27.2468	71.7717
4.30347	0.0096856
19.1207	0.126093
11.5494	0
36.3787	25.5983
0.75418	69.5779
17.4938	0.662405
30.1961	65.5139
24.2595	13.0125
44.782	0.169061
18.9195	13.9896
23.2389	7.54275
133.658	32.2221
15.1627	255.298
2.07865	0
0.158706	33.4133
2.6451	3.22046
1.9026	0
43.2537	0.0044516
58.1904	1.64311
6.01049	0
4.90626	0.316624
18.8326	0.0367096
0.807844	6.053
18.6276	23.8321
57.2553	43.3946
133.481	119.381
38.7048	0.0393591
1.99251	0.783674
14.5496	3.84221
2.52912	26.3194
49.591	128.741
38.6785	0.40981
13.4352	0.2358
10.3957	0
72.9664	0.111731
31.8118	159.699
0.208852	0.0533549
2.75893	0.0543026
11.5642	0.0697445
1.55382	1.62761
7.34376	46.7222
0.0758864	2.92021
47.0736	0
2.90938	4.16485
7.3279	0.323324
39.9828	0.0529216
4.14021	0
11.1803	0.649273
18.0398	63.9591
12.2929	1.60897
7.45489	14.2323
102.132	79.0455
11.239	16.1851
1.97584	0
16.5521	6.20745
37.6173	0.0090968
16.1076	2.1596
29.6508	0
6.49333	0.265574
91.2538	7.92021
16.0685	34.5185
12.2503	0.0276862
92.7636	0.261441
0.62888	0
67.1059	68.5687
0.0995559	0.814631
35.958	33.034
13.7213	33.3077
9.90016	0
118.093	0.377549
15.0616	0.468268
1.18116	39.3468
16.5812	1.73888
7.78989	17.5918
7.83984	16.6663
9.95822	44.5906
71.9706	97.3429
12.5317	91.8583
2.81912	37.5206
12.8092	2.16482
7.05309	20.8381
1.92425	0.500113
3.25535	26.1894
1.25918	2.74649
9.0067	3.35462
12.4804	6.7514
6.44841	0
21.0856	0.0307135
7.50496	1.28496
22.528	1.05381
26.8127	0.0548418
20.5649	443.041
12.8373	20.5582
9.28191	0.118554
45.3066	9.99417
132.738	12.0718
27.9608	8.69686
12.9501	17.2508
5.60598	0.809068
28.7497	0.0665361
23.8484	35.4875
9.17026	7.996
9.23148	0.219063
1.26042	43.4487
1.18801	31.0675
11.1696	55.0413
0.0013764	0.770228
19.4356	213.422
9.39543	0.916481
38.1597	27.3397
10.9644	0
2.34016	0.080296
51.1572	64.172
27.5392	45.3978
6.36219	0.0091082
38.8282	1.88531
1.53773	0
34.7757	89.9423
2.49193	3.18817
18.1549	0.179543
6.53203	0.514286
4.0069	94.5968
12.0296	18.0215
15.1483	10.0999
19.1818	147.67
1.27706	0.0331256
0.500275	1.19331
21.3872	0.0116743
4.48488	0.132446
7.57236	0
9.76439	60.9388
55.4343	53.8875
13.7394	7.60399
1.44067	19.124
21.7355	39.4769
91.3724	2.98396
15.3705	0
13.2596	4.41621
20.427	11.7145
22.7267	9.82182
4.02206	33.2869
44.3209	3.88499
52.9093	9.10597
25.9577	3.9327
62.9013	16.1071
14.8547	332.15
22.2874	48.2542
15.184	0
12.4279	23.0375
0.0410095	208.595
10.9232	0
32.9919	483.135
3.57501	744.816
11.4157	27.0842
6.01543	0.233087
30.8757	0
1.77754	3.24133
12.8204	0.478038
10.8171	22.1517
5.72228	5.26087
0.0070042	12.8815
28.8868	0.0765977
16.1519	6.43353
34.7999	6.03541
34.1565	28.8726
2.49452	12.868
24.3228	0.475844
18.2693	0.0889364
0.543827	42.609
0.166967	24.4386
34.5355	0
47.3709	0.144351
2.80602	55.2469
16.8177	0
16.7703	64.4693
23.73	0
4.15482	12.8039
0.128367	0
0.297906	0.211065
16.6022	73.9121
8.17055	0.0116516
8.45876	0.0376894
15.428	0
29.4061	2.83727
74.5895	6.19965
12.9699	7.94047
12.5745	11.7756
49.1465	137.744
30.9081	118.143
30.5991	12.5698
7.98201	57.2818
2.41069	1.33652
5.17166	11.6868
40.4867	16.4987
20.8559	5.6862
1.22207	17.9201
53.9888	1.76332
18.903	6.8325
18.8954	2.71385
14.1459	11.9057
3.34621	123.838
0.454875	5.16239
7.85516	86.9205
83.451	0
4.36059	63.3166
18.9994	30.5199
16.9202	14.8379
0.0577595	44.6291
9.03725	20.6699
11.6371	1.84649
1.10265	0.870138
15.7873	10.9784
18.8552	2.48631
10.1007	174.318
15.2239	59.1929
2.92083	7.72647
27.1931	74.4192
18.7967	58.1259
19.226	11.4876
7.70957	12.6285
22.0604	0.0524347
20.19	30.9902
10.2879	187.694
29.9755	0
29.6859	0.0135841
42.7837	0.0725714
2.26999	0.230402
10.0599	0.682591
14.9963	0.0335131
7.32361	1.84451
10.2972	0
5.57271	0.991661
10.3991	0.0426797
2.8097	6.91878
18.9047	0.936113
22.7469	3.71129
22.5157	0.0088693
0.40662	24.4127
23.8113	0
5.48835	238.243
86.7111	14.3275
10.3427	37.1677
7.20329	1.38205
20.2809	0.0818735
8.21623	7.56523
30.9455	0.752396
0.163841	0.245624
13.2172	7.18089
3.44168	0.13358
23.7897	0.210793
13.7555	92.337
3.15745	2.08471
38.7564	42.7922
13.3002	0.0352295
1.73771	23.2462
11.2688	9.77966
5.70937	62.9496
16.8415	0.343722
9.59562	0.0241478
4.75551	8.06129
18.7714	40.1118
12.5666	6.1651
44.6279	0
45.3141	156.123
4.14123	14.4724
12.2309	1.67582
10.1156	1.17325
16.2765	31.542
0.81677	29.5481
16.0551	41.8018
14.8545	0.0442551
15.197	100.752
0.114065	0.24094
5.05822	2.35066
19.6182	19.5034
7.192	0.95521
8.79662	22.0665
86.6251	34.7704
1.90345	0
7.81708	6.42822
13.4228	94.1968
171.906	2.61059
2.28395	40.4357
28.1192	0.0641892
3.52517	0
39.8602	625.313
6.85201	1.12907
13.3708	0.0103313
215.429	0.31993
34.8283	53.5694
38.8077	1.66527
13.0694	0
61.8801	141.844
6.07852	1.75852
13.1912	36.249
16.6035	15.3974
34.8219	0.103734
21.0474	17.9073
55.8495	1.23561
11.4855	50.8971
67.7437	47.5701
1.48172	9.99397
53.1457	3.07797
5.90884	189.503
2.56807	52.5561
25.2208	0.0478974
8.30935	0.824022
17.3728	348.28
4.04316	6.7892
4.73788	33.0745
9.14765	29.3116
19.4085	0.0090944
7.4069	0
2.71173	0.0784924
7.02204	0
12.7623	0
7.17285	0.086801
5.46686	3.59312
23.4735	0
49.8011	2.78824
14.0694	62.9786
12.5804	1.91196
7.17529	12.1817
4.90028	0.0843113
13.4747	17.1318
11.3702	0.005872
21.6272	0
10.2189	0.145505
5.85469	0
6.873	0.0268068
14.632	15.3691
14.8898	27.7928
7.22343	0.830234
14.7508	0.0819769
23.872	4.00025
17.4155	525.332
7.5438	33.4021
22.9416	5.81072
21.3524	0.573295
7.93827	0.417119
20.7553	12.2179
4.09457	0.308048
30.6361	0.810967
10.162	16.5944
36.8002	11.24
13.8318	28.1681
28.6021	20.8386
11.1894	219.502
4.43991	0.636162
23.5676	3.55428
2.47376	0
30.0594	0
13.029	1.98494
3.246	98.4822
9.9457	19.9436
4.8207	0
26.6611	0
2.52374	1.38927
18.7797	14.7295
17.7933	0.340839
17.3169	72.4652
6.77103	0.502711
38.0003	0.558823
47.9347	0
5.45006	2.16609
33.9947	0
0	0.359732
13.5464	18.7624
13.2709	69.1207
10.5168	17.5043
0.0846088	122.158
32.8085	14.2443
47.3065	0.672469
17.4672	2.32407
15.9454	0.181282
20.3637	1.07264
1.34013	18.04
17.2064	3.29229
20.5896	0.348989
15.2965	291.579
8.18355	189.581
14.7958	16.5302
108.309	4.47245
91.5259	6.18479
44.3688	1.38456
121.983	97.8155
21.33	0.31082
14.3751	0.991583
26.9425	0
8.43667	2.47282
8.53325	0.114929
8.63962	0
5.74788	0.0089844
15.0322	0
42.6469	0.0116256
12.2135	0.815377
2.37478	3.2979
0.202899	76.4696
7.32957	88.7711
13.4275	67.9971
17.3951	0.861237
23.7597	34.718
11.8485	0
22.9289	0.292882
0.260375	34.7051
20.2525	0.158491
24.9734	0
42.6892	49.9022
50.2205	55.6301
14.486	0.974012
4.27892	282.5
28.4411	11.8593
34.8007	0.0552392
22.4615	0.0292792
5.27774	92.9814
7.8557	1.71171
10.9489	0
131.401	39.4017
1.0535	66.999
1.4799	0
11.1553	9.71032
21.3861	0.798275
3.80122	12.1376
9.82255	69.4703
9.93773	0.501683
0.575675	26.7258
24.8444	0.0100157
219.428	55.6558
12.0238	17.2783
5.0092	0.48221
24.1213	3.07371
9.41387	640.016
32.3556	0
15.0713	0
0.0795248	3.23104
13.8135	10.2202
2.75051	0
10.358	1.86065
0.84352	0
10.1659	0
16.6862	0
6.11818	15.113
55.4378	1.89522
1.88399	0.0060204
9.21508	0.0330947
35.2356	86.6385
3.65723	46.6362
6.77589	0.102981
12.067	36.8235
29.8789	8.86041
9.95329	0.122908
25.7446	15.6548
1.17596	6.50138
6.5543	0
4.74758	22.6149
2.82601	5.54345
8.47924	1.0891
21.7881	0
14.621	2.79901
11.2829	0.0149084
17.0942	0.0601142
39.5602	18.9043
1.91752	2.14763
14.0429	29.9739
12.5521	77.9323
28.1318	0
0.672755	0.0096599
22.1191	1.91726
17.0574	0.0695789
4.28663	0.0346105
40.6056	26.2534
14.3548	4.35077
30.17	23.3065
12.8855	67.3871
35.6727	108.528
29.0045	0.648294
2.36637	47.7329
5.85086	0.356656
52.3702	8.7158
6.95394	1.46075
16.8001	24.9415
0.0104428	0
18.5258	1.90314
13.7823	0.143098
17.354	3.66224
14.5481	116.508
15.2195	101.98
104.113	2.46595
5.34417	0
14.517	9.44462
6.63533	0.546221
4.41307	0
80.8505	14.343
48.4787	0
13.6426	62.9433
13.7449	13.2079
7.627	0.701374
5.1877	2.18331
25.9419	0.584911
17.9363	233.367
16.2028	0.00969
37.5205	3.57621
5.48613	0.0299442
4.11248	2.97275
32.4335	19.1792
18.216	0
1.97915	0
10.7597	0
59.1489	27.5303
66.0561	0
12.2487	0
6.35523	0
12.472	0.0156795
1.84125	79.7237
13.1917	0
8.5914	0
0.920374	1.92085
7.4696	38.8177
22.6939	44.0703
20.7357	10.6693
24.493	23.221
21.7256	3.23821
88.0207	41.1548
1.3037	0.684143
27.2129	1.77083
4.05152	0
6.45329	203.923
4.1843	20.8876
31.1812	0
47.9151	23.2504
67.1249	0
1.89146	471.198
4.35073	11.8426
6.81621	0.241431
24.7728	0
4.34321	0
12.5855	0
16.2429	0
41.6549	189.079
17.8611	32.1027
31.5504	32.7685
16.4657	21.1722
1.93921	0.0429548
2.34618	0.421518
112.989	0.0341783
2.5683	0
13.636	0.0338089
127.712	0.0276281
5.11767	4.93813
15.2781	207.947
2.46578	2.56884
18.7526	93.5102
31.4536	4.72154
21.5903	38.6655
52.1652	4.9909
47.7113	1.67002
27.908	0.398097
5.93095	0.01342
31.8697	0.909307
8.18466	1.13398
12.6979	5.69986
7.59368	0.448328
97.2994	7.99017
21.8527	0.286985
7.92864	0.16447
25.9465	4.00596
23.1246	8.54306
81.5624	1.03566
35.2408	4.22033
7.0349	0.0406781
22.6057	0
35.8671	0.109239
105.062	0.229415
3.74484	0
115.802	0
11.3053	38.0648
30.6348	58.9003
0.0010195	0.217141
16.44	10.52
118.028	123.229
21.8866	121.6
32.6783	1.99401
62.0951	4.95645
8.97084	0.939977
0.0302113	0
3.26589	142.383
28.7686	204.293
9.93672	0.946965
3.06604	0.0090803
31.9379	36.7297
25.0804	11.6419
1.62446	0.207611
4.03038	64.6622
17.5048	3.16743
2.8164	15.9504
35.4839	37.66
32.0979	4.63846
8.43694	33.0329
1.92039	35.6055
2.73145	2.10509
35.5008	57.6281
24.2384	35.223
15.5089	0
21.8154	91.5142
0	4.34496
6.92823	2.04606
7.80026	0.120659
11.4689	0.771739
4.24085	3.09352
14.3802	0
17.4764	0
7.18558	22.5036
23.6937	0.648704
21.8324	36.8597
50.425	1.04355
15.5101	0
104.257	0
54.3896	560.819
6.67891	3.59679
10.168	12.9436
25.533	13.781
19.9159	21.7041
16.8124	0.136437
5.17906	8.89752
11.3916	0.663021
23.938	0.0638786
20.5871	15.4598
14.4117	0.142969
5.30151	187.586
9.47534	0.183308
1.98611	227.375
44.4212	0.687846
17.0841	4.64152
21.4641	0.467404
18.7807	1.21312
9.01694	2.8898
43.3582	5.18649
10.1001	0.0102227
30.2324	41.0108
121.494	0
1.86553	3.61317
3.87047	9.19328
51.1827	0
76.7086	0.0799398
18.8776	0.985606
33.5722	4.06357
21.664	0.100297
15.9478	6.83213
6.33084	1.56196
71.2048	0.0920195
16.6562	34.9374
14.6236	11.4018
12.5116	0.0469131
13.8957	110.879
9.99119	1.73443
65.9616	0.0318026
4.3275	0.06311
76.8528	172.906
10.3432	1.49788
1.3644	54.4336
48.8988	2.57603
44.7459	17.1499
13.6858	228.957
15.7964	1430.52
9.13033	37.3073
110.631	0.0893426
19.3457	37.8547
11.1089	4.16019
15.8437	0.385638
28.6463	0.0982775
18.5813	0.0831175
15.2003	6.43903
9.31008	0.220191
2.22538	102.338
24.613	20.5628
4.24538	283.828
10.916	17.7402
19.1023	0.269017
3.46443	112.65
14.8003	0
3.69314	36.4652
9.2736	3.82146
0.942202	0
33.1725	0
11.7066	47.7511
4.84886	9.29844
2.07318	6.0856
5.8205	0.424043
19.1666	0.698533
68.1292	11.0649
85.3334	1.62081
2.7908	0.236345
6.66152	7.87564
7.24171	11.2918
26.3258	7.19843
13.1045	0.041923
14.0672	0
11.7224	21.8739
25.5106	2.03566
1.85908	23.0828
45.0198	0.0207584
0.84906	0.009452
64.6969	0.326107
24.1586	0.0125515
17.0313	1.91404
12.6818	0.072291
4.68427	170.143
12.6899	0.0260543
3.36176	2.53247
19.1204	12.5333
27.8148	4.09617
12.2974	0
14.167	1.14815
7.10405	11.1185
3.62963	2.73405
2.25378	0.0516402
25.6168	0.0833226
16.542	15.3365
36.8495	0
25.7065	2.50942
13.2983	153.35
8.95475	2.31138
10.4814	0.809477
52.6647	510.325
2.3487	29.3955
28.1848	0
9.47551	0
43.1139	0
18.5647	0.0180488
1.37838	1.67164
1.66158	5.60454
27.6409	584.104
127.713	1086.38
56.6775	0.169409
574.372	30.6918
32.8435	3.75648
18.6339	0
2.89137	206.773
8.2917	2.25696
18.4695	0.0758289
0.0032086	0
0.386414	0.0518573
8.30403	2.11007
3.37485	0.0133324
29.127	0.535866
95.7709	0.521941
12.7242	1.0012
13.7005	56.4097
53.3021	7.39059
0.701324	0
5.47483	0.0193626
0.626438	0
1.56037	0
21.5062	3.66377
35.6707	120.873
15.604	0
0.002279	0
3.13225	0
1.69451	14.0166
17.6259	0
7.20528	0
37.2306	0.157428
9.71761	0
25.4566	150.785
3.50865	4.55176
23.9723	9.47317
0.0343829	0
3.48251	22.5746
4.50212	0
7.61614	0.0589117
25.5872	0.0863337
25.3127	0.0118434
8.43215	2.07666
0.283295	0.0940811
0.453682	0
13.0356	0
6.48755	0.206517
13.9268	0
27.6513	0
27.0838	1234.37
17.672	0
8.21868	0
29.5775	0.603744
0	96.0435
25.7841	0.0883424
4.92531	32.4016
0.145439	7.24952
5.63986	0
18.1656	0.0013767
0.815577	0
0.987526	5.4842
1.71216	16.4202
40.8081	30.4081
9.38367	257.294
0.130115	0
41.519	0
5.13404	35.6664
0.0148693	543.206
11.4816	3.00353
9.00586	4.94816
23.8584	0
8.78902	0
15.2315	469.863
0.0108434	0
22.9662	111.645
12.9498	5.72109
25.8185	29.0481
6.98322	0.0220326
9.1568	0.027707
43.3539	0.0544998
11.8456	406.845
33.0269	737.233
57.0565	0.103388
4.51607	2.1645
23.9207	0
23.7993	0.314741
43.1218	501.628
48.1628	0.0734008
3.1038	0
11.1604	2.28425
17.2896	0.0733832
29.2442	0
2.20171	1.43892
12.9397	0.018973
0.753994	0.906991
6.88498	0
8.46349	33.6745
2.49312	0
14.8485	0.0905017
6.52726	41.9481
1.56258	0.123002
0.0492484	0.182014
4.67204	0.535649
0.0276277	1.30122
9.65992	1.39603
13.1955	4.26012
13.2754	1.23481
39.2008	0.541143
33.8668	10.7247
38.9357	0.150849
8.54607	0
9.56205	65.7476
8.95491	5.01075
8.52798	12.4771
4.96295	0.470072
7.29342	0
26.1685	2216.58
7.91855	77.9781
46.294	0
8.72571	0.0426984
3.90321	6.31895
2.72658	0.0220186
13.8022	2.32418
31.1957	296.58
41.9197	168.908
3.91979	0
8.05039	0.0666052
30.3979	4.8535
152.998	0.0188555
50.3756	3.8414
20.958	2.77483
29.6338	72.4464
31.3679	0.570449
16.0941	0
21.3362	1.09015
6.69543	57.3746
12.9338	0
10.803	0
7.86324	1.30683
8.1041	1.95793
19.8944	0.0057763
7.92118	0
0.532727	0
57.3238	0.478736
17.5018	9.43478
11.5413	0.336906
39.9395	0
3.6781	576.836
23.4138	0
83.8152	8.7543
7.12239	0.0744473
9.38078	0
56.1444	3.7679
11.6121	0.159246
10.6283	0
5.61701	0
6.62924	0
4.67631	12.5012
3.59735	0
13.1662	0
40.2748	122.391
26.0501	12.4665
4.13473	0.630949
22.6839	0
2.62411	0.22147
10.4618	209.796
9.82272	1.27319
16.2187	0.0333917
29.254	888.134
8.27797	4.04172
0.731138	0.80383
26.2672	228.839
13.8795	34.1094
32.4196	8.91512
61.1602	0.0885801
18.0028	0
15.364	3.94847
11.8728	94.7444
34.4916	0.43834
23.2573	2.19793
22.786	0.185194
7.34533	3.3811
6.39796	10.6764
54.5436	0.286333
7.56377	9.23668
37.9574	0
21.1145	1.74884
26.071	0.118947
119.566	0
11.493	3.64836
26.4644	0.529568
17.1739	12.2096
139.341	0.270071
23.4477	258.158
17.0168	0
22.3146	0
19.5176	25.6781
242.536	0
196.341	0
35.857	0.655816
21.6588	22.2649
37.9998	0.186464
25.7677	0.0267403
1.18797	348.51
19.8545	0.205971
9.93415	0
46.2131	1.57724
16.3415	0.0357413
36.6719	0.322222
19.6806	0
8.95453	0.401163
45.593	0
5.69576	0.335509
0.0695448	2.99252
6.69927	1.10386
4.04491	0.786024
7.01837	71.8065
81.2258	0.116915
1.11845	0.935528
29.353	0
6.71248	0
548.98	0.157033
11.964	2.05939
4.22157	0
25.9299	0.0864166
6.06185	0
31.1317	0.0750954
4.00591	0.65234
1.44219	5.8181
29.2144	0.338545
4.91308	3.75299
11.3808	0.0030491
0.584751	0
0.13717	20.992
0.0250097	13.7731
0.850243	2.19631
67.5781	88.2382
44.8363	0.317936
7.05864	23.8656
30.5092	1.98935
2.26602	0
66.1832	2.75804
38.4031	1.6954
6.82362	0
20.432	0
11.5123	137.988
14.4508	0
5.35127	14.3524
41.4844	14.4888
11.2374	1.94781
18.4206	0.200968
2.75134	0
2.79853	0.21608
0.87656	2.75079
19.5643	99.1675
9.53918	200.655
10.0008	5.12597
3.45108	2.15092
54.0585	0.131481
2.39139	0.0133684
22.605	8.7133
4.59941	0.121823
19.7181	84.3013
4.40687	0
147.071	0.0038755
12.9087	13.0796
8.8178	191.73
32.1291	7.48142
0.307012	2.37873
13.7929	0
27.7702	3.43719
24.2009	6.44542
1.72076	0
14.1167	0.0167615
3.40496	0.164899
23.073	0.0856042
8.87634	0
34.0451	4.41618
1.76907	0
18.2159	36.4057
40.7242	0.341798
7.9287	7.90835
14.3081	12.434
7.41048	3.61262
5.1718	2.65013
3.9363	0
11.1094	0
15.1995	0.850361
1.24455	0.0240525
15.1196	1.79186
0.311522	0
5.66901	0.785227
26.946	0.0433654
13.6915	22.1341
0.526888	0.112238
1.73015	8.9231
1.65333	64.9105
3.84629	0
17.9638	4.12198
56.3058	2.02956
48.6105	0.623293
19.609	83.8829
51.3042	3.63865
8.06438	0.415319
0.194421	0
0.0561197	0.0200213
5.81117	0.146342
26.8033	0
3.59935	0.513704
7.27728	0.143497
21.9794	0
30.4153	0
6.02302	0
4.20645	0
3.0328	12457.2
2.14325	0
24.4694	18.3242
16.3994	3.49177
21.7363	0
24.6867	94.1035
10.4724	0.0282599
6.79338	102.355
25.5639	30.2106
5.3504	2.42511
16.267	0
19.0922	6.96451
1.91739	0.0317078
10.9226	0.0290423
10.0784	0
19.2598	0.353572
8.85815	0.0172637
34.7048	18.5192
15.6292	0
3.35754	5.3522
10.8679	0.036858
3.02122	0.732808
95.0784	0
85.7435	0
29.3829	19.5858
21.7789	0.0577474
9.99716	0.0045435
14.8282	0.210339
25.1371	0
4.71599	0.43612
37.5714	0
3.20356	7.30327
3.54292	0.131004
7.41082	0
7.62363	0.11811
539.697	0.0262753
4.83744	68.0518
15.198	3.33371
0.76799	0
23.1412	7.29989
1.78334	111.529
88.7093	1.65669
2.95798	10.2953
28.0773	8.13889
3.8997	0
15.7066	148.898
29.7336	0.078403
15.6466	0.25838
28.3139	6.12954
5.90514	0
0.171261	2.10419
18.9378	0
5.37683	11.2627
26.0367	127.041
14.5236	0.009916
9.12098	0
25.7687	0
10.6188	0
1.64712	0
10.6324	0
1.51977	0.0736293
8.11623	0.998008
9.95632	0
1.22345	45.6518
12.8675	158.675
27.6328	0
17.589	0
46.8289	12.9749
36.3734	0.62706
2.27791	2.67201
16.1036	0
8.93994	0
31.1963	0.559666
2.02082	0.119878
2.09654	8.05149
19.0722	6.12571
6.61981	0
65.1561	0
5.14125	0
14.7741	10.7984
4.8071	86.0078
5.15299	0.0572115
9.64642	0
36.5501	0.283984
2.51443	0
115.247	0.0892602
30.5396	1.27338
19.9852	0
26.4172	1.49338
2.05965	0
44.6448	0.0937576
22.128	0.994298
0.0973628	35.9416
46.8514	0.118582
45.2732	0.181262
133.988	42.6375
8.66802	0.0246583
51.3457	0
214.832	0
64.982	0
1.84645	0.713207
1.74814	0.578429
28.2822	0.0818634
39.4219	0.326191
1.40987	0.175737
1.12314	0.524439
1.68877	0.0629315
22.7651	271.352
76.6541	2.20434
0.691401	0
19.5729	0
104.694	0
55.0069	0.393184
30.7239	0.822069
19.2393	231.797
8.76314	0.0755231
5.46605	4.1331
7.23144	0
34.5813	2.84836
11.1649	0
8.65174	3.35059
10.2355	0
35.2244	19.1084
13.0008	0.0517677
0.163307	0
0.296891	1.82415
11.3039	0.0655845
3.91102	0
18.4067	2.5145
61.6345	0
6.17674	0
13.2778	0.316567
7.26153	71.5731
41.5083	0.17152
0.0768863	0.224294
0	0
28.0827	1.66083
17.5728	0.361616
26.5389	0
2.55534	0.528381
13.1346	1.93133
160.871	0
0.560058	580.395
32.6992	0.0169886
15.1849	0.0553496
15.8066	0.881458
3.92514	0
74.9084	0.66978
2.15614	0.47088
19.4099	0
0.575179	40.9964
4.53986	979.079
30.8931	0.454529
3.25143	8.81693
1.47294	0.146964
0.0125272	4.67656
3.39938	2.02863
19.0219	77.396
1.99313	34.276
19.5756	2.11015
9.96808	0.132816
42.1962	0
7.14155	1.40264
0.098374	0.0749093
23.207	0
10.6053	0
22.1521	0
3.31712	0
0.298109	5.47981
26.6268	0.310695
179.754	10.7241
11.3112	0.338407
22.8525	0.091185
14.7527	0
2.9773	0
30.5888	90.2063
27.2665	0.249159
18.4552	1.82972
14.3742	0
8.43492	6.52995
12.3055	2.68426
35.5631	0.0127008
36.918	0.408969
12.9899	0.436904
1.48603	0.225089
3.82878	27.5193
7.97357	34.0428
2.47427	0
71.3331	3.42197
5.16816	0.593158
34.8785	28.1952
1.53442	0
26.1552	15.194
38.0698	1.52175
4.47662	36.1068
11.3241	342.894
3.64513	14.4997
8.47757	0.993359
3.01471	5.08269
24.3781	0.0226372
62.5257	1.48048
20.66	0.400128
56.6004	0
15.8159	0.232132
4.21607	0.0179318
16.4886	5.95429
68.9409	16.4204
13.5852	6.42055
21.0758	0.0364102
6.33241	43.3023
9.69631	0.375651
0.0074104	0.574028
19.0137	4.13298
36.1549	1304.44
146.031	772.751
34.8027	1.75402
11.7837	0.264383
8.27666	0.0222661
14.1297	0
0.915762	0
11.0645	127.637
7.53952	0.965096
3.36012	0
30.2404	0.809879
11.5387	8.37304
1.2681	7.92305
23.1277	1.14338
62.2968	161.259
4.27255	13.6699
13.9551	0
2.72651	0
16.2025	0
32.8191	0.0530263
17.9805	702.29
0	232.086
6.39296	0.152847
46.2544	10.4758
26.4559	19.0724
9.77101	0.776621
38.6308	0.190663
11.4905	0.144441
5.32534	0.620657
202.238	4.98259
31.7147	0
5.13686	6.41195
1.92024	0.944406
59.701	0.0249309
11.9967	91.7994
17.7466	0.40613
2.49102	0
0.949863	11.5919
5.61279	89.6613
361.3	228.03
161.118	0
7.83165	179.909
48.7899	35.5993
3.29071	0.115466
61.4625	28.6025
29.8787	0
0.20236	497.185
31.5495	2.68646
65.3987	0.255314
6.51769	2.023
25.8438	3.60381
109.913	0.0485141
0	0.0956847
12.0583	0
38.9807	6.56004
44.4765	10.6576
20.2924	0
1.27575	3.33561
21.3956	0.961319
32.7762	0.201296
11.4755	0
2.49292	157.666
16.7074	8.27237
21.7341	241.972
16.6373	0
33.2951	41.6721
16.816	0
22.3591	0.951909
[truncated: 16,638 more rows]

## Sheet: Fig. 2f
Fig. 2f. Ka/Ks of core and dispensable genes.
Ka/Ks of core gene pairs	Ka/Ks of dispensable gene pairs
9.96306	9.76022
9.92368	9.76022
9.90779	9.76022
9.74951	9.76022
9.74951	9.63913
9.74951	9.47202
9.74951	9.13613
9.74951	9.13613
9.74951	9.00423
9.74951	8.05501
9.74951	7.99975
9.74951	7.99975
9.74951	7.99703
9.74951	7.99703
9.71891	7.99703
9.69373	7.99703
9.6664	7.99703
9.6664	7.91446
9.6664	7.91446
9.59423	7.91446
9.49335	7.91446
9.49335	7.91446
9.41255	7.91446
9.41255	7.90715
9.41255	7.90715
9.34143	7.84351
9.34143	7.84351
9.34143	7.2498
9.34143	7.20362
9.23608	7.20362
9.2191	7.06736
9.2191	6.85388
9.2191	6.79027
9.2191	6.79027
9.2191	6.79027
9.2191	6.41576
9.2191	6.41576
9.03844	6.41576
9.02926	6.41576
8.97075	6.41576
8.97075	6.41576
8.97075	6.41576
8.97075	6.41576
8.96043	6.41576
8.96043	5.99247
8.96043	5.94305
8.96043	5.91333
8.96043	5.91333
8.96043	5.91333
8.96043	5.91333
8.96043	5.87114
8.96043	5.87114
8.88932	5.87114
8.8849	5.87114
8.8849	5.87114
8.8849	5.83579
8.8849	5.82302
8.8849	5.82302
8.8849	5.82302
8.8849	5.75651
8.8849	5.75651
8.73268	5.74701
8.73268	5.74242
8.73268	5.64778
8.73268	5.5118
8.73268	5.5118
8.63587	5.5118
8.63587	5.5118
8.61265	5.5118
8.61265	5.5118
8.61265	5.45825
8.61265	5.43245
8.61265	5.43245
8.61265	5.30435
8.61265	5.26542
8.61265	5.26542
8.61265	5.18104
8.60559	5.17785
8.60559	5.17785
8.59475	5.17785
8.59475	5.17785
8.59475	5.07959
8.59194	5.05487
8.59194	5.05487
8.59194	5.05487
8.59194	5.05487
8.59194	5.05487
8.59194	5.05487
8.59194	5.05487
8.59194	5.05487
8.55682	5.05487
8.49738	5.05487
8.49738	5.05487
8.44301	5.05487
8.3957	5.05385
8.3633	5.05214
8.3633	4.89459
8.3633	4.85516
8.29687	4.85516
8.29687	4.78402
8.28099	4.78402
8.28099	4.73806
8.28099	4.65187
8.26145	4.65187
8.25248	4.65187
8.19756	4.65187
8.18667	4.65187
8.18586	4.59759
8.12356	4.58672
8.12356	4.56725
8.10371	4.56725
8.10371	4.56725
8.10371	4.48066
8.06931	4.48066
8.06931	4.48066
8.00115	4.44046
8.00115	4.3987
7.99488	4.3785
7.99488	4.33218
7.99488	4.33218
7.99488	4.29225
7.99488	4.25608
7.99488	4.25608
7.99488	4.25072
7.99488	4.24742
7.99488	4.2108
7.96488	4.18587
7.96354	4.18329
7.94094	4.16248
7.91216	4.15019
7.88336	4.15019
7.88097	4.15019
7.88097	4.15019
7.88097	4.15019
7.83221	4.15019
7.83221	4.15019
7.83221	4.14963
7.83221	4.14963
7.83221	4.14963
7.83221	4.13569
7.83221	4.13569
7.83221	4.13569
7.83221	4.13569
7.83221	4.13569
7.83221	4.13569
7.83221	4.13077
7.83221	4.12193
7.83221	3.98407
7.83221	3.98407
7.83221	3.95863
7.74785	3.95863
7.74785	3.95863
7.74785	3.95863
7.74785	3.9242
7.74785	3.89418
7.74785	3.8911
7.66467	3.86444
7.66467	3.85016
7.66467	3.85016
7.66467	3.85016
7.66467	3.85016
7.66467	3.85016
7.59605	3.85016
7.38209	3.84549
7.38209	3.83873
7.38209	3.83873
7.38209	3.83873
7.32058	3.83873
7.27008	3.83873
7.27008	3.83873
7.24712	3.83873
7.24712	3.83873
7.24712	3.83873
7.24712	3.83873
7.24712	3.83873
7.24712	3.83873
7.21134	3.83408
7.19409	3.83408
7.17533	3.82203
7.16826	3.80236
7.15881	3.76631
7.15881	3.76631
7.15881	3.76257
7.15881	3.76257
7.11789	3.76257
7.11789	3.76257
7.11789	3.76257
7.11789	3.7606
7.11789	3.75817
7.11789	3.75288
7.11789	3.74107
7.11789	3.73554
7.10724	3.73554
7.10724	3.73554
7.10724	3.73554
7.10724	3.72069
7.0651	3.69955
7.0651	3.68595
7.0651	3.68182
7.04584	3.68182
7.02813	3.68182
7.02813	3.68182
7.02813	3.68182
6.9943	3.68182
6.9943	3.68182
6.9943	3.68182
6.96558	3.68182
6.93642	3.68182
6.91211	3.68182
6.91211	3.68182
6.91211	3.66648
6.89435	3.65751
6.88854	3.65751
6.88854	3.65751
6.88854	3.65751
6.88854	3.65537
6.81786	3.65537
6.81786	3.6105
6.81786	3.6105
6.81786	3.6105
6.80267	3.6105
6.80267	3.6105
6.80267	3.6105
6.80267	3.6105
6.80267	3.6105
6.80267	3.6105
6.80267	3.60282
6.80267	3.60232
6.80267	3.60232
6.80267	3.60232
6.80267	3.60232
6.80267	3.60083
6.73244	3.59885
6.72625	3.57984
6.72625	3.56404
6.72625	3.56404
6.72625	3.54027
6.72625	3.54027
6.72625	3.53798
6.72625	3.53472
6.72625	3.52279
6.72625	3.52279
6.72625	3.52114
6.72625	3.52114
6.72625	3.52114
6.72625	3.52114
6.72625	3.52114
6.72625	3.52114
6.72625	3.52114
6.71652	3.52114
6.67275	3.52114
6.67275	3.48226
6.67275	3.48226
6.67275	3.48139
6.67275	3.47943
6.67275	3.46301
6.67275	3.46301
6.67275	3.46301
6.64707	3.46301
6.63891	3.46301
6.5584	3.46301
6.5584	3.46301
6.5584	3.46301
6.5584	3.45626
6.5584	3.45626
6.5584	3.43604
6.5584	3.42781
6.5584	3.42636
6.5584	3.42636
6.45035	3.42636
6.43322	3.42636
6.43281	3.42636
6.39042	3.42619
6.39042	3.42208
6.39042	3.42177
6.39042	3.42177
6.38206	3.40677
6.36852	3.40677
6.36852	3.40677
6.36852	3.39592
6.36852	3.39275
6.36852	3.3898
6.36852	3.3898
6.36003	3.38607
6.36003	3.38607
6.36003	3.37779
6.36003	3.37779
6.33952	3.37779
6.33952	3.37779
6.33952	3.37779
6.33952	3.37779
6.33952	3.3687
6.31508	3.36411
6.31209	3.36411
6.31209	3.35173
6.31209	3.34726
6.30302	3.34726
6.29802	3.34726
6.28721	3.34726
6.27659	3.33125
6.27659	3.29876
6.27659	3.29876
6.27659	3.29876
6.27659	3.29876
6.27659	3.29613
6.27659	3.29594
6.26014	3.27083
6.20757	3.26815
6.18863	3.26815
6.18863	3.26815
6.14053	3.26815
6.14053	3.26263
6.14053	3.26263
6.14053	3.26262
6.14053	3.26262
6.14053	3.26262
6.14053	3.26262
6.14053	3.26262
6.0913	3.26262
6.06519	3.25785
6.06519	3.25249
6.05469	3.25249
6.05033	3.25249
6.02806	3.24419
6.02806	3.24419
6.02806	3.24419
6.02806	3.24419
6.02806	3.24204
6.02387	3.23866
5.99962	3.23866
5.98658	3.23866
5.98658	3.23866
5.98658	3.23866
5.97855	3.23866
5.96174	3.21042
5.92235	3.20101
5.92235	3.20067
5.92235	3.20067
5.92235	3.20067
5.92235	3.20067
5.92235	3.18846
5.90633	3.18345
5.90228	3.1804
5.90228	3.16188
5.8889	3.15578
5.8889	3.15578
5.8889	3.15578
5.8889	3.15578
5.8889	3.15578
5.8889	3.15578
5.88422	3.12919
5.87593	3.12919
5.87593	3.12919
5.86124	3.12919
5.85461	3.12093
5.82701	3.12093
5.82323	3.12093
5.82323	3.11831
5.82323	3.11831
5.82323	3.11269
5.80154	3.11198
5.79142	3.11137
5.79142	3.11137
5.79142	3.11137
5.79142	3.11137
5.79142	3.11137
5.79142	3.11137
5.76077	3.11019
5.76077	3.09099
5.76077	3.09099
5.75945	3.08177
5.75945	3.08177
5.75367	3.08177
5.75367	3.07625
5.75058	3.07625
5.74339	3.07076
5.74339	3.07076
5.74339	3.07076
5.74339	3.07076
5.74339	3.07076
5.74339	3.07076
5.73793	3.07076
5.72489	3.07076
5.71586	3.07076
5.71474	3.07076
5.71474	3.07076
5.67654	3.07076
5.66735	3.0662
5.66735	3.06083
5.66735	3.05255
5.66735	3.05061
5.66735	3.05061
5.66735	3.04882
5.6088	3.04882
5.6088	3.04882
5.59985	3.04882
5.59985	3.0482
5.59985	3.04355
5.59183	3.04355
5.59183	3.04355
5.59183	3.04355
5.59183	3.04355
5.59183	3.04159
5.59183	3.04159
5.59183	3.03974
5.59183	3.03833
5.58386	3.03833
5.58386	3.03833
5.58386	3.03008
5.58386	3.03008
5.58081	3.03008
5.57137	3.02455
5.56063	3.02455
5.56063	3.02455
5.54859	3.02455
5.54859	3.02455
5.54859	3.02455
5.54859	3.02455
5.54438	3.01847
5.54438	3.01089
5.54438	3.01082
5.51655	3.01082
5.50893	3.00749
5.50893	3.00749
5.504	3.00749
5.48712	3.00749
5.48712	3.00462
5.48712	3.00462
5.48712	3.0019
5.48712	3.00132
5.48712	2.99773
5.48712	2.99456
5.48712	2.99456
5.48712	2.99439
5.48712	2.99069
5.48712	2.99069
5.48712	2.98979
5.48712	2.98952
5.48712	2.98952
5.48712	2.98934
5.48712	2.98048
5.48712	2.9793
5.48712	2.9793
5.48712	2.97875
5.48712	2.97334
5.48712	2.96389
5.48712	2.9462
5.48712	2.9462
5.48712	2.94258
5.48712	2.94258
5.48712	2.94258
5.48712	2.94258
5.48712	2.94258
5.48712	2.94258
5.48712	2.94258
5.48259	2.94258
5.48259	2.94258
5.48259	2.94258
5.48259	2.94258
5.48259	2.94258
5.48259	2.94007
5.48259	2.93995
5.48259	2.93995
5.48259	2.93995
5.48259	2.93995
5.47965	2.9396
5.47823	2.93734
5.47823	2.93734
5.47823	2.93734
5.47823	2.93734
5.47823	2.93734
5.47823	2.93134
5.47823	2.93134
5.47823	2.93134
5.47823	2.93134
5.47823	2.93134
5.4564	2.93134
5.44008	2.92841
5.42368	2.92182
5.42368	2.9195
5.42288	2.9195
5.42288	2.90598
5.42288	2.8936
5.42288	2.8936
5.42288	2.8936
5.40413	2.8936
5.40413	2.88708
5.40161	2.88708
5.401	2.88708
5.39168	2.88708
5.39168	2.88708
5.39168	2.88708
5.39168	2.88708
5.38656	2.88708
5.38656	2.88708
5.38656	2.88708
5.38656	2.88708
5.33868	2.88708
5.33173	2.88708
5.33173	2.88708
5.31901	2.88708
5.30387	2.88708
5.30387	2.88708
5.29873	2.88708
5.29492	2.88489
5.29492	2.87997
5.2753	2.87997
5.2753	2.87531
5.2753	2.87531
5.2753	2.86686
5.2753	2.86686
5.2753	2.86686
5.2753	2.86686
5.2753	2.86686
5.27367	2.86686
5.2682	2.86503
5.2682	2.86503
5.2682	2.86434
5.2682	2.86434
5.2657	2.86176
5.26558	2.85989
5.25389	2.84977
5.24222	2.84119
5.24222	2.84119
5.24222	2.8395
5.24222	2.8395
5.24222	2.83719
5.24222	2.8327
5.22364	2.8327
5.22364	2.8327
5.22364	2.82492
5.22364	2.81575
5.22364	2.81575
5.22364	2.81575
5.22338	2.81575
5.22338	2.81575
5.22338	2.81575
5.22338	2.81103
5.22304	2.81103
5.22304	2.81103
5.22304	2.81103
5.22304	2.81103
5.22304	2.81103
5.21407	2.80076
5.21349	2.80076
5.20999	2.80076
5.20999	2.80003
5.20999	2.77605
5.20138	2.77597
5.20138	2.77151
5.20138	2.77151
5.19953	2.77151
5.19953	2.77151
5.19372	2.77151
5.19372	2.76634
5.19372	2.75498
5.19305	2.75484
5.18152	2.75484
5.18152	2.75484
5.18152	2.7509
5.18152	2.74917
5.18152	2.74917
5.18152	2.74917
5.17534	2.74917
5.16388	2.74917
5.15659	2.74917
5.15659	2.74917
5.15537	2.74917
5.15537	2.74917
5.15537	2.73815
5.15537	2.73779
5.15537	2.73538
5.15537	2.73538
5.15537	2.73538
5.15537	2.73441
5.15537	2.73441
5.15537	2.73318
5.15537	2.73318
5.15537	2.73318
5.15537	2.73108
5.15537	2.72705
5.15537	2.72705
5.15537	2.72705
5.15537	2.72705
5.15537	2.7264
5.15537	2.72629
5.15537	2.72368
5.14731	2.72277
5.14731	2.72277
5.14731	2.72277
5.13797	2.72277
5.13797	2.72277
5.13457	2.72277
5.13457	2.72277
5.13457	2.72277
5.13457	2.72067
5.13457	2.72067
5.13422	2.72008
5.13307	2.72001
5.13307	2.72001
5.13307	2.7143
5.13307	2.71271
5.13307	2.71271
5.13307	2.71271
5.13307	2.71271
5.13307	2.71271
5.13307	2.71271
5.13307	2.71271
5.13307	2.71271
5.13307	2.71271
5.13307	2.71271
5.13307	2.71271
5.13307	2.71271
5.13246	2.71271
5.12082	2.71271
5.11362	2.71271
5.09816	2.71271
5.09291	2.71271
5.09291	2.71271
5.07058	2.70949
5.07058	2.70949
5.07058	2.70949
5.07058	2.70237
5.07058	2.70237
5.07058	2.70237
5.07058	2.70237
5.06755	2.70237
5.06659	2.69788
5.06574	2.69788
5.06574	2.68819
5.06574	2.68719
5.06574	2.68669
5.06574	2.67673
5.06574	2.67596
5.06409	2.66213
5.05642	2.659
5.05642	2.659
5.04337	2.659
5.04337	2.659
5.04337	2.659
5.04337	2.659
5.04337	2.659
5.04337	2.659
5.04337	2.65707
5.04337	2.65707
5.04337	2.65435
5.04337	2.65435
5.04337	2.65435
5.04337	2.65435
5.03416	2.65435
5.03416	2.65435
5.03416	2.65435
5.03416	2.65435
5.03416	2.65414
5.03416	2.6437
5.03416	2.64317
5.03416	2.64294
5.03416	2.64294
5.03416	2.64294
5.03416	2.64294
5.03416	2.64294
5.03416	2.64294
5.03416	2.64068
5.03416	2.64068
5.03416	2.64068
5.03416	2.64068
5.03416	2.64068
5.0332	2.64068
5.0332	2.64068
5.02841	2.636
5.02841	2.63461
5.02841	2.63461
5.0275	2.63461
5.02052	2.63461
5.02052	2.63461
5.00999	2.63461
5.00999	2.63461
5.00999	2.63461
5.00999	2.63461
5.00999	2.63461
5.00999	2.63461
5.00999	2.63381
5.00915	2.63381
5.00915	2.63381
5.00915	2.63381
5.00177	2.63114
5.00177	2.63114
4.98539	2.63114
4.98539	2.63114
4.98539	2.63114
4.98539	2.63114
4.98539	2.63114
4.98539	2.63114
4.98539	2.63114
4.98539	2.63114
4.98539	2.63114
4.98539	2.63114
4.97027	2.63114
4.97027	2.63114
4.97027	2.63095
4.96716	2.62952
4.96716	2.62945
4.96716	2.62745
4.96716	2.62745
4.96716	2.62384
4.96716	2.62384
4.96716	2.62384
4.95676	2.62384
4.95676	2.62264
4.95676	2.62264
4.95676	2.61305
4.95676	2.60993
4.95676	2.60993
4.94922	2.60808
4.94922	2.60316
4.94922	2.59957
4.94922	2.59957
4.94922	2.59957
4.94922	2.59957
4.94681	2.59957
4.94681	2.59957
4.94681	2.59957
4.94169	2.59957
4.92998	2.59957
4.92998	2.59957
4.92998	2.5984
4.92998	2.5984
4.92998	2.59552
4.92998	2.59552
4.92998	2.59552
4.92998	2.59405
4.92998	2.59405
4.92998	2.59405
4.92998	2.59405
4.92998	2.5833
4.92374	2.58244
4.90032	2.58244
4.89342	2.58087
4.89342	2.57892
4.89342	2.56987
4.89342	2.56608
4.89342	2.5649
4.89342	2.5649
4.88446	2.56139
4.88446	2.55239
4.88446	2.55239
4.88446	2.55059
4.88446	2.55059
4.88446	2.53746
4.88446	2.53746
4.88446	2.53746
4.88018	2.53746
4.88018	2.53746
4.88018	2.53746
4.88018	2.53746
4.88018	2.53746
4.88018	2.53746
4.88018	2.53746
4.88018	2.5355
4.88018	2.53479
4.87174	2.5337
4.84582	2.5337
4.84199	2.5337
4.82342	2.53126
4.82342	2.53126
4.82342	2.53126
4.82342	2.53126
4.82342	2.53126
4.82342	2.53034
4.82342	2.53034
4.81034	2.53034
4.81034	2.53034
4.81034	2.53034
4.81034	2.53034
4.81034	2.53034
4.81034	2.53034
4.78971	2.53034
4.78971	2.53034
4.78971	2.53034
4.78971	2.53034
4.78971	2.53034
4.78796	2.53034
4.78535	2.53034
4.78535	2.53034
4.78535	2.52977
4.77368	2.52977
4.77368	2.52888
4.77368	2.52888
4.77368	2.52681
4.77368	2.52595
4.77368	2.52468
4.77368	2.52468
4.77368	2.52306
4.77368	2.52066
4.77368	2.51765
4.77368	2.51765
4.77368	2.51765
4.77267	2.51765
4.77267	2.51765
4.77267	2.51765
4.77267	2.51765
4.74889	2.51765
4.74889	2.51765
4.74173	2.51765
4.74173	2.51765
4.74173	2.51765
4.74173	2.51765
4.73557	2.51765
4.73133	2.51765
4.73052	2.51765
4.72081	2.51765
4.72081	2.51765
4.72081	2.51736
4.72081	2.51659
4.71764	2.51659
4.71764	2.51659
4.71764	2.51659
4.71764	2.51659
4.71764	2.51659
4.71764	2.51501
4.71764	2.51501
4.71764	2.51331
4.71764	2.51331
4.71764	2.51331
4.71764	2.51331
4.71764	2.51331
4.71764	2.51331
4.71764	2.51331
4.71764	2.50968
4.71764	2.50937
4.71764	2.50937
4.71764	2.50937
4.71764	2.50937
4.71764	2.50671
4.71605	2.50593
4.71086	2.50557
4.71086	2.50557
4.71025	2.50557
4.71025	2.50557
4.71025	2.50557
4.71025	2.50557
4.71025	2.50557
4.71025	2.50481
4.71013	2.50481
4.71013	2.50248
4.71013	2.49735
4.71013	2.49735
4.70416	2.49735
4.70416	2.49735
4.70416	2.49735
4.70262	2.49735
4.68853	2.49735
4.68853	2.49735
4.68853	2.49735
4.68853	2.49699
4.68853	2.49593
4.68853	2.48929
4.68853	2.48929
4.68853	2.48929
4.68704	2.48929
4.6845	2.48929
4.6845	2.48738
4.6845	2.48738
4.6845	2.48738
4.68171	2.48738
4.68171	2.48738
4.68171	2.48332
4.68171	2.48228
4.68171	2.47981
4.68171	2.47899
4.68171	2.47525
4.68171	2.47478
4.68171	2.47478
4.68171	2.47478
4.68171	2.47478
4.68171	2.47099
4.68171	2.47099
4.68171	2.47099
4.68171	2.47099
4.68171	2.47099
4.68171	2.47099
4.68171	2.47099
4.68171	2.47099
4.68171	2.46185
4.68171	2.4602
4.68171	2.45353
4.68171	2.45288
4.68171	2.45274
4.67773	2.4455
4.67773	2.44423
4.67773	2.43816
4.67773	2.43816
4.67773	2.43816
4.67773	2.43816
4.67773	2.43816
4.67773	2.43816
4.67471	2.43816
4.67471	2.43088
4.67471	2.42254
4.67471	2.42013
4.66833	2.42013
4.66833	2.42013
4.66833	2.42013
4.66833	2.42013
4.66833	2.42013
4.66808	2.41958
4.66808	2.41958
4.66808	2.41958
4.66808	2.41756
4.66808	2.41743
4.66781	2.41743
4.65997	2.41712
4.63444	2.41472
4.62789	2.41238
4.62789	2.41032
4.62789	2.40935
4.62789	2.4075
4.62789	2.40731
4.62789	2.40731
4.62789	2.40731
4.62789	2.40731
4.62789	2.40731
4.62789	2.40731
4.62789	2.40731
4.62596	2.40731
4.62539	2.40731
4.62539	2.40731
4.62539	2.40731
4.62464	2.40731
4.62464	2.40731
4.62311	2.40731
4.62311	2.40731
4.62311	2.40731
4.62311	2.40731
4.62311	2.40731
4.62311	2.40731
4.6229	2.40731
4.6229	2.40731
4.6229	2.40731
4.6229	2.40731
4.61832	2.40731
4.61699	2.40001
4.61699	2.39217
4.61278	2.39217
4.61097	2.39217
4.61097	2.39217
4.61097	2.39217
4.61097	2.39217
4.61097	2.39085
4.61097	2.39085
4.61097	2.3899
4.61097	2.3899
4.61097	2.3899
4.61097	2.38983
4.61097	2.3866
4.61097	2.3866
4.61097	2.3866
4.61097	2.38301
4.61097	2.3803
4.60596	2.3803
4.60596	2.3803
4.60596	2.3803
4.60493	2.38004
4.60493	2.38004
4.60493	2.38004
4.60189	2.38004
4.60189	2.38004
4.59345	2.37649
4.59345	2.37553
4.59345	2.36673
4.59345	2.36673
4.59345	2.36673
4.5863	2.36673
4.5863	2.36656
4.5863	2.36656
4.5863	2.36636
4.5863	2.36636
4.5863	2.36123
4.57787	2.36123
4.57787	2.36123
4.57787	2.36123
4.57171	2.36123
4.56811	2.36123
4.56811	2.35989
4.56811	2.35947
4.56811	2.35456
4.56811	2.35407
4.56811	2.35269
4.56811	2.35269
4.56811	2.34592
4.56811	2.34545
4.55227	2.34525
4.55227	2.34525
4.54273	2.34525
4.54273	2.34396
4.54273	2.34364
4.54273	2.34364
4.5387	2.34364
4.5387	2.34364
4.5387	2.34364
4.5387	2.34364
4.5387	2.34364
4.5387	2.34364
4.5387	2.34159
4.5387	2.34159
4.5387	2.34032
4.5387	2.34032
4.5387	2.34032
4.5387	2.33979
4.5387	2.33979
4.5387	2.3386
4.5295	2.33742
4.51797	2.33742
4.51797	2.33679
4.51797	2.33679
4.51797	2.33679
4.51797	2.33679
4.51797	2.33131
4.51797	2.32978
4.51797	2.32978
4.51797	2.32867
4.51797	2.32445
4.51797	2.32148
4.51797	2.32148
4.51797	2.32148
4.51797	2.32148
4.51797	2.32148
4.51797	2.32148
4.51797	2.32049
4.51797	2.31905
4.51797	2.31905
4.51797	2.31743
4.51207	2.31743
4.51207	2.31743
4.51207	2.31743
4.51207	2.31141
4.51207	2.30754
4.51207	2.30754
4.51207	2.30754
4.51207	2.30242
4.51207	2.30219
4.51207	2.30138
4.51207	2.29896
4.51207	2.29885
4.51207	2.29885
4.51207	2.29699
4.51207	2.29377
4.51207	2.29078
4.51207	2.28983
4.51207	2.28675
4.51207	2.28675
4.51207	2.28675
4.51092	2.28675
4.50847	2.28675
4.50404	2.28675
4.50404	2.28669
4.50404	2.28669
4.48634	2.28669
4.47303	2.28669
4.46578	2.28669
4.46512	2.28421
4.46512	2.28421
4.4595	2.28421
4.4553	2.28374
4.4553	2.28355
4.4553	2.28326
4.44564	2.28326
4.44564	2.28326
4.44564	2.28109
4.44564	2.27954
4.44564	2.27947
4.44528	2.2784
4.44528	2.27394
4.44528	2.27353
4.44528	2.27146
4.44528	2.27146
4.44528	2.27146
4.44528	2.27146
4.44528	2.27146
4.44528	2.27146
4.44528	2.27146
4.44528	2.27146
4.43074	2.27146
4.43074	2.27146
4.42742	2.27146
4.42165	2.27146
4.42165	2.27146
4.42165	2.27146
4.42165	2.27146
4.42165	2.26897
4.42165	2.26897
4.41983	2.26897
4.41983	2.26897
4.41983	2.26897
4.41555	2.26897
4.41555	2.26502
4.40556	2.26502
4.40303	2.26195
4.40303	2.26195
4.38572	2.26195
4.38572	2.26195
4.38572	2.25962
4.38572	2.25962
4.38572	2.25718
4.38572	2.25353
4.38572	2.25353
4.38572	2.25269
4.38572	2.24864
4.38572	2.24864
4.38572	2.24864
4.38155	2.24831
4.37743	2.24831
4.37743	2.24831
4.37743	2.24831
4.36786	2.24831
4.36786	2.24831
4.36786	2.24831
4.35128	2.24831
4.35069	2.24831
4.35007	2.24787
4.34671	2.24787
4.34671	2.24787
4.34624	2.24787
4.34093	2.24773
4.34093	2.2452
4.34093	2.2452
4.34093	2.24348
4.34093	2.24237
4.34093	2.24193
4.34074	2.24162
4.34074	2.2393
4.34074	2.2393
4.33578	2.23859
4.33039	2.23859
4.33039	2.23712
4.33039	2.237
4.32757	2.237
4.32437	2.237
4.32437	2.237
4.32059	2.237
4.32009	2.23692
4.31886	2.23692
4.31886	2.23679
4.31886	2.23679
4.31886	2.23679
4.31886	2.23679
4.31886	2.23679
4.31886	2.23679
4.31886	2.23679
4.31886	2.23679
4.31886	2.23679
4.31743	2.23679
4.31242	2.23679
4.30719	2.23679
4.30695	2.23645
4.30029	2.23612
4.27423	2.23582
4.27423	2.23582
4.27423	2.23582
4.27423	2.23582
4.26937	2.23387
4.26937	2.23387
4.26937	2.2318
4.26104	2.2318
4.26055	2.2318
4.26055	2.2318
4.25979	2.23101
4.25979	2.23039
4.25979	2.22858
4.25979	2.22858
4.25979	2.22858
4.25979	2.22858
4.25979	2.22858
4.25979	2.22858
4.25979	2.22858
4.25828	2.22858
4.25773	2.22858
4.25773	2.22722
4.25773	2.22722
4.25773	2.22722
4.25773	2.22722
4.25773	2.22681
4.25773	2.22681
4.25773	2.22681
4.25773	2.22681
4.25773	2.22681
4.2572	2.22681
4.2572	2.22589
4.25692	2.22589
4.2342	2.22589
4.2342	2.2236
4.23416	2.22143
4.23416	2.22008
4.22945	2.22008
4.22657	2.22008
4.22583	2.22008
4.22583	2.21988
4.22497	2.21441
4.22132	2.21394
4.22132	2.21394
4.22132	2.21234
4.22132	2.21234
4.22132	2.21234
4.22132	2.21234
4.22132	2.20866
4.22132	2.20654
4.22132	2.20654
4.21194	2.20528
4.21194	2.20528
4.21194	2.20528
4.21194	2.20528
4.21194	2.20354
4.21194	2.20354
4.2044	2.20354
4.19869	2.20354
4.19869	2.20354
4.19869	2.20354
4.19869	2.20354
4.19776	2.20354
4.19776	2.20353
4.19776	2.20353
4.19563	2.20224
4.19119	2.20224
4.19062	2.20161
4.18157	2.20161
4.18157	2.20015
4.17598	2.19755
4.17598	2.19717
4.17583	2.19599
4.1732	2.19599
4.1732	2.19562
4.16899	2.19439
4.16899	2.19058
4.16899	2.18805
4.16335	2.18805
4.1605	2.18805
4.1605	2.18805
4.1605	2.18805
4.1605	2.18805
4.1605	2.18805
4.1605	2.18805
4.15097	2.18337
4.15018	2.18337
4.15018	2.17927
4.15018	2.17927
4.15018	2.17927
4.14306	2.17927
4.14306	2.17927
4.14306	2.17807
4.14306	2.17797
4.14306	2.17281
4.14306	2.17246
4.14306	2.16853
4.14306	2.16531
4.14306	2.15997
4.14306	2.15997
4.14306	2.15997
4.13792	2.15997
4.13792	2.15997
4.13792	2.15997
4.13792	2.15997
4.13792	2.15923
4.13792	2.15923
4.13792	2.15895
4.13792	2.15895
4.13769	2.15677
4.13757	2.14998
4.13371	2.14998
4.13371	2.14998
4.13371	2.14998
4.13371	2.14984
4.13371	2.14919
4.13371	2.14717
4.13371	2.14714
4.13371	2.14669
4.13371	2.1458
4.12934	2.14137
4.12934	2.13918
4.12934	2.13918
4.12934	2.13435
4.12934	2.13087
4.12387	2.13087
4.12241	2.13087
4.12158	2.13087
4.12024	2.13
4.12024	2.12946
4.11736	2.12849
4.11736	2.12741
4.11174	2.12712
4.11121	2.12571
4.10639	2.12571
4.10541	2.12541
4.10541	2.1248
4.10541	2.12478
4.10541	2.12478
4.10541	2.12478
4.10502	2.12478
4.10502	2.12478
4.10502	2.12478
4.10502	2.12478
4.10502	2.12478
4.10502	2.12478
4.10502	2.12312
4.10502	2.12213
4.1028	2.12213
4.1028	2.12213
4.1028	2.12213
4.1028	2.11874
4.1028	2.11874
4.1028	2.11874
4.10157	2.11874
4.09616	2.11736
4.09616	2.11431
4.09616	2.11078
4.09616	2.10898
4.09616	2.10744
4.09616	2.10744
4.09616	2.1061
4.09616	2.1061
4.09614	2.1061
4.09614	2.1061
4.09614	2.1061
4.09614	2.1061
4.09614	2.1061
4.09614	2.1061
4.09614	2.1061
4.08938	2.1061
4.08938	2.10607
4.07993	2.10577
4.0771	2.10577
4.07471	2.10577
4.07471	2.10577
4.07471	2.10577
4.06448	2.10274
4.06448	2.09481
4.06448	2.09418
4.06287	2.09145
4.06277	2.09145
4.06276	2.08577
4.06276	2.08576
4.06276	2.08576
4.06276	2.08576
4.06276	2.08576
4.06128	2.08576
4.05976	2.08576
4.0592	2.08576
4.0592	2.08576
4.0592	2.08576
4.0592	2.08576
4.05745	2.08576
4.05303	2.08576
4.05303	2.08551
4.05303	2.08551
4.05303	2.08551
4.05303	2.08415
4.05303	2.08415
4.05303	2.08415
4.05303	2.08415
4.05303	2.08364
4.04925	2.07504
4.04441	2.07405
4.04441	2.07405
4.04441	2.07322
4.04441	2.07322
4.04441	2.07322
4.04094	2.07322
4.04094	2.07293
4.04094	2.07293
4.04094	2.07192
4.04094	2.07192
4.03999	2.07192
4.03999	2.07192
4.03999	2.07192
4.03999	2.06656
4.03999	2.06656
4.03999	2.06159
4.03877	2.06085
4.03838	2.06052
4.03838	2.05956
4.03838	2.05956
4.03838	2.05956
4.03667	2.05956
4.03667	2.05956
4.03667	2.05956
4.03667	2.05956
4.03667	2.05956
4.03667	2.0579
4.03229	2.0579
4.03229	2.0579
4.03137	2.0579
4.03137	2.0579
4.03137	2.05667
4.01274	2.05667
4.01083	2.05667
4.00886	2.05667
4.00624	2.05458
4.00226	2.05458
4.00184	2.05272
4.00089	2.05272
4.00089	2.05272
4.00089	2.05272
3.9999	2.05272
3.9999	2.05261
3.9999	2.05076
3.9999	2.05076
3.9999	2.05076
3.9999	2.05076
3.9999	2.04929
3.9999	2.04929
3.9999	2.04902
3.9999	2.04872
3.99899	2.04872
3.99899	2.04872
3.99899	2.04872
3.99899	2.04872
3.9961	2.04872
3.9961	2.04836
3.99138	2.04694
3.99138	2.04694
3.99138	2.04694
3.99113	2.04694
3.99113	2.04497
3.99113	2.04497
3.98481	2.04497
3.98481	2.04497
3.98272	2.04497
3.98217	2.04364
3.98217	2.04364
3.98217	2.04364
3.97816	2.04364
3.97816	2.04364
3.97723	2.04364
3.97003	2.04268
3.96986	2.04144
3.96986	2.04144
3.96986	2.04144
3.96986	2.04144
3.96986	2.0406
3.96044	2.0406
3.96044	2.03876
3.96044	2.03876
3.96044	2.03876
3.96044	2.0345
3.96044	2.03186
3.96044	2.03103
3.96044	2.03103
3.96044	2.03103
3.95959	2.03059
3.95959	2.03059
3.95485	2.03059
3.95367	2.03059
3.94895	2.03059
3.94862	2.02723
3.94862	2.02723
3.94862	2.02587
3.94862	2.02587
3.94862	2.02564
3.94323	2.02549
3.94323	2.02547
3.94323	2.02547
3.94323	2.02547
3.94323	2.02547
3.94323	2.02547
3.94323	2.02547
3.94323	2.02359
3.94323	2.02244
3.94323	2.02148
3.93947	2.02148
3.93947	2.01976
3.93947	2.01955
3.93947	2.01955
3.93947	2.01955
3.93947	2.01955
3.93947	2.01945
3.93254	2.01938
3.92392	2.01938
3.92271	2.01938
3.92271	2.01938
3.9227	2.01938
3.92053	2.01938
3.91989	2.01938
3.91374	2.01938
3.91374	2.01938
3.91374	2.01938
3.91374	2.01938
3.91027	2.01938
3.90786	2.01793
3.90786	2.01793
3.90786	2.01704
3.90786	2.01704
3.90786	2.01704
3.90786	2.01451
3.90786	2.01451
3.90786	2.01451
3.90786	2.01451
3.89977	2.01451
3.89512	2.01303
3.89512	2.01303
3.89512	2.01303
3.89512	2.01303
3.89512	2.01303
3.89196	2.01303
3.89196	2.01303
3.89196	2.0123
3.88729	2.01128
3.88614	2.0102
3.88614	2.00896
3.88614	2.00896
3.88614	2.00896
3.88407	2.00874
3.88208	2.00308
3.87971	2.00308
3.87727	2.00304
3.87727	2.00263
3.87712	2.00263
3.87332	2.00263
3.87132	2.00263
3.86437	2.00263
3.85525	2.00208
3.85354	2.00208
3.85301	2.00208
3.85233	2.00208
3.85233	2.00208
3.85233	2.0017
3.85118	2.0017
3.85118	1.99917
3.85118	1.99917
3.85118	1.99878
3.85118	1.99878
3.85118	1.99878
3.85118	1.99878
3.85118	1.99835
3.85078	1.99835
3.84662	1.99835
3.83857	1.99835
3.83857	1.99682
3.83685	1.99655
3.83286	1.99335
3.83286	1.99332
3.83286	1.99332
3.82985	1.99332
3.82067	1.99332
3.82067	1.99332
3.82067	1.99332
3.82067	1.99332
3.82067	1.99332
3.82067	1.99326
3.81794	1.99326
3.81794	1.99326
3.81794	1.99326
3.81794	1.99326
3.81794	1.99326
3.81794	1.99326
3.81596	1.99326
3.80843	1.98796
3.80843	1.986
3.80287	1.98567
3.80287	1.98567
3.80287	1.98499
3.80287	1.98499
3.80287	1.98499
3.80287	1.98499
3.80287	1.98499
3.80287	1.9849
3.80287	1.9849
3.80287	1.98263
3.80257	1.98069
3.79301	1.98047
3.79301	1.97947
3.79301	1.97872
3.79301	1.97822
3.79	1.97822
3.79	1.97822
3.78934	1.97822
3.78786	1.97588
3.78786	1.97584
3.78786	1.97584
3.78786	1.97439
3.78786	1.97099
3.78786	1.97091
3.78786	1.96994
3.78786	1.9686
3.78468	1.9686
3.78468	1.9686
3.77937	1.9686
3.77841	1.9686
3.77841	1.9686
3.77578	1.96686
3.77213	1.96686
3.76307	1.96686
3.76307	1.96654
3.75779	1.96654
3.75575	1.96654
3.75575	1.96466
3.75575	1.96239
3.75575	1.96138
3.75575	1.96138
3.75575	1.96125
3.75575	1.96059
3.75575	1.96023
3.75575	1.95895
3.75575	1.95867
3.75374	1.95438
3.7508	1.9533
3.7508	1.9533
3.7508	1.95322
3.7508	1.95305
3.7508	1.95305
3.7508	1.95277
3.7508	1.95034
3.7508	1.95034
3.74973	1.94899
3.74969	1.94899
3.74794	1.94899
3.73657	1.94899
3.73562	1.94693
3.73325	1.94651
3.73067	1.94327
3.73051	1.94327
3.73051	1.94205
3.73051	1.94083
3.72945	1.94083
3.72945	1.94083
3.72945	1.94083
3.72945	1.94083
3.72945	1.93874
3.72945	1.93761
3.72872	1.93748
3.72872	1.93748
3.72872	1.93748
3.72866	1.93748
3.72866	1.93748
3.72552	1.93748
3.72552	1.9366
3.72552	1.9366
3.7239	1.9366
3.7239	1.9366
3.72253	1.93646
3.72253	1.93614
3.72253	1.93601
3.72253	1.93601
3.72137	1.93601
3.7172	1.93599
3.7172	1.93452
3.7172	1.93452
3.7172	1.93452
3.7172	1.93452
3.7172	1.93389
3.7172	1.93226
3.7172	1.93226
3.71688	1.93129
3.71647	1.93129
3.71647	1.92856
3.71647	1.92856
3.71647	1.92856
3.71647	1.92856
3.71647	1.92832
3.71548	1.92832
3.71523	1.92832
3.71301	1.92832
3.71067	1.9273
3.71067	1.9273
3.71067	1.92654
3.71067	1.92654
3.71067	1.92654
3.71067	1.92654
3.70711	1.9262
3.70711	1.9262
3.70711	1.9262
3.70711	1.92585
3.70711	1.92584
3.70711	1.92444
3.70711	1.9239
3.70711	1.9239
3.70671	1.9239
3.70671	1.9239
3.70671	1.92286
3.70671	1.92286
3.70664	1.92286
3.70664	1.92286
3.70664	1.92242
3.70521	1.92084
3.70056	1.92084
3.70056	1.92006
3.70056	1.91913
3.70056	1.91791
3.70056	1.91791
3.70056	1.91791
3.70056	1.91791
3.70056	1.91791
3.70056	1.91791
3.70056	1.91751
3.69651	1.91692
3.69651	1.91682
3.69651	1.91436
3.69651	1.91382
3.69651	1.91267
3.69651	1.91132
3.69651	1.91079
3.69265	1.91054
3.68828	1.91054
3.68705	1.91054
3.68705	1.91054
3.68705	1.91054
3.68705	1.91054
3.68705	1.91047
3.68705	1.91047
3.68705	1.91047
3.68118	1.91047
3.68118	1.91047
3.68118	1.91047
3.68034	1.90864
3.67859	1.90864
3.67859	1.90864
3.67859	1.90762
3.67859	1.90755
3.67859	1.90755
3.67797	1.90755
3.67525	1.90658
3.67525	1.90481
3.67525	1.90481
3.67525	1.90481
3.67525	1.90481
3.67525	1.90481
3.67525	1.90464
3.67525	1.90464
3.67525	1.90107
3.67237	1.89806
3.67237	1.89632
3.67136	1.89632
3.66847	1.89632
3.66646	1.89591
3.66646	1.89336
3.66646	1.89212
3.66096	1.8911
3.66096	1.8911
3.65655	1.89084
3.6555	1.89084
3.65518	1.89084
3.65518	1.89084
3.65518	1.89048
3.65518	1.89011
3.65518	1.88922
3.65518	1.88876
3.65469	1.88876
3.65469	1.88867
3.65469	1.88867
3.65469	1.88867
3.65316	1.88867
3.65016	1.88867
3.64941	1.88867
3.64941	1.88867
3.64941	1.88867
3.6492	1.88867
3.64805	1.88867
3.64805	1.88858
3.64805	1.88858
3.64805	1.88858
3.64805	1.88858
3.64774	1.88858
3.64774	1.88858
3.64623	1.88831
3.64623	1.88831
3.64623	1.88784
3.64623	1.88687
3.64623	1.88576
3.64623	1.8852
3.64623	1.88469
3.64623	1.88469
3.64623	1.88397
3.64623	1.88397
3.64623	1.88397
3.64623	1.88397
3.64623	1.88372
3.64623	1.88288
3.64623	1.88165
3.64623	1.88113
3.64623	1.88113
3.64623	1.88113
3.64623	1.88113
3.64623	1.88101
3.64623	1.87913
3.6422	1.87837
3.6422	1.87837
3.6422	1.87837
3.6422	1.87837
3.6422	1.87504
3.6422	1.87426
3.6422	1.87426
3.6422	1.87426
3.6422	1.87426
3.6422	1.87426
3.64191	1.87426
3.64191	1.87426
3.64191	1.87426
3.64191	1.87422
3.64169	1.87422
3.64144	1.87422
3.63947	1.87304
3.63947	1.87284
3.63947	1.87283
3.63947	1.87126
3.63496	1.87126
3.63366	1.87126
3.6316	1.87126
3.6316	1.87082
3.6316	1.87082
3.6316	1.87082
3.6316	1.87064
3.6316	1.87002
3.6316	1.87002
3.6316	1.87002
3.62935	1.87002
3.62867	1.87002
3.62753	1.87002
3.62551	1.86957
3.6246	1.86957
3.6246	1.86957
3.6246	1.86782
3.6246	1.86751
3.6246	1.86751
3.6246	1.86688
3.61923	1.86662
3.61873	1.86662
3.61873	1.86647
3.61873	1.86631
3.61873	1.86631
3.6174	1.86631
3.61661	1.86631
3.60307	1.86631
3.60259	1.86631
3.60259	1.86149
3.60246	1.86149
3.59625	1.86149
3.5904	1.86141
3.58703	1.8601
3.58506	1.85972
3.58506	1.85972
3.58382	1.85944
3.57826	1.85869
3.57826	1.85869
3.57826	1.85869
3.57782	1.85869
3.57767	1.85869
3.57767	1.85869
3.57767	1.85869
3.57767	1.85834
3.57767	1.85582
3.57604	1.85582
3.57341	1.85582
3.57341	1.85582
3.57341	1.85581
3.57277	1.85468
3.57277	1.85062
3.57098	1.85062
3.57049	1.85062
3.56749	1.8488
3.56749	1.84756
3.56749	1.84591
3.56515	1.84563
3.56429	1.84541
3.56397	1.84278
3.56357	1.84278
3.56311	1.84278
3.56311	1.84278
3.56264	1.84278
3.55619	1.84278
3.55274	1.84278
3.55274	1.84278
3.55274	1.84278
3.55274	1.84278
3.55274	1.84204
3.55274	1.84204
3.55274	1.84118
3.55274	1.84117
3.55274	1.84117
3.55269	1.83968
3.55269	1.83968
3.55269	1.83934
3.55269	1.83902
3.55269	1.83902
3.55269	1.83902
3.55269	1.83902
3.55269	1.83902
3.55269	1.83663
3.55269	1.83539
3.55269	1.83419
3.55269	1.83403
3.55269	1.83332
3.55269	1.83305
3.55269	1.83305
3.55269	1.83305
3.55194	1.83305
3.55194	1.83305
3.54952	1.83305
3.54853	1.83195
3.54366	1.83195
3.54366	1.83195
3.54366	1.83195
3.53674	1.83176
3.53563	1.83176
3.53563	1.82913
3.53563	1.82898
3.53563	1.82898
3.53561	1.82898
3.53421	1.82898
3.53189	1.82898
3.5296	1.82898
3.5296	1.82863
3.5296	1.82863
3.52616	1.82863
3.52494	1.82863
3.52494	1.82773
3.52149	1.82603
3.52056	1.82529
3.52056	1.82503
3.52056	1.82503
3.51984	1.82503
3.51649	1.82503
3.51649	1.82297
3.51417	1.82287
3.51417	1.8219
3.51417	1.8203
3.51417	1.8203
3.51417	1.8187
3.51417	1.81823
3.51074	1.81789
3.51047	1.81719
3.50906	1.81719
3.50631	1.81667
3.50631	1.81551
3.50631	1.81551
3.50631	1.81551
3.50631	1.81391
3.5054	1.81391
3.50363	1.81391
3.50363	1.81391
3.50363	1.81391
3.50363	1.81391
3.50363	1.81391
3.50141	1.81391
3.50141	1.81391
3.50141	1.81391
3.50141	1.81391
3.50141	1.81391
3.50141	1.81391
3.50141	1.81391
3.50141	1.81391
3.50141	1.81391
3.50141	1.81334
3.50141	1.81188
3.50141	1.81064
3.50141	1.81017
3.50141	1.80843
3.49922	1.80843
3.49922	1.80843
3.49922	1.80843
3.49807	1.80755
3.49807	1.80497
3.49699	1.80429
3.49699	1.80429
3.49699	1.80429
3.49699	1.80167
3.49699	1.80167
3.49699	1.80167
3.49699	1.80167
3.49699	1.80167
3.49699	1.80167
3.49699	1.80167
3.49699	1.80167
3.49691	1.80167
3.49691	1.80167
3.49691	1.80167
3.48949	1.80167
3.48949	1.80167
3.48833	1.80167
3.48678	1.80167
3.48565	1.80145
3.48565	1.80145
3.48565	1.80145
3.48405	1.80145
3.48299	1.80145
3.48211	1.80145
3.48211	1.80111
3.48211	1.80111
3.48211	1.80051
3.48211	1.80013
3.48211	1.80013
3.48211	1.80013
3.48163	1.80013
3.48092	1.79993
3.48051	1.79993
3.48051	1.79993
3.48028	1.79891
3.48028	1.79852
3.48028	1.79852
3.48028	1.79852
3.48028	1.79852
[truncated: 699,250+ more rows]

## Sheet: Fig. 4a
Fig. 4a. The phylogenetic tree of the 12 cucumber accessions in Newick format.
((W4:9.0,(Hx14:8.0,(((Cuc37:1.0,Gy14:1.0):1.0,Cuc80:2.0):5.0,(Hx117:4.0,(Cu2:3.0,(9930:2.0,(XTMC:1.0,9110gt:1.0):1.0):1.0):1.0):3.0):1.0):1.0):2.0,(Cuc64:1.0,W8:1.0):10.0);

## Sheet: Fig. 4b
Fig. 4b. SNPs and InDels identified wihtin the six genes involved in fruit spine and wart development.
Chromosome	Position	Reference allele	Alternative allele	XTMC	Cu2	Cuc37	Gy14	9110gt	Cuc80	Cuc64	W4	W8	Hx14	Hx117
chr5	3604267	AA	A	0/0	0/0	0/0	0/0	0/0	0/0	0/0	1/1	0/0	0/0	0/0
chr5	3605288	C	T	0/0	0/0	0/0	0/0	0/0	0/0	1/1	0/0	1/1	0/0	0/0
chr6	28763186	CT	C	0/0	0/0	1/1	0/0	0/0	0/0	0/0	0/0	0/0	0/0	0/0
chr6	28763235	C	G	0/0	0/0	0/0	0/0	0/0	0/0	0/0	0/0	0/0	1/1	0/0
chr6	28765145	C	A	0/0	0/0	0/0	0/0	0/0	0/0	0/0	0/0	0/0	1/1	0/0
chr6	28765995	G	C	0/0	0/0	1/1	1/1	0/0	0/0	0/0	0/0	0/0	0/0	1/1
chr5	22175010	A	T	0/0	0/0	1/1	1/1	1/1	1/1	1/1	0/0	1/1	1/1	0/0
chr5	22175023	C	G	0/0	0/0	0/0	0/0	0/0	0/0	1/1	0/0	0/0	0/0	0/0
chr5	22175490	A	G	0/0	0/0	0/0	0/0	0/0	0/0	1/1	0/0	1/1	1/1	0/0
chr4	6504807	CC	C	0/0	0/0	0/0	0/0	0/0	0/0	0/0	1/1	0/0	0/0	0/0
chr4	6505097	CC	C	0/0	0/0	0/0	0/0	0/0	0/0	0/0	1/1	0/0	0/0	0/0
chr5	23999980	C	CGGC	0/0	0/0	0/0	0/0	0/0	0/0	1/1	0/0	1/1	0/0	0/0
chr5	24000071	C	T	0/0	0/0	0/0	0/0	0/0	1/1	0/0	0/0	0/0	0/0	0/0
chr2	13158409	AA	A	0/0	0/0	1/1	1/1	0/0	0/0	0/0	0/0	0/0	0/0	0/0
chr2	13158444	T	C	0/0	0/0	1/1	1/1	0/0	1/1	0/0	0/0	0/0	1/1	0/0
chr2	13161619	TC	T	0/0	0/0	0/0	0/0	0/0	0/0	0/0	0/0	0/0	0/0	1/1
chr2	13161876	CC	C	0/0	0/0	0/0	0/0	0/0	0/0	0/0	0/0	0/0	0/0	1/1

## Sheet: Fig. 5c
Fig. 5c. Flowering times of the investigated 94 cucumber accessions.
Accessions	Days of flowering time (fall)	Days of flowering time (spring)	Groups	Types of upstream regions
CG0001	69	65	Indian	Long-1
CG0002	57	45	Indian	Long-1
CG0010	55	46	Indian	Long-2
CG0011	59	50	Indian	Long-2
CG0013	53	47	Indian	Long-2
CG0014	58	55	Indian	Long-2
CG0015	57	52	Indian	Long-2
CG0017	57	51	Indian	Long-2
CG0020	75	52	Indian	Long-2
CG1031	21	22	East Asian	short-1
CG1043	24	22	East Asian	short-1
CG1071	18	20	East Asian	short-1
CG1077	22	18	East Asian	short-1
CG1083	25	22	East Asian	short-1
CG1149	20	25	East Asian	Long-2
CG1247	21	23	East Asian	short-1
CG1292	18	21	East Asian	short-1
CG1322	19	21	East Asian	short-1
CG1373	23	21	East Asian	short-1
CG1541	25	22	East Asian	short-1
CG1601	25	23	East Asian	Long-2
CG1697	20	23	East Asian	Long-2
CG1778	21	20	East Asian	Long-2
CG1811	24	22	East Asian	short-1
CG3007	17	18	East Asian	short-1
CG3010	24	23	East Asian	short-1
CG3011	21	19	East Asian	short-1
CG3076	25	23	East Asian	short-1
CG3079	21	24	East Asian	short-1
CG3085	22	23	East Asian	short-2
CG3087	21	24	East Asian	short-1
CG3127	17	18	East Asian	short-1
CG3143	25	29	East Asian	short-1
CG4041	26	29	East Asian	short-1
CG4081	25	22	East Asian	short-1
CG4210	25	27	East Asian	short-1
CG4353	23	20	East Asian	short-1
CG4354	22	19	East Asian	short-1
CG4357	22	19	East Asian	short-1
CG4358	28	24	East Asian	short-1
CG5031	18	18	Eurasian	short-2
CG5232	18	19	Eurasian	short-2
CG5234	19	18	Eurasian	short-2
CG5326	19	20	Eurasian	short-2
CG5420	21	23	Eurasian	short-2
CG5479	14	12	Eurasian	short-2
CG5483	16	17	Eurasian	short-2
CG5539	18	17	Eurasian	short-1
CG5670	19	18	Eurasian	short-2
CG5756	18	19	Eurasian	short-2
CG5790	17	21	Eurasian	short-2
CG5797	20	21	Eurasian	short-2
CG5801	22	22	East Asian	short-1
CG6542	17	19	Eurasian	short-1
CG6562	21	19	Eurasian	short-2
CG6578	25	27	Eurasian	short-2
CG6586	19	18	Eurasian	short-2
CG6600	18	17	Eurasian	short-2
CG6601	22	19	Eurasian	short-2
CG6647	21	22	Eurasian	short-2
CG6663	23	24	Eurasian	short-2
CG7017	19	16	Eurasian	short-2
CG7023	18	19	Eurasian	short-2
CG7086	21	19	Eurasian	short-2
CG7110	18	18	Eurasian	short-2
CG7702	25	22	Indian	short-1
CG7744	26	24	Indian	Long-2
CG7748	27	24	Indian	short-2
CG8093	22	25	Indian	short-1
CG8119	20	21	Indian	short-2
CG8160	21	19	Indian	Long-2
CG8163	28	26	Indian	Long-2
CG8191	30	26	Indian	Long-2
CG8198	24	22	Indian	Long-2
CG8712	30	25	Indian	short-2
CG9142	47	40	Xishuangbanna	Long-2
CG9143	52	50	Xishuangbanna	Long-2
CG9146	53	42	Xishuangbanna	Long-2
CG9160	56	48	Xishuangbanna	Long-2
CG9164	61	54	Xishuangbanna	Long-2
CG9165	65	51	Xishuangbanna	Long-2
CG9169	51	48	Xishuangbanna	Long-2
CG9174	51	49	Xishuangbanna	Long-2
CG9185	60	59	Xishuangbanna	Long-2
CG9187	23	20	Xishuangbanna	short-1
CG9191	63	56	Xishuangbanna	Long-2
CG9192	63	55	Xishuangbanna	Long-2
CG9197	51	45	Xishuangbanna	Long-2
CG9198	49	44	Xishuangbanna	Long-2
CG9199	55	45	Xishuangbanna	Long-2
CG9201	57	45	Xishuangbanna	Long-2
CG9203	25	22	Xishuangbanna	short-1
CG9207	51	47	Xishuangbanna	Long-2

## Sheet: Fig. 6d
Fig. 6d. Genotypes of the two SVs in the 115-line cucumber population.
Chromosome	Position	SV ID	Reference allele	Alternative allele	Quality	Depth	Format	CG0001	CG0002	CG0003	CG0004	CG0005	CG0010	CG0011	CG0013	CG0014	CG0015	CG0016	CG0017	CG0020	CG1031	CG1043	CG1071	CG1077	CG1083	CG1149	CG1247	CG1292	CG1322	CG1373	CG1541	CG1601	CG1602	CG1697	CG1778	CG1811	CG1876	CG3007	CG3010	CG3011	CG3076	CG3079	CG3085	CG3087	CG3127	CG3143	CG4041	CG4081	CG4182
chr7	4353585	SV_INS_7G004080	C	TTTTTCTTCATTCGTGGTTTAATTTATACTTATAATTTGTTGTCACTATGATTGGACATCTCATAGGGTACTTTCCCCTCATCTGATTGTTTTTTCAGTCATTACTAAATTAAAGTTTTCTTTACTTATATTGAAG,TTTTTCTTGATTCGTGGTTTAATTTATACTTATAATTTGTTGTCACTATGATTGGACATCTCATAGGGTACTTTCCCCTCATCTGATTGTTTTTTCAGTCATTACTAAATTAAAGTTTTCTTTACTTATATTGAAG,CTTCAGTATAAGTAAAGAAAACTTTAATTTAGTAATGACTGAAAAAACAATCAGATGAGGGGAAAGTACACTATAAGATGTCCAATCATAGTGACAACAAATTATAAGTATAAATTAAACCACCA…	325.051	DP=1201	GT:DP:AD:GL:GQ:GP:XD:MAD	1/2:9:0,6,3,0:-22.319,-8.40773,-14.4012,-22.319,-7.1067,-2.41425,-8.40773,-13.3332,-14.4012,-22.319:46:-1.60946:15.8077:3	1/3:3:0,2,0,1:-8.20044,-3.72766,-8.20044,-5.72549,-3.42663,-3.72766,-1.72983,-8.20044,-5.72549,-6.27096:16:-1.63918:5.51282:0	0/0:10:10,0,0,0:-1.66304,-4.06444,-4.06444,-4.06444,-24.0427,-24.0427,-24.0427,-24.0427,-24.0427,-24.0427:24:-1.61734:8.83333:10	1/2:13:0,9,4,0:-30.9153,-10.0806,-20.0697,-30.9153,-8.03721,-2.08924,-10.0806,-19.2915,-20.0697,-30.9153:56:-1.60944:6.21795:3	1/2:11:0,5,6,0:-26.5157,-13.8619,-11.864,-26.5157,-13.2639,-1.87491,-13.8619,-10.563,-11.864,-26.5157:86:-1.60944:8.94872:4	1/2:8:0,3,4,0:-20.0118,-10.4302,-8.43242,-20.0118,-9.39727,-2.43894,-10.4302,-7.65427,-8.43242,-20.0118:52:-1.60944:7.92308:3	0/0:8:8,0,0,0:-1.54818,-3.39329,-3.39329,-3.39329,-19.3759,-19.3759,-19.3759,-19.3759,-19.3759,-19.3759:18:-1.63761:8.62821:8	0/2:1:0,0,1,0:-3.69119,-3.69119,-1.69337,-3.69119,-3.69119,-1.69337,-3.69119,-2.06791,-1.69337,-3.69119:0:-2.58201:3.21795:0	0/0:11:11,0,0,0:-1.62259,-4.58827,-4.58827,-4.58827,-28.5622,-28.5622,-28.5622,-28.5622,-28.5622,-28.5622:29:-1.6116:12.7821:11	0/0:13:13,0,0,0:-1.94092,-5.47648,-5.47648,-5.47648,-33.4461,-33.4461,-33.4461,-33.4461,-33.4461,-33.4461:35:-1.61002:11.5:13	0/0:6:6,0,0,0:-1.55023,-2.85126,-2.85126,-2.85126,-14.8382,-14.8382,-14.8382,-14.8382,-14.8382,-14.8382:13:-1.70475:5.65385:6	1/2:14:0,7,7,0:-33.2018,-15.6815,-15.6815,-33.2018,-14.35,-1.69666,-15.6815,-13.9247,-15.6815,-33.2018:123:-1.60944:7.03846:6	1/2:8:0,4,3,0:-19.706,-8.07182,-10.0697,-19.706,-7.29367,-2.07834,-8.07182,-9.09146,-10.0697,-19.706:52:-1.60944:6.17949:3	0/0:14:14,0,0,0:-1.84631,-5.38186,-5.38186,-5.38186,-33.3514,-33.3514,-33.3514,-33.3514,-33.3514,-33.3514:35:-1.61002:16.0128:14	0/0:4:4,0,0,0:-1.55897,-2.33712,-2.33712,-2.33712,-10.3284,-10.3284,-10.3284,-10.3284,-10.3284,-10.3284:7:-1.89712:6.02564:4	0/0:22:22,0,0,0:-1.90898,-8.05591,-8.05591,-8.05591,-56.3207,-56.3207,-54.0059,-56.3207,-54.0059,-54.0059:61:-1.60944:23.0128:22	0/0:9:9,0,0,0:-1.65032,-3.84555,-3.84555,-3.84555,-21.826,-21.826,-21.826,-21.826,-21.826,-21.826:20:-1.6262:9.4359:9	0/0:18:18,0,0,0:-2.00368,-6.69051,-6.69051,-6.69051,-42.6514,-42.6514,-42.6514,-42.6514,-42.6514,-42.6514:46:-1.60948:18.8718:18	0/0:8:8,0,0,0:-1.52543,-3.37053,-3.37053,-3.37053,-19.3532,-19.3532,-19.3532,-19.3532,-19.3532,-19.3532:18:-1.63761:7.84615:8	0/0:12:12,0,0,0:-1.85059,-4.81627,-4.81627,-4.81627,-28.7902,-28.7902,-28.7902,-28.7902,-28.7902,-28.7902:29:-1.6116:14.1667:12	0/0:17:17,0,0,0:-1.95594,-6.64277,-6.64277,-6.64277,-42.6037,-42.6037,-42.6037,-42.6037,-42.6037,-42.6037:46:-1.60948:14.5769:17	0/0:5:5,0,0,0:-1.46642,-2.60547,-2.60547,-2.60547,-12.5946,-12.5946,-12.5946,-12.5946,-12.5946,-12.5946:10:-1.76733:7.05128:5	0/0:15:15,0,0,0:-2.07283,-5.73864,-5.73864,-5.73864,-35.7061,-35.7061,-35.7061,-35.7061,-35.7061,-35.7061:37:-1.60977:14.8974:15	0/0:16:16,0,0,0:-1.76824,-6.17243,-6.17243,-6.17243,-40.1355,-40.1355,-40.1355,-40.1355,-40.1355,-40.1355:44:-1.60951:16.0641:16	0/0:13:13,0,0,0:-1.74606,-5.03897,-5.03897,-5.03897,-31.0107,-31.0107,-31.0107,-31.0107,-31.0107,-31.0107:32:-1.61047:15.8333:13	0/0:4:4,0,0,0:-1.29238,-2.07054,-2.07054,-2.07054,-10.0618,-10.0618,-10.0618,-10.0618,-10.0618,-10.0618:7:-1.89712:2.23077:4	0/0:13:13,0,0,0:-1.68583,-4.90775,-4.90775,-4.90775,-30.8795,-30.8795,-30.8795,-30.8795,-30.8795,-30.8795:31:-1.61086:11.5:13	0/0:14:14,0,0,0:-1.6904,-5.22596,-5.22596,-5.22596,-33.1955,-33.1955,-33.1955,-33.1955,-33.1955,-33.1955:35:-1.61002:11.0897:14	0/0:11:11,0,0,0:-1.62701,-4.25905,-4.25905,-4.25905,-26.2352,-26.2352,-26.2352,-26.2352,-26.2352,-26.2352:26:-1.61394:11.5641:11	0/0:5:5,0,0,0:-1.32183,-2.35607,-2.35607,-2.35607,-12.3452,-12.3452,-12.3452,-12.3452,-12.3452,-12.3452:9:-1.79332:5.97436:5	./.:0:0,0,0,0:nan,nan,nan,nan,nan,nan,nan,nan,nan,nan:0:nan:0:0	0/0:12:12,0,0,0:-1.71395,-4.67963,-4.67963,-4.67963,-28.6536,-28.6536,-28.6536,-28.6536,-28.6536,-28.6536:29:-1.6116:10.1923:12	0/0:9:9,0,0,0:-1.55534,-3.60912,-3.60912,-3.60912,-21.5896,-21.5896,-21.5896,-21.5896,-21.5896,-21.5896:20:-1.62869:8.20513:9	./.:0:0,0,0,0:nan,nan,nan,nan,nan,nan,nan,nan,nan,nan:0:nan:0:0	0/0:11:11,0,0,0:-1.72808,-4.69376,-4.69376,-4.69376,-28.6677,-28.6677,-28.6677,-28.6677,-28.6677,-28.6677:29:-1.6116:9.67949:11	0/0:16:16,0,0,0:-2.01869,-6.58564,-6.58564,-6.58564,-40.5487,-40.5487,-40.5487,-40.5487,-40.5487,-40.5487:45:-1.6095:13.2436:16	0/0:10:10,0,0,0:-1.96669,-4.3681,-4.3681,-4.3681,-24.3464,-24.3464,-24.3464,-24.3464,-24.3464,-24.3464:24:-1.61734:13.5128:10	0/0:5:5,0,0,0:-1.5913,-2.77569,-2.77569,-2.77569,-12.7648,-12.7648,-12.7648,-12.7648,-12.7648,-12.7648:7:-1.92345:3.26923:5	0/0:5:5,0,0,0:-1.31844,-2.28637,-2.28637,-2.28637,-12.2755,-12.2755,-12.2755,-12.2755,-12.2755,-12.2755:9:-1.83062:4.8718:5	0/0:15:15,0,0,0:-1.81262,-5.55704,-5.55704,-5.55704,-35.5245,-35.5245,-35.5245,-35.5245,-35.5245,-35.5245:37:-1.6098:13.6154:15	0/0:11:11,0,0,0:-1.61539,-4.26985,-4.26985,-4.26985,-26.246,-26.246,-26.246,-26.246,-26.246,-26.246:26:-1.61433:10.6538:11	0/0:12:12,0,0,0:-1.61853,-4.90523,-4.90523,-4.90523,-30.877,-30.877,-30.877,-30.877,-30.877,-30.877:32:-1.61045:12.2692:12
chr7	4354722	SV_INS_7G004090	A	TTAAATTAATTACTTTATGTAAAACTAGTTAATGCCCTTAAACTTGTTAAGGAATGATTCTTTTGAATATATATATA,ATATATATATTCAAAAGAATCATTCCTTAACAAGTTTAAGGGTATTAATTAGTTTTACATAAAGTAATTAATTTA,ATATATATATATTCAAAAGAATCATTCCTTAACAAGTTTAAGGGTATTAATTAGTTTTACATAAAGTAATTAATTTA	265.806	DP=1146	GT:DP:AD:GL:GQ:GP:XD:MAD	2/3:15:3,0,3,9:-30.8734,-27.1688,-18.2955,-6.19911,-55.2759,-41.0976,-16.0768,-40.1021,-6.57813,-13.6754:25:-1.79467:14.6296:2	2/3:9:0,0,3,7:-24.5227,-20.1803,-14.9345,-7.55046,-33.2616,-20.4865,-8.45872,-20.6166,-2.46524,-7.22085:46:-1.60946:12.5062:2	0/0:10:10,0,0,0:-1.92963,-4.50243,-4.33103,-4.33103,-26.4785,-26.4785,-26.4785,-26.4785,-24.3093,-26.4785:26:-1.10092:12.8889:10	0/2:5:3,0,2,1:-8.72702,-7.50319,-3.07936,-5.07719,-17.0386,-9.67491,-12.0707,-9.37388,-5.25108,-12.7217:22:-1.61459:6.88889:1	0/2:16:6,0,9,1:-24.8923,-21.9429,-3.01436,-18.8629,-51.8476,-13.9626,-46.1464,-11.6021,-11.1867,-45.1873:32:-1.61003:16.0741:6	0/3:7:3,0,0,3:-10.2398,-7.55717,-7.55717,-1.34364,-21.7061,-21.7061,-7.39869,-21.7061,-7.39869,-6.62053:15:-1.63544:6.90124:3	0/0:7:7,0,0,0:-1.43572,-2.97783,-2.97783,-2.97783,-16.9626,-16.9626,-16.9626,-16.9626,-16.9626,-16.9626:15:-1.12445:8.77778:7	3/3:2:0,0,0,2:-5.26089,-5.4786,-5.4786,-1.48294,-7.95355,-7.95355,-1.26524,-7.95355,-1.26524,-0.964206:3:-1.50411:0.777778:1	0/0:6:6,0,0,0:-1.47282,-2.77386,-2.77386,-2.77386,-14.7608,-14.7608,-14.7608,-14.7608,-14.7608,-14.7608:13:-1.1474:6.71605:6	0/3:10:6,0,0,4:-9.18695,-10.0392,-9.90602,-1.80872,-30.8739,-28.5833,-13.7957,-28.5833,-13.7957,-13.0175:54:-1.60944:12.1605:3	0/0:9:9,0,0,0:-1.78252,-4.01996,-4.01996,-4.01996,-22.0004,-22.0004,-22.0004,-22.0004,-22.0004,-22.0004:21:-1.10564:11.3086:9	0/2:13:5,0,7,1:-20.4296,-17.7717,-3.0555,-14.8296,-40.1379,-11.9599,-36.9097,-10.1048,-9.26309,-37.8227:18:-1.62497:13.9877:5	0/2:9:4,0,5,0:-13.1556,-11.6896,-1.59329,-11.5829,-28.5731,-9.5846,-26.2345,-8.84582,-7.72306,-26.2345:19:-1.62112:10.0123:3	0/0:15:15,0,0,0:-1.76145,-5.59724,-5.59724,-5.59724,-37.8363,-35.5646,-35.5646,-35.5646,-35.5646,-35.5646:37:-1.09877:15.4568:15	0/0:7:7,0,0,0:-1.4918,-3.10946,-3.10946,-3.10946,-17.0942,-17.0942,-17.0942,-17.0942,-17.0942,-17.0942:15:-1.12589:8.30864:7	0/0:11:11,0,0,0:-1.61576,-4.26868,-4.26868,-4.26868,-28.5554,-26.2448,-26.2448,-26.2448,-26.2448,-26.2448:26:-1.10101:10.8889:11	0/0:8:8,0,0,0:-1.96606,-3.81116,-3.81116,-3.81116,-19.7938,-19.7938,-19.7938,-19.7938,-19.7938,-19.7938:18:-1.1128:10.9012:8	0/0:11:11,0,0,0:-1.63859,-4.34215,-4.34215,-4.34215,-28.5782,-26.3183,-26.3183,-26.3183,-26.3183,-26.3183:26:-1.10094:11.1975:11	0/0:8:8,0,0,0:-1.49501,-3.34012,-3.34012,-3.34012,-19.3227,-19.3227,-19.3227,-19.3227,-19.3227,-19.3227:18:-1.1128:8.85185:8	0/0:14:14,0,0,0:-1.87653,-5.41208,-5.41208,-5.41208,-35.6078,-33.3817,-33.3817,-33.3817,-33.3817,-33.3817:35:-1.0989:13.8148:14	0/0:11:11,0,0,0:-1.62571,-4.59138,-4.2594,-4.2594,-28.5653,-28.5653,-28.5653,-28.5653,-28.5653,-28.5653:29:-1.09969:11.9259:11	0/0:15:15,0,0,0:-1.75347,-5.58093,-5.58093,-5.58093,-37.8283,-35.5483,-35.5483,-35.5483,-35.5483,-35.5483:38:-1.09877:16.2469:15	0/0:10:10,0,0,0:-2.20763,-4.60904,-4.60904,-4.60904,-24.5873,-24.5873,-24.5873,-24.5873,-24.5873,-24.5873:24:-1.10257:12.284:10	0/0:11:11,0,0,0:-1.6299,-4.32533,-4.32533,-4.32533,-28.5695,-26.3014,-26.3014,-26.3014,-26.3014,-26.3014:26:-1.10111:10.4321:11	0/0:10:10,0,0,0:-2.60122,-5.00262,-5.00262,-5.00262,-24.9809,-24.9809,-24.9809,-24.9809,-24.9809,-24.9809:24:-1.10257:13.8889:10	0/0:4:4,0,0,0:-1.16965,-1.94781,-1.94781,-1.94781,-9.93912,-9.93912,-9.93912,-9.93912,-9.93912,-9.93912:7:-1.2528:4.40741:4	0/0:10:10,0,0,0:-1.95456,-4.35596,-4.35596,-4.35596,-24.3342,-24.3342,-24.3342,-24.3342,-24.3342,-24.3342:24:-1.10257:12.2346:10	0/0:13:13,0,0,0:-1.82873,-5.36429,-5.15249,-5.15249,-33.3339,-33.3339,-33.3339,-33.3339,-31.1242,-33.3339:35:-1.0989:14.3704:13	0/0:10:10,0,0,0:-1.80751,-4.20892,-4.20892,-4.20892,-24.1872,-24.1872,-24.1872,-24.1872,-24.1872,-24.1872:24:-1.10257:10.9259:10	0/0:2:2,0,0,0:-1.55387,-1.8549,-1.8549,-1.8549,-5.85055,-5.85055,-5.85055,-5.85055,-5.85055,-5.85055:3:-1.50804:3.39506:2	./.:0:0,0,0,0:nan,nan,nan,nan,nan,nan,nan,nan,nan,nan:0:nan:0:0	0/0:19:19,0,0,0:-2.24594,-7.07108,-7.07108,-7.07108,-47.4691,-45.0298,-45.0298,-45.0298,-45.0298,-45.0298:48:-1.09862:17.0617:19	0/0:7:7,0,0,0:-2.61482,-4.47143,-4.47143,-4.47143,-18.4562,-18.4562,-18.4562,-18.4562,-18.4562,-18.4562:17:-1.11789:11.8025:7	./.:0:0,0,0,0:nan,nan,nan,nan,nan,nan,nan,nan,nan,nan:0:nan:0:0	0/0:9:9,0,0,0:-1.55101,-3.60948,-3.60948,-3.60948,-21.5899,-21.5899,-21.5899,-21.5899,-21.5899,-21.5899:20:-1.10819:8.28395:9	0/0:11:11,0,0,0:-1.76834,-4.53222,-4.53222,-4.53222,-28.7079,-26.5083,-26.5083,-26.5083,-26.5083,-26.5083:27:-1.10055:13.4691:11	0/0:16:16,0,0,0:-1.74537,-5.85495,-5.85495,-5.85495,-40.1441,-37.8202,-37.8202,-37.8202,-37.8202,-37.8202:41:-1.09869:15.8025:16	0/0:7:7,0,0,0:-2.2276,-4.03311,-4.03311,-4.03311,-18.0179,-18.0179,-18.0179,-18.0179,-18.0179,-18.0179:16:-1.12037:10.4444:7	0/0:9:9,0,0,0:-2.51726,-4.2863,-4.2863,-4.2863,-22.2668,-22.2668,-22.2668,-22.2668,-22.2668,-22.2668:19:-1.11084:6.48148:9	0/0:9:9,0,0,0:-1.5409,-3.66442,-3.66442,-3.66442,-21.6449,-21.6449,-21.6449,-21.6449,-21.6449,-21.6449:20:-1.10662:9.92593:9	0/0:13:13,0,0,0:-1.77627,-4.93073,-4.93073,-4.93073,-33.2814,-30.9025,-30.9025,-30.9025,-30.9025,-30.9025:31:-1.09933:11.3704:13	0/3:9:7,0,1,1:-5.47609,-6.75413,-4.43778,-4.43778,-24.39,-19.3257,-19.3257,-18.4401,-14.4674,-18.4401:9:-1.72754:11.6173:1
[truncated: 73 more columns]

## Sheet: Fig. 6e
Fig. 6e. Relative expression levels of the nine cucumber accessions using qPCR.
Accessions	PELPK7.1		PELPK7.2
	Expression	Expression SEM	Expression	Expression SEM
Cuc64	0.439886	0.0430163	0.3706	0.0158564
W8	0.017772	0.00234757	0.0176423	0.0015463
W4	0.248108	0.0195792	0.229067	0.0117902
Cuc80	0.0241254	0.00132963	0.0318589	0.00150793
Cuc37	0.0843106	0.0052366	0.0558641	0.00466981
Hx117	1.4076	0.0538707	1.24774	0.145846
9110gt	1	0.129678	0.381815	0.0472006
Cu2	0.714751	0.0600266	0.674214	0.032648
XTMC	0.596353	0.0252429	0.613092	0.0326301

## Sheet: Fig. 6f
Fig. 6f. Primaary root length and root weight of the nine cucumber accessions using qPCR.
Primary root length									Root weight
Cu2	Hx117	XTMC	9110gt	Cuc37	Cuc80	Cuc64	W4	W8	Cu2	Hx117	XTMC	9110gt	Cuc37	Cuc80	Cuc64	W4	W8
11.4	9.26	8.63	6.68	6.67	1.52	7.97	1.98	0.89	0.83	0.669	0.378	0.508	0.266	0.216	0.098	0.253	0.049
10.73	9.93	5.76	6.97	1.52	0.59	6.39	1.38	0.24	0.72	0.632	0.464	0.464	0.22	0.09	0.082	0.526	0.043
5.13	4.27	8.05		3.21	0.8	5.74	0.68		0.61	0.396	0.362		0.22	0.135	0.104	0.061	0.046
7.16	6.4	8.29		3.72	0.39	4.07	0.05		0.623	0.665	0.307		0.24	0.084	0.124	0.074
10.13	6.13	8.78		3.7	6.09	7.14	8.15		0.503	0.361	0.512		0.251	0.364	0.08	0.107
8.64	6.32	7.58		2.78	3.76	5.33	7.71		0.621	0.341	0.566		0.214	0.182	0.125	0.074
12.3	7.05	7.61				6.07	1.19		0.446	0.379	0.266				0.143	0.067
14.01		6.06				3.19			0.833		0.395				0.1
10.91		4.09							0.96		0.533				0.175
11.05		3.63							0.575		0.561				0.111
10.79		5.94							0.568		0.576
7.99		5.67							0.403		0.433
10.17		3.55							0.599		0.324
8.94									0.326
6.03									0.817
7.62									0.61
7.01									0.367
11.01									0.525
3.39									0.666
6.18									0.477
6.93									0.723
8.49									0.421
9.55									0.422
8.38									0.644
5.35									0.718
6.39									0.554
4									0.681
6.21									0.622
5.49									0.822
6.9									0.322
2.56									1.121
8.89									0.67
5.68									0.653
10.19									10.19
6.65									6.65
6.36									6.36

[truncated: 3 more sheets: Supplementary Fig. 1, Supplementary Fig. 5a, Supplementary Fig. 13]
